# Supplementary material for: A SOX2-engineered epigenetic silencer factor represses the glioblastoma genetic program and restrains tumor development
Source: Sci Adv. 2022 Aug 3;8(31):eabn3986. doi: 10.1126/sciadv.abn3986 (PMC9348799; doi:10.1126/sciadv.abn3986)
Supplement: Supplementary file 2 — Tables S1 to S10 [file sciadv.abn3986_tables_s1_to_s10.zip]

Archive with 10 entries (10 files):
- sciadv.abn3986_table_s1.xls
- sciadv.abn3986_table_s2.xlsx
- sciadv.abn3986_table_s3.xlsx
- sciadv.abn3986_table_s4.xlsx
- sciadv.abn3986_table_s5.xls
- sciadv.abn3986_table_s6.xlsx
- sciadv.abn3986_table_s7.xlsx
- sciadv.abn3986_table_s8.xlsx
- sciadv.abn3986_table_s9.xlsx
- sciadv.abn3986_table_s10.xlsx
