# Supplementary material for: A SOX2-engineered epigenetic silencer factor represses the glioblastoma genetic program and restrains tumor development
Source: Sci Adv. 2022 Aug 3;8(31):eabn3986. doi: 10.1126/sciadv.abn3986 (PMC9348799; doi:10.1126/sciadv.abn3986)
Supplement: Supplementary file 2 — Tables S1 to S10 [file sciadv.abn3986_tables_s1_to_s10.zip › sciadv.abn3986_table_s1.xls]

## Sheet: I_thasser output (S1A)
Parameters of the top model for each combination as output of I-TASSER
	Models	C-score	TM-Score	RMSD
SES	Model1	-2	0.48 ± 0.15	13.4 ± 4.1
S_K_D	Model1	-2.6	0.47 ± 0.15	42.3 ± 4.0Å
K_D_S	Model1	-0.41	0.66 ± 0.13	9.7 ± 4.6

## Sheet: SES Model (S1A)
Residue position	AA Type	Secondary Structure	Solvent accessebility	Coverage	Normalized B-factor	Residue-Specific quality		Legend
1	M	C	E	0.22	1.81	33.93		Secondary Structure	Solvent accessebility
2	D	C	E	0.22	1.27	32.87		C = Coiled	E = Expose
3	A	C	E	0.24	0.8	32.36		S = β-Sheet	B = Buried
4	K	C	E	0.24	0.53	31.6		H = 𝛼-Helix
5	S	C	E	0.26	0.18	31.04
6	L	C	E	0.25	0.01	30.84
7	T	C	E	0.26	0.01	31.25
8	A	C	B	0.27	-0.12	30.94
9	W	C	E	0.27	-0.11	31.03
10	S	C	B	0.28	-0.16	30.78
11	R	C	E	0.28	0.08	30.93
12	T	C	E	0.28	0.09	29.63
13	L	C	B	0.28	-0.14	28.36
14	V	S	B	0.27	-0.37	26.28
15	T	S	B	0.27	-0.45	24.47
16	F	S	B	0.25	-0.58	22.16
17	K	S	E	0.24	-0.36	20.64
18	D	S	B	0.22	-0.27	18.8
19	V	S	B	0.21	-0.45	17.26
20	F	S	B	0.21	-0.37	16.25
21	V	S	B	0.22	-0.36	15.36
22	D	S	E	0.22	-0.24	15.61
23	F	C	B	0.2	-0.18	14.57
24	T	C	B	0.22	-0.05	13.73
25	R	H	E	0.21	0.04	11.52
26	E	H	E	0.23	0.19	9.25
27	E	H	B	0.25	-0.04	6.93
28	W	H	B	0.22	-0.26	6.3
29	K	H	E	0.23	-0.01	6.2
30	L	C	E	0.23	0.04	6.29
31	L	C	B	0.26	-0.16	6.2
32	D	C	E	0.27	-0.18	6.19
33	T	H	E	0.28	-0.16	6.05
34	A	H	B	0.28	-0.27	5.99
35	Q	H	B	0.28	-0.29	5.97
36	Q	H	E	0.28	-0.23	6.02
37	I	H	E	0.27	-0.22	6
38	L	H	B	0.27	-0.42	5.95
39	Y	H	B	0.26	-0.52	5.97
40	R	H	B	0.26	-0.47	6.44
41	N	H	E	0.26	-0.44	7.94
42	V	H	B	0.26	-0.69	9.15
43	M	H	B	0.26	-0.86	9.02
44	L	H	B	0.28	-0.67	8.16
45	E	H	B	0.28	-0.48	8.76
46	N	C	B	0.26	-0.55	9.49
47	Y	C	B	0.27	-0.53	9.78
48	K	C	E	0.28	-0.38	9.57
49	N	C	B	0.28	-0.67	9.64
50	L	C	B	0.29	-0.82	8.98
51	V	S	B	0.28	-0.61	9
52	S	S	B	0.28	-0.6	8.77
53	L	C	B	0.28	-0.54	8.32
54	G	C	B	0.28	-0.27	8.17
55	Y	C	B	0.28	-0.18	7.14
56	Q	C	B	0.29	-0.24	6.45
57	L	C	B	0.3	-0.4	5.87
58	T	C	B	0.31	-0.47	5.84
59	K	C	B	0.3	-0.38	5.84
60	P	H	B	0.31	-0.44	5.79
61	D	H	B	0.29	-0.35	5.76
62	V	H	B	0.3	-0.42	5.75
63	I	H	B	0.29	-0.5	5.81
64	L	H	B	0.31	-0.52	5.73
65	R	H	E	0.3	-0.4	5.65
66	L	H	B	0.3	-0.52	5.73
67	E	H	E	0.29	-0.2	5.83
68	K	H	E	0.28	-0.22	5.91
69	G	C	E	0.28	-0.15	5.86
70	E	C	E	0.27	-0.06	5.91
71	E	C	E	0.27	-0.16	5.85
72	P	C	B	0.28	-0.31	5.88
73	W	C	B	0.28	-0.32	5.8
74	L	C	E	0.29	-0.21	5.67
75	V	C	B	0.29	-0.29	6.89
76	E	C	E	0.29	-0.11	7.01
77	R	C	E	0.29	-0.08	6.7
78	E	C	E	0.29	-0.04	6.89
79	I	C	B	0.29	-0.08	7.09
80	H	C	B	0.29	0	7.28
81	Q	C	E	0.29	0.09	6.47
82	E	C	E	0.28	0.08	6.46
83	T	C	B	0.28	-0.17	6.2
84	H	C	B	0.29	-0.26	5.83
85	P	C	B	0.29	-0.2	5.79
86	D	C	E	0.29	-0.17	5.8
87	S	C	B	0.29	-0.11	5.76
88	E	C	E	0.32	0.08	5.76
89	T	C	E	0.32	0	5.78
90	A	C	E	0.31	-0.1	5.82
91	F	C	B	0.32	-0.15	5.81
92	E	C	E	0.32	-0.09	5.88
93	I	C	B	0.32	-0.14	5.85
94	K	C	B	0.33	-0.2	5.78
95	S	C	B	0.33	-0.23	5.73
96	S	C	B	0.33	-0.33	5.84
97	V	C	B	0.33	-0.37	5.8
98	G	C	B	0.32	-0.36	5.85
99	S	C	B	0.31	-0.31	5.93
100	G	C	B	0.31	-0.24	5.85
101	A	C	B	0.32	-0.23	5.82
102	C	C	B	0.32	-0.29	5.84
103	M	C	B	0.33	-0.24	5.88
104	Y	C	B	0.33	-0.23	5.9
105	N	C	B	0.32	-0.31	5.88
106	M	C	B	0.32	-0.3	5.94
107	M	C	B	0.31	-0.25	5.96
108	E	C	B	0.31	-0.3	5.91
109	T	C	B	0.31	-0.35	5.95
110	E	C	B	0.32	-0.32	6
111	L	C	B	0.32	-0.41	5.96
112	K	C	B	0.32	-0.55	5.88
113	P	C	B	0.3	-0.57	6.05
114	P	C	B	0.32	-0.5	6.02
115	G	C	B	0.33	-0.48	5.97
116	P	C	B	0.33	-0.51	6.01
117	Q	C	B	0.33	-0.56	6.03
118	Q	C	B	0.33	-0.65	5.97
119	T	C	B	0.31	-0.56	6
120	S	C	B	0.3	-0.47	6.12
121	G	C	B	0.31	-0.46	6.04
122	G	C	B	0.32	-0.45	5.99
123	G	C	B	0.32	-0.36	6.04
124	G	C	B	0.33	-0.02	6.06
125	G	C	B	0.33	0.03	6.03
126	N	C	B	0.33	-0.04	6.02
127	S	C	B	0.33	-0.24	6
128	T	C	B	0.33	-0.31	6.02
129	A	C	B	0.36	-0.27	6.02
130	A	C	B	0.36	-0.31	5.96
131	A	C	B	0.36	-0.35	5.99
132	A	C	B	0.36	-0.36	6
133	G	C	E	0.36	-0.35	5.95
134	G	C	B	0.36	-0.35	5.96
135	N	C	E	0.36	-0.28	6
136	Q	C	E	0.37	-0.28	5.96
137	K	C	E	0.38	-0.28	5.88
138	N	C	E	0.38	-0.25	5.91
139	S	C	E	0.38	-0.19	5.96
140	P	C	E	0.39	-0.12	5.93
141	D	C	E	0.41	0.07	5.86
142	R	C	E	0.42	0.16	5.87
143	V	C	E	0.42	0.01	5.92
144	K	C	E	0.42	-0.14	5.88
145	R	C	E	0.43	-0.22	5.81
146	P	C	B	0.43	-0.35	5.86
147	M	C	B	0.42	-0.3	5.9
148	N	C	B	0.42	-0.34	5.87
149	A	C	B	0.42	-0.44	5.85
150	F	H	B	0.41	-0.51	5.83
151	M	H	B	0.42	-0.43	5.8
152	V	H	B	0.42	-0.43	5.75
153	W	H	B	0.43	-0.44	5.81
154	S	H	B	0.44	-0.31	5.76
155	R	H	B	0.44	-0.1	5.71
156	G	H	E	0.44	0.01	5.69
157	Q	H	B	0.42	-0.12	5.75
158	R	H	B	0.42	-0.25	5.74
159	R	H	E	0.42	-0.18	5.7
160	K	H	E	0.42	-0.07	5.71
161	M	H	B	0.46	-0.18	5.68
162	A	H	B	0.46	-0.09	5.64
163	Q	H	E	0.46	0.22	5.61
164	E	H	E	0.47	0.35	5.63
165	N	H	E	0.46	0.11	5.65
166	P	C	B	0.46	0.09	5.76
167	K	C	E	0.45	0.29	5.75
168	M	C	B	0.45	0.01	5.77
169	H	C	B	0.44	-0.08	5.74
170	N	C	B	0.42	-0.25	5.75
171	S	H	B	0.42	-0.26	5.64
172	E	H	E	0.42	-0.16	5.64
173	I	H	B	0.42	-0.34	5.59
174	S	H	B	0.41	-0.35	5.6
175	K	H	E	0.39	-0.17	5.66
176	R	H	E	0.41	-0.16	5.55
177	L	H	B	0.41	-0.37	5.51
178	G	H	B	0.39	-0.33	5.77
179	A	H	E	0.39	-0.25	8.46
180	E	H	E	0.38	-0.32	10.44
181	W	H	B	0.38	-0.44	11.18
182	K	H	E	0.38	-0.24	11.3
183	L	H	E	0.38	-0.14	10.77
184	L	C	B	0.39	-0.19	9.66
185	S	C	E	0.4	-0.07	7.7
186	E	H	E	0.38	0.08	5.66
187	T	H	E	0.38	0.13	5.65
188	E	H	B	0.38	-0.09	5.63
189	K	H	B	0.37	-0.33	5.58
190	R	H	E	0.37	-0.27	5.55
191	P	H	B	0.38	-0.38	5.52
192	F	H	B	0.38	-0.48	5.54
193	I	H	B	0.36	-0.4	5.56
194	D	H	E	0.36	-0.14	5.52
195	E	H	B	0.36	-0.16	5.52
196	A	H	B	0.36	-0.17	5.55
197	K	H	E	0.37	-0.13	5.52
198	R	H	E	0.4	-0.13	5.45
199	L	H	B	0.42	-0.33	5.45
200	R	H	E	0.41	-0.17	5.47
201	A	H	E	0.4	0.07	5.46
202	L	H	E	0.38	-0.04	5.47
203	H	H	B	0.37	-0.27	5.52
204	M	H	E	0.39	-0.04	5.48
205	K	H	E	0.39	0.26	5.45
206	E	H	E	0.41	0.28	5.44
207	H	H	B	0.42	0.07	5.7
208	P	C	B	0.4	-0.08	8.25
209	D	C	E	0.42	0.23	8.53
210	Y	C	B	0.42	0.04	9.34
211	K	C	B	0.43	0.02	10.59
212	Y	C	B	0.43	-0.01	11.89
213	R	C	E	0.42	0.02	11.71
214	P	C	B	0.42	-0.03	10.96
215	R	C	B	0.44	0.05	10.27
216	R	C	E	0.43	0.15	9.64
217	K	C	E	0.37	0.21	9.63
218	T	C	E	0.37	0.45	9.29
219	K	C	E	0.37	0.45	9.05
220	T	C	E	0.33	0.36	8.8
221	L	C	E	0.33	0.39	8.69
222	M	C	E	0.33	0.42	8.41
223	K	C	E	0.33	0.44	8.71
224	K	C	E	0.33	0.52	10.78
225	D	C	E	0.34	0.46	11.77
226	K	C	E	0.34	0.4	10.49
227	Y	C	E	0.38	0.34	7.53
228	T	C	E	0.38	0.32	5.45
229	L	C	E	0.37	0.23	5.49
230	P	C	E	0.37	0.27	5.5
231	G	C	E	0.36	0.28	5.52
232	G	C	E	0.37	0.23	5.5
233	L	C	B	0.37	0.18	5.49
234	L	C	B	0.36	0.15	5.5
235	A	C	B	0.36	0.13	5.5
236	P	C	B	0.38	0.2	5.46
237	G	C	E	0.37	0.21	5.47
238	G	C	B	0.38	0.23	5.38
239	N	C	E	0.38	0.17	5.35
240	S	C	B	0.38	0.09	5.34
241	M	C	B	0.38	0.1	5.37
242	A	C	B	0.38	0.04	5.35
243	S	C	B	0.38	0.03	5.33
244	G	C	B	0.38	0.15	5.32
245	V	C	B	0.38	0.1	5.45
246	G	C	B	0.38	0.11	5.43
247	V	C	B	0.38	0.22	5.42
248	G	C	B	0.37	0.2	5.48
249	A	C	B	0.37	0.18	5.52
250	G	C	B	0.38	0.23	5.52
251	L	C	B	0.38	0.26	5.52
252	G	C	B	0.38	0.27	5.47
253	A	C	B	0.37	0.23	5.51
254	G	C	B	0.37	0.29	5.55
255	V	C	B	0.37	0.35	5.56
256	N	C	B	0.37	0.35	5.58
257	Q	C	B	0.38	0.34	5.55
258	R	C	B	0.38	0.26	5.54
259	M	C	B	0.38	0.1	5.52
260	D	C	B	0.38	0.08	5.48
261	S	C	B	0.38	0.04	5.56
262	Y	C	B	0.38	-0.07	5.54
263	A	C	B	0.37	-0.09	5.52
264	H	C	B	0.38	-0.11	5.51
265	M	C	B	0.38	-0.04	5.51
266	N	C	B	0.38	0.09	5.52
267	G	C	B	0.38	0.1	5.48
268	W	C	B	0.39	0.02	5.45
269	S	C	B	0.38	0.08	5.48
270	N	C	B	0.38	0.02	5.46
271	G	C	B	0.37	0.04	5.46
272	S	C	B	0.38	0.15	5.37
273	Y	C	B	0.38	0.11	5.33
274	S	C	B	0.38	0.26	5.41
275	M	C	E	0.38	0.26	5.41
276	M	C	B	0.38	0.26	5.42
277	Q	C	E	0.38	0.37	5.4
278	D	C	B	0.38	0.31	5.38
279	Q	C	E	0.38	0.22	5.38
280	L	C	B	0.39	0.23	5.44
281	G	C	E	0.39	0.19	5.74
282	A	C	E	0.39	0.18	5.62
283	S	C	B	0.4	0.09	5.31
284	G	C	E	0.39	0	5.3
285	S	C	B	0.39	0.03	5.22
286	G	C	B	0.39	0.03	5.24
287	N	C	B	0.4	0.07	5.24
288	H	C	B	0.4	0.06	5.22
289	D	C	B	0.4	0.15	5.24
290	Q	C	B	0.4	0.1	5.25
291	E	C	E	0.45	0.14	5.12
292	F	C	E	0.45	0.15	5.13
293	D	C	E	0.45	0.04	5.21
294	P	C	B	0.45	-0.02	5.19
295	P	C	B	0.45	-0.11	5.17
296	K	C	E	0.45	-0.1	5.17
297	V	C	B	0.45	-0.18	5.17
298	Y	C	B	0.46	-0.26	5.19
299	P	C	E	0.47	-0.06	5.06
300	P	C	E	0.47	0.06	5.08
301	V	C	B	0.47	0.05	5.09
302	P	C	E	0.54	0.35	4.96
303	A	C	E	0.56	0.31	4.92
304	E	C	E	0.57	0.29	4.94
305	K	C	E	0.57	0.25	4.91
306	R	C	E	0.59	0.13	4.87
307	K	C	E	0.6	-0.12	4.84
308	P	C	B	0.63	-0.22	4.85
309	I	C	B	0.64	-0.46	4.78
310	R	C	E	0.64	-0.47	4.78
311	V	C	E	0.64	-0.5	4.79
312	L	C	B	0.64	-0.53	4.77
313	S	C	B	0.65	-0.49	4.78
314	L	C	B	0.65	-0.54	4.81
315	F	C	B	0.65	-0.52	4.8
316	D	C	B	0.66	-0.37	4.79
317	G	C	E	0.66	-0.29	4.8
318	I	C	B	0.66	-0.41	4.77
319	A	C	E	0.65	-0.31	5.73
320	T	C	E	0.61	-0.31	7.8
321	G	C	B	0.62	-0.46	9.14
322	L	S	E	0.62	-0.57	9.03
323	L	S	E	0.6	-0.54	9.99
324	V	S	B	0.6	-0.56	11.38
325	L	H	B	0.61	-0.52	13.08
326	K	H	E	0.62	-0.24	13.93
327	D	H	E	0.62	-0.2	13.87
328	L	C	B	0.64	-0.25	12.84
329	G	C	E	0.64	-0.13	12.4
330	I	C	B	0.65	-0.29	11.13
331	Q	C	E	0.59	-0.01	10.89
332	V	C	E	0.62	-0.1	10.02
333	D	C	E	0.62	0.08	10.21
334	R	C	E	0.6	-0.16	9.36
335	Y	C	E	0.62	-0.4	7.77
336	I	S	E	0.62	-0.56	6.89
337	A	S	E	0.62	-0.51	7.57
338	S	C	B	0.61	-0.5	7.2
339	E	C	E	0.62	-0.3	5.81
340	V	C	B	0.62	-0.32	4.68
341	C	C	E	0.62	-0.21	4.69
342	E	C	E	0.62	-0.04	4.69
343	D	C	E	0.63	-0.13	4.71
344	S	C	B	0.64	-0.28	4.68
345	I	C	B	0.64	-0.4	4.67
346	T	C	E	0.64	-0.33	4.67
347	V	C	E	0.64	-0.38	4.65
348	G	C	E	0.64	-0.34	4.67
349	M	C	E	0.66	-0.11	4.65
350	V	C	E	0.65	-0.15	4.68
351	R	C	E	0.65	-0.12	4.7
352	H	C	E	0.66	-0.12	4.71
353	Q	C	E	0.66	0.09	4.7
354	G	C	E	0.64	0.1	4.8
355	K	C	E	0.65	-0.21	4.7
356	I	S	B	0.64	-0.45	4.56
357	M	S	E	0.6	-0.4	4.66
358	Y	S	B	0.64	-0.5	4.52
359	V	C	B	0.66	-0.62	4.6
360	G	C	B	0.65	-0.45	4.73
361	D	C	B	0.66	-0.62	4.74
362	V	C	B	0.64	-0.51	4.79
363	R	C	B	0.65	-0.23	4.77
364	S	H	E	0.65	-0.13	4.69
365	V	H	B	0.63	-0.29	4.71
366	T	H	B	0.63	-0.32	4.68
367	Q	H	E	0.63	-0.05	4.72
368	K	H	E	0.63	0.08	4.74
369	H	H	E	0.65	0.14	4.73
370	I	C	B	0.62	-0.12	4.86
371	Q	C	E	0.61	0.16	4.9
372	E	C	E	0.56	0.02	4.9
373	W	C	B	0.6	-0.32	4.86
374	G	C	B	0.6	-0.42	4.83
375	P	C	B	0.62	-0.43	4.85
376	F	C	B	0.61	-0.67	7.62
377	D	C	B	0.61	-0.79	10.36
378	L	S	B	0.57	-0.87	12.21
379	V	S	B	0.57	-0.82	12.78
380	I	C	B	0.57	-0.85	14.98
381	G	C	B	0.59	-0.79	15.7
382	G	C	B	0.61	-0.79	14.77
383	S	C	B	0.62	-0.67	12.75
384	P	C	B	0.62	-0.53	10.71
385	C	C	B	0.65	-0.3	9.16
386	N	C	B	0.66	-0.11	7.62
387	D	C	E	0.66	0.01	4.78
388	L	C	B	0.65	-0.08	4.75
389	S	C	E	0.67	0	4.7
390	I	C	B	0.67	0.13	4.67
391	V	C	E	0.68	0.28	4.68
392	N	C	E	0.65	0.31	4.8
393	P	C	B	0.59	0.21	4.8
394	A	C	E	0.59	0.39	4.79
395	R	C	E	0.66	0.46	4.68
396	K	C	E	0.66	0.43	4.67
397	G	C	B	0.65	0.3	4.77
398	L	C	B	0.64	0.25	4.77
399	Y	C	E	0.63	0.32	4.75
400	E	C	E	0.65	0.41	4.77
401	G	C	B	0.65	0.22	4.77
402	T	C	B	0.65	-0.07	4.67
403	G	S	B	0.6	-0.39	4.48
404	R	S	B	0.59	-0.66	4.51
405	L	S	B	0.6	-0.79	4.49
406	F	H	B	0.6	-0.67	4.53
407	F	H	B	0.59	-0.76	4.59
408	E	H	B	0.62	-0.89	4.61
409	F	H	B	0.62	-1.03	4.63
410	Y	H	B	0.62	-0.98	4.62
411	R	H	B	0.62	-0.91	4.61
412	L	H	B	0.63	-0.89	4.61
413	L	H	B	0.63	-0.79	4.61
414	H	H	E	0.63	-0.49	4.59
415	D	H	B	0.64	-0.39	4.6
416	A	H	B	0.66	-0.35	4.61
417	R	C	E	0.67	-0.17	4.68
418	P	C	E	0.66	-0.03	4.61
419	K	C	E	0.66	0.3	4.64
420	E	C	E	0.53	0.57	4.83
421	G	C	E	0.52	0.72	4.83
422	D	C	E	0.53	0.71	5.57
423	D	C	E	0.54	0.5	6.39
424	R	C	E	0.53	0.04	6.26
425	P	C	B	0.49	-0.42	7.23
426	F	C	B	0.47	-0.78	7.53
427	F	S	B	0.57	-1.11	7.36
428	W	S	B	0.57	-1.2	6.56
429	L	S	B	0.58	-1.16	6.03
430	F	S	B	0.59	-1.09	5.28
431	E	S	B	0.62	-0.92	5.27
432	N	S	B	0.62	-0.89	4.44
433	V	S	B	0.63	-0.75	4.49
434	V	S	B	0.64	-0.46	4.5
435	A	C	B	0.65	-0.33	4.59
436	M	C	B	0.65	-0.26	4.68
437	G	C	E	0.62	0.04	4.7
438	V	H	E	0.66	0.18	4.56
439	S	H	E	0.67	0.2	4.57
440	D	H	B	0.68	0	4.54
441	K	H	E	0.68	-0.1	4.52
442	R	H	E	0.68	-0.11	4.54
443	D	H	E	0.68	-0.21	4.56
444	I	H	B	0.68	-0.54	4.54
445	S	H	B	0.68	-0.48	4.57
446	R	H	E	0.68	-0.34	4.6
447	F	H	B	0.68	-0.52	4.61
448	L	H	B	0.68	-0.42	4.62
449	E	C	E	0.68	-0.21	5.15
450	S	C	B	0.69	-0.29	7.31
451	N	C	E	0.68	-0.21	7.48
452	P	C	B	0.67	-0.45	8.52
453	V	S	B	0.64	-0.59	7.58
454	M	S	B	0.65	-0.53	5.16
455	I	S	B	0.64	-0.53	4.49
456	D	S	E	0.66	-0.42	4.56
457	A	C	B	0.67	-0.27	4.69
458	K	C	E	0.66	-0.03	4.69
459	E	C	E	0.65	0.09	4.59
460	V	C	B	0.65	-0.3	4.67
461	S	C	B	0.67	-0.26	4.67
462	A	H	E	0.66	-0.24	4.58
463	A	H	B	0.67	-0.33	4.55
464	H	H	E	0.66	-0.11	4.56
465	R	C	E	0.67	-0.21	4.64
466	A	C	B	0.67	-0.44	4.58
467	R	S	B	0.62	-0.59	4.43
468	Y	S	B	0.64	-0.69	4.33
469	F	S	B	0.64	-0.81	4.28
470	W	S	B	0.65	-0.84	4.27
471	G	S	B	0.65	-0.75	4.35
472	N	C	B	0.66	-0.58	4.52
473	L	C	B	0.7	-0.61	4.45
474	P	C	B	0.69	-0.45	4.47
475	G	C	B	0.73	-0.35	4.21
476	M	C	B	0.74	-0.24	4.18
477	N	C	E	0.75	0.07	4.18
478	R	C	B	0.74	0.01	4.17
479	P	C	E	0.74	-0.07	4.18
480	L	C	B	0.74	-0.1	4.18
481	A	C	E	0.74	0.01	4.15
482	S	C	E	0.74	0.1	4.9
483	T	C	E	0.73	0.2	5.87
484	V	C	E	0.74	0.27	5.63
485	N	C	E	0.73	0.33	4.3
486	D	C	E	0.72	0.34	4.32
487	K	H	E	0.72	0.24	4.21
488	L	H	E	0.69	0.05	4.25
489	E	H	E	0.7	-0.09	4.25
490	L	H	B	0.69	-0.28	4.24
491	Q	H	E	0.69	-0.1	4.25
492	E	H	E	0.7	-0.13	4.26
493	C	H	B	0.7	-0.34	4.28
494	L	H	B	0.67	-0.43	4.32
495	E	H	E	0.67	-0.22	4.32
496	H	H	E	0.69	-0.07	4.34
497	G	C	E	0.68	0.02	4.4
498	R	H	E	0.67	-0.07	4.52
499	I	H	E	0.66	0.01	4.49
500	A	H	E	0.65	0.2	4.51
501	K	H	E	0.67	0.23	4.5
502	F	H	B	0.67	0.01	4.48
503	S	C	E	0.66	0.15	4.45
504	K	C	E	0.66	0	4.37
505	V	S	E	0.64	-0.19	4.35
506	R	S	E	0.59	-0.12	4.45
507	T	S	E	0.5	-0.16	4.63
508	I	S	B	0.46	-0.43	4.7
509	T	S	E	0.45	-0.32	4.75
510	T	S	E	0.48	-0.14	4.82
511	R	C	E	0.49	0.01	4.81
512	S	C	E	0.5	-0.05	4.81
513	N	C	E	0.52	-0.19	4.8
514	S	C	B	0.48	-0.27	4.84
515	I	C	B	0.49	-0.25	4.74
516	K	C	E	0.49	-0.17	4.71
517	Q	C	E	0.5	-0.04	4.75
518	G	C	B	0.5	-0.17	4.78
519	K	C	E	0.53	0.04	4.71
520	D	C	E	0.59	0.12	4.5
521	Q	C	E	0.7	0.14	5.72
522	H	C	E	0.68	-0.11	5.88
523	F	C	B	0.68	-0.3	5.88
524	P	C	B	0.65	-0.37	6.44
525	V	C	B	0.65	-0.51	5.98
526	F	S	B	0.66	-0.34	6.61
527	M	S	B	0.62	-0.18	7.91
528	N	C	E	0.63	0.23	9.24
529	E	C	E	0.64	0.54	9.71
530	K	C	E	0.62	0.48	10.15
531	E	C	E	0.62	0.23	10.93
532	D	C	E	0.63	0.03	10.28
533	I	S	B	0.61	-0.38	9.71
534	L	S	B	0.6	-0.63	8.13
535	W	S	B	0.59	-0.69	6.97
536	C	S	B	0.6	-0.71	6.71
537	T	C	B	0.63	-0.59	6.19
538	E	C	B	0.64	-0.49	5.36
539	M	H	B	0.67	-0.45	4.44
540	E	H	E	0.67	-0.35	4.45
541	R	H	B	0.65	-0.38	4.49
542	V	H	B	0.68	-0.62	4.41
543	F	C	B	0.68	-0.63	4.4
544	G	C	B	0.68	-0.69	4.36
545	F	C	B	0.69	-0.6	4.37
546	P	C	B	0.69	-0.57	4.44
547	V	C	E	0.68	-0.33	4.47
548	H	C	E	0.63	-0.29	4.66
549	Y	C	B	0.62	-0.61	4.62
550	T	S	B	0.62	-0.55	4.44
551	D	S	B	0.65	-0.27	4.71
552	V	C	B	0.66	-0.13	4.88
553	S	C	E	0.63	0.14	5.39
554	N	C	E	0.63	0.1	4.99
555	M	C	B	0.62	-0.02	4.72
556	S	C	E	0.62	-0.02	4.71
557	R	H	E	0.65	0.05	4.52
558	L	H	E	0.68	-0.04	4.43
559	A	H	E	0.68	-0.2	4.33
560	R	H	B	0.69	-0.47	4.3
561	Q	H	E	0.68	-0.37	4.32
562	R	H	E	0.7	-0.3	4.32
563	L	H	B	0.72	-0.52	4.22
564	L	H	B	0.74	-0.57	4.26
565	G	C	B	0.72	-0.43	4.28
566	R	C	E	0.72	-0.31	4.3
567	S	C	B	0.72	-0.53	4.25
568	W	C	B	0.72	-0.62	4.3
569	S	C	B	0.72	-0.55	4.02
570	V	H	B	0.68	-0.46	4.27
571	P	H	E	0.69	-0.3	4.27
572	V	H	B	0.7	-0.58	4.27
573	I	H	B	0.7	-0.58	4.27
574	R	H	E	0.68	-0.49	4.29
575	H	H	B	0.66	-0.56	4.38
576	L	H	B	0.63	-0.67	4.55
577	F	H	B	0.65	-0.56	4.47
578	A	H	E	0.7	-0.43	4.3
579	P	H	B	0.72	-0.6	4.3
580	L	H	B	0.72	-0.67	4.28
581	K	H	E	0.72	-0.51	4.26
582	E	H	E	0.71	-0.38	4.36
583	Y	H	B	0.69	-0.58	4.38
584	F	H	B	0.66	-0.6	4.55
585	A	C	B	0.62	-0.26	4.71
586	C	C	B	0.62	-0.15	5.04
587	V	C	E	0.57	0.2	5.44
588	S	C	E	0.4	0.53	6.63
589	S	C	E	0.41	0.61	6.92
590	G	C	E	0.38	0.55	7.55
591	N	C	E	0.38	0.38	8.35
592	S	C	E	0.38	0.13	9.64
593	N	C	E	0.38	0.05	10.97
594	A	C	B	0.38	-0.28	11.57
595	N	C	B	0.38	-0.3	10.14
596	S	C	E	0.36	-0.07	9.89
597	R	C	E	0.35	-0.07	9.39
598	G	C	E	0.34	0.06	9.45
599	P	H	E	0.36	0.22	10.36
600	S	H	E	0.35	0.08	9.19
601	F	H	B	0.35	-0.02	8.06
602	S	H	E	0.37	-0.02	7.21
603	S	H	E	0.38	-0.07	5.44
604	G	H	E	0.38	-0.23	5.01
605	L	H	B	0.38	-0.32	5.01
606	V	H	E	0.38	-0.13	4.98
607	P	H	E	0.38	-0.16	5
608	L	H	B	0.38	-0.32	5.04
609	S	H	B	0.39	-0.27	5.03
610	L	C	E	0.39	0	4.99
611	R	C	E	0.39	0.18	5.03
612	G	C	E	0.4	0.18	5.02
613	S	C	E	0.4	0.18	5
614	H	C	E	0.42	0.38	4.97
615	M	C	E	0.36	0.21	5.3
616	G	C	E	0.41	0.17	5.64
617	P	C	B	0.41	-0.07	6.4
618	M	C	E	0.4	-0.05	6.51
619	E	C	E	0.4	-0.06	5.89
620	I	C	B	0.43	-0.28	5.37
621	Y	C	B	0.45	-0.37	4.9
622	K	C	E	0.45	-0.15	4.92
623	T	C	E	0.44	-0.15	4.95
624	V	C	B	0.46	-0.23	4.95
625	S	C	E	0.46	-0.15	4.98
626	A	H	E	0.43	0.13	5.09
627	W	H	E	0.42	0.27	5.09
628	K	H	E	0.44	0.2	5.09
629	R	C	E	0.47	0.02	5.02
630	Q	C	E	0.45	-0.18	5.01
631	P	C	B	0.42	-0.39	5
632	V	S	B	0.43	-0.65	4.92
633	R	S	B	0.44	-0.73	4.75
634	V	S	B	0.46	-0.81	4.65
635	L	S	B	0.46	-0.81	4.71
636	S	S	B	0.47	-0.69	4.71
637	L	C	B	0.47	-0.78	4.87
638	F	C	B	0.45	-0.63	4.95
639	R	C	B	0.47	-0.22	5.01
640	N	C	E	0.46	-0.31	5.03
641	I	H	B	0.43	-0.45	4.88
642	D	H	E	0.43	-0.22	4.89
643	K	H	E	0.43	-0.11	4.92
644	V	H	B	0.42	-0.33	4.93
645	L	H	B	0.42	-0.42	4.88
646	K	H	E	0.44	-0.34	4.93
647	S	H	E	0.45	-0.23	4.97
648	L	C	B	0.45	-0.39	4.95
649	G	C	B	0.45	-0.46	5.51
650	F	C	B	0.45	-0.58	6.11
651	L	S	B	0.44	-0.5	6.07
652	E	S	B	0.38	-0.38	6.6
653	S	S	B	0.37	-0.41	6.21
654	G	S	B	0.42	-0.19	7.3
655	S	S	E	0.45	0.2	4.7
656	G	S	E	0.46	0.26	4.73
657	S	C	E	0.47	0.33	4.75
658	G	C	E	0.49	0.19	4.79
659	G	C	E	0.5	0.23	4.8
660	G	C	E	0.5	0.1	4.7
661	T	S	E	0.49	-0.26	4.63
662	L	S	B	0.48	-0.6	4.49
663	K	S	E	0.48	-0.51	4.43
664	Y	S	B	0.45	-0.58	4.48
665	V	S	B	0.46	-0.63	4.66
666	E	C	E	0.5	-0.4	4.78
667	D	C	E	0.49	-0.23	4.8
668	V	H	B	0.49	-0.48	4.69
669	T	H	B	0.5	-0.3	4.68
670	N	H	E	0.49	-0.14	4.7
671	V	H	B	0.5	-0.3	4.68
672	V	H	B	0.5	-0.36	4.67
673	R	H	E	0.49	-0.12	4.73
674	R	H	E	0.49	-0.01	4.73
675	D	H	E	0.49	-0.02	4.72
676	V	H	B	0.48	-0.27	4.75
677	E	H	E	0.48	-0.01	4.78
678	K	H	E	0.48	0.09	4.8
679	W	C	B	0.45	-0.3	4.75
680	G	C	B	0.47	-0.34	4.84
681	P	C	B	0.44	-0.39	7.72
682	F	S	B	0.42	-0.71	8.75
683	D	S	B	0.4	-0.74	9.69
684	L	S	B	0.41	-0.85	10.68
685	V	S	B	0.43	-0.86	11.74
686	Y	S	B	0.43	-0.77	12.66
687	G	C	B	0.46	-0.64	13.24
688	S	C	B	0.49	-0.57	14.58
689	T	C	B	0.49	-0.43	13.22
690	Q	C	B	0.49	-0.25	12.7
691	P	C	B	0.49	-0.01	12.47
692	L	C	B	0.51	0.23	10.43
693	G	C	B	0.51	0.36	8.26
694	S	C	E	0.5	0.38	6.19
695	S	C	B	0.5	0.27	4.82
696	C	C	B	0.48	0.35	4.84
697	D	C	E	0.48	0.56	4.9
698	R	C	E	0.49	0.56	4.93
699	C	C	B	0.49	0.32	4.96
700	P	C	B	0.48	-0.07	4.95
701	G	S	B	0.46	-0.31	4.67
702	W	S	B	0.44	-0.66	4.74
703	Y	S	B	0.48	-0.8	4.69
704	M	H	B	0.48	-0.72	4.7
705	F	H	B	0.46	-0.77	4.83
706	Q	H	B	0.47	-0.87	4.88
707	F	H	B	0.48	-0.99	4.93
708	H	H	B	0.47	-0.92	4.93
709	R	H	B	0.46	-0.84	4.95
710	I	H	B	0.47	-0.89	4.96
711	L	H	B	0.47	-0.77	4.99
712	Q	H	E	0.47	-0.5	4.99
713	Y	H	B	0.47	-0.45	5.07
714	A	H	B	0.48	-0.36	5.12
715	L	C	E	0.5	-0.16	5.08
716	P	C	B	0.51	-0.06	5.07
717	R	C	E	0.52	0.26	5.11
718	Q	C	E	0.47	0.58	5.15
719	E	C	E	0.48	0.62	5.11
720	S	C	E	0.48	0.53	5.12
721	Q	C	E	0.47	0.44	5.17
722	R	C	B	0.45	-0.04	5.21
723	P	C	B	0.39	-0.57	7.07
724	F	C	B	0.37	-0.91	8.99
725	F	S	B	0.34	-1.13	10.43
726	W	S	B	0.34	-1.1	10.31
727	I	S	B	0.33	-0.96	10.26
728	F	S	B	0.33	-0.89	9.23
729	M	S	B	0.35	-0.73	7.54
730	D	S	B	0.35	-0.63	5.21
731	N	S	B	0.38	-0.5	5.23
732	L	S	B	0.38	-0.37	5.24
733	L	C	B	0.38	-0.38	5.25
734	L	C	B	0.41	-0.33	5.3
735	T	C	E	0.43	0.06	5.32
736	E	H	E	0.42	0.22	5.19
737	D	H	E	0.45	0.18	5.11
738	D	H	B	0.44	-0.09	5.1
739	Q	H	E	0.44	-0.12	5.13
740	E	H	E	0.44	-0.08	5.12
741	T	H	E	0.43	-0.25	5.08
742	T	H	B	0.43	-0.61	5.08
743	T	H	B	0.43	-0.52	5.11
744	R	H	E	0.42	-0.38	5.11
745	F	H	B	0.42	-0.61	5.08
746	L	H	B	0.42	-0.57	5.08
747	Q	C	E	0.43	-0.33	5.1
748	T	C	B	0.43	-0.4	5.9
749	E	C	E	0.42	-0.2	7.92
750	A	C	B	0.42	-0.41	9.19
751	V	S	B	0.37	-0.51	11.02
752	T	S	E	0.38	-0.39	12.5
753	L	S	B	0.37	-0.33	14.91
754	Q	S	E	0.37	-0.17	17.74
755	D	C	B	0.37	0.14	20.75
756	V	C	E	0.38	0.5	22.81
757	R	C	E	0.37	0.61	25.53
758	G	C	B	0.38	0.22	27.84
759	R	C	E	0.38	0.37	28.63
760	D	H	E	0.38	0.39	27.14
761	Y	H	E	0.38	0.21	24.39
762	Q	H	E	0.38	0.27	22.92
763	N	C	E	0.38	0.01	19.86
764	A	C	B	0.39	-0.29	17.29
765	M	S	B	0.38	-0.56	14.25
766	R	S	B	0.39	-0.7	10.93
767	V	S	B	0.39	-0.85	9.13
768	W	S	B	0.37	-0.9	6.38
769	S	S	B	0.4	-0.86	5.52
770	N	C	B	0.42	-0.56	5.03
771	I	C	B	0.43	-0.58	5.08
772	P	C	B	0.43	-0.44	5.13
773	G	C	B	0.42	-0.19	5.12
774	L	C	B	0.41	-0.15	5.09
775	K	C	E	0.43	0.17	5.06
776	S	C	E	0.44	0.33	5.09
777	K	C	E	0.45	0.32	5.09
778	H	C	B	0.45	0.29	5.03
779	A	C	E	0.44	0.38	5.01
780	P	C	E	0.46	0.2	5.02
781	L	C	B	0.44	0.27	4.98
782	T	C	B	0.45	0.23	5.31
783	P	C	E	0.47	0.3	6.36
784	K	C	E	0.45	0.47	5.54
785	E	H	E	0.44	0.45	5.1
786	E	H	E	0.44	0.37	5.02
787	E	H	E	0.45	0.3	5.01
788	Y	H	E	0.45	0.15	4.95
789	L	H	B	0.44	0	4.94
790	Q	H	E	0.44	0.19	4.99
791	A	H	E	0.43	0.36	5.01
792	Q	C	B	0.42	0.32	5.1
793	V	H	E	0.42	0.42	5.05
794	R	H	E	0.39	0.53	5.1
795	S	H	E	0.4	0.54	5.05
796	R	C	E	0.42	0.7	5.15
797	S	C	E	0.42	0.63	5.15
798	K	C	E	0.39	0.57	5.03
799	L	C	B	0.39	0.56	5.06
800	D	C	E	0.39	0.69	5.11
801	A	C	E	0.43	0.4	5.19
802	P	C	E	0.44	0.52	5.17
803	K	C	E	0.44	0.25	5.16
804	V	H	B	0.44	-0.06	5.18
805	D	H	E	0.42	-0.09	5.18
806	L	H	B	0.42	-0.25	5.2
807	L	H	B	0.42	-0.43	5.24
808	V	H	B	0.42	-0.48	5.28
809	K	H	E	0.42	-0.46	5.3
810	N	H	B	0.42	-0.57	5.28
811	C	H	B	0.41	-0.69	5.31
812	L	H	B	0.42	-0.72	5.34
813	L	H	B	0.42	-0.75	5.33
814	P	H	B	0.42	-0.92	5.39
815	L	H	B	0.44	-0.8	5.16
816	R	H	E	0.43	-0.6	5.18
817	E	H	E	0.42	-0.63	5.19
818	Y	H	B	0.42	-0.7	5.14
819	F	H	B	0.42	-0.72	5.14
820	K	H	E	0.42	-0.55	5.17
821	Y	H	B	0.42	-0.53	5.15
822	F	H	B	0.42	-0.33	5.07
823	S	C	E	0.42	0.1	5.23
824	Q	C	E	0.34	0.53	5.37
825	N	C	E	0.32	0.23	5.61
826	S	C	E	0.32	0.37	5.56
827	L	C	B	0.32	0.48	5.53
828	P	C	E	0.3	0.95	5.62
829	L	C	E	0.27	1.46	5.67

## Sheet: Docking (S1B)
Parameters of top ten Docking poses in output of Haddock
	Pose 1	Pose 2	Pose 3	Pose 4	Pose 5	Pose 6	Pose 7	Pose 8	Pose 9	Pose 10
𝚫G of binding (Kcal/mol)	-260.3	-254.44	-247.32	-246.83	-243.76	-242.02	-237.35	-234.17	-233.82	-232.64
RMSD	143.52	154.99	165.64	148.03	146.91	108.5	120.64	158.23	115.98	145.72
		Binding sites in Sox2 Domain
		Binding sites in Krab Domain
		Binding sites in DNMTs Domain
