# Supplementary material for: A SOX2-engineered epigenetic silencer factor represses the glioblastoma genetic program and restrains tumor development
Source: Sci Adv. 2022 Aug 3;8(31):eabn3986. doi: 10.1126/sciadv.abn3986 (PMC9348799; doi:10.1126/sciadv.abn3986)
Supplement: Supplementary file 2 — Tables S1 to S10 [file sciadv.abn3986_tables_s1_to_s10.zip › sciadv.abn3986_table_s2.xlsx]

## Sheet: SNB19 DGE gene lists (3A , 2F)
FDR<0.01 log2FC>|1|			FDR<0.1 log2FC<0
UP	DOWN		DOWN
2242	1951		4880
PRND	WDSUB1		WASH7P
MMP13	CD44		SAMD11
XIRP1	FAM86B3P		NOC2L
MMP9	PRKRIP1		KLHL17
MMP1	RAD51		PLEKHN1
SLC14A1	TASP1		PERM1
C6orf15	CLCN4		HES4
RRAD	AC004980.1		ISG15
MYBPH	SFMBT2		AGRN
ACTG2	CASKIN2		C1orf159
PADI3	SIRT1		ACAP3
KANK4	E2F8		INTS11
ANGPTL7	TRIM56		ATAD3B
MAP1LC3C	ACCS		ATAD3A
TGM2	RANBP10		SLC35E2B
SAA1	ARHGAP29		PANK4
LINC02009	FRA10AC1		PRDM16
NOX5	ZNF784		ARHGEF16
KRT17	ANKZF1		MEGF6
JCHAIN	RP9		TP73-AS1
MMP28	SNRNP27		LRRC47
FRG2FP	AP002748.3		C1orf174
IGFL2-AS1	DNA2		RPL22
TAL1	HIST1H2AG		PLEKHG5
C7orf69	DHX37		NOL9
LINC01405	ZNF500		ZBTB48
AC007923.1	CRB2		THAP3
IGSF23	LHFPL4		PER3
LBP	HMGB2		RERE
IER3	GLMP		TMEM201
ATP1A2	DPF1		PIK3CD
ANXA8	ZBTB17		PEX14
CDA	TTC28		AGTRAP
AL359873.1	LRRC75A-AS1		MTHFR
KRT14	GRPEL2		MIIP
PRF1	TMEM39B		DHRS3
CPA4	FAM212A		PLEKHM2
TMEM92	NIFK-AS1		ZBTB17
ZNF114	TMEM144		NBPF1
PSG1	CHIC2		CROCCP2
ADAMTS14	TNIK		ARHGEF10L
TNS4	EFCAB7		IFFO2
LRG1	IFFO2		MRTO4
SLAMF8	LGALS8		SH2D5
IRF6	ZNF687		HP1BP3
CEMIP	HRCT1		ZNF436
LGR6	TRMT1L		ASAP3
MYL10	PRMT7		E2F2
PECAM1	SEC61A2		ID3
DES	HNRNPA1L2		GALE
AC073621.2	SLC25A11		SRSF10
ANKRD65	ZNF707		IFNLR1
MYOD1	WDR33		RCAN3
IL24	GATAD2B		SYF2
AL391056.1	PPP1R37		AUNIP
SPON2	ZNF644		STMN1
MUC16	TRIP13		PDIK1L
SIGLEC15	CDT1		CEP85
SLCO2A1	SGO2		UBXN11
ADGRF5	CAP2		LIN28A
S100A9	EXOSC4		DHDDS
PSG4	PHF19		RPS6KA1
ZBED6CL	RNF19B		ARID1A
LINC01447	VPS11		GPATCH3
PLA2G5	CHTF18		TMEM222
LRRC15	METTL16		WASF2
IGFN1	SLF2		IFI6
RTP3	DARS-AS1		FAM76A
SLC1A7	WDR90		PPP1R8
CDH16	NME1		THEMIS2
KRT16	PDRG1		RPA2
COLEC12	FZD8		MED18
LCK	ADAL		RCC1
SUCNR1	AC245100.4		SNHG3
ARSI	PIGW		SRSF4
MPZ	SPSB2		MECR
PSG9	SCAMP3		SNRNP40
IGFL1P1	C10orf88		COL16A1
FCER1G	TIGD1		KHDRBS1
AL359834.1	SLC45A4		TMEM39B
ANXA8L1	ISL2		CCDC28B
ANGPTL2	ZNF202		IQCC
LGALS12	FGF12		MTMR9LP
DUSP27	TADA2A		MARCKSL1
GCG	ATRIP		ZBTB8A
GPR84	OGFR		RNF19B
LTF	ERF		ZSCAN20
LAPTM5	SH3D21		ZMYM6
CDCP1	ZNF669		ZMYM1
AC011591.2	DAGLB		SFPQ
LINC01819	APEX2		ZMYM4
FXYD7	POLA2		CLSPN
CARMN	ECT2		TEKT2
CAMK2A	AC002480.2		ADPRHL2
PSG5	RARG		THRAP3
GJA5	PLCD3		SH3D21
ACTA2	NUP160		STK40
CLDN7	KCNJ14		OSCP1
MIR205HG	CAD		C1orf109
CNN1	UTRN		CDCA8
CSF2	KDM6B		MANEAL
ITGAX	AC245452.1		YRDC
LEP	RRM1		SF3A3
ATAD3C	ZNF524		RRAGC
TRAC	ZNF48		NDUFS5
FABP6	DCAF8		PPIE
CXCL14	ANKRD16		TRIT1
NPPC	RBFA		MFSD2A
MISP	SVIL-AS1		CTPS1
MMP3	RTKN2		HIVEP3
SLC12A8	AC073335.2		FOXJ3
BCL2A1	PFKFB2		CCDC30
KRT19	GUCA1B		PPIH
HAS3	C2CD3		TMEM269
DUSP23	CDC25A		ZNF691
LINC00243	CLHC1		CDC20
C11orf86	SOX9		DPH2
AL031846.1	RNF219		KIF2C
SAA2	GPATCH1		RPS8
EPO	CCDC9		BTBD19
AJ239328.1	NFKBIZ		PTCH2
PRSS56	TBC1D17		EIF2B3
SERINC2	DNAJC12		TOE1
MB	MAP3K4		MUTYH
ABCA4	ZNF493		AKR1A1
FLJ31356	STX1A		RAD54L
LUARIS	KIAA1217		NSUN4
KCNE3	TARS2		MOB3C
TTC9	TST		LINC00853
RPL3L	DDX55		STIL
CASQ1	THBS1		SPATA6
NECTIN4	SMAD1		BEND5
DEFB124	C1orf226		CC2D1B
ALS2CL	PIAS4		ORC1
WISP1	ZCCHC7		COA7
AC245041.3	TBC1D23		CYB5RL
WNT9A	EML1		MYSM1
GDF5	ZNF680		JUN
UNC13A	PFAS		ANGPTL3
AL035541.1	TPPP		FOXD3
COL6A3	REXO5		CACHD1
ELN	KCTD15		PDE4B
PDLIM1	GSTZ1		SGIP1
SPN	MSTO2P		WDR78
CTSW	PRDM16		MIER1
CD74	IKBKE		GADD45A
TMEM158	GDAP1		GNG12-AS1
AC007785.1	MAU2		DIRAS3
INPP5D	PRPF39		WLS
INMT	PBX1		DEPDC1
MEOX1	MAD2L1		LRRC7
AC091182.1	HIRIP3		LRRC40
TMEM130	MAP3K12		SRSF11
CALB2	ZNF79		ERICH3
SNCB	DDX19B		TYW3
CCL28	INTS6		CRYZ
ERG	SMARCB1		SLC44A5
AOX1	LTBP3		RABGGTB
LCP1	PSPC1		ST6GALNAC5
TRIM55	SAMD4A		ZZZ3
AWAT2	CD83		FUBP1
CCRL2	PLCD1		IFI44
TNFSF15	ADAR		SAMD13
NCF2	AC098614.4		RPF1
CDH3	VAV2		SSX2IP
DUSP13	MED19		MCOLN2
AC091808.1	CSRP1		ZNHIT6
TMEM40	ZNF19		COL24A1
KRT13	NAP1L2		ODF2L
CSF3	DUSP11		LMO4
TMEM51-AS1	SPC25		GTF2B
SP140	PRPF3		KYAT3
KRT75	FANCE		GBP2
ACTA1	C11orf45		GBP5
UNC5B	WEE2-AS1		LRRC8B
AC244196.5	QTRT1		GEMIN8P4
CEACAM20	OSBPL10		ZNF644
CPA5	SHCBP1		BTBD8
AC083900.1	PMS1		MTF2
CA12	PRPF38A		CCDC18
AC006974.2	CPNE4		ARHGAP29
POU2F3	USP25		PTBP2
LINC01234	WSCD1		DPYD
ATP6V0A4	ECHDC1		MIR137HG
G0S2	C14orf159		LINC01776
SBSPON	PREP		SNX7
NXNL2	C17orf75		TRMT13
AP000439.3	BRSK1		RTCA
LINC01016	JADE2		CDC14A
LINC01537	AC008770.1		VCAM1
ATP1A4	EXOSC2		DPH5
KIAA1755	DECR1		S1PR1
AEBP1	PEG10		COL11A1
DHRS2	RNF150		RNPC3
AC004585.1	FBXL6		AMY2B
FAM43B	EIF1AX		AKNAD1
CD248	ZNF619		GPSM2
WFDC21P	AC099850.3		ATXN7L2
TEX19	AC084033.3		AMPD2
AC002351.1	CFAP20		STRIP1
PADI4	CNKSR2		SLC16A4
CASP10	gen-01		PIFO
DYSF	RFWD3		OVGP1
KRT9	MTBP		C1orf162
SLC6A20	TECTA		DDX20
GALNT6	SPRY2		CTTNBP2NL
ABCC12	SRGAP3		ST7L
UCA1	CEP126		LRIG2
AC245748.3	CCAR1		MAGI3
DOCK8	BDP1		RSBN1
CLIC3	CACNB3		AP4B1
COL10A1	C6orf47		BCAS2
SLA	MITD1		AMPD1
AQP1	PUM3		SIKE1
MIR503HG	PDIK1L		CASQ2
TSPAN18	CDCA5		ATP1A1
PIK3CG	AC093752.1		TTF2
CAMK2B	MED20		TRIM45
FBXO36P1	YY1AP1		SPAG17
AL158839.1	RAD9A		ZNF697
LINC00942	JUN		PHGDH
CXCL13	FAM227B		FAM72B
CD79B	ZNF646		FCGR1B
RFLNB	FBXO5		EMBP1
FPR1	AFMID		FAM72D
AC098613.1	CEP131		NBPF8
KRT86	NTMT1		NBPF9
LINC01857	WRAP53		PDE4DIP
IL2RG	WDR74		TXNIP
SNCG	AXIN2		RBM8A
PLPPR3	IFFO1		PIAS3
CCL26	VPS18		NUDT17
F3	TDP1		POLR3C
COL26A1	REEP4		NBPF12
CEACAMP10	AC113383.1		PRKAB2
WIPF3	CDCA3		ACP6
PSG3	STK17A		NBPF14
NKAIN1	CMTR1		LINC00869
ESPNL	PCK2		MTMR11
CEACAM22P	SPDL1		CIART
MGARP	TMEM200A		PRPF3
TOX2	CHTOP		RPRD2
IGFL3	SF3A2		TARS2
RTN4RL1	CDC34		SETDB1
ANGPTL4	RASGRP1		MINDY1
ARHGAP30	PARVA		C1orf56
AC112721.2	SRFBP1		GABPB2
OACYLP	MOV10L1		VPS72
CYGB	CDC45		PIP5K1A
PROM2	VPS33B		ZNF687
AC116345.1	SLC26A7		PI4KB
IGF2BP1	FAM160A1		MRPL9
PSG7	DTX3		CHTOP
CRYBG2	POP5		ILF2
AC103740.2	DGUOK		GATAD2B
ALOX5AP	HIST1H3D		DENND4B
STAR	ANKAR		CRTC2
FCRLA	LINS1		C1orf43
AC005332.5	RHPN1		HAX1
MYH16	RP9P		ADAR
AC133644.2	ATAD3B		FLAD1
KRT38	RNF113A		ZBTB7B
CBLC	ATP1A1		EFNA1
AC006262.2	AARSD1		TRIM46
TMCC3	SLC26A11		GBAP1
ASGR2	CENPC		GBA
CD52	PDCL		FAM189B
AC103740.1	CEP290		SCAMP3
APBB1IP	ZNF696		HCN3
SBSN	METRN		RUSC1
TSPEAR	C9orf85		MSTO1
KCNK12	KMT5C		YY1AP1
THRSP	ZNF627		MSTO2P
RAD21-AS1	FEZ2		GON4L
TNFRSF8	C12orf65		RIT1
OMD	PPFIBP1		LMNA
LRRC2-AS1	COX7A2		GLMP
AP002954.1	CBWD6		IQGAP3
SLC5A4	CLUHP3		GPATCH4
CALHM3	TMEM79		NES
ADAMTS4	GYS1		ISG20L2
ZNF556	PRKAB2		IFI16
ATP2B2	PILRA		DCAF8
AC015878.1	ENO3		NIT1
AL031651.2	AP001258.1		DEDD
LINC00479	AGPS		USP21
RHOH	MTFR2		PPOX
CCR2	ZRSR2		DUSP12
REM1	SIPA1L1		NOS1AP
AC007163.1	GNPDA2		DDR2
IGFBP4	UVRAG		HSD17B7
RCSD1	IFIT3		NUF2
FAM105A	NET1		PBX1
PSG8	CIDECP		TADA1
GALNT15	MEX3A		TIPRL
AL109615.3	ADAMTS7		TBX19
VSIR	SP100		BLZF1
IL12RB1	AP5Z1		CCDC181
L1CAM	MESDC1		SLC19A2
PADI2	THAP9-AS1		SCYL3
AC067969.1	SKA3		KIFAP3
CCL5	RAD54L		GORAB
STMN4	RBM28		PRRX1
AC087612.1	IVNS1ABP		FMO4
CCR5	AC241585.3		PRRC2C
RARRES2	STIL		DNM3
AC104534.1	ZNF14		TNFSF4
ZBTB7C	ZNF550		ANKRD45
AP003548.1	ERCC6		KLHL20
AC005332.3	EXOC5		CENPL
PTGS1	NDUFAF1		RASAL2
AC124067.2	IFI16		ABL2
RAMP1	FUZ		ACBD6
TSKS	ENKD1		CACNA1E
SOWAHA	C12orf29		RNASEL
PROM1	CCDC71L		LINC01686
TNFSF9	YEATS4		DHX9
TRABD2B	DCLK2		RGL1
AC036222.1	ZSCAN31		COLGALT2
TBX10	C19orf66		TSEN15
KCNK17	KLHL26		RNF2
APOD	P2RX7		TRMT1L
SFN	CCNB1IP1		IVNS1ABP
TNFRSF9	ATP23		HMCN1
AC112721.1	FGFR3		UCHL5
AP001189.5	RAPGEF6		ASPM
AJAP1	ZNF184		PTPRC
FLT1	SAP130		MIR181A1HG
PKD1L1	PAN2		KIF14
AC018629.1	AEN		CSRP1
RASL11A	STARD4-AS1		IPO9
CCL7	ANKS3		GPR37L1
AC245041.2	SLC30A1		UBE2T
CLDN4	PCED1B		KDM5B
AP000777.1	PARP2		RABIF
CHODL	CDH2		BTG2
FBLN5	DPF2		SOX13
CRYBA4	GBP2		PIK3C2B
KRT20	HIST3H2BB		MDM4
LINC01605	LIN7B		DSTYK
CSF1R	LIPE		TMCC2
RFLNA	CHMP4A		NUAK2
AC012435.1	PRC1		NUCKS1
GUCY1B2	ZNF490		SLC26A9
PCOLCE2	GPATCH4		FAM72A
INHBB	RPA2		IKBKE
EWSAT1	INTU		DYRK3
FAM83A	FAM161B		PFKFB2
AC091182.2	CCDC130		CD55
CLRN3	ABL2		C1orf74
PLXDC1	APLF		SYT14
HOPX	GIMAP2		RCOR3
AP001065.1	BBC3		SLC30A1
TMEM171	HEXIM2		NEK2
IL21R	LPL		DTL
CEL	SPRY1		INTS7
TSPEAR-AS1	CCL2		ATF3
RNF165	PER3		ANGEL2
LINC01929	TMC1		PROX1
AL356515.1	CNKSR3		CENPF
PADI1	CCDC181		KCNK2
AL035252.2	ST8SIA4		ESRRG
ATP8A2	THAP8		GPATCH2
ECSCR	EDN1		LYPLAL1
AC006033.2	CDO1		RAB3GAP2
IL11	FAM46A		MARC2
GREM2	LIN37		HLX
GPRC5A	CKS1B		DUSP10
TAGLN	ABCD4		TAF1A
CSRP3	ODF2L		NVL
RAB11FIP1	UTP14A		TMEM63A
AC080112.2	MCEE		SDE2
P2RY6	LARGE1		ITPKB
CDH1	SELENOH		JMJD4
BX276092.7	SERPINB9P1		C1orf35
LINC01847	NOL6		TRIM11
MYL7	FASTKD2		RHOU
WFDC5	HAUS4		TRIM67
RASD1	KMT2E-AS1		COA6
APOBEC3H	TRMT11		LINC01354
CLCA2	ZC3HC1		ARID4B
ACVRL1	MAN1B1-AS1		GGPS1
LINC00974	TRMT44		GPR137B
SPINT1	NFATC1		LGALS8
AC006262.1	PIM1		MTR
B4GALNT2	NFKB2		FMN2
CCR9	C8orf37		RGS7
MGAT3	TUT1		KMO
KRT16P2	PARP14		EXO1
IP6K3	NDUFB11		CEP170
KCNK3	CDK20		SDCCAG8
SLC24A4	VPS25		HNRNPU
CRYBB1	CACNB1		TFB2M
C3	FAXC		ZNF669
CXCR3	DOK5		ZNF672
TEX15	DGCR14		LINC00705
PLA2G4E	TOGARAM1		AKR1C1
AC007220.1	GNAI1		AKR1C3
SYN3	ELF1		NET1
SH2D6	ZNF816		SFMBT2
VWA2	FO538757.1		UPF2
FAM180A	AL513550.1		SEC61A2
RRS1-AS1	DPYSL3		MCM10
AC093844.1	TSNAXIP1		PHYH
FPR2	AGPAT4		RPP38
WFDC3	NRCAM		CUBN
DEPTOR	RRP9		TRDMT1
SLC4A11	EIF3E		VIM
AL355860.1	ZNF44		ARL5B
SPON1	TSR2		KIAA1217
LRRC61	LENG9		ENKUR
PLAC8	RAB9A		GPR158
TUBB8P8	RPL22		PDSS1
THPO	SLC6A8		ABI1
AC100823.1	ZNF212		ANKRD26
EPPK1	CYP46A1		ARMC4
HEPACAM	MGEA5		MPP7
LINC01638	H2AFX		ARHGAP12
CA7	MCM10		EPC1
MMP24	COQ8B		NRP1
CGA	MRRF		FZD8
CAMP	HNRNPDL		ZNF33A
LYPD6B	SFXN5		HSD17B7P2
SLC30A3	NUDT17		LINC00839
AC016722.1	EFNA1		ZNF37BP
ATG9B	HAGHL		ZNF33B
TRIM54	SPATA5L1		BMS1
AP001542.1	NFKBIB		HNRNPF
SOAT2	STK32B		ZNF22
LINC02139	CDK5RAP1		WASHC2C
NPBWR1	NOB1		ARHGAP22
DNAJC5B	DUSP8		ERCC6
MUC3A	BUB1B		PARGP1
NANOS1	AC099343.3		PARG
ODF3L2	CHAC2		ASAH2B
AC005006.1	SLC16A13		CSTF2T
TMEM92-AS1	CCNT1		PRKG1-AS1
TMIE	MBNL1		DKK1
IGFL2	C14orf79		ZWINT
CIB3	ZIC1		TFAM
AL162425.1	LRRC73		PHYHIPL
CPA2	ABHD11		FAM13C
SLC34A2	TRAF2		SLC16A9
KISS1R	ILF3-AS1		ANK3
C17orf50	ATP6V0E2-AS1		CDK1
SH2D7	MMP16		RHOBTB1
SEMA7A	NOV		TMEM26
CYTL1	CDC14A		ARID5B
PAX8-AS1	TWISTNB		RTKN2
AL451069.3	NAMPTP1		ZNF365
AL157702.2	LINC01578		EGR2
COL1A1	INIP		DNAJC12
AL353705.4	ZNF552		SIRT1
FAM19A3	GTPBP1		HNRNPH3
LXN	GPR37L1		DNA2
RPS4XP2	TTYH1		CCAR1
FAM46B	TRIQK		DDX50
MYOSLID	HSPBAP1		DDX21
LINC01843	ZNF330		SUPV3L1
C6orf223	SPTLC3		SLC29A3
TMEM119	COL4A5		DNAJB12
CLCN1	IQCB1		ECD
KBTBD13	DGAT2		DNAJC9-AS1
PANX3	CCDC151		USP54
DLL4	AC022150.2		BMS1P4
CREB3L1	CLASRP		CAMK2G
FO393418.1	PSD3		COMTD1
FBLN2	USP54		ZNF503
WNT5B	SP110		LINC00857
APOE	KCNB1		CH25H
AP000997.2	TTC34		IFIT2
AL034417.1	USP36		IFIT3
MUC22	AC008038.1		IFIT5
MLXIPL	LINC00857		KIF20B
SHISA8	AC041040.1		LINC00865
C15orf59	TNFRSF14		HTR7
ANKRD22	CEBPD		RPP30
PTGDS	TNKS1BP1		ANKRD1
AKR1B10	CDC6		HECTD2
SELENBP1	ZNF205		KIF11
CXorf58	ZNF462		EXOC6
CEACAM1	TMEM14C		CEP55
AL137785.1	TIMM23B		FRA10AC1
IGLL1	CRIP2		HELLS
CD40	GSN-AS1		ALDH18A1
TFCP2L1	AF117829.1		ZNF518A
SIGLEC22P	PLEKHG1		TLL2
ROR2	CD55		RRP12
LINC01363	AC087741.1		EXOSC1
CCL24	ENOSF1		MMS19
NAAA	GALK2		PI4K2A
LINC02073	KNSTRN		ZFYVE27
NYX	TRIB2		R3HCC1L
LPO	HOXD13		PYROXD2
AC104365.1	LINC01273		GOT1
STX1B	TMEM55B		SLC25A28
AC090844.3	ARHGAP11B		COX15
AKR1B15	MGAT5B		CHUK
AL713998.1	OIP5		CWF19L1
SFTPB	LINC00910		BLOC1S2
TNFSF14	FSD1L		OLMALINC
HEG1	AL645608.1		SEC31B
LINC01940	KIAA1524		SLF2
ZMYND15	C5orf34		TWNK
TNNI3	DVL2		KAZALD1
ATP1B2	EEF1A2		POLL
HPGD	TUBA1A		FBXW4
AKAP5	ZNF737		NPM3
EDN2	ZSCAN16		LDB1
AC124276.1	USP53		PPRC1
SPINK2	TNFAIP3		NOLC1
CCDC190	COL9A3		NFKB2
CD80	OSBPL6		BORCS7
AP000802.1	OLMALINC		PCGF6
XDH	RNASEL		TAF5
DUSP2	CRY2		PDCD11
SLC47A1	NLE1		SMC3
KCP	ACP6		BBIP1
TNS1	MITF		NHLRC2
ABCG2	ELOVL4		ABLIM1
AP005120.1	CEP72		TRUB1
BMP7	ZNF433		FAM204A
TAC3	CASP4		TIAL1
ANKRD34B	THTPA		MCMBP
SSTR2	PDGFC		WDR11
PTGDR2	SDSL		C10orf88
COL15A1	SPATA7		BUB3
AC105118.1	ZNF446		MKI67
AC092490.1	MDM1		LRRC27
AVPR2	AASDHPPT		PWWP2B
SLC28A3	EXOSC8		PAOX
AP001065.3	CITED2		MTG1
ADTRP	NDUFS5		GATD1
SYT2	APC		SLC25A22
KRT79	ARHGAP11A		AP2A2
DCHS1	COMTD1		DUSP8
TMEM213	EFCAB12		KRTAP5-AS1
SULT1A2	SRSF3		CTSD
SELENOM	ZNF671		MOB2
LINC01907	WASHC1		TSSC4
ROBO4	PARP8		OSBPL5
AZU1	CDKN2D		ZNF195
ALDOC	NFKBIE		STIM1
BDKRB2	ZNF503		RRM1
AC016705.1	CDADC1		TRIM5
AC079328.2	AL132780.2		TRIM22
MGLL	ZNF688		APBB1
LINC00887	AKAP8L		TRIM3
LINC02140	ADCY10P1		RRP8
TIMP3	CHGB		TPP1
LINC02407	RSBN1		PPFIBP2
HP	RARB		STK33
KCCAT198	HIST1H4H		PARVA
TRGV3	AC106869.1		SOX6
MAPK13	PKMYT1		C11orf58
C11orf96	ZNF326		PLEKHA7
AC026469.1	TXNRD2		NCR3LG1
PRRT4	IMMP1L		GTF2H1
CCL11	INCENP		E2F8
FAM107A	BMPER		PRMT3
AL033384.1	FTSJ1		FIBIN
AC004990.1	TONSL		CCDC34
AC023421.2	MDH1		METTL15
CES1P2	CD274		ARL14EP
C11orf21	SLC43A3		IMMP1L
C18orf65	LINC00324		PRRG4
LPIN3	SLC9A3R2		KIAA1549L
ZFP57	XRCC1		CAPRIN1
CSDC2	PPP1R9A		NAT10
AC008760.2	LDLRAD3		ABTB2
CYP26A1	ENC1		CAT
BPI	RNASEK		EHF
C4orf26	GALE		PDHX
RYR1	KANSL2		APIP
RPS27AP6	THAP3		CD44
AL596223.1	CIRBP		PAMR1
KCNK15-AS1	ZNF460		LDLRAD3
CPM	HMGN3-AS1		ALKBH3
SULT1A1	PIH1D1		ACCS
RAC2	SLC2A6		CRY2
SUSD2	NRG2		PEX16
TSPEAR-AS2	CPT1C		PHF21A
PTPRE	SDHAP1		AMBRA1
MEST	HES1		ZNF408
PLAC1	PRUNE2		C11orf49
VAV3	ZNF701		ARFGAP2
PNPLA5	PRRG4		PACSIN3
AC073283.2	SERHL2		DDB2
ACSBG1	ZNF586		MADD
AC091806.1	NLGN4X		CELF1
C3orf70	AC073869.1		FNBP4
AC005077.4	NOTCH4		NUP160
RPE65	ADAM32		PTPRJ
LINC01711	BHLHE41		TNKS1BP1
VNN2	AL359764.1		SSRP1
LINC02273	MRPS30		SLC43A3
AC003102.1	SNHG1		SMTNL1
HDC	PCDHB10		UBE2L6
AC156455.1	ZNF521		CLP1
AC005332.10	CFAP69		MED19
PLTP	TBX19		SELENOH
PRTN3	KIF23		LPXN
AC080129.1	TRIM9		GLYATL2
CHI3L1	UFSP1		FAM111B
MOB3B	CTSC		FAM111A
AC023906.2	HIST1H2BN		TCN1
AC114488.1	Z83843.1		MS4A3
ASIC1	CCDC174		PRPF19
APOA1	SPAG5		SLC15A3
LINGO1	PIF1		TMEM138
TFR2	SAMD13		CPSF7
PRSS46	AHI1		RAB3IL1
AC112255.1	TRIM45		INCENP
PSTPIP1	FAM27E3		TUT1
IL17RE	KNL1		MTA2
CHRNA1	B4GALNT3		TTC9C
MATN1	MVK		TAF6L
ACTL8	CCNF		NXF1
GAPDHP32	LYPD1		STX5
SPOCD1	TNFSF10		WDR74
TM4SF4	SORL1		SNHG1
FBN3	TCEAL9		SLC3A2
NLRP3	CYTH2		MARK2
USH1G	SLC37A4		OTUB1
LDB2	TFPI		DNAJC4
HPCAL4	GPRC5B		SF1
AC096888.1	ZNF767P		MEN1
GNGT2	MAK		EHD1
RASL10B	ITPKC		ATG2A
XCR1	LIN7A		BATF2
HPCA	ZC3H6		SAC3D1
AC137936.2	PTGFR		CDCA5
ALDH1L1	ODF3B		ZNHIT2
PCBP3	AC007249.2		MRPL49
ZNF488	C16orf59		POLA2
CCL20	LOX		DPF2
SHH	HMG20A		LTBP3
TREML2	PDHX		RELA
PACSIN1	ALKBH8		KAT5
MAGEB6	MMP7		AP5B1
ADRB2	G2E3		C11orf68
AC011944.1	ANO8		SART1
C7orf65	TRIM2		SF3B2
AC092807.2	DCAF15		KLC2
CDKN1A	ARHGAP22		RIN1
MYOZ1	ZNF416		RBM14-RBM4
ORM1	SNHG17		RBM4
IGDCC4	ZGLP1		RBM4B
GOLGA8G	ATAT1		LRFN4
CAMK1G	AC104964.3		ANKRD13D
SLC22A31	PPP1R12A		CLCF1
S100A2	SCLT1		RAD9A
NDUFB4P11	GPM6B		PITPNM1
C9orf92	WDR89		ALDH3B1
DNMBP-AS1	CCT6B		CHKA
MIR3972	LRFN4		PPP6R3
TPT1P5	KIF14		CPT1A
CCR7	RASSF1		MRPL21
NCF4	DNAH5		IGHMBP2
AC007923.4	DDX17		NUMA1
HSPA2	KDM3A		ARAP1
REEP1	GRAMD3		PLEKHB1
HMGCS2	ZNF518A		MRPL48
ABCC8	PIFO		PAAF1
ZNF334	AC026271.4		C2CD3
LINC02081	PARP9		PPME1
ACSL5	EHBP1		PGM2L1
AC099684.2	TACC3		POLD3
BRINP1	ZNF280D		UVRAG
FLJ22447	TMEFF2		RSF1
KCNC3	ZNF674		INTS4
MAOA	HOXC6		FAM181B
WFDC10B	ZBED3-AS1		DDIAS
ERRFI1	LINC00662		PCF11
AC116366.2	LRAT		CCDC90B
KRT81	CD27-AS1		CREBZF
CD6	UBALD2		CCDC89
AP000943.2	FAM196B		EED
AL121895.2	ZNF579		CCDC81
OTUD6A	NUDT4		CTSC
AP003721.1	AC068580.3		CHORDC1
CDK15	CARMIL2		CEP295
POLR3G	IQCC		TAF1D
KLHL35	NREP		MED17
NID2	FGF2		SESN3
LINC01226	RAET1K		FAM76B
GPX3	GSG2		MAML2
SERPINA5	SHB		CCDC82
GGT5	ZBED3		CEP126
ARHGAP40	MXD3		YAP1
LINC00112	IP6K2		BIRC3
KIF12	FANCL		BIRC2
GMFG	FUS		MMP7
RAB7B	SLC16A4		DCUN1D5
PTGIR	MB21D2		DYNC2H1
AC145343.1	SEMA3C		CASP4
CHST15	AMER1		CASP1
FAM131B	TSPYL4		GRIA4
PLEK2	FAM83G		MSANTD4
LIPA	LMO3		AASDHPPT
CAPG	SERPINB7		KBTBD3
ADGRG4	ZNF484		GUCY1A2
ADPRH	HELB		CWF19L2
SYNGR4	TIMM44		ALKBH8
TMEM88B	RHNO1		NPAT
TRPV2	CHN1		ATM
HRASLS5	KLF12		EXPH5
ACP7	TMPO		DDX10
CILP	MLLT3		C11orf87
SH3GL3	TRMT13		C11orf88
KLHDC8A	WDR66		LAYN
DLC1	DLGAP1-AS1		ALG9
RASAL3	ZNF391		C11orf1
GPA33	PLCL2		CRYAB
LINC02029	IFI27		DLAT
IL1B	DDIT3		IL18
AC003102.2	TMEM62		TMPRSS5
DNAH3	NEK10		ZW10
AC090193.1	EIF2AK2		C11orf71
AC104461.1	ZNF469		BUD13
RASD2	ARHGAP25		ZPR1
MS4A15	NUSAP1		SIK3
KCNJ13	TSNARE1		PCSK7
MYBL1	HPX		CEP164
WFDC13	ABHD10		IFT46
AL162595.1	CCDC81		PHLDB1
TBC1D3P5	RNF115		CCDC84
LINC00211	TNFSF4		SLC37A4
MUC4	ZNF763		VPS11
MYO7A	CREBRF		DPAGT1
TPM1	NOP53		C2CD2L
TNF	CDC42EP3		HINFP
NCMAP	STAT2		TBCEL
VWA1	RND3		TECTA
PIEZO2	JAG1		SORL1
NTSR1	ARFGAP2		MIR100HG
AC009804.1	PPRC1		ZNF202
PTPRN	CALCRL		TBRG1
AQP8	ZNF195		CHEK1
ARHGDIB	AC073548.1		RPUSD4
A3GALT2	ARHGEF40		KIRREL3
MRVI1	RNF111		ETS1
FCRL6	C7orf57		FLI1
AC007938.2	CBARP		C11orf45
RN7SKP16	GATM		ADAMTS15
FBXO2	MLKL		NCAPD3
PCP4L1	SNRPN		THYN1
AL049839.2	RASAL2		B4GALNT3
AC020634.1	RAB3IL1		RAD52
NKX1-2	COL16A1		FKBP4
PCDHGA3	ITGA6		ITFG2
GREB1L	ZSCAN12		RHNO1
LINC00659	BAG1		C12orf4
AP005019.1	KIF11		DYRK4
MYL9	CXCL2		AKAP3
AL139384.1	C9orf72		IFFO1
AC113208.3	CCNL1		CDCA3
FGFR1	RPGR		C12orf57
FAT2	ESF1		PHB2
FZD5	TFEB		PEX5
ARRB1	MAGI3		FOXJ2
CLEC19A	PIM3		RIMKLB
AC061975.1	KCNE4		A2M
GAPLINC	PPP2R2B		PZP
AC020904.2	LMO4		DDX12P
ANKRD20A19P	TMA16		CLEC2B
AP002957.1	NUFIP1		CLEC7A
LBH	LSMEM1		MAGOHB
AC015813.7	ZNF418		TAS2R31
TSPOAP1-AS1	LMNB1		MANSC1
SLC4A1	GPRASP2		CREBL2
LINC01451	UBE2C		ATF7IP
AC023302.1	PATZ1		EPS8
CD3D	ZNF292		MGST1
ATP8B1	ITGB4		LMO3
SLCO4A1	CHEK1		PLEKHA5
SLC29A4	E2F7		PYROXD1
MKX	TTI2		LDHB
MXRA8	ZBTB49		ST8SIA1
AP002761.4	BTG2		C2CD5
SERTAD4	MAGED1		ETNK1
BSPRY	SDHAF3		SOX5
KCNK13	MRPS18B		BCAT1
AP000424.1	TRPS1		BHLHE41
PTGES	MT1F		MED21
NXPH3	PUS1		STK38L
GNG4	AC022415.1		PPFIBP1
HKDC1	IL18		MRPS35
CXCL12	TCHP		PTHLH
FGF19	GPSM2		ERGIC2
GCK	IFIT2		DDX11
AL360294.1	PHYHIP		DENND5B
AL451042.2	KIAA0586		BICD1
LYRM1	EPHA3		YAF2
TNFRSF10A	ZNF107		PRICKLE1
AC100872.1	SOX13		IRAK4
SPTBN5	CCT6P3		SLC38A1
IL2RB	LRRN3		SLC38A2
AP006545.2	CCNB1		PCED1B
ACTA2-AS1	AC008915.2		AMIGO2
EML5	NNT-AS1		HDAC7
ADGRG6	ICK		PFKM
CCR4	ZNF441		CCDC184
PSG2	LRP5L		KANSL2
SRSF12	LRRFIP1P1		CCNT1
ADRA2B	GAS5		CACNB3
TNFRSF1B	GPR137B		DDX23
COL4A4	COL14A1		RND1
AC117402.1	RBM7		TUBA1A
TRGV4	LAMA2		TROAP
RTBDN	MAFK		DNAJC22
TEX48	CUBN		NCKAP5L
AC020659.1	SPIN4		BCDIN3D
GNLY	ANKRD50		RACGAP1
AADACL4	TOE1		LETMD1
TACR2	EFHD1		CSRNP2
IL4R	PLK4		POU6F1
PLA1A	MREG		KRT80
AC124276.3	HCN3		EIF4B
AC091563.1	GLIS3		RARG
AC004835.1	SNAP25		ESPL1
PLEK	CHAC1		C12orf10
FAM24B	KIAA1549L		AAAS
AC016638.1	C14orf80		PCBP2
AC007495.1	RAD51AP1		MAP3K12
AC244502.1	PHLDA1		TARBP2
LUCAT1	CLCN6		HOXC4
DLX4	LDHB		HOXC6
PHOSPHO1	STK33		LINC02381
LINC01511	SMIM25		CDK2
LHFPL1	FOXD3-AS1		PA2G4
HAND1	IFI35		RNF41
TRIM15	COL24A1		CS
AL353764.1	VSNL1		CNPY2
C1orf115	TXNL4B		PAN2
CELA2A	ALG9		NAB2
KRT32	KIF24		SHMT2
PLXNA4	RANBP6		NDUFA4L2
AMBP	RND1		DDIT3
SOST	PDE4D		DTX3
TM4SF1	CCNG2		OS9
SELPLG	CARD16		CDK4
AGAP2	ALCAM		CTDSP2
LIPH	PGM5P2		ATP23
MYL4	GABBR2		LRIG3
ZNF385A	OVGP1		USP15
LMTK3	NAP1L1		LEMD3
EPHA1-AS1	IL7R		HELB
TRPV3	DLG3		MDM1
KIRREL3-AS1	KIF15		YEATS4
AC009107.2	C11orf1		CCT2
HOXA13	ZNRF1		BEST3
BIN2	LINC00882		PTPRB
PIP5KL1	BARD1		PTPRR
KRT87P	AL353743.1		TSPAN8
BECN2	SLC2A12		THAP2
CCDC144NL-AS1	S1PR1		RAB21
RFTN1	ASPM		TBC1D15
ITGA11	SEPT7P2		CAPS2
PTPRVP	C1QTNF2		GLIPR1
AC068587.1	CAT		KRR1
AL451060.1	EPS8		PHLDA1
SMIM24	ATL1		NAP1L1
SCOC-AS1	KCNQ5		E2F7
LEFTY1	HIST2H2BE		NAV3
PTGER2	GATA6		SYT1
KRT36	PTX3		PPP1R12A
AC138356.3	RORB		OTOGL
AL662800.1	FSIP1		ACSS3
BAIAP2L1	SLIT2		PPFIA2
LINC00323	DBF4		MGAT4C
AC104695.2	ALDH3B1		C12orf29
SYT13	FKBP7		CEP290
AC026765.2	LEAP2		KITLG
PPP1R14A	TP53		DUSP6
AC100793.2	AIF1L		ATP2B1
SLC2A5	HMGN3		BTG1
NIPAL4	PRMT9		NUDT4
RPS23P1	TRIM3		CRADD
KRT18P34	MCTS1		NEDD1
TLE2	AC009506.1		TMPO-AS1
CD209	CKB		ANKS1B
B3GALT5-AS1	BZW2		NR1H4
EGFLAM	DBF4B		GAS2L3
DSP	CENPA		NUP37
AC004080.2	PML		PARPBP
CCDC36	GLT8D2		GLT8D2
AL445183.2	PARP10		C12orf45
PDZD3	SLC38A1		ALDH1L2
CMBL	RBMS3		TCP11L2
CD34	COX16		RFX4
BMP4	ANG		RIC8B
TAS1R3	MCTP1		MTERF2
LINC00840	NECTIN3		PWP1
AC007906.2	C9orf172		PRDM4
OLFML3	AC022107.1		SART3
RASGRF1	KLHL13		USP30
KCNH1	GTSE1		ALKBH2
NOS2	ZNF844		UNG
VAMP8	RACGAP1		MVK
2019-12-01	PRKY		TCHP
COBL	AUNIP		ANAPC7
UCN2	NOXA1		VPS29
AIM2	LINC01563		MAPKAPK5-AS1
AOX3P	C17orf53		OAS1
BAIAP3	CTNNA2		OAS3
MYEOV	ORC1		OAS2
TINAGL1	VSX1		CFAP73
SLC25A41	PARP12		RBM19
ADAMTS8	SAMD11		TBX3
SLC17A7	SNAPC2		RFC5
ELOVL3	ROPN1		CIT
MUC13	ERICH3		COQ5
MAGEA3	AC243772.2		POP5
KRT8	CLK1		OASL
AP003721.3	TCF4		P2RX7
SEMA6A	LRRC7		P2RX4
CPE	RHOBTB1		RHOF
C6orf99	SNTB1		RSRC2
IL34	PHGDH		MPHOSPH9
NPNT	TTC38		C12orf65
AC243836.1	AL353807.3		CDK2AP1
PIK3R5	C17orf97		KMT5A
LDB3	AC016876.1		DDX55
AL035665.1	RARA		NCOR2
LINC01844	KIF20B		AACS
DENND2D	ATRX		SLC15A4
CYP4F11	ZNF85		RAN
LINC02204	SLC35F1		SFSWAP
CD24	FAM53A		PUS1
APOL4	DNALI1		DDX51
SLC12A3	NFX1		ANKLE2
GCKR	ZNF581		MPHOSPH8
TPST2	MYC		PSPC1
SERPINA1	AL133406.2		ZMYM5
NINJ2	MIR1254-1		ZMYM2
RORA	DIAPH3		TNFRSF19
OXTR	RFX3		SPATA13
AL031123.2	ZNF708		CENPJ
KRT15	ARMCX4		MTIF3
NECTIN1	POMZP3		POLR1D
KCNK6	DTX3L		HSPH1
LINC00528	EXO1		BRCA2
IRGM	AKNAD1		N4BP2L2
FGF1	SH2D5		STARD13
TBC1D29	LINC01224		RFC3
AC022613.1	DTWD1		DCLK1
SERPINA3	SLC29A3		EXOSC8
CGN	LRSAM1		SUPT20H
CRABP1	TENM2		POSTN
PNMT	SGO1		TRPC4
GIP	COL11A1		FREM2
LINC01588	ARMCX2		NHLRC3
CKM	ZBTB2		MRPS31
LTBP2	ZNF585A		ELF1
FOLR1	CARF		WBP4
PCK1	CXorf40A		KBTBD6
HIC1	MBNL1-AS1		NAA16
DAPK2	MRM1		EPSTI1
OTOF	PLD6		TSC22D1
MMP19	CCDC169		GTF2F2
ELANE	HHIPL1		COG3
GALM	LONRF3		HTR2A
CD4	ANK3		ITM2B
KIF21B	TLR6		RCBTB2
ARHGEF5	ADAMTS1		FNDC3A
SYCP2	PRR16		CDADC1
SLC7A7	CLCF1		SETDB2
AFAP1L2	SRSF7		INTS6
TM4SF1-AS1	AC098864.1		WDFY2
AC096536.1	RAD52		NEK3
SLC44A4	PDK4		CKAP2
HAND2	TUBA3FP		HNRNPA1L2
CELA1	ZNF620		SUGT1
AP003119.3	GSX2		DIAPH3
VASH1	LURAP1L		PCDH9
ANO1	PLCH1		DACH1
GDPD5	CXCL3		MZT1
THSD1	ST8SIA1		PIBF1
C20orf197	BTN2A3P		KLF12
GSDMA	GSC		LMO7
ACOX2	ZNF724		LMO7DN
PITPNC1	SNHG7		FBXL3
AL138885.3	FMNL2		MYCBP2
AC092070.2	PCDHB13		SLAIN1
CSMD2	FGFRL1		EDNRB
LAG3	FRMD6-AS1		RBM26
TYRP1	SHMT2		SPRY2
TSPAN1	RANGAP1		GPC6
FUT8-AS1	CHRM3		TGDS
KCND1	TMEM2		SOX21
NFAM1	LINC01011		TMTC4
ITGB7	PITX2		EFNB2
CD82	RAB39B		RAB20
LGI2	ALPK1		LINC00346
RDH12	XPC		TUBGCP3
AC119424.1	SYTL5		PCID2
CCDC141	IGHMBP2		CHAMP1
LINC01770	ID2		CCNB1IP1
CCR1	PTGES3P1		OSGEP
MAGEA6	HIST1H1C		ANG
WNT6	SMG1P3		METTL17
PTP4A3	AC009414.2		ARHGEF40
FOXC2	TXNIP		CHD8
CYP26B1	PCDHB16		PRMT5
FHL1	RFC3		HAUS4
QPRT	AC116407.2		AJUBA
RBPMS-AS1	CEBPA		ACIN1
C2orf40	NBPF12		C14orf119
CNGB1	NUP35		HOMEZ
CEACAM16	PRR22		NGDN
MYO18B	SGF29		THTPA
NPR1	HSD17B7P2		PCK2
MYBPHL	H2AFY2		EMC9
SYT7	CNKSR1		IRF9
FAM171B	SNAPC4		NOP9
GPSM3	RASSF2		PRKD1
CACNA1I	BUB1		G2E3
HHAT	NEK2		ARHGAP5-AS1
AC044802.2	FKBP9P1		NPAS3
CABP7	CASC15		EAPP
CHST11	BRIP1		BAZ1A
TRIM10	GULP1		PPP2R3C
ZNF807	ZNF658B		MBIP
AL049796.1	KIFAP3		PAX9
FAM213A	FAM3C2		LINC00639
TRPM8	NR1D2		GEMIN2
GPR160	DDX10		TOGARAM1
LRRC43	GLIDR		PRPF39
AC015914.2	SNHG12		MIS18BP1
RAP1GAP2	VCPKMT		RPS29
NOG	CENPL		NEMF
CACNG8	LINC00472		VCPKMT
AC092902.2	RRP7BP		ATL1
CYP11A1	AKR1C3		PYGL
CACNA1A	LIMCH1		TRIM9
YBX2	AL683813.1		TMX1
COL8A2	DYNC1I1		LINC00640
AC092164.1	SNPH		FRMD6-AS1
APOC1	CHST9		GMFB
AC104695.1	KIF18B		CGRRF1
GPR4	POLR2M		SAMD4A
HBEGF	DEPDC1B		MAPK1IP1L
EPHA1	PTTG1		DLGAP5
RLBP1	FAM111A		ATG14
VSIG2	GLDN		PELI2
SLC12A5	SAPCD2		ARID4A
GPR18	RBMX		TIMM9
APOBEC3G	HELQ		DACT1
PVR	ZBTB48		DAAM1
OCLN	PNPT1		RTN1
MIR34AHG	LRRC37B		PCNX4
TRG-AS1	CENPF		MNAT1
LBX2-AS1	PDE1C		TRMT5
C2orf72	AC090970.3		SNAPC1
PIK3R3	LNP1		KCNH5
NGF	AL118558.3		RHOJ
NKD1	TROAP		WDR89
SGK1	AC092279.2		COX16
CNTN2	FLCN		SIPA1L1
PKIG	SLC1A3		ZFYVE1
SH3PXD2A-AS1	FRMD5		RBM25
LINC01094	CHDH		COQ6
RRAS2	TYW1B		ABCD4
DISC1	SCD5		YLPM1
TRAF3IP3	DDX5		EIF2B2
RPS20P22	MT1E		FLVCR2
OLFM1	DOK6		ANGEL1
IRX6	AMOT		POMT2
MICAL2	CMYA5		DIO2
AL354953.1	MAD2L1BP		STON2
RAB3B	NHSL1		SPATA7
WWC1	MRPL15		TDP1
AC093627.5	PGBD1		PPP4R3A
LINC01433	RABIF		DDX24
CILP2	FSBP		VRK1
FER1L5	CEP95		CYP46A1
AL121983.2	RARA-AS1		EML1
AL136988.2	TWIST1		SLC25A29
AC002985.2	ZNF660		MOK
CYTH4	KIFC1		EIF5
AC011276.1	PHYHIPL		CKB
EMID1	ESCO2		TRMT61A
AC093627.6	SLC15A3		XRCC3
CDHR2	TRAIP		INF2
MC5R	CAMK2D		CDCA4
OBSCN	KCTD1		BRF1
BTBD11	NDUFAF5		TEX22
AC100771.2	C19orf48		MTA1
MAFA-AS1	ARMCX6		CRIP2
DLX1	TRIT1		TUBGCP5
APCDD1L	CCNA2		MKRN3
KCNN3	DUS3L		SNRPN
LINC00944	TLL2		ARHGAP11B
AC087164.1	TAF1A-AS1		ARHGAP11A
MYOM1	FAM110A		LPCAT4
ZIC2	IFI6		GOLGA8B
SIX2	AC009533.1		C15orf41
FCRLB	EFNB2		MEIS2
LCP2	Z97200.1		RASGRP1
PLIN2	CEP295NL		C15orf54
AP001972.4	YTHDC2		THBS1
MMP11	KLF4		FSIP1
TMEM173	NDC80		BUB1B
AC244153.1	CDC20P1		KNSTRN
RHBDL2	RELB		IVD
GGT1	UGT8		BAHD1
HGFAC	CHD2		RPUSD2
CRYGN	VWF		KNL1
NR4A3	HOXB13		VPS18
PAX5	AMDHD2		CHAC1
RPL13AP20	PVT1		OIP5
ERMP1	NEIL3		NUSAP1
HAS1	FAM181B		NDUFAF1
AQP3	VIM		ITPKA
VDR	GINS1		RPAP1
AL356123.1	LMCD1		TYRO3
TTLL6	TF		ZNF106
TMEM217	AL161646.1		UBR1
SLC16A10	NAT8L		TMEM62
AC010733.1	CENPU		TGM5
INHBA	KCNAB1		ADAL
BEAN1	APIP		TP53BP1
HMGN2P46	LINC01186		WDR76
MOGAT2	CREB3L4		FRMD5
ESAM	ZNF451		CTDSPL2
ST14	RGS7		EIF3J
TMEM51	DPYD		PATL2
TPCN1	DOCK10		TRIM69
LINC01694	BMS1		GATM
SHD	LINC01354		SPATA5L1
ASB2	MRPL1		SQOR
TG	AL359915.2		MYEF2
HOGA1	TMSB4XP4		CEP152
ANKRD55	TDRD7		SHC4
MMP23B	WDR62		GALK2
TP53I11	CENPE		FAM227B
XKR9	AC092115.1		GLDN
AC091940.1	LMCD1-AS1		ONECUT1
SLC28A1	TKTL1		WDR72
KCTD16	ARHGAP5-AS1		RSL24D1
LHFPL3-AS2	OPHN1		PIGB
HMGA1	ALK		TEX9
CSPG4	AGPAT4-IT1		ZNF280D
SEMA3F	CDK6		POLR2M
TMEM179	KIF22		MINDY2
THSD4	SNAPC1		SLTM
ZNF843	TMEM161B-AS1		RNF111
TMEM156	TMEM200C		CCNB2
CAPN12	RPSAP9		ICE2
FOS	GAS2L3		PCLAF
AC138969.2	ARMCX1		PIF1
BMP6	CIART		MTFMT
NDRG1	TPX2		PDCD7
ULBP2	UNC5C		CLPX
CCND3	S100B		SLC24A1
CCNYL1	MASTL		TIPIN
ILDR2	RASEF		MAP2K5
AC100830.1	KIAA1257		KIF23
CETP	GNG12-AS1		LRRC49
AC068580.2	PBK		SENP8
FP700125.1	ASNSD1		HEXA-AS1
CDH5	HNRNPH1		ARIH1
CLMN	TERT		STOML1
GBP6	FAT4		PML
RPL7P50	ATXN7L1		EDC3
LRRC10B	TGM5		CSK
AL355512.1	C10orf107		PPCDC
AC008736.1	NONO		MAN2C1
COL4A3	TGIF1		UBE2Q2
PNPLA3	OAS1		ISL2
C22orf15	FIRRE		HMG20A
HEPHL1	AC244197.3		ADAMTS7
TIE1	HMCN1		FAH
AP000253.1	TMEM198		CPEB1
AC138207.2	NDUFA5		WDR73
SMCO4	NUF2		ZNF592
PGF	LINC01293		LINC00052
USO1	CROCCP2		AEN
AC093673.1	PMS2P3		ISG20
LBX2	ZFHX4		FANCI
AL034374.2	SLC38A11		POLG
FAM124A	CCNB2		TICRR
SYN2	BBOX1-AS1		PLIN1
AC005165.1	TMSB15B		ZNF710
ACHE	EXPH5		BLM
IQCD	MAST4		PRC1
KCNH2	NHS		VPS33B
SEMA5A	TAMM41		LINC01578
TSPOAP1	LINC00461		CHD2
NBL1	AC022364.1		ARRDC4
AC015987.1	KIF1BP		TTC23
DUSP5	ZMAT4		LINS1
SELL	PTHLH		WASH3P
ABCC11	PELI1		POLR3K
CLDN11	TXLNB		RHBDF1
ETV7	NOSTRIN		NPRL3
LAMA3	PDCD2L		LUC7L
TOGARAM2	IGFBP5		RAB11FIP3
AC004771.1	CYP27C1		PIGQ
CACNB4	HERC5		WDR90
CTNNBIP1	FAM3C		RHOT2
AC015813.4	BEX2		WDR24
TMPRSS6	LGALS9		METRN
GCLM	LINC01865		HAGHL
SPNS3	E2F5		UNKL
SOCS1	TRIM21		CLCN7
AP005233.2	DLGAP5		TELO2
MAOB	PRICKLE1		MAPK8IP3
ZRANB2-AS2	CDC42EP4		GFER
PLA2G4D	SPATA17		ZNF598
KIAA1211L	CACFD1		SLC9A3R2
AC022075.1	ZNF267		PGP
MMRN2	FILIP1		RNPS1
AMOTL1	AL450003.2		CCNF
LYPD3	AL645933.2		TBC1D24
EPB41L4B	ZNF254		AMDHD2
LAMC2	GAP43		PDPK1
EFNB1	FAM111B		PRSS27
CIB2	DAB2		PAQR4
LINC02366	AURKA		PKMYT1
RADIL	CEP120		IL32
P3H2-AS1	ARHGAP18		ZNF213
PLIN4	LINC00632		ZNF200
CXCR6	PRR19		ZNF597
TSKU	IRAK4		NAA60
CORO1A	HJURP		CLUAP1
GPR68	DEPDC1		TFAP4
NPTX1	PER2		DNAJA3
SLC37A2	AC133785.1		MGRN1
AMPD3	BRCA2		ANKS3
LINC01358	KIF2C		ZNF500
GNAO1	MIS18BP1		ROGDI
RNU5A-1	SPA17P1		GLYR1
AGT	AL591845.1		UBN1
HLA-DPA1	BVES		GRIN2A
GALNT12	TMSB4X		NUBP1
CRISPLD2	CCDC160		RMI2
AC005180.1	AC116407.3		RRN3
KDM8	ZNF182		NDE1
LYPD5	ZHX2		ABCC1
TMPRSS9	ZSCAN9		IQCK
AC015914.1	CAPS2		GPRC5B
APOL3	POLR3C		REXO5
KIAA2012	THEMIS2		TMEM159
AC139491.2	PRR15		SMG1P3
CERS1	RGMB		EEF2K
HEATR9	EFEMP1		GGA2
SLC2A3	HIST1H4E		EARS2
HSPA12A	RPRD2		PALB2
COL13A1	ZNF681		KIAA0556
JPH4	BEST3		NUPR1
SEL1L3	LINC01579		SGF29
ARHGEF34P	AC068580.1		ATXN2L
ZNF157	SCGB3A2		SH2B1
C16orf89	CCDC66		RABEP2
HIST1H3G	FEZF1-AS1		NFATC2IP
ABAT	MIR221		SMG1P2
AC004241.1	TTK		KIF22
DOPEY2	PIGB		TAOK2
AC018816.1	CDCA2		HIRIP3
AC010207.1	PITPNM3		SMG1P5
AC079322.1	LNX1		TBC1D10B
LAMC1	TYW5		ZNF48
VASN	RGS20		ZNF771
ATP2A3	MIR222HG		DCTPP1
ITGA2B	LHFP		ZNF768
HHIP	TAF1D		ZNF764
MTUS1	ASNS		ZNF688
SLC7A8	KHDRBS3		ZNF689
ACKR3	COLGALT2		PRR14
LINC01460	PCDHB2		FBRS
RNU6-510P	MIR100HG		PHKG2
HRASLS	MTTP		RNF40
CBLN3	SESN3		SETD1A
MYO7B	SNHG5		ZNF646
C11orf65	SNHG8		FUS
NIPAL2	TGFA		C16orf58
RAMP2-AS1	EPHA5		ZNF720
PDGFRB	HAS2-AS1		ZNF267
CELSR1	STEAP1		SHCBP1
CLIC5	TTC21A		SIAH1
TPK1	TCAF2		N4BP1
CCDC153	NDUFA4L2		NUDT21
PRDX1	AC093724.1		BBS2
CLDN2	ADAMTS6		MT1E
MYL2	LINC01473		MT1F
ALPK3	TUBE1		NUP93
MARVELD3	IRX1		CX3CL1
SDC1	KIF18A		COQ9
AC025594.4	ACTBP7		CCDC102A
TRABD2A	RAET1L		ADGRG1
AC078850.1	HMGB3		KATNB1
SEMA5B	LRRCC1		KIFC3
DUSP9	AC093535.2		ZNF319
IGKC	ZNHIT6		CFAP20
AC007938.3	NAGS		GINS3
AP000880.1	TXLNGY		SLC38A7
FBXW11P1	BORA		CDH8
ABHD17C	TMEM45A		KIAA0895L
AC018797.2	ARHGEF37		E2F4
GCNT3	NCAPG		PLEKHG4
CTRC	ARL13B		TPPP3
EXOC3L4	DTL		RIPOR1
ANXA13	CFAP73		CARMIL2
RDH10-AS1	ZNF506		ACD
PAQR8	GAS7		ENKD1
GGT8P	MIR137HG		RANBP10
AL357992.1	PTBP2		TSNAXIP1
FSCN2	SLC13A3		CENPT
RINL	LINC00239		SLC12A4
AL135905.2	SYT1		DUS2
CREG2	CTNND2		SLC7A6OS
DPYSL5	TMSB4XP8		PRMT7
FARP1	BTBD8		TERF2
DTX1	AC011447.3		NOB1
TBC1D2	AC107959.3		WWP2
LINC01943	PTPRN2		PDXDC2P-NPIPB14P
TLR7	DLGAP1-AS2		DDX19B
PKD2L2	SP9		DDX19A
KLHL23	TTC25		CMTR2
CHST6	FYB		ZNF23
SP2-AS1	ARHGAP31-AS1		ZNF19
LINC00601	AC037198.2		ZNF821
ADHFE1	VWDE		DHODH
PCDHGC5	KIAA1586		TXNL4B
MST1P2	AC002480.3		RFWD3
LINC02102	C2orf27A		MLKL
ZNF704	IL7		ZNRF1
GOLT1A	ZNF253		CENPN
APOBR	PLA2G4C		CMC2
ABCA17P	PGM5		OSGIN1
ARL10	RSRC2		TAF1C
CDK18	KMO		GSE1
CIITA	AL035448.1		KLHDC4
AP002478.1	AC011447.7		SLC7A5
AL136040.2	ANKUB1		BANP
LINC01730	MAGI2		ZC3H18
LHX9	FBXO16		RNF166
AC243964.2	FAM26E		CDT1
ATP13A2	PLIN1		ACSF3
SRD5A3	CTD-2201I18.1		CDK10
OTUB2	DBP		SPATA2L
AL023581.2	DHFR2		ZNF276
CITED4	C2orf70		VPS9D1
BHLHE40-AS1	ANKS1B		FANCA
CEACAM19	TIGD4		TCF25
TMEM255A	ATP5G1P4		GAS8
AC051619.5	KCNIP4		C17orf97
ANKRD2	ZNF773		GEMIN4
PTAFR	RBM43		TIMM22
ZNF185	TCN1		WDR81
DLL3	ZNF100		DPH1
SLC39A4	ZPLD1		METTL16
EFR3B	KDR		CLUH
VSTM2L	FREM2		TRPV1
AL022328.3	AL035681.1		CAMKK1
C4B	ARSJ		MYBBP1A
B4GALT1	TGDS		PSMB6
FAM78A	AC025580.2		PLD2
GDF15	DNAJC15		SLC25A11
EPB41L1	DRP2		RNF167
MGP	DCBLD2		ZNF232
AC023043.1	ERGIC2		RPAIN
AL445222.1	SLC44A5		NUP88
PUDP	SLC25A25		WSCD1
ETNPPL	SNHG15		PIMREG
NFE2	FGF13		PITPNM3
RAPH1	THNSL1		KIAA0753
EML6	AC013394.1		XAF1
KRT83	ZNF726		FBXO39
MCAM	C12orf57		TEKT1
CATSPER2P1	PAX3		SLC16A13
WNT2B	ESPL1		DVL2
ACTR3C	IFT172		PHF23
2019-03-04	FIGN		GABARAP
COL19A1	RASGEF1A		GPS2
C1orf106	ZNF285		NEURL4
SCNN1A	WARS2-IT1		KCTD11
AC108058.1	CBLB		MPDU1
PPP2R2C	KLF15		SHBG
FAM107B	ZNF821		SAT2
RORC	AC018529.1		TP53
HSBP1L1	LURAP1L-AS1		WRAP53
ETV4	PDZRN3		KDM6B
LTBP1	PIMREG		CNTROB
MYOM2	ME1		PER1
KALRN	ING3		BORCS6
TNNT1	FAP		AURKB
MGAT5	EMC9		LINC00324
FLNB	LINC01278		PFAS
HTRA3	NBPF11		GAS7
AC090617.6	GPM6A		ADPRM
AC021106.1	UHRF1		TMEM220
MDFI	BCHE		DNAH9
PRSS16	CDC25C		ELAC2
RAB11B-AS1	ID1		HS3ST3A1
MILR1	GRIA4		TVP23C
AL645940.1	LINC00506		ZNF286A
ELOVL7	CC2D2A		PIGL
IGHE	SPAG17		LRRC75A
TIMP4	ARL4A		USP32P1
C12orf75	UAP1L1		PLD6
AC008969.1	BTG1		FLCN
F8	HSD17B11		ATPAF2
POU2F2	KYNU		DRG2
MYH7B	CCDC102B		TOP3A
BEND6	AC112777.1		SHMT1
GALNT18	KRT8P33		FOXO3B
AC008147.2	LINC02154		PRPSAP2
PTPRU	ZNF442		FAM83G
ICAM1	SLC7A5P1		EPN2
RAB6B	CD36		B9D1
SLC1A1	ITGB8		MAPK7
HSPA6	AURKB		AKAP10
PODNL1	ATF7IP		SPECC1
FGR	PRKD1		TMEM11
ENPP2	SBF1P1		NATD1
VGLL2	HARS2		LGALS9
LGI3	AC004148.2		SARM1
SERTAD4-AS1	AL390955.2		SPAG5
AC036176.1	AC006058.3		PROCA1
ERMN	CCT6P1		ERAL1
ROPN1L	PLP1		PIPOX
TMEM255B	LINC00893		SUZ12P1
AL138828.1	TRIM69		TEFM
SIRPB1	PCDH10		UTP6
CHRD	THAP2		LRRC37B
AL121906.2	AC093157.1		C17orf75
MBOAT2	POC5		ZNF207
TBX15	EPB41L4A-AS1		CCL2
SERPINI1	SLX4IP		CCT6B
STS	ZFAS1		RFFL
GRB7	POSTN		RAD51D
AL355488.1	LINC01411		NLE1
DMBT1P1	MYD88		SLFN5
RGS16	AC087742.2		SLFN12
PDCD4-AS1	SETDB2		PEX12
FYCO1	C18orf32		ZNHIT3
KIF5C	CDC20		MYO19
CUL2	AC008957.3		PIGW
LINC00622	FEZF1		GGNBP2
MAL	ADAMTS7P4		DHRS11
PODXL2	AC003092.1		MRM1
LINC01914	UG0898H09		AATF
FZD2	KIF20A		TADA2A
SPATA32	IRF9		SYNRG
SLC16A7	ZNF608		DDX52
SP6	BX323046.1		MRPL45
SNTB2	ZNF214		ARHGAP23
SSUH2	STARD13		MLLT6
MAP3K7CL	XKR4		CWC25
ALDH2	CTGF		CACNB1
DNAI1	ENKUR		THRA
FLG	LINC01152		NR1D1
ATP11A	FOXD3		CASC3
WDR86	ABCB4		WIPF2
SGMS1-AS1	PER1		CDC6
NPC2	LRCH2		RARA
CD180	AP000766.1		TOP2A
CD177	AKR1C1		TTC25
KREMEN1	THUMPD2		CNP
SBF2-AS1	KCNJ2		DNAJC7
AC231981.1	HOXB9		DHX58
GNE	SLC3A2		STAT3
C9orf43	AL603766.1		NAGLU
AL121772.1	AC008708.1		PSMC3IP
GAB3	CCDC121		EZH1
AC019069.1	LINC01239		VPS25
JMJD1C-AS1	SHPRH		AOC2
EPHX1	GPR85		AARSD1
HAPLN3	ID3		IFI35
LINC01119	MRFAP1L1		BRCA1
TMEFF1	XAF1		NBR1
PCDH1	CDK1		LINC00910
LINC01132	FRMPD4		DHX8
TNFAIP8L3	HIST1H4C		NAGS
PTCHD1	IL1A		HDAC5
PTPN22	GUSBP3		GPATCH8
AC009961.1	ATF3		DBF4B
ADAM23	AC069224.1		ADAM11
ADCY1	HES4		GFAP
SIGMAR1	LINC00116		KIF18B
PLAU	MAP1B		DCAKD
BEND3P2	SAMD9		PLCD3
KDELR3	ZEB2		ACBD4
SMURF2	WLS		HEXIM2
UGDH	CLUAP1		PLEKHM1
AC093001.1	IL32		MRPL45P2
SALL1	SCNN1G		TBKBP1
CFD	HERC6		MRPL10
UBE2D4	BTBD3		CBX1
VAT1L	PKIB		SNX11
RHBDL3	FAM133A		HOXB9
HIP1	CWF19L2		HOXB13
LINC01431	RANP4		KAT7
HOXB-AS2	AC104137.1		NME1
ESYT3	AC009948.1		TOM1L1
FRG1JP	MRPL45P2		TRIM25
METTL21A	AL606763.1		MRPS23
OAT	PCDHB7		MKS1
TSPAN33	NKAIN3		PPM1E
AC092818.1	ZFPM2-AS1		TRIM37
P3H2	ANK2		SKA2
LINC00856	ATF6		PRR11
ZNF674-AS1	MRPL3		GDPD1
LINC02412	HMMR		APPBP2
SH3BGRL3	AL139393.2		PPM1D
SH3PXD2A	CH25H		BCAS3
KCNC4	MGST2		BRIP1
IQGAP2	C21orf62-AS1		METTL2A
RBM47	LINC00705		CYB561
BTD	ZCCHC18		DCAF7
DNAH11	RPAIN		TACO1
MYO5A	RPL29P14		DDX42
CYP19A1	GABPB2		FTSJ3
SLC16A2	LINC00640		DDX5
ITGA5	C6orf48		CEP95
EYA2	PLPPR4		PLEKHM1P1
THY1	SOX9-AS1		AXIN2
NUS1P1	TMEM71		KPNA2
OPN3	CDCA8		ABCA8
AC132872.4	FAM201B		KCNJ2
TBC1D4	CDH8		SOX9
EHD3	BAZ2B		LINC00511
TSPAN32	SFRP4		COG1
NMT2	MAFB		CDC42EP4
SDC3	PINLYP		NAT9
LRRC4	YPEL4		MRPL58
PTPRM	CAMKV		ARMC7
KIAA1462	H1FX		NT5C
NTN1	TFAP4		NUP85
CD14	TEKT2		CASKIN2
CORO2B	PGM2L1		RECQL5
FAM212B	CPT1B		ITGB4
ADGRL2	NRG1		UNK
AC237221.1	ELAVL2		WBP2
C16orf45	AC011503.2		TRIM47
STOM	CALB1		ACOX1
CCDC69	AL117332.1		UBALD2
SFRP1	AC005035.1		ST6GALNAC2
B3GNT2	AC097537.1		SRSF2
EFCAB5	GSPT2		MGAT5B
SH3TC2	AC006372.4		SNHG20
MAP7D2	FUBP1		TNRC6C
AC096887.2	PBDC1		TK1
MSN	MYEF2		AFMID
MYLK4	EPHA4		BIRC5
LINC02019	ISLR2		PGS1
MATN3	BTLA		USP36
HACD2	PRRX1		CEP295NL
AC139149.1	NLGN1		LGALS3BP
CREM	AL161937.2		CBX2
CDON	KCNK2		CBX8
TGFBI	ZNF474		CBX4
SOX3	NPR3		CCDC40
PLXNA1	NEDD9		SGSH
LAMC3	DLX5		CHMP6
CACNG4	RIMBP2		BAIAP2
COL4A1	AL357519.1		CEP131
FCGR2A	GUCY1A2		TEPSIN
MAP4K4	OSGIN1		LINC00482
DQX1	AC125613.1		FAAP100
GNPTAB	PAK3		ARL16
JAK3	ZNF827		SLC25A10
SRCIN1	STAT1		ALYREF
ENPP1	IRAK1BP1		PCYT2
WNT7B	OGT		SIRT7
AC000403.1	AGAP9		MAFG
LIMA1	AC007996.1		NOTUM
SYT12	ADAMTS3		SECTM1
FTH1P2	PLCB1		FN3KRP
MOCOS	ARRDC3		METRNL
SERPINF2	PTGER4		THOC1
MPZL1	CDC5L		TYMS
AL109918.1	HEPH		ENOSF1
ICAM5	EFTUD1P1		TGIF1
C3orf58	RIPOR2		DLGAP1-AS1
LINC00337	KCNF1		TMEM200C
SLC47A2	LINC01206		L3MBTL4
LGALS2	CHRM1		NDUFV2
CYP4X1	FLRT3		CEP76
IL23A	CD200		CXADRP3
AL137145.2	NXPH2		ANKRD30B
CAB39	TIA1		GATA6
KSR2	CXCL8		ZNF521
CHRDL1	LRRC8B		TAF4B
C2CD2	RNU1-138P		KCTD1
PDLIM3	AC021851.1		CHST9
GJC2	C2orf71		CDH2
SLC46A3	C11orf71		RNF138
RPS6KA2	AL031058.1		GAREM1
CLTB	AL157834.1		DTNA
PTCH1	BMPR1B		MAPRE2
LIMS2	MAML2		ZNF24
TBXAS1	SEPSECS		C18orf21
KCNAB2	A2M		ELP2
HIST1H2BK	AC098650.1		LINC00907
PPM1J	PHF14		HAUS1
TMEM143	AC005330.1		MYO5B
LIMD1	SERPINB8		CFAP53
C8G	HNMT		CXXC1
AC010327.5	ROS1		SMAD4
DEPDC7	AC060766.4		MEX3C
AC009549.1	TDO2		POLI
AL136366.1	PCLO		TCF4
KIAA0319	SLFN12		BCL2
ZNF229	LINC01719		SERPINB8
AC108463.2	AJ239322.1		CCDC102B
STC2	PIGBOS1		ATP9B
AC068860.1	AC011477.3		RBFA
APOBEC3C	AC107027.3		ADNP2
PDE6G	LINC01505		CDC34
IFITM2	RHOJ		HCN2
ERAP1	COL8A1		POLRMT
OSCAR	KCNH5		PTBP1
FTCDNL1	UQCRB		MED16
AFF3	RGMB-AS1		R3HDM4
CPNE5	CAMKK1		SBNO2
ANXA6	DNAJC22		STK11
VEGFA	AL358334.2		MIDN
ADCY7	SERINC5		CIRBP
EGLN3	RAB28P5		DAZAP1
S100A1	MED18		C19orf25
HYAL1	MS4A3		MEX3D
LINC01125	MCF2		TCF3
ABHD6	TIFA		REXO1
CSGALNACT1	ALDH1A1		KLF16
LDLR	SYT14		ADAT3
FLNB-AS1	AL139383.1		AP3D1
NGFR	TPRG1		PLEKHJ1
LAMB3	LTA		AMH
CRABP2	PTPRD		LMNB2
DOK3	H1F0		GADD45B
ARRDC3-AS1	Z69733.1		SGTA
CXCL16	AC039056.2		THOP1
TLCD2	KCNJ6		ZNF57
AC092903.2	GRPR		ZNF77
HIPK2	CDH6		DOHH
PAQR5	TRPC4		FZR1
FXYD5	DUSP15		TBXA2R
NKX2-1	RASGRP3		APBA3
FGD6	AC121761.2		DAPK3
PSORS1C1	ARSF		EEF2
AP001107.9	BMS1P1		PIAS4
TENM4	LRP1B		SIRT6
TGFBR1	AP002851.1		STAP2
FBLIM1	TMPRSS5		CHAF1A
JAK2	HS3ST1		TNFAIP8L1
IL6ST	AC009271.1		TICAM1
LAPTM4B	PCDHB9		UHRF1
ZNF582-AS1	PATL2		SAFB
CDKL1	DMD		DUS3L
MGAT4A	VLDLR-AS1		VMAC
AK4	GATA3		CAPS
AL133367.1	DTNA		RANBP3
DDX41	AC109326.1		MLLT1
USP2-AS1	CNR1		TRIP10
ACTG1P17	BACH2		ZNF557
KLHL2	SLC40A1		MCOLN1
ADORA2B	SMTNL1		SNAPC2
CACNA2D2	FCGR1B		TIMM44
AC005076.1	LINC01546		HNRNPM
OPRL1	MAPK8IP2		ZNF317
SHF	ELP3		ZNF266
AC090971.3	HELZ2		ZNF426
IL1R1	ASAH2B		TYK2
AC055854.1	TMSB4Y		ATG4D
NTRK2	FRZB		KRI1
TMEM229B	MIR181A1HG		CDKN2D
SLC13A4	AC004870.2		SLC44A2
JUP	AC007423.1		ILF3
TNS2	ZNF33B		QTRT1
AL356481.1	VIT		TIMM29
AL669831.5	GORAB		KANK2
FUT8	MRPL35		RGL3
CDC14B	FP565260.3		CCDC151
FAM46C	BTG4		ZNF653
SNHG26	C8orf31		ECSIT
AC097634.1	PLS3-AS1		ZNF627
AC092910.3	GADD45B		ZNF441
JHDM1D-AS1	GJA1		ZNF440
HIST1H4I	OAS3		ZNF439
S100A4	PLK1		ZNF763
ADGRA2	AC010168.2		ZNF433
PXYLP1	NLRP11		ZNF844
ABCC4	FMO4		ZNF44
MAMLD1	BMP5		ZNF442
TMEM267	AC060766.7		ZNF490
SDAD1P1	AL355596.1		ZNF791
TTC28-AS1	ZMAT2		FBXW9
LETM2	LINC00639		TNPO2
NPAS2	IGSF5		HOOK2
ANTXRL	CBR4		GCDH
SRPX2	LINC00907		FARSA
B4GALT5	RCAN2		NFIX
TNFAIP8	CPA6		CCDC130
VAMP5	AC060766.6		CC2D1A
SEMA3G	HIST4H4		DCAF15
ZNF703	AC104779.1		RFX1
RIMS3	BEX1		DDX39A
FERMT3	AC012368.1		ZNF333
KAZN	UBE2T		SYDE1
OSMR-AS1	C5orf46		ILVBL
GPLD1	RBMS3-AS3		BRD4
FHAD1	AC098487.1		AKAP8
CREG1	AC010395.1		AKAP8L
C4A	AL031666.1		HSH2D
PTBP3	CYP4A22-AS1		EPS15L1
APCDD1	ZNF658		MED26
ABHD3	DPH5		NWD1
AC105105.4	AKAP3		SIN3B
TMEM202-AS1	AC125608.1		USE1
GHET1	NPAS3		ANO8
ZYX	RPL22L1		SLC27A1
SMIM14	LINC02450		PGLS
FNDC4	LRIG3		MAP1S
SOD2	PLK2		LSM4
LACTB	TACR1		ELL
KAT2B	SULF1		KLHL26
C3orf80	DDX58		UPF1
FAM234B	AL139393.1		NR2C2AP
ATP6V1C2	NWD1		SUGP1
NEFM	DNAH9		MAU2
SRD5A3-AS1	AL356124.1		PBX4
FGF18	DDIT4L		ATP13A1
ZMIZ1-AS1	CMPK2		ZNF14
APLN	CRHBP		ZNF506
TTC39C	MEF2C		ZNF253
AL359091.3	AL022068.1		ZNF486
ZNF572	ZBTB20		ZNF85
SPSB1	PRIMA1		ZNF430
MED12L	AKAP6		ZNF714
A4GALT	FAM209B		ZNF431
ANXA4	SLC7A11		ZNF708
FUCA1	PPP1R15A		ZNF738
MICA	SEMA3A		ZNF493
AC002401.4	CYB5R2		ZNF100
ZNF281	AC060766.5		ZNF43
ZNF852	GEMIN2		ZNF724
AC022893.1	KLF10		ZNF91
REPS2	DACT1		ZNF681
IL17RD	MAPK10		ZNF726
FIBCD1	S100Z		ZNF254
AL590428.1	BORCS7		LINC00662
PDCD6IPP2	HEY1		CEP89
BISPR	KDM5D		GPATCH1
P4HA2	MARCKS		CEBPA
AC004233.3	ESRRG		CEBPG
AL162274.1	IL1RAPL2		KCTD15
ZFHX4-AS1	SCN3A		PDCD2L
AF064858.1	LINC00865		GRAMD1A
AC024560.2	MIR181A2HG		HAUS5
KIAA1456	IFI44		RBM42
EPHX4	MAP2		ETV2
MAN1A1	SOX6		KMT2B
AC108463.1	AL138749.1		LIN37
ZNF853	PRSS35		PROSER3
LRP11	DIRAS3		ARHGAP33
MAGEA12	HMGN5		APLP1
AC108463.3	CAVIN2		THAP8
TXNRD1	AL157834.2		ZNF146
AC061992.1	HTR2A		ZFP82
F2R	TLR1		ZNF461
DLL1	AC010260.1		ZNF790
ATP13A3	LINC01268		ZNF829
FTH1	PCSK1		ZNF420
OSTF1	CSRNP3		ZNF585A
PPARA	SGIP1		ZNF585B
AC025594.3	2019-03-01		ZNF383
CTSV	UTY		ZNF793
GNAL	AC090692.1		ZNF571
LRRC37A5P	ARID5B		ZFP30
ACER2	OR5B19P		DPF1
CPD	GLIPR1L1		ECH1
ALG6	NSUN3		HNRNPL
GYG2	LRRC17		NFKBIB
AL031985.3	DDX60		PAK4
S100A11	GPR158		PAF1
NT5DC2	TCEAL7		ZNF546
GAS6	AL133264.2		C19orf47
SEPT6	AL512310.7		SERTAD1
CLYBL	IPCEF1		SERTAD3
KIAA1161	GRIA3		LTBP4
CYP2S1	LGR5		COQ8B
PFN4	PUS7L		ITPKC
TRNP1	CP		C19orf54
WNT10A	NR0B1		EGLN2
GPD1	TXK		CCDC97
SLC20A1	CASC17		B9D2
FABP4	DACH1		EXOSC5
TSPAN5	AC011632.1		ZNF574
FN1	FABP7		DEDD2
STAC2	RTL3		ZNF526
AL133216.2	PROX1		ERF
AC007191.1	ABCA8		PRR19
KDELC1	PIPOX		MEGF8
RAB42	EPHA5-AS1		LIPE
FAM151B	ANGPT1		XRCC1
FAM174B	AC020905.1		SMG9
CYP1B1	AC060766.1		ZNF284
AFAP1L1	NR1H4		ZNF285
ASAP2	AC083841.1		ZNF180
PRNP	AC090152.1		RELB
AP1S3	FAM13C		CLASRP
BCL2L11	TNFRSF11B		GEMIN7
FAM104B	ST6GALNAC5		PPP1R37
GJA3	CASC8		BLOC1S3
FLG-AS1	C15orf54		SYMPK
TRAM2	AC092675.1		IRF2BP1
RBP5	C6orf58		NOVA2
SLC16A3	MGAT4C		PPP5C
OMA1	FAXDC2		DACT3-AS1
LPCAT2	AC100800.1		PRKD2
CLCN5	PTPRB		FKRP
FOXQ1	RTP4		STRN4
NT5E	SCG2		SLC1A5
SREBF1	TMEM244		NPAS1
CECR7	VCAN		ZC3H4
AL354920.1	SLC9A4		SAE1
DSE	NR1D1		BBC3
PNMA2	AC062015.1		CCDC9
HSD17B6	PPFIA2		C5AR1
LPGAT1	SOHLH2		DHX34
AKAP12	TLR4		NAPA
RPL26P30	AL445490.1		BICRA
GRIN2D	LINC01852		NOP53
RAB30	NAV3		PLA2G4C
ATP2A2	KIF6		LIG1
BCAM	SOX5		CARD8
ZFP90	AP001610.1		GRWD1
STARD8	SOX21-AS1		KCNJ14
GCH1	PI15		CYTH2
C19orf57	CTHRC1		DBP
KIAA1522	AP005242.1		PLEKHA4
BTN3A1	AC009318.1		PPP1R15A
SPTBN4	IFIH1		SNRNP70
REEP3	EDNRB		LIN7B
PPP1R3G	DIO2		TRPM4
SGPL1	HLF		PIH1D1
CLSTN2	AC011352.1		RPL13A
MIR193BHG	NEURL3		PRR12
TMPRSS2	CYP2C8		CPT1C
AL354740.1	OTOGL		FUZ
STAG3	TOX		MED25
CLU	TSLP		PNKP
FAM110C	AC138761.4		TBC1D17
TNFAIP2	PDE4B		ZNF473
CXADR	VTRNA1-2		POLD1
AC139493.2	RIOK2		C19orf48
MATN2	ZNF630		CTU1
MYRF	KITLG		VSIG10L
IL15RA	PLSCR1		ZNF175
ATP7B	HMGB1P1		ZNF649
IL12A	ARHGAP24		ZNF613
NACAD	DDX60L		ZNF350
FCMR	HDAC9		ZNF616
GXYLT2	PPARGC1A		ZNF610
PAX8	USP18		ZNF701
TPM4	THSD7A		ZNF137P
PDZK1	OAS2		ZNF611
TBC1D8	PCDH20		ZNF160
IGSF8	ARSE		TPM3P9
RAB15	LINC02104		CNOT3
PIK3CB	AP001172.1		LENG1
SLC16A14	LINC00702		TTYH1
PDE8B	AC090833.1		LENG9
BATF3	ADAMTSL1		RDH13
TLE6	LRRTM2		HSPBP1
ASL	ZMAT1		BRSK1
RGS9	PCYT1B		KMT5C
INSIG1	SOX2-OT		UBE2S
LINC01270	ID4		ZNF628
AC068473.5	CXCL10		NAT14
AP3B2	AC019117.1		ZNF579
CBR3-AS1	MIR99AHG		ZNF524
RNF32	TRIM22		FIZ1
CYP24A1	ABCB7		ZNF784
EFNB3	SMARCAD1		ZNF581
FAM91A1	GIMAP6		ZNF580
HILPDA	ABCB11		U2AF2
MYL12A	ANXA1		ZNF787
ETV5	HIST1H3E		ZNF444
FBLN1	GFAP		ZNF542P
PCDH12	GRIK2		ZNF805
ITGB1	HIST2H4A		ZNF460
LMO2	GALNT5		ZNF304
SSC4D	AC011352.3		ZNF548
GLUL	GBP5		ZNF17
SYTL3	KLHL4		ZNF772
SH2B3	SLC15A1		ZNF419
PIP4K2A	TSPAN8		ZNF773
MSMO1	SUGT1P1		ZNF550
CLMP	AC092958.1		ZNF416
EN1	RSAD2		ZNF134
RPS27L	HOXA11		ZNF211
AFF1	C6orf141		ZNF776
STARD4	COL21A1		ZNF671
RDH10	MX1		ZNF586
RAB27A	UNC80		ZNF552
IMPA2	DHX58		ZNF418
PEA15	AL136298.1		ZNF256
GRK3	LINC01468		ZNF544
DUOX1	LSAMP		ZSCAN22
FAM89A	AC020551.1		ZNF837
HCP5	ATOH8		ZNF132
GLCE	AFP		ZNF324
CCNJL	HRAT17		ZNF446
AL096865.1	SOX21		ZBTB45
SLC44A1	PRKG1-AS1		TRIM28
DDX11L2	MID1		MZF1
STXBP1	PCDH18		CENPBD1P1
BNIP3	BATF2		TMEM18
MELTF	STK32A		ADI1
DHRS13	COQ5		CMPK2
AL365203.3	AC005150.1		RSAD2
VWA7	C11orf87		ID2
RBPJ	SLITRK6		KLF11
EPS8L1	PTPRR		KCNF1
LPCAT3	C8orf4		TRIB2
CASP8	LINC00888		DDX1
MISP3	PDCD1LG2		RAD51AP2
MELTF-AS1	HAS2		VSNL1
GOLM1	FILIP1L		WDR35
SCARB1	GDA		ATAD2B
TBC1D2B	ARMCX5-GPRASP2		SF3B6
AP4S1	DKK1		DNAJC27
NFE2L3	HDX		DNMT3A
AC008105.3	RPRM		CENPA
ACTR2	ARMCX5		SLC5A6
NTAN1	TRPM3		CAD
ASS1	MX2		ZNF513
RRS1	AP002004.1		IFT172
AC107959.2	ABCA13		GPN1
CLIC4	IL21-AS1		TRMT61B
CDR2L	AC098679.1		WDR43
VMP1	LPAR4		CLIP4
SETD7	LINC00973		ALK
AL137003.1	NPY1R		DPY30
EML2	LINC00704		SPAST
TPI1P2	IFI44L		TTC27
CDH13	AC093787.1		RASGRP3
DGKG	ISG15		CRIM1
NDFIP2	TFAP2B		FEZ2
NPL	Y_RNA		VIT
WNT5A-AS1	FAM198B		EIF2AK2
IDH2	EPSTI1		CEBPZ
SEMA6C	SLC27A6		CDC42EP3
DAPK1	NDP		ATL2
PIGCP1	PTPRZ1		SRSF7
DOCK2	VCAM1		ARHGEF33
ANKRD29			MAP4K3
SLC23A2			THUMPD2
PDE2A			PLEKHH2
ZFP14			DYNC2LI1
AL391988.1			LRPPRC
ELFN2			SRBD1
WNT5A			TTC7A
NPC1			STON1
ACP5			STON1-GTF2A1L
PTPRF			CHAC2
VAMP1			CLHC1
ATP9A			PNPT1
ZNF792			EFEMP1
B4GALT6			FANCL
ARFGEF3			PAPOLG
LRRC2			COMMD1
ANXA2			EHBP1
RNF24			WDPCP
GBP1			MDH1
CCNYL2			PELI1
TRPC3			SERTAD2
ERO1A			CEP68
SDS			MEIS1
BLVRB			CNRIP1
TJP3			FBXO48
SLC45A1			APLF
FAM189A1			ARHGAP25
SLC2A13			NFU1
AL391244.3			SNRNP27
TMEM116			C2orf42
PGM2			TIA1
ACTR3B			TGFA
TMEM117			VAX2
BCL2L1			MCEE
AP000759.1			ZNF638
SLC9A7			SPR
CORO6			SFXN5
BFSP1			SMYD5
PPFIA4			DUSP11
CD33			DGUOK
FLNA			RTKN
AC005229.4			TACR1
ADCY9			GCFC2
PAIP2B			CTNNA2
ANKDD1A			USP39
TTN			ATOH8
[truncated: 2,883 more rows]

## Sheet: SNB19 DGE GO (3B)
List	Category	Term	Count	%	PValue	Genes	List Total	Pop Hits	Pop Total	Fold Enrichment	Name	-log10 PValue
FDR<0.01 log2FC>1 UP	GOTERM_BP_DIRECT	GO:0030335~positive regulation of cell migration	50	2.63574	2.97781e-12	CGA, PDGFA, FERMT3, FAM110C, LRRC15, LGR6, SEMA3G, SEMA3F, SEMA7A, FGF1, LYN, MMP14, F3, RRAS2, CARMIL1, VEGFA, CEMIP, ROR2, PDGFRB, LAMC2, COL1A1, WNT5B, FGR, CCR1, CCL5, CCL7, CCL26, SEMA5A, CCL24, SEMA5B, ZNF703, PTK2B, CSF1R, BMP4, FLT1, TGFBR1, MCAM, EPHA1, CCL11, CDH13, CORO1A, SYNE2, SEMA6C, ITGA5, CXCL16, HBEGF, JAK2, GRB7, PLAU, F2R	1526	184	16792	2.9902	positive regulation of cell migration	11.5261
FDR<0.01 log2FC>1 UP	GOTERM_BP_DIRECT	GO:0006954~inflammatory response	78	4.11176	9.94635e-12	RARRES2, ELF3, LXN, PTGS1, S100A9, IL17RE, CXCR3, CXCL12, TLR7, CCRL2, FOS, PTGIR, SEMA7A, CXCR6, SERPINA3, MGLL, IL1B, FAS, XCR1, CIITA, PIK3CG, HYAL1, PTGER2, C4A, LYN, C4B, IRGM, IL24, NFAM1, CD40, NLRP3, TNFRSF10A, TNFRSF9, SDC1, CCR7, CCR5, KRT16, CCR4, CCR2, NGFR, PTAFR, TNF, C3, CCR1, FPR1, TNFRSF8, AFAP1L2, GPR68, BDKRB2, FPR2, CCL5, IL34, CCL7, CCL26, CCL24, AZU1, TNFRSF1B, IL23A, CCL20,…	1526	379	16792	2.26466	inflammatory response	11.0023
FDR<0.01 log2FC>1 UP	GOTERM_BP_DIRECT	GO:0030198~extracellular matrix organization	51	2.68846	1.01431e-11	ELF3, PDGFA, NPNT, HPSE, TGFBI, VWA1, COL10A1, ICAM1, MATN3, ICAM5, MATN1, SPINT1, EGFLAM, LAMC3, LAMC2, LAMC1, COL1A1, ITGA2B, TNF, SPOCK2, ELN, ITGA11, CDH1, ITGB3, ITGB1, LAMB3, ERO1A, ITGAX, CRISPLD2, ITGB7, COL6A3, COL8A2, FN1, B4GALT1, COL4A4, COL4A3, COL4A1, COL13A1, C6ORF15, HSPG2, ITGA3, NID2, TMPRSS6, FURIN, CSGALNACT1, FBLN1, LAMA3, COL19A1, ITGA5, FBLN5, PECAM1	1526	196	16792	2.86327	extracellular matrix organization	10.9938
FDR<0.01 log2FC>1 UP	GOTERM_BP_DIRECT	GO:0001525~angiogenesis	55	2.89931	1.3651e-11	FGF18, ACVRL1, PGF, PDGFA, CSPG4, CXCR3, RORA, GJA5, MMRN2, UNC5B, APOD, TGFBI, ROBO4, ERAP1, TIE1, FGF1, RAMP1, CEACAM1, PIK3CG, FMNL3, MMP19, ACKR3, MMP14, VASH1, THY1, CLIC4, DLL4, PLXDC1, VEGFA, TNFAIP2, FGFR1, CYP1B1, TAL1, HAND1, HAND2, PTK2B, COL8A2, FN1, ANGPTL4, NOX5, VAV3, FLT1, HSPG2, COL15A1, FZD5, MCAM, TMPRSS6, EPHA1, ANXA2, LEP, SRPX2, ITGA5, ECSCR, PECAM1, RBPJ	1526	223	16792	2.71397	angiogenesis	10.8648
FDR<0.01 log2FC>1 UP	GOTERM_BP_DIRECT	GO:0050900~leukocyte migration	37	1.95045	9.88735e-11	ATP1B2, MMP9, FPR1, SLC7A8, L1CAM, FPR2, ITGB3, CXADR, ITGB1, CD74, MMP1, SLC7A7, PROCR, ITGAX, CD177, FCER1G, ESAM, INPP5D, MSN, SELPLG, SPN, CEACAM1, FN1, B4GALT1, ICAM1, LYN, PIK3CB, SELL, ITGA3, GAS6, SLC16A3, CD34, ITGA5, LCK, PECAM1, COL1A1, GRB7	1526	122	16792	3.33726	leukocyte migration	10.0049
FDR<0.01 log2FC>1 UP	GOTERM_BP_DIRECT	GO:0006935~chemotaxis	37	1.95045	9.88735e-11	RARRES2, ENPP2, CCR1, FPR1, L1CAM, FPR2, CXCR3, CCL5, CXCL12, CCL28, CCL7, CCL26, CCRL2, CCL24, DOCK2, RAC2, CCL20, CXCR6, XCR1, SPN, PIK3CB, ACKR3, PLAUR, CCR9, CCL11, CCR7, CCR5, CXCL14, CCR4, CXCL16, CCR2, ECSCR, CMTM4, CMTM3, PTGDR2, PLAU, PTAFR	1526	122	16792	3.33726	chemotaxis	10.0049
FDR<0.01 log2FC>1 UP	GOTERM_BP_DIRECT	GO:0007155~cell adhesion	84	4.42804	7.20977e-10	ATP1B2, L1CAM, BCAM, CXCR3, CXCL12, KIAA1462, WISP1, TGFBI, ZYX, SPON2, CEACAM1, SPON1, ICAM1, CLCA2, PTPRF, MAGI1, ICAM5, EFNB1, NECTIN1, ACKR3, PTPRU, AJAP1, NECTIN4, SSPN, THY1, JUP, AMBP, HEPACAM, HAS1, LAMC3, CD34, CD33, CNTN2, LAMC2, HAS3, LAMC1, COL1A1, ROM1, ITGA2B, ACHE, CYP1B1, GNE, CCR1, ITGA11, NINJ2, ITGB3, FPR2, CDH3, CDH5, SEMA5A, LAMB3, ITGAX, ITGB7, COL6A3, MYBPH, PSTPIP1, CD4, C…	1526	459	16792	2.01379	cell adhesion	9.14208
FDR<0.01 log2FC>1 UP	GOTERM_BP_DIRECT	GO:0007165~signal transduction	158	8.32894	1.555e-07	DLC1, FGF18, CGA, MPZL1, CRABP1, PGF, CRABP2, S100A9, TNFSF15, RRAD, IQGAP2, TNFSF14, RADIL, PLPPR3, SHF, IL17RD, CXCL12, SHD, ANK1, UNC5B, GRIN2D, STARD8, IL15RA, IL1B, PITPNC1, FAS, CHRNA1, SPN, SH3GL3, DEPDC7, PTPRM, PIK3CB, PKIG, PLAUR, JUP, NPC1, KRT17, CD34, RASGRF1, ARRB1, DLL4, CD33, AKAP5, ROR2, PDGFRB, ASB2, KALRN, OSTF1, LITAF, CYTL1, CD74, CCL7, VDR, IL12RB1, RAC2, NDRG3, RASAL3, ANKD…	1526	1161	16792	1.49752	signal transduction	6.80827
FDR<0.01 log2FC>1 UP	GOTERM_BP_DIRECT	GO:0030574~collagen catabolic process	21	1.10701	5.08788e-07	COL4A4, COL4A3, COL4A1, ADAMTS14, PRTN3, COL13A1, MMP9, MMP19, COL15A1, MMP3, MMP14, FURIN, MMP13, MMP1, MMP11, COL26A1, COL19A1, COL6A3, COL1A1, COL8A2, COL10A1	1526	64	16792	3.61067	collagen catabolic process	6.29346
FDR<0.01 log2FC>1 UP	GOTERM_BP_DIRECT	GO:0016477~cell migration	38	2.00316	5.57181e-07	FGFR1, TSPAN1, FUT8, FGR, CD248, NANOS1, WWC1, CSPG4, ITGB3, SDC4, ITGB1, SDC3, STRIP2, PSTPIP1, LIMD1, CD24, NFATC2, CEACAM1, FMNL3, ERG, FLT1, FSCN2, PTPRF, PIK3CB, PSG2, SIX2, GAS6, JUP, SDC1, CARMIL1, IL12A, JAK1, PDGFRB, JAK2, JAK3, LAMC1, ENG, LCP1	1526	172	16792	2.4311	cell migration	6.254
FDR<0.01 log2FC>1 UP	GOTERM_BP_DIRECT	GO:0022617~extracellular matrix disassembly	22	1.15973	2.52821e-06	MMP9, ELANE, ELN, MMP19, HSPG2, CDH1, MMP3, MMP14, FURIN, MMP13, CTSV, MMP1, MMP11, LAMB3, LAMA3, CAPG, LAMC2, LAMC1, ENG, LCP1, FN1, ADAMTS4	1526	76	16792	3.18535	extracellular matrix disassembly	5.59719
FDR<0.01 log2FC>1 UP	GOTERM_BP_DIRECT	GO:0006955~immune response	68	3.58461	3.87231e-06	SUSD2, TNFSF15, TNFSF14, CXCL12, SH2D6, SEMA7A, IL4R, IL1B, IGLL1, FAS, APLN, SPN, CIITA, GBP6, NCF4, NECTIN1, IL24, CD40, TRGV3, WAS, CTSW, HLA-F, TNFRSF10A, CCR9, TNFRSF9, BPI, CCR7, CCR5, CCR4, CCR2, IGHE, IL12A, HLA-DPA1, NGFR, PTGDR2, PTAFR, LCP2, CSF3, CSF2, IL1R1, TNF, ENPP1, C3, IFITM2, ENPP2, CCR1, JCHAIN, TNFRSF8, CCL5, CCL28, CD74, FTH1, CCL26, CCL24, TNFRSF1B, CCL20, IL2RG, CD4, IGKC,…	1526	421	16792	1.77736	immune response	5.41203
FDR<0.01 log2FC>1 UP	GOTERM_BP_DIRECT	GO:0042060~wound healing	22	1.15973	6.16647e-06	WNT5A, PPARA, NOG, WNT5B, EPPK1, PDGFA, TGFBR1, EPB41L4B, CELSR1, IL24, ITGB3, CDH3, SDC4, TPM1, SDC1, CCL20, PECAM1, DSP, PDGFRB, SCARB1, ENG, FN1	1526	80	16792	3.02608	wound healing	5.20996
FDR<0.01 log2FC>1 UP	GOTERM_BP_DIRECT	GO:0007204~positive regulation of cytosolic calcium ion concentration	30	1.58144	7.99087e-06	CCR1, EDN2, FPR1, OXTR, NMB, CD52, FPR2, CXCR3, BDKRB2, CCL28, PTGIR, PTK2B, SAA1, AGT, CD24, CIB2, XCR1, PIK3CG, PTGER2, OPRL1, CCR9, CCR7, CCR5, CCR4, CXCL13, CCR2, ADRA1B, JAK2, CACNA1A, F2R	1526	134	16792	2.46357	positive regulation of cytosolic calcium ion concentration	5.09741
FDR<0.01 log2FC>1 UP	GOTERM_BP_DIRECT	GO:0045766~positive regulation of angiogenesis	27	1.4233	1.01638e-05	WNT5A, ACVRL1, CYP1B1, PGF, C3, CXCR3, AQP1, SEMA5A, CCL24, PTK2B, LRG1, ERAP1, IL1B, FGF1, ANGPTL4, HYAL1, FLT1, CAMP, CHI3L1, CELA1, EPHA1, CCL11, CD34, F3, VEGFA, HIPK2, ENG	1526	115	16792	2.58353	positive regulation of angiogenesis	4.99294
FDR<0.01 log2FC>1 UP	GOTERM_BP_DIRECT	GO:0006919~activation of cysteine-type endopeptidase activity involved in apoptotic process	22	1.15973	1.14907e-05	DLC1, XDH, COL4A3, TNF, ACER2, S100A9, EGLN3, TNFSF15, RPS27L, PMAIP1, NLRP3, BCL2L11, TNFRSF10A, F3, CASP8, LCK, JAK2, FAS, NGFR, F2R, NGF, HIP1	1526	83	16792	2.9167	activation of cysteine-type endopeptidase activity involved in apoptotic process	4.93965
FDR<0.01 log2FC>1 UP	GOTERM_BP_DIRECT	GO:0002576~platelet degranulation	25	1.31787	1.28417e-05	TLN1, RARRES2, PDGFA, CLU, ITGB3, TTN, TIMP3, APOA1, SERPINA3, SERPINA1, CFD, FN1, LYN, PLEK, STXBP1, F8, FLNA, GAS6, CTSW, ORM1, SERPINF2, VEGFA, PECAM1, ABCC4, ITGA2B	1526	103	16792	2.67086	platelet degranulation	4.89138
FDR<0.01 log2FC>1 UP	GOTERM_BP_DIRECT	GO:0045785~positive regulation of cell adhesion	15	0.790722	1.53293e-05	HYAL1, TNF, VAV3, EPB41L4B, CCL5, APBB1IP, CXCL12, TPM1, AZU1, CCR7, SAA1, VEGFA, TGM2, IL12A, CHRD	1526	43	16792	3.83858	positive regulation of cell adhesion	4.81448
FDR<0.01 log2FC>1 UP	GOTERM_BP_DIRECT	GO:0070374~positive regulation of ERK1 and ERK2 cascade	35	1.84502	1.64537e-05	FGF19, FGF18, TNFAIP8L3, TNF, PDGFA, CCR1, NPNT, PTPN22, CCL5, CD74, CCL7, CCL26, CCL24, CCL20, HAND2, PTK2B, SEMA7A, FGF1, CSF1R, THPO, EPO, BMP4, ICAM1, CHI3L1, ACKR3, GAS6, CCL11, GCG, CCR7, SERPINF2, ARRB1, VEGFA, PDGFRB, PLA2G5, F2R	1526	175	16792	2.20079	positive regulation of ERK1 and ERK2 cascade	4.78374
FDR<0.01 log2FC>1 UP	GOTERM_BP_DIRECT	GO:0046718~viral entry into host cell	21	1.10701	2.23083e-05	PVR, ICAM1, LDLR, EFNB3, SLC20A2, NECTIN1, CDHR3, NECTIN4, ITGB3, CXADR, ITGB1, GAS6, NPC1, TFRC, CD80, VAMP8, ITGA5, ITGB7, CD209, SCARB1, SELPLG	1526	80	16792	2.88853	viral entry into host cell	4.65153
FDR<0.01 log2FC>1 UP	GOTERM_BP_DIRECT	GO:0016337~single organismal cell-cell adhesion	24	1.26516	2.86457e-05	ICAM1, LIMS2, COL13A1, ICAM5, NECTIN1, FBLIM1, CDH1, PTPRU, CDH3, PKD1L1, NTN1, CDH5, THY1, JUP, COL19A1, SRPX2, CD34, GPA33, DSP, ESAM, VMP1, CD24, COL8A2, DLG1	1526	101	16792	2.6148	single organismal cell-cell adhesion	4.54294
FDR<0.01 log2FC>1 UP	GOTERM_BP_DIRECT	GO:0070098~chemokine-mediated signaling pathway	19	1.00158	4.63239e-05	CCR1, ACKR3, CXCR3, CCL5, CXCL12, CCL7, CCL26, CCL24, CCRL2, CCR9, CCL11, CCR5, CCL20, CCR4, CXCL13, PTK2B, CCR2, CXCR6, XCR1	1526	71	16792	2.94471	chemokine-mediated signaling pathway	4.33419
FDR<0.01 log2FC>1 UP	GOTERM_BP_DIRECT	GO:0051897~positive regulation of protein kinase B signaling	21	1.10701	4.76309e-05	PIK3CG, CSF3, TNFAIP8L3, TNF, PDGFA, FAM110C, TGFBR1, CHI3L1, PINK1, GAS6, SEMA5A, LEP, KIAA1161, CCR7, HPSE, F3, HBEGF, PIK3R5, RASD2, THPO, HIP1	1526	84	16792	2.75098	positive regulation of protein kinase B signaling	4.32211
FDR<0.01 log2FC>1 UP	GOTERM_BP_DIRECT	GO:0006936~muscle contraction	24	1.26516	7.49e-05	CLCN1, MYL7, TLN1, GNAO1, ACTA1, ACTA2, TACR2, ANKRD2, OXTR, MYL10, MYL12A, TPM2, TTN, SSPN, TPM1, TPM4, MYL9, ACTG2, DES, DYSF, MYOM2, RYR1, TMOD2, MYOM1	1526	107	16792	2.46817	muscle contraction	4.12552
FDR<0.01 log2FC>1 UP	GOTERM_BP_DIRECT	GO:0007267~cell-cell signaling	43	2.26674	0.000100142	CGA, FGF18, MPZL1, PDGFA, PGF, CCR1, S100A9, GDF5, PANX3, NMB, CCL5, GJC2, CCL7, SHH, CCL26, IL11, GJA3, SEMA5A, CCL24, PCDH1, PTGIR, WISP1, CCL20, AGT, TSPAN32, IL1B, ZYX, ADRA2B, EFNB3, EFNB1, TNFSF9, INHBA, SSTR2, ADRB2, CD80, CCR5, CXCL14, CXCL13, CD33, ADRA1B, WNT9A, GDF15, NGF	1526	254	16792	1.86287	cell-cell signaling	3.99938
FDR<0.01 log2FC>1 UP	GOTERM_BP_DIRECT	GO:0007565~female pregnancy	21	1.10701	0.000113331	STS, GIP, CLDN4, PGF, TFCP2L1, PSG2, OXTR, PSG3, PSG1, TAC3, LEP, AMBP, FOS, PSG9, PSG7, AGT, CLIC5, PSG5, PSG4, ADRA2B, HPGD	1526	89	16792	2.59643	female pregnancy	3.94565
FDR<0.01 log2FC>1 UP	GOTERM_BP_DIRECT	GO:0006953~acute-phase response	13	0.685293	0.00011525	ORM1, SAA2, ASS1, SAA1, SERPINF2, TFR2, F8, SERPINA3, HP, SERPINA1, LBP, FN1, EPO	1526	39	16792	3.66798	acute-phase response	3.93836
FDR<0.01 log2FC>1 UP	GOTERM_BP_DIRECT	GO:0007229~integrin-mediated signaling pathway	22	1.15973	0.000184281	VAV3, PLEK, FGR, FUT8, ADAM23, FERMT3, ITGA11, ITGA3, ITGB3, ITGB1, FBLN1, APOA1, ITGAX, PTK2B, ITGA5, ITGB7, SEMA7A, TSPAN32, FCER1G, ZYX, CEACAM1, ITGA2B	1526	99	16792	2.44532	integrin-mediated signaling pathway	3.73452
FDR<0.01 log2FC>1 UP	GOTERM_BP_DIRECT	GO:0070527~platelet aggregation	13	0.685293	0.0001962	PIK3CG, TLN1, PLEK, PIK3CB, FERMT3, STXBP1, ITGB3, MYL12A, FLNA, GAS6, MYL9, TSPAN32, ITGA2B	1526	41	16792	3.48905	platelet aggregation	3.7073
FDR<0.01 log2FC>1 UP	GOTERM_BP_DIRECT	GO:0019221~cytokine-mediated signaling pathway	26	1.37059	0.000276471	LRRC4, CSF3, IL2RB, PODNL1, RTN4RL1, IL6ST, EDN2, CCR1, SOCS1, DUOX1, IL17RE, LRRC15, PTPRN, GREM2, IL17RD, IL17RA, IL12RB1, F3, CCR2, TGM2, IL15RA, IL1B, JAK2, LRP8, NYX, CSF1R	1526	131	16792	2.18399	cytokine-mediated signaling pathway	3.55835
FDR<0.01 log2FC>1 UP	GOTERM_BP_DIRECT	GO:0001958~endochondral ossification	10	0.527148	0.000307363	CSGALNACT1, BMP4, FGF18, COL13A1, PHOSPHO1, COL1A1, MMP14, MMP13, COL10A1, BMP6	1526	26	16792	4.23228	endochondral ossification	3.51235
FDR<0.01 log2FC>1 UP	GOTERM_BP_DIRECT	GO:0042157~lipoprotein metabolic process	12	0.632578	0.00040047	APOL3, PPARA, SDC1, APOL1, APOA1, APOE, APOC1, HSPG2, SCARB1, CETP, APOM, APOL4	1526	38	16792	3.47493	lipoprotein metabolic process	3.39743
FDR<0.01 log2FC>1 UP	GOTERM_BP_DIRECT	GO:0001934~positive regulation of protein phosphorylation	25	1.31787	0.000421834	BMP4, FGF19, RARRES2, TNF, C3, OPRL1, MMP9, CAMP, PINK1, ITGB3, CD40, IL34, GAS6, ANXA2, PLAUR, PROM2, CCND3, ARRB1, NTRK2, VEGFA, IL1B, ENG, SPN, THPO, CSF1R	1526	127	16792	2.16613	positive regulation of protein phosphorylation	3.37486
FDR<0.01 log2FC>1 UP	GOTERM_BP_DIRECT	GO:0071346~cellular response to interferon-gamma	15	0.790722	0.000449152	WNT5A, CIITA, GBP6, STAR, ASS1, CCL5, CCL7, CCL26, DAPK1, CCL24, CCL11, IL12RB1, CCL20, HLA-DPA1, NOS2	1526	57	16792	2.89577	cellular response to interferon-gamma	3.34761
FDR<0.01 log2FC>1 UP	GOTERM_BP_DIRECT	GO:0071222~cellular response to lipopolysaccharide	23	1.21244	0.000470615	WNT5A, CSF3, ICAM1, CSF2, TNF, LITAF, STAR, ASS1, CAMP, CD40, IL24, NLRP3, CD180, TNFRSF1B, CCR5, CCL20, CD80, CXCL16, IL12A, LBP, NOS2, SPON2, CD14	1526	113	16792	2.23974	cellular response to lipopolysaccharide	3.32733
FDR<0.01 log2FC>1 UP	GOTERM_BP_DIRECT	GO:0043547~positive regulation of GTPase activity	76	4.00633	0.000513331	DLC1, FGF19, FGF18, PDGFA, PTGIR, RINL, GRIN2D, STARD8, AGAP1, FGF1, AGAP2, ERRFI1, ALS2CL, ICAM1, DEPDC7, RSU1, ARHGEF5, ARTN, CD40, FARP1, THY1, ARHGAP30, ARFGEF3, RASGRF1, STXBP5, ARRB1, GNB5, PDGFRB, C15ORF62, EPS8L1, KALRN, FGFR1, CSF2, RALGPS1, ASAP2, CYTH4, CCL5, DENND2D, ITGB1, FAM13B, CCL7, CCL26, CCL24, ARHGAP40, DOCK2, CCL20, RASAL3, IL2RG, CAMK2B, RAP1GAP2, CAMK2A, FGD6, IQSEC1, IQSEC…	1526	565	16792	1.48017	positive regulation of GTPase activity	3.2896
FDR<0.01 log2FC>1 UP	GOTERM_BP_DIRECT	GO:0008544~epidermis development	19	1.00158	0.000529239	PPARA, STS, ELF3, CRABP2, GRHL1, WAS, KRT32, KRT9, LAMB3, LAMA3, ATP2A2, KRT17, KRT16, POU2F3, KRT15, KRT14, DSP, LAMC2, KRT83	1526	85	16792	2.4597	epidermis development	3.27635
FDR<0.01 log2FC>1 UP	GOTERM_BP_DIRECT	GO:0007166~cell surface receptor signaling pathway	43	2.26674	0.000530079	IL1R1, TSPAN1, TACR2, CCR1, EDN2, ADGRF5, OXTR, CXCR3, BDKRB2, IL17RA, SIRPB1, ASGR2, TSPAN33, PTK2B, AGT, CASP8, TSPAN32, CDA, CD4, SPN, LAG3, COL4A3, CD3D, MAGI1, DTX1, ADGRG6, NPR1, TSPAN15, TSPAN18, EPHA1, ADGRG4, TNFRSF10A, CASP10, CBLC, SEMA6A, INHBA, ADRB2, CCR5, CXCL13, CD82, ADGRL2, ADGRA2, CD14	1526	274	16792	1.72689	cell surface receptor signaling pathway	3.27566
FDR<0.01 log2FC>1 UP	GOTERM_BP_DIRECT	GO:0006874~cellular calcium ion homeostasis	20	1.0543	0.0006021	STC2, TRPM8, PIK3CB, CCR1, ELANE, CD40, ATP13A3, TNNI3, CCL5, CSRP3, CXCL12, ATP13A2, CCL7, CCL11, VDR, ATP2A2, SLC24A4, ATP2A3, APOE, CCR2	1526	93	16792	2.36644	cellular calcium ion homeostasis	3.22033
FDR<0.01 log2FC>1 UP	GOTERM_BP_DIRECT	GO:0042127~regulation of cell proliferation	32	1.68687	0.000612356	KCNH1, TNF, FGR, PTGS1, EGLN3, SHH, TAL1, TNFRSF1B, PTK2B, AGT, IL4R, CHST11, NDRG1, FAS, NOS2, SGK1, PTGER2, TRNP1, S100A11, CD40, CELA1, TNFRSF10A, JUP, TFRC, MELTF, CXCL13, LCK, JAK1, JAK2, NGFR, ENG, PLAU	1526	185	16792	1.90338	regulation of cell proliferation	3.213
FDR<0.01 log2FC>1 UP	GOTERM_BP_DIRECT	GO:0050729~positive regulation of inflammatory response	17	0.896152	0.000712656	WNT5A, LDLR, S100A9, CCL5, TLR7, CCL7, CCL26, CCL24, CCL11, IL23A, PDE2A, MAPK13, AGT, CCR2, TGM2, FABP4, JAK2	1526	73	16792	2.56256	positive regulation of inflammatory response	3.14712
FDR<0.01 log2FC>1 UP	GOTERM_BP_DIRECT	GO:0030336~negative regulation of cell migration	20	1.0543	0.000792223	DLC1, NOG, ACVRL1, CYP1B1, EPPK1, ABHD6, ABHD2, IL24, PTPRU, TPM1, EPHA1, SHH, THY1, SFRP1, CLIC4, KRT16, NKX2-1, TIE1, CHRD, ENG	1526	95	16792	2.31662	negative regulation of cell migration	3.10115
FDR<0.01 log2FC>1 UP	GOTERM_BP_DIRECT	GO:0032496~response to lipopolysaccharide	29	1.52873	0.000813982	ACP5, PTPN22, TNFRSF8, TIMP4, TRIB1, GCH1, FOS, PTGIR, PTGES, CASP8, FAS, LBP, CD6, EPO, PTGER2, ELANE, MAOB, CD40, SOD2, PCK1, TNFRSF10A, TNFRSF9, CCR7, CXCL13, IL12A, JAK2, NGFR, ABCC8, F2R	1526	164	16792	1.94582	response to lipopolysaccharide	3.08939
FDR<0.01 log2FC>1 UP	GOTERM_BP_DIRECT	GO:0007044~cell-substrate junction assembly	5	0.263574	0.000874906	TLN1, TNS1, ITGA5, ITGB3, FN1	1526	6	16792	9.16994	cell-substrate junction assembly	3.05804
FDR<0.01 log2FC>1 UP	GOTERM_BP_DIRECT	GO:0032461~positive regulation of protein oligomerization	7	0.369004	0.000878928	TRABD2A, TRABD2B, JCHAIN, PMAIP1, MMP3, MMP1, AIM2	1526	14	16792	5.50197	positive regulation of protein oligomerization	3.05605
FDR<0.01 log2FC>1 UP	GOTERM_BP_DIRECT	GO:0001523~retinoid metabolic process	15	0.790722	0.000931986	RARRES2, HSPG2, RPE65, SDC4, ABCA4, SDC3, RDH12, RDH10, SDC1, APOA1, APOE, AKR1B10, LRP8, APOM, RLBP1	1526	61	16792	2.70588	retinoid metabolic process	3.03059
FDR<0.01 log2FC>1 UP	GOTERM_BP_DIRECT	GO:0008203~cholesterol metabolic process	16	0.843437	0.000963748	SREBF1, SOAT2, STAR, CYP11A1, LDLR, APOC1, ERLIN2, LEP, NPC1, APOA1, APOL1, NPC2, APOE, APOBR, INSIG1, CETP	1526	68	16792	2.58916	cholesterol metabolic process	3.01604
FDR<0.01 log2FC>1 UP	GOTERM_BP_DIRECT	GO:0008285~negative regulation of cell proliferation	56	2.95203	0.000970655	DLC1, ACVRL1, GPLD1, FOXO4, CUL2, PTGES, IL1B, LYN, CLMN, DLL1, PTPRU, IL24, HMGA1, INHBA, TNFRSF9, DHRS2, SSTR2, TNS2, ADAMTS8, CD33, DLL4, NPPC, ROR2, WNT9A, CYP1B1, TNFRSF8, DEC1, FTH1, CDH5, P3H2, VDR, PTK2B, TSPAN32, NDRG1, CSF1R, B4GALT1, BMP4, COL4A3, TP53I11, KAT2B, FBXO2, S100A11, FZD5, SOD2, CDH13, RASSF5, CDKN1A, SFRP1, IRF6, RPS6KA2, ATP8A2, JAK2, RBPJ, BMP7, F2R, FABP6	1526	396	16792	1.55611	negative regulation of cell proliferation	3.01294
FDR<0.01 log2FC>1 UP	GOTERM_BP_DIRECT	GO:0001771~immunological synapse formation	6	0.316289	0.00104739	PRF1, DOCK2, CORO1A, DOCK8, CD6, DLG1	1526	10	16792	6.60236	immunological synapse formation	2.97989
FDR<0.01 log2FC>1 UP	GOTERM_BP_DIRECT	GO:0071803~positive regulation of podosome assembly	6	0.316289	0.00104739	CSF2, TNF, ARHGEF5, CAPG, MSN, LCP1	1526	10	16792	6.60236	positive regulation of podosome assembly	2.97989
FDR<0.01 log2FC>1 UP	GOTERM_BP_DIRECT	GO:0001938~positive regulation of endothelial cell proliferation	16	0.843437	0.00112987	BMP4, WNT5A, ACVRL1, PGF, TGFBR1, ITGB3, CXCL12, CCL26, CCL24, SEMA5A, CCL11, CDH13, LRG1, F3, VEGFA, BMP6	1526	69	16792	2.55164	positive regulation of endothelial cell proliferation	2.94697
FDR<0.01 log2FC>1 UP	GOTERM_BP_DIRECT	GO:1903779~regulation of cardiac conduction	14	0.738007	0.0012534	ATP1B2, NPR1, ATP1A4, ATP1A2, TNNI3, FXYD7, ATP2B2, ATP2A2, ATP2A3, AGT, RYR1, NPPC, CASQ1, EHD3	1526	56	16792	2.75098	regulation of cardiac conduction	2.90191
FDR<0.01 log2FC>1 UP	GOTERM_BP_DIRECT	GO:0034332~adherens junction organization	11	0.579863	0.00131352	PVR, JUP, CDH13, CDH15, CADM1, NECTIN1, DSP, CDH1, NECTIN4, CDH3, CDH5	1526	37	16792	3.27144	adherens junction organization	2.88156
FDR<0.01 log2FC>1 UP	GOTERM_BP_DIRECT	GO:0042493~response to drug	45	2.37217	0.0013186	ADCY1, ASS1, STAR, PGF, OXTR, TIMP4, CDH1, AQP1, CDH3, GCLM, FOS, APOA1, PLIN2, APOD, PTK2B, SRD5A1, NFATC2, SREBF1, ICAM1, GIP, GNAO1, PTPRM, MYO6, VAV3, LYN, SLC12A5, MAOB, ITGA3, AK4, KCNK3, ABCG2, SOD2, INHBA, CDKN1A, NPC1, SFRP1, LCK, NPPC, ABCC4, ABAT, LRP8, PTCH1, COL1A1, ABCC8, BCAR3	1526	304	16792	1.62887	response to drug	2.87989
FDR<0.01 log2FC>1 UP	GOTERM_BP_DIRECT	GO:0034375~high-density lipoprotein particle remodeling	7	0.369004	0.00135289	APOA1, APOE, APOC1, SCARB1, CETP, APOM, PLTP	1526	15	16792	5.13517	high-density lipoprotein particle remodeling	2.86874
FDR<0.01 log2FC>1 UP	GOTERM_BP_DIRECT	GO:0071260~cellular response to mechanical stimulus	16	0.843437	0.00153503	TNFSF14, TNFRSF8, BNIP3, CD40, ATP1A2, AQP1, TLR7, TNFRSF10A, PDE2A, AGT, CASP8, IL1B, COL1A1, FAS, ENG, BMP6	1526	71	16792	2.47976	cellular response to mechanical stimulus	2.81388
FDR<0.01 log2FC>1 UP	GOTERM_BP_DIRECT	GO:0070328~triglyceride homeostasis	9	0.474433	0.00159825	GCKR, GIP, APOA1, APOE, MLXIPL, SCARB1, CETP, RORA, ANGPTL4	1526	26	16792	3.80905	triglyceride homeostasis	2.79636
FDR<0.01 log2FC>1 UP	GOTERM_BP_DIRECT	GO:0001657~ureteric bud development	11	0.579863	0.00163961	BMP4, FGFR1, SDC1, SFRP1, ARG2, SALL1, NPNT, CRLF1, FOXC2, SDC4, BMP7	1526	38	16792	3.18535	ureteric bud development	2.78526
FDR<0.01 log2FC>1 UP	GOTERM_BP_DIRECT	GO:0031663~lipopolysaccharide-mediated signaling pathway	10	0.527148	0.00167551	TNF, LYN, IL1B, PTPN22, SCARB1, LBP, CCL5, CD6, CD14, PTAFR	1526	32	16792	3.43873	lipopolysaccharide-mediated signaling pathway	2.77585
FDR<0.01 log2FC>1 UP	GOTERM_BP_DIRECT	GO:0043524~negative regulation of neuron apoptotic process	24	1.26516	0.0017335	SNCB, STAR, CRLF1, GDF5, STXBP1, PINK1, EN1, BCL2L1, NR4A3, GCLM, SOD2, CORO1A, DLX1, UNC5B, APOE, PTK2B, VSTM2L, HIPK2, NTRK2, JAK2, AGAP2, CACNA1A, F2R, NGF	1526	132	16792	2.00071	negative regulation of neuron apoptotic process	2.76108
FDR<0.01 log2FC>1 UP	GOTERM_BP_DIRECT	GO:0045060~negative thymic T cell selection	6	0.316289	0.00177703	DOCK2, CCR7, FAS, CD74, SHH, SPN	1526	11	16792	6.00214	negative thymic T cell selection	2.75031
FDR<0.01 log2FC>1 UP	GOTERM_BP_DIRECT	GO:0060326~cell chemotaxis	15	0.790722	0.00179236	FPR1, FPR2, CCL5, CCL28, CXCL12, DOCK4, SEMA5A, AZU1, CXCL14, CCL20, SAA2, PDGFRB, HBEGF, ENG, BIN2	1526	65	16792	2.53937	cell chemotaxis	2.74657
FDR<0.01 log2FC>1 UP	GOTERM_BP_DIRECT	GO:0048771~tissue remodeling	5	0.263574	0.00189444	LIPA, IL23A, CSPG4, MMP14, CELA1	1526	7	16792	7.85995	tissue remodeling	2.72252
FDR<0.01 log2FC>1 UP	GOTERM_BP_DIRECT	GO:0030213~hyaluronan biosynthetic process	5	0.263574	0.00189444	HYAL1, HAS1, CEMIP, IL1B, HAS3	1526	7	16792	7.85995	hyaluronan biosynthetic process	2.72252
FDR<0.01 log2FC>1 UP	GOTERM_BP_DIRECT	GO:0045109~intermediate filament organization	7	0.369004	0.00199947	KRT9, DES, KRT17, EPPK1, DSP, KRT20, SHH	1526	16	16792	4.81422	intermediate filament organization	2.69909
FDR<0.01 log2FC>1 UP	GOTERM_BP_DIRECT	GO:0007156~homophilic cell adhesion via plasma membrane adhesion molecules	27	1.4233	0.00210775	PVR, ME3, CLSTN2, CADM1, PCDHGC5, CDH1, CDH3, PCDHGA3, ITGB1, CDH5, DCHS1, PCDH1, FAT2, ESAM, CEACAM1, CDH23, PTPRM, PIK3CB, CDHR2, NECTIN1, CDHR3, PCDH12, CELSR1, NECTIN4, CDH13, CDH15, CDH16	1526	158	16792	1.88042	homophilic cell adhesion via plasma membrane adhesion molecules	2.67618
FDR<0.01 log2FC>1 UP	GOTERM_BP_DIRECT	GO:0042102~positive regulation of T cell proliferation	14	0.738007	0.0024374	LEP, CORO1A, IL23A, TFRC, IL6ST, EFNB1, IL12A, IL1B, HLA-DPA1, CD4, JAK3, CCL5, CD6, SPN	1526	60	16792	2.56758	positive regulation of T cell proliferation	2.61307
FDR<0.01 log2FC>1 UP	GOTERM_BP_DIRECT	GO:0034220~ion transmembrane transport	33	1.73959	0.00253211	CLCN1, ATP1B2, AQP8, ANO1, GRIK4, FXYD5, AQP3, TPCN1, FXYD7, ANXA6, ATP2B2, GRIN2D, ATP8B1, SCNN1A, PIEZO2, DLG1, SGK1, CLCA2, ATP1A4, ATP1A2, ASIC1, ATP13A2, KCNK3, ATP6V1C2, ATP2A2, LASP1, ATP2A3, RYR1, ATP6V0A4, CASQ1, CALHM3, ATP7B, CLCN5	1526	210	16792	1.72919	ion transmembrane transport	2.59652
FDR<0.01 log2FC>1 UP	GOTERM_BP_DIRECT	GO:0050919~negative chemotaxis	10	0.527148	0.00265537	SEMA5A, SEMA5B, SEMA6A, APOA1, SEMA6C, SEMA3G, PDGFA, SEMA3F, SEMA7A, ITGB3	1526	34	16792	3.23645	negative chemotaxis	2.57588
FDR<0.01 log2FC>1 UP	GOTERM_BP_DIRECT	GO:0021983~pituitary gland development	9	0.474433	0.00269959	BMP4, NOG, SOX3, SALL1, NKX2-1, CDH1, SRD5A1, RBPJ, PITX1	1526	28	16792	3.53698	pituitary gland development	2.5687
FDR<0.01 log2FC>1 UP	GOTERM_BP_DIRECT	GO:0040007~growth	9	0.474433	0.00269959	INHBB, BMP4, INHBA, GDF5, VEGFA, BCL2L1, RFTN1, BMP7, BMP6	1526	28	16792	3.53698	growth	2.5687
FDR<0.01 log2FC>1 UP	GOTERM_BP_DIRECT	GO:0007160~cell-matrix adhesion	18	0.948867	0.00277791	LYPD3, LYPD5, COL13A1, NPNT, ITGA11, BCAM, ITGA3, NID2, ITGB3, ITGB1, BCL2L11, MUC4, HPSE, CD34, ITGB7, FBLN5, ZYX, ITGA2B	1526	90	16792	2.20079	cell-matrix adhesion	2.55628
FDR<0.01 log2FC>1 UP	GOTERM_BP_DIRECT	GO:0002768~immune response-regulating cell surface receptor signaling pathway	4	0.210859	0.00278744	LYN, FGR, CD24, CD40	1526	4	16792	11.0039	immune response-regulating cell surface receptor signaling pathway	2.55479
FDR<0.01 log2FC>1 UP	GOTERM_BP_DIRECT	GO:0007260~tyrosine phosphorylation of STAT protein	4	0.210859	0.00278744	LEP, JAK2, JAK3, F2R	1526	4	16792	11.0039	tyrosine phosphorylation of STAT protein	2.55479
FDR<0.01 log2FC>1 UP	GOTERM_BP_DIRECT	GO:0006816~calcium ion transport	16	0.843437	0.00310363	TRPC3, CACNG8, CCR1, CCL5, ANXA6, ATP2B2, VDR, CORO1A, BSPRY, CCR5, ATP2A3, RYR1, CAMK2A, RAMP1, CACNA1A, CDH23	1526	76	16792	2.31662	calcium ion transport	2.50813
FDR<0.01 log2FC>1 UP	GOTERM_BP_DIRECT	GO:0030168~platelet activation	21	1.10701	0.00342599	PIK3CG, VAV3, TRPC3, LYN, PIK3CB, F8, ITGB3, CD40, FLNA, GAS6, RAC2, ARRB1, SAA1, DGKG, LCK, FCER1G, PIK3R5, ADRA2B, COL1A1, F2R, LCP2	1526	115	16792	2.00941	platelet activation	2.46521
FDR<0.01 log2FC>1 UP	GOTERM_BP_DIRECT	GO:0001658~branching involved in ureteric bud morphogenesis	11	0.579863	0.00365571	CTNNBIP1, BMP4, PGF, SALL1, NPNT, PAX8, PTCH1, WNT6, DCHS1, SHH, DLG1	1526	42	16792	2.88198	branching involved in ureteric bud morphogenesis	2.43703
FDR<0.01 log2FC>1 UP	GOTERM_BP_DIRECT	GO:0071300~cellular response to retinoic acid	15	0.790722	0.00370526	WNT5A, WNT5B, LYN, KRT13, AQP1, PCK1, LEP, WNT7B, BRINP1, SERPINF1, PTK2B, CYP26B1, WNT9A, COL1A1, WNT6	1526	70	16792	2.35799	cellular response to retinoic acid	2.43118
FDR<0.01 log2FC>1 UP	GOTERM_BP_DIRECT	GO:0009636~response to toxic substance	17	0.896152	0.00377938	CYP1B1, LYN, MAOB, SLC7A8, EPHX1, CDH1, GJC2, CCL5, INMT, DHRS2, FOS, SDC1, CDKN1A, PDGFRB, FAS, NQO1, PDZD3	1526	85	16792	2.20079	response to toxic substance	2.42258
FDR<0.01 log2FC>1 UP	GOTERM_BP_DIRECT	GO:0001935~endothelial cell proliferation	7	0.369004	0.00395677	APOA1, NOX5, CD34, PIK3CB, SCARB1, MMP14, DLG1	1526	18	16792	4.27931	endothelial cell proliferation	2.40266
FDR<0.01 log2FC>1 UP	GOTERM_BP_DIRECT	GO:0030225~macrophage differentiation	7	0.369004	0.00395677	BMP4, CASP10, GAB3, MMP9, CASP8, VEGFA, CSF1R	1526	18	16792	4.27931	macrophage differentiation	2.40266
FDR<0.01 log2FC>1 UP	GOTERM_BP_DIRECT	GO:0006629~lipid metabolic process	26	1.37059	0.00397141	PPARA, LDLR, NAAA, CLU, PTGS1, APOC1, ABHD3, APOD, SRD5A3, MGLL, PLA1A, THRSP, PLTP, OMA1, SREBF1, LIPA, FADS3, GDPD5, LEP, CEL, G6PD, PTGDS, LIPH, LRP8, APOL4, FABP6	1526	157	16792	1.82231	lipid metabolic process	2.40106
FDR<0.01 log2FC>1 UP	GOTERM_BP_DIRECT	GO:0007605~sensory perception of sound	23	1.21244	0.00417318	COL4A3, ICAM1, FGFR1, MYO6, TSPEAR, TMIE, MYO7A, USH1G, SPTBN4, LRTOMT, HOMER2, SLC26A4, EML2, ATP2B2, FAM107B, CLIC5, OTOF, CEACAM16, CEMIP, ATP8B1, COL1A1, ATP6V0A4, CDH23	1526	133	16792	1.90294	sensory perception of sound	2.37953
FDR<0.01 log2FC>1 UP	GOTERM_BP_DIRECT	GO:0006809~nitric oxide biosynthetic process	6	0.316289	0.00424216	CYP1B1, ARG2, RORA, NOS2, NQO1, GCH1	1526	13	16792	5.07874	nitric oxide biosynthetic process	2.37241
FDR<0.01 log2FC>1 UP	GOTERM_BP_DIRECT	GO:0007411~axon guidance	26	1.37059	0.00469752	WNT5A, ENAH, L1CAM, CXCL12, SHH, SEMA3F, NKX2-1, B3GNT2, SPON2, CSF1R, MATN2, SPTBN5, EFNB3, EFNB1, SPTBN4, KIF5C, NECTIN1, DPYSL5, ARTN, NR4A3, NTN1, SEMA6A, SEMA6C, CNTN2, NGFR, BMP7	1526	159	16792	1.79939	axon guidance	2.32813
FDR<0.01 log2FC>1 UP	GOTERM_BP_DIRECT	GO:0014068~positive regulation of phosphatidylinositol 3-kinase signaling	14	0.738007	0.00506782	LEP, CSF3, FGFR1, FLT1, UNC5B, FGR, PDGFA, AGT, NTRK2, PDGFRB, JAK2, CCL5, AGAP2, F2R	1526	65	16792	2.37008	positive regulation of phosphatidylinositol 3-kinase signaling	2.29518
FDR<0.01 log2FC>1 UP	GOTERM_BP_DIRECT	GO:0008217~regulation of blood pressure	14	0.738007	0.00506782	LEP, SGK1, ACVRL1, ACTA2, CD34, AGT, PTGS1, ERAP1, NPR1, ERAP2, DLL1, ATP1A2, SOD2, GCH1	1526	65	16792	2.37008	regulation of blood pressure	2.29518
FDR<0.01 log2FC>1 UP	GOTERM_BP_DIRECT	GO:0006898~receptor-mediated endocytosis	29	1.52873	0.00537564	LDLR, ENPP1, ENPP2, TFR2, SUSD2, JCHAIN, HP, ASGR2, APOA1, APOE, SAA1, FOLR1, APOBR, SCARB1, CETP, SSC4D, IGKC, CD6, SBSPON, TMPRSS2, COLEC12, TINAGL1, AMBP, ADRB2, APOL1, CXCL16, LRP8, SCARA3, CD14	1526	186	16792	1.71567	receptor-mediated endocytosis	2.26957
FDR<0.01 log2FC>1 UP	GOTERM_BP_DIRECT	GO:0033344~cholesterol efflux	8	0.421719	0.00558827	SOAT2, NPC1, APOA1, NPC2, APOE, APOC1, SCARB1, APOM	1526	25	16792	3.52126	cholesterol efflux	2.25272
FDR<0.01 log2FC>1 UP	GOTERM_BP_DIRECT	GO:0007159~leukocyte cell-cell adhesion	8	0.421719	0.00558827	ICAM1, ITGA5, FERMT3, CD209, MSN, CCL5, NT5E, ITGB1	1526	25	16792	3.52126	leukocyte cell-cell adhesion	2.25272
FDR<0.01 log2FC>1 UP	GOTERM_BP_DIRECT	GO:0030593~neutrophil chemotaxis	14	0.738007	0.00579861	PIK3CG, VAV3, EDN2, S100A9, CXADR, CCL5, CCL7, CCL26, CCL24, CCL11, CCL20, SAA1, IL1B, FCER1G	1526	66	16792	2.33417	neutrophil chemotaxis	2.23668
FDR<0.01 log2FC>1 UP	GOTERM_BP_DIRECT	GO:0050663~cytokine secretion	5	0.263574	0.0058777	BTN3A1, NOX5, LYN, AGT, LCP2	1526	9	16792	6.1133	cytokine secretion	2.23079
FDR<0.01 log2FC>1 UP	GOTERM_BP_DIRECT	GO:0010873~positive regulation of cholesterol esterification	5	0.263574	0.0058777	APOA1, STARD4, APOE, AGT, APOC1	1526	9	16792	6.1133	positive regulation of cholesterol esterification	2.23079
FDR<0.01 log2FC>1 UP	GOTERM_BP_DIRECT	GO:0030049~muscle filament sliding	10	0.527148	0.00593478	MYL4, DES, TNNT1, MYL2, ACTA1, TNNI3, TPM2, TTN, TPM1, TPM4	1526	38	16792	2.89577	muscle filament sliding	2.2266
FDR<0.01 log2FC>1 UP	GOTERM_BP_DIRECT	GO:0043406~positive regulation of MAP kinase activity	13	0.685293	0.00604449	PIK3CG, FGF18, FGFR1, TNF, FLT1, PDGFA, ELANE, CD40, VEGFA, PDGFRB, PIK3R5, CD24, FGF1	1526	59	16792	2.4246	positive regulation of MAP kinase activity	2.21864
FDR<0.01 log2FC>1 UP	GOTERM_BP_DIRECT	GO:0031529~ruffle organization	6	0.316289	0.00611062	LIMA1, CCR7, PLEK, CARMIL1, TPM1, CSF1R	1526	14	16792	4.71597	ruffle organization	2.21391
FDR<0.01 log2FC>1 UP	GOTERM_BP_DIRECT	GO:0010951~negative regulation of endopeptidase activity	21	1.10701	0.00617096	COL4A3, C4A, C4B, SPOCK2, C3, LXN, SPINT1, TIMP4, SERPINI1, FURIN, WFDC13, AMBP, SERPINF1, SERPINF2, AGT, SERPINA5, COL6A3, SERPINA3, SERPINA1, WFDC5, WFDC3	1526	121	16792	1.90977	negative regulation of endopeptidase activity	2.20965
FDR<0.01 log2FC>1 UP	GOTERM_BP_DIRECT	GO:0030838~positive regulation of actin filament polymerization	11	0.579863	0.00617731	CCL24, CCL11, CSF3, ICAM1, CCR7, BAIAP2L1, PTK2B, CARMIL1, C15ORF62, CCL26, DLG1	1526	45	16792	2.68985	positive regulation of actin filament polymerization	2.2092
FDR<0.01 log2FC>1 UP	GOTERM_BP_DIRECT	GO:0034097~response to cytokine	12	0.632578	0.00618901	AVPR2, FOS, GNAO1, PTGES, OSMR, IL6ST, CXCL16, ACP5, OXTR, TIMP4, BCL2L1, PLA2G5	1526	52	16792	2.53937	response to cytokine	2.20838
FDR<0.01 log2FC>1 UP	GOTERM_BP_DIRECT	GO:0018101~protein citrullination	4	0.210859	0.00649707	PADI3, PADI2, PADI4, PADI1	1526	5	16792	8.80315	protein citrullination	2.18728
FDR<0.01 log2FC>1 UP	GOTERM_BP_DIRECT	GO:0006813~potassium ion transport	16	0.843437	0.00651931	KCNH1, KCNK17, KCND3, KCNC4, SLC12A8, ATP1B2, ATP1A4, CHP1, ATP1A2, AQP1, GJA5, KCNK3, KCNJ13, SLC24A4, KCNK6, ABCC8	1526	82	16792	2.14711	potassium ion transport	2.1858
FDR<0.01 log2FC>1 UP	GOTERM_BP_DIRECT	GO:0050873~brown fat cell differentiation	9	0.474433	0.00659488	ADRB2, RARRES2, LAMB3, ERO1A, LRG1, BNIP3, FABP4, PLAC8, MB	1526	32	16792	3.09486	brown fat cell differentiation	2.18079
FDR<0.01 log2FC>1 UP	GOTERM_BP_DIRECT	GO:0048843~negative regulation of axon extension involved in axon guidance	8	0.421719	0.00705828	SEMA5A, WNT5A, SEMA5B, SEMA6A, SEMA6C, SEMA3G, SEMA3F, SEMA7A	1526	26	16792	3.38583	negative regulation of axon extension involved in axon guidance	2.1513
FDR<0.01 log2FC>1 UP	GOTERM_BP_DIRECT	GO:0061098~positive regulation of protein tyrosine kinase activity	8	0.421719	0.00705828	SRCIN1, AGT, LRP8, AFAP1L2, CD24, CCL5, GAS6, CSF1R	1526	26	16792	3.38583	positive regulation of protein tyrosine kinase activity	2.1513
FDR<0.01 log2FC>1 UP	GOTERM_BP_DIRECT	GO:0000302~response to reactive oxygen species	10	0.527148	0.00710673	HYAL1, NOX5, ERO1A, APOD, APOE, GPX3, TXNRD1, PTPRN, PRDX1, SOD2	1526	39	16792	2.82152	response to reactive oxygen species	2.14833
FDR<0.01 log2FC>1 UP	GOTERM_BP_DIRECT	GO:0010595~positive regulation of endothelial cell migration	11	0.579863	0.00726536	WNT5A, BMP4, PTK2B, AGT, VEGFA, GPLD1, FOXC2, SCARB1, ITGB3, FGF1, ADGRA2	1526	46	16792	2.63138	positive regulation of endothelial cell migration	2.13874
FDR<0.01 log2FC>1 UP	GOTERM_BP_DIRECT	GO:0051591~response to cAMP	11	0.579863	0.00726536	SREBF1, FOS, SDC1, DUSP1, PTK2B, CREM, MMP19, DUOX1, COL1A1, PTPRN, PLA2G5	1526	46	16792	2.63138	response to cAMP	2.13874
FDR<0.01 log2FC>1 UP	GOTERM_BP_DIRECT	GO:0008360~regulation of cell shape	23	1.21244	0.00772551	DLC1, ICAM1, FMNL3, FGR, ERMN, FBLIM1, MYL12A, TPM1, CCL7, CCL24, CCL11, CORO1A, PTK2B, STRIP2, VEGFA, WIPF3, LIMD1, C15ORF62, MSN, FGD6, FN1, CSF1R, DLG1	1526	140	16792	1.80779	regulation of cell shape	2.11207
FDR<0.01 log2FC>1 UP	GOTERM_BP_DIRECT	GO:0055085~transmembrane transport	35	1.84502	0.00790722	SLC16A14, PRF1, SLC44A1, SLC5A4, SLC44A4, SLC16A10, SLC45A1, PANX3, SLC22A31, SLC47A1, GJC2, ABCA4, GJA5, SLC47A2, GJA3, APOA1, SLC25A41, GPR155, SLC12A8, SPNS3, BCL2A1, SLC22A23, ABCC11, MAL, NIPA1, ABCC12, SLC17A7, SLC16A2, SLC37A2, ABCC3, ABCC4, SLC13A4, SLC46A3, SLC14A1, ABCC8	1526	244	16792	1.57843	transmembrane transport	2.10198
FDR<0.01 log2FC>1 UP	GOTERM_BP_DIRECT	GO:0006869~lipid transport	15	0.790722	0.0079099	SPNS3, ABCA4, SIGMAR1, SLCO2A1, ESYT3, APOL3, APOA1, APOL1, APOD, APOE, SERPINA5, APOBR, CETP, PLTP, APOL4	1526	76	16792	2.17183	lipid transport	2.10183
FDR<0.01 log2FC>1 UP	GOTERM_BP_DIRECT	GO:0010628~positive regulation of gene expression	37	1.95045	0.00798449	AVPR2, CSF2, NOG, TNF, STAR, LDLR, PTPN22, EPB41L4B, CDH3, AZU1, ACTG2, VDR, HAND2, CYP26B1, NKX2-1, IL1B, MSN, WNT6, OLFM1, RAB27A, FN1, WNT10A, ACTA1, ACTA2, PIK3CB, TGFBR1, ITGA3, GAS6, INHBA, FBLN1, RPS6KA2, CD34, DLL4, NTRK2, VEGFA, ENG, NGF	1526	262	16792	1.55399	positive regulation of gene expression	2.09775
FDR<0.01 log2FC>1 UP	GOTERM_BP_DIRECT	GO:0071526~semaphorin-plexin signaling pathway	9	0.474433	0.00802659	SEMA5A, SEMA5B, SEMA6A, SEMA6C, PLXNA4, SEMA3G, SEMA3F, SEMA7A, FLNA	1526	33	16792	3.00107	semaphorin-plexin signaling pathway	2.09547
FDR<0.01 log2FC>1 UP	GOTERM_BP_DIRECT	GO:0007179~transforming growth factor beta receptor signaling pathway	17	0.896152	0.00831097	ACVRL1, LTBP2, FUT8, TGFBR1, GDF5, FURIN, ITGB1, CDH5, LEFTY1, FOS, APOA1, CGN, HIPK2, ZYX, GDF15, ENG, HPGD	1526	92	16792	2.03334	transforming growth factor beta receptor signaling pathway	2.08035
FDR<0.01 log2FC>1 UP	GOTERM_BP_DIRECT	GO:0009653~anatomical structure morphogenesis	17	0.896152	0.00831097	IER3, FGF18, CPM, FSCN2, TBX10, MLXIPL, SIX2, EN1, IGF2BP3, MCAM, CSGALNACT1, PAX8, PTBP3, FBN3, FGF1, PITX1, F2R	1526	92	16792	2.03334	anatomical structure morphogenesis	2.08035
FDR<0.01 log2FC>1 UP	GOTERM_BP_DIRECT	GO:0051044~positive regulation of membrane protein ectodomain proteolysis	6	0.316289	0.00848948	TNFRSF1B, TNF, APOE, GPLD1, IL1B, FURIN	1526	15	16792	4.40157	positive regulation of membrane protein ectodomain proteolysis	2.07112
FDR<0.01 log2FC>1 UP	GOTERM_BP_DIRECT	GO:0060055~angiogenesis involved in wound healing	5	0.263574	0.00909791	B4GALT1, PIK3CB, HPSE, ITGB3, GPR4	1526	10	16792	5.50197	angiogenesis involved in wound healing	2.04106
FDR<0.01 log2FC>1 UP	GOTERM_BP_DIRECT	GO:0051156~glucose 6-phosphate metabolic process	5	0.263574	0.00909791	G6PD, GCK, HKDC1, HK2, HK1	1526	10	16792	5.50197	glucose 6-phosphate metabolic process	2.04106
FDR<0.01 log2FC>1 UP	GOTERM_BP_DIRECT	GO:0010820~positive regulation of T cell chemotaxis	5	0.263574	0.00909791	WNT5A, CXCL13, CCR2, TNFSF14, CCL5	1526	10	16792	5.50197	positive regulation of T cell chemotaxis	2.04106
FDR<0.01 log2FC>1 UP	GOTERM_BP_DIRECT	GO:0010862~positive regulation of pathway-restricted SMAD protein phosphorylation	11	0.579863	0.00987975	INHBB, BMP4, INHBA, ACVRL1, TGFBR1, GDF5, GDF15, BMP7, ENG, LEFTY1, BMP6	1526	48	16792	2.52173	positive regulation of pathway-restricted SMAD protein phosphorylation	2.00525
FDR<0.01 log2FC>1 UP	GOTERM_BP_DIRECT	GO:0070588~calcium ion transmembrane transport	20	1.0543	0.0107736	ORAI1, TRPC3, TRPM8, CACNG8, TRPV2, CACNA1I, TRPV3, CACNG4, CACNB4, ASIC1, PKD1L1, CACNA2D2, GAS6, PKD2L2, ATP2B2, PDE2A, ATP2A2, SLC24A4, ATP2A3, CACNA1A	1526	119	16792	1.8494	calcium ion transmembrane transport	1.96764
FDR<0.01 log2FC>1 UP	GOTERM_BP_DIRECT	GO:0097190~apoptotic signaling pathway	14	0.738007	0.0108023	SGPL1, TNFRSF8, CD40, SHH, DAPK1, ANXA6, CASP10, TNFRSF1B, CASP8, NGFR, FAS, CD14, SPN, HIP1	1526	71	16792	2.16979	apoptotic signaling pathway	1.96648
FDR<0.01 log2FC>1 UP	GOTERM_BP_DIRECT	GO:0048168~regulation of neuronal synaptic plasticity	6	0.316289	0.0114395	STAR, RASGRF1, APOE, CNTN2, CAMK2A, KALRN	1526	16	16792	4.12647	regulation of neuronal synaptic plasticity	1.94159
FDR<0.01 log2FC>1 UP	GOTERM_BP_DIRECT	GO:0030949~positive regulation of vascular endothelial growth factor receptor signaling pathway	6	0.316289	0.0114395	FGF18, FLT1, ITGA5, VEGFA, IL1B, ITGB3	1526	16	16792	4.12647	positive regulation of vascular endothelial growth factor receptor signaling pathway	1.94159
FDR<0.01 log2FC>1 UP	GOTERM_BP_DIRECT	GO:0001954~positive regulation of cell-matrix adhesion	7	0.369004	0.0116127	CDH13, CCR7, SFRP1, PTK2B, EPHA1, CCL28, DISC1	1526	22	16792	3.50125	positive regulation of cell-matrix adhesion	1.93507
FDR<0.01 log2FC>1 UP	GOTERM_BP_DIRECT	GO:0090002~establishment of protein localization to plasma membrane	10	0.527148	0.0116949	JUP, PACSIN1, TNF, TSPAN33, TSPAN5, SPTBN4, S100A10, CDH1, TSPAN15, EFR3B	1526	42	16792	2.61998	establishment of protein localization to plasma membrane	1.932
FDR<0.01 log2FC>1 UP	GOTERM_BP_DIRECT	GO:0051496~positive regulation of stress fiber assembly	10	0.527148	0.0116949	APOA1, SFRP1, SERPINF2, CARMIL1, TGFBR1, ARHGEF5, S100A10, SDC4, EPHA1, TPM1	1526	42	16792	2.61998	positive regulation of stress fiber assembly	1.932
FDR<0.01 log2FC>1 UP	GOTERM_BP_DIRECT	GO:0097191~extrinsic apoptotic signaling pathway	10	0.527148	0.0116949	TNFRSF10A, INHBA, TNFRSF1B, TNF, KRT8, CASP8, IL12A, G0S2, JAK2, FAS	1526	42	16792	2.61998	extrinsic apoptotic signaling pathway	1.932
FDR<0.01 log2FC>1 UP	GOTERM_BP_DIRECT	GO:0001501~skeletal system development	22	1.15973	0.011973	MATN3, FGFR1, NOG, AEBP1, HAPLN3, HOXA13, MMP9, TGFBR1, DLL3, EN1, GJA5, PRDX1, VDR, COL19A1, COL1A1, BMP7, CHRD, IGFBP4, PITX1, ADAMTS4, BMP6, COL10A1	1526	137	16792	1.76705	skeletal system development	1.9218
FDR<0.01 log2FC>1 UP	GOTERM_BP_DIRECT	GO:0010629~negative regulation of gene expression	22	1.15973	0.011973	ZNF281, XDH, FGF19, TNF, ACVRL1, STC2, RBL2, LDLR, CCR1, NDFIP2, PTPN22, PINK1, CDKN1A, SFRP1, SERPINF1, HAND2, CD34, AGT, DLL4, NOS2, ENG, OLFM1	1526	137	16792	1.76705	negative regulation of gene expression	1.9218
FDR<0.01 log2FC>1 UP	GOTERM_BP_DIRECT	GO:0007015~actin filament organization	14	0.738007	0.0121178	CCL11, PACSIN1, CORO1A, RAC2, CARMIL1, ERMN, TMOD2, PDLIM3, TMSB10, TPM2, TPM1, WAS, TPM4, DLG1	1526	72	16792	2.13965	actin filament organization	1.91658
FDR<0.01 log2FC>1 UP	GOTERM_BP_DIRECT	GO:0070508~cholesterol import	4	0.210859	0.0121192	APOA1, STARD4, LDLR, SCARB1	1526	6	16792	7.33595	cholesterol import	1.91652
FDR<0.01 log2FC>1 UP	GOTERM_BP_DIRECT	GO:1903672~positive regulation of sprouting angiogenesis	4	0.210859	0.0121192	ITGA5, JAK1, DLL1, FGF1	1526	6	16792	7.33595	positive regulation of sprouting angiogenesis	1.91652
FDR<0.01 log2FC>1 UP	GOTERM_BP_DIRECT	GO:0071474~cellular hyperosmotic response	4	0.210859	0.0121192	AQP1, ERRFI1, EPO, RCSD1	1526	6	16792	7.33595	cellular hyperosmotic response	1.91652
FDR<0.01 log2FC>1 UP	GOTERM_BP_DIRECT	GO:0034384~high-density lipoprotein particle clearance	4	0.210859	0.0121192	APOA1, APOE, SCARB1, APOM	1526	6	16792	7.33595	high-density lipoprotein particle clearance	1.91652
FDR<0.01 log2FC>1 UP	GOTERM_BP_DIRECT	GO:0071456~cellular response to hypoxia	17	0.896152	0.0124047	VASN, ICAM1, STC2, PINK1, BNIP3, RORA, PMAIP1, AQP1, KCNK3, PCK1, ERO1A, SFRP1, HIPK2, VEGFA, NDRG1, BMP7, MGARP	1526	96	16792	1.94861	cellular response to hypoxia	1.90642
FDR<0.01 log2FC>1 UP	GOTERM_BP_DIRECT	GO:0043627~response to estrogen	13	0.685293	0.0131471	STAR, MMP14, PTPRN, CITED4, SLC34A2, KRT19, APOA1, IL4R, PDGFRB, SRD5A1, RGS9, CD24, EPO	1526	65	16792	2.20079	response to estrogen	1.88117
FDR<0.01 log2FC>1 UP	GOTERM_BP_DIRECT	GO:0007157~heterophilic cell-cell adhesion via plasma membrane cell adhesion molecules	11	0.579863	0.0131552	TENM4, PVR, ICAM1, CADM1, ITGA5, CD209, NECTIN1, NECTIN4, CD6, CXADR, DCHS1	1526	50	16792	2.42087	heterophilic cell-cell adhesion via plasma membrane cell adhesion molecules	1.8809
FDR<0.01 log2FC>1 UP	GOTERM_BP_DIRECT	GO:0001937~negative regulation of endothelial cell proliferation	8	0.421719	0.0131807	XDH, ACVRL1, PTPRM, APOE, TGFBR1, CXCR3, ENG, VASH1	1526	29	16792	3.03557	negative regulation of endothelial cell proliferation	1.88006
FDR<0.01 log2FC>1 UP	GOTERM_BP_DIRECT	GO:0050766~positive regulation of phagocytosis	8	0.421719	0.0131807	AZU1, DOCK2, TNF, C3, FCER1G, IL1B, GAS6, RAB27A	1526	29	16792	3.03557	positive regulation of phagocytosis	1.88006
FDR<0.01 log2FC>1 UP	GOTERM_BP_DIRECT	GO:0045214~sarcomere organization	8	0.421719	0.0131807	OBSCN, KRT19, KRT8, LDB3, TTN, CASQ1, TPM1, ITGB1	1526	29	16792	3.03557	sarcomere organization	1.88006
FDR<0.01 log2FC>1 UP	GOTERM_BP_DIRECT	GO:0042535~positive regulation of tumor necrosis factor biosynthetic process	5	0.263574	0.0132813	AZU1, CCR2, TNFRSF8, LBP, SPN	1526	11	16792	5.00179	positive regulation of tumor necrosis factor biosynthetic process	1.87676
FDR<0.01 log2FC>1 UP	GOTERM_BP_DIRECT	GO:0007016~cytoskeletal anchoring at plasma membrane	5	0.263574	0.0132813	JUP, TLN1, EPB41L1, SPTBN4, FLNB	1526	11	16792	5.00179	cytoskeletal anchoring at plasma membrane	1.87676
FDR<0.01 log2FC>1 UP	GOTERM_BP_DIRECT	GO:0043410~positive regulation of MAPK cascade	15	0.790722	0.0137408	FGFR1, FLT1, PDGFA, WWC1, IL11, LEP, ADRB2, TNFRSF1B, CDON, NTRK2, ADRA1B, NGFR, FAS, IGFBP4, F2R	1526	81	16792	2.03777	positive regulation of MAPK cascade	1.86199
FDR<0.01 log2FC>1 UP	GOTERM_BP_DIRECT	GO:0035556~intracellular signal transduction	51	2.68846	0.0143965	ADCY1, ADCY7, CSPG4, PINK1, PLCB4, STAC2, SH2D6, CAB39, S100A1, DEPDC7, SGK1, ARHGEF5, MLXIPL, NFAM1, DAPK2, DAPK1, MAP4K4, TNS2, TNS1, KSR2, CD80, RASGRF1, GUCY1B2, ASB2, UNC13A, LCP2, KALRN, RALGPS1, PLEK2, CORO2A, DGKG, SH2B3, INPP5D, GPR155, SPSB1, TGFBR1, NPR1, ARHGAP45, TMPRSS6, RASSF5, DUSP1, ADCY9, RPS6KA2, MAPK13, CD209, ADRA1B, DEPTOR, JAK1, JAK2, RGS9, JAK3	1526	403	16792	1.39256	intracellular signal transduction	1.84174
FDR<0.01 log2FC>1 UP	GOTERM_BP_DIRECT	GO:0048754~branching morphogenesis of an epithelial tube	7	0.369004	0.0145301	B4GALT1, BMP4, CLIC4, VEGFA, MMP14, BMP7, SHH	1526	23	16792	3.34902	branching morphogenesis of an epithelial tube	1.83773
FDR<0.01 log2FC>1 UP	GOTERM_BP_DIRECT	GO:0007601~visual perception	29	1.52873	0.0149497	MYO5A, CYP1B1, MYO7A, RPE65, CNGB1, CDH3, ABCA4, TIMP3, ZIC2, GJA3, CRYBB1, TGFBI, RLBP1, CDH23, NYX, NXNL2, FSCN2, RGS16, PDE6G, RDH12, EML2, RDH10, LAMC3, DLL4, COL1A1, RGS9, OAT, CRYBA4, ROM1	1526	201	16792	1.58763	visual perception	1.82537
FDR<0.01 log2FC>1 UP	GOTERM_BP_DIRECT	GO:0030048~actin filament-based movement	6	0.316289	0.0150164	MYO5A, MYO6, MYO1E, MYO7A, WIPF3, WAS	1526	17	16792	3.88374	actin filament-based movement	1.82343
FDR<0.01 log2FC>1 UP	GOTERM_BP_DIRECT	GO:0055093~response to hyperoxia	6	0.316289	0.0150164	CDKN1A, PDGFRB, BNIP3, COL1A1, EPO, SOD2	1526	17	16792	3.88374	response to hyperoxia	1.82343
FDR<0.01 log2FC>1 UP	GOTERM_BP_DIRECT	GO:0002407~dendritic cell chemotaxis	6	0.316289	0.0150164	PIK3CG, CCR7, CCR5, CCR1, CCR2, CCL5	1526	17	16792	3.88374	dendritic cell chemotaxis	1.82343
FDR<0.01 log2FC>1 UP	GOTERM_BP_DIRECT	GO:0042542~response to hydrogen peroxide	11	0.579863	0.0150699	SDC1, GNAO1, DUSP1, STAR, PTK2B, PDGFRB, HP, COL1A1, NR4A3, MB, SOD2	1526	51	16792	2.3734	response to hydrogen peroxide	1.82189
FDR<0.01 log2FC>1 UP	GOTERM_BP_DIRECT	GO:0030334~regulation of cell migration	14	0.738007	0.0151166	SGK1, LAMA3, PLXNA4, PLXNA1, SRCIN1, ENPP2, PECAM1, ROBO4, LDB2, ITGB3, NTN1, CEACAM1, FLNA, THY1	1526	74	16792	2.08182	regulation of cell migration	1.82055
FDR<0.01 log2FC>1 UP	GOTERM_BP_DIRECT	GO:0050731~positive regulation of peptidyl-tyrosine phosphorylation	15	0.790722	0.0152276	CSF3, ICAM1, ENPP2, CSPG4, ITGB3, CD74, IL11, CD80, ITGA5, PTK2B, AGT, VEGFA, LRP8, CD4, JAK2	1526	82	16792	2.01291	positive regulation of peptidyl-tyrosine phosphorylation	1.81737
FDR<0.01 log2FC>1 UP	GOTERM_BP_DIRECT	GO:0007596~blood coagulation	27	1.4233	0.0156468	PRTN3, ITGB3, SHH, ANXA8, PROCR, CD177, SERPINA5, SH2B3, FCER1G, SERPINA1, EHD3, RAB27A, NFE2, LYN, F8, CYP4F11, DOCK8, WAS, PLAUR, ANXA8L1, F3, CARMIL1, JAK2, COL1A1, HIST1H3G, PLAU, F2R	1526	184	16792	1.61471	blood coagulation	1.80557
FDR<0.01 log2FC>1 UP	GOTERM_BP_DIRECT	GO:0045776~negative regulation of blood pressure	8	0.421719	0.0158781	PPARA, OPRL1, ABAT, NOS2, GJA5, APLN, PTAFR, GCH1	1526	30	16792	2.93438	negative regulation of blood pressure	1.7992
FDR<0.01 log2FC>1 UP	GOTERM_BP_DIRECT	GO:0030217~T cell differentiation	8	0.421719	0.0158781	LEP, CD3D, GPR18, DLL4, LCK, PTPN22, CD4, RHOH	1526	30	16792	2.93438	T cell differentiation	1.7992
FDR<0.01 log2FC>1 UP	GOTERM_BP_DIRECT	GO:0009612~response to mechanical stimulus	12	0.632578	0.0160111	INHBB, SOST, ACTA1, PTK2B, LRP11, CHI3L1, PTCH1, BDKRB2, MMP14, CXCL12, PIEZO2, KALRN	1526	59	16792	2.23809	response to mechanical stimulus	1.79558
FDR<0.01 log2FC>1 UP	GOTERM_BP_DIRECT	GO:0006952~defense response	13	0.685293	0.0165624	IRGM, PSG3, HP, COLEC12, PSG1, NLRP3, CXCL12, WAS, SP140, CD74, INHBB, INHBA, HCP5	1526	67	16792	2.13509	defense response	1.78088
FDR<0.01 log2FC>1 UP	GOTERM_BP_DIRECT	GO:0006887~exocytosis	15	0.790722	0.0168347	MYO5A, SRCIN1, CCR1, SYT7, CCL5, EXOC3L4, ANK1, STXBP5, VAMP5, LGI3, VMP1, SYTL3, VAMP1, TNFAIP2, RAB27A	1526	83	16792	1.98866	exocytosis	1.77379
FDR<0.01 log2FC>1 UP	GOTERM_BP_DIRECT	GO:0048661~positive regulation of smooth muscle cell proliferation	12	0.632578	0.018046	BMP4, CDH13, TNF, SERPINF2, ELANE, TGM2, PDGFRB, HBEGF, ABCC4, NR4A3, CCL5, PTAFR	1526	60	16792	2.20079	positive regulation of smooth muscle cell proliferation	1.74362
FDR<0.01 log2FC>1 UP	GOTERM_BP_DIRECT	GO:0001755~neural crest cell migration	10	0.527148	0.0181968	SEMA5A, FGF19, SEMA5B, SEMA6A, SEMA6C, SEMA3G, EFNB1, SEMA3F, SEMA7A, SHH	1526	45	16792	2.44532	neural crest cell migration	1.74
FDR<0.01 log2FC>1 UP	GOTERM_BP_DIRECT	GO:0030514~negative regulation of BMP signaling pathway	10	0.527148	0.0181968	WNT5A, NBL1, NOG, CHRDL1, SOST, SFRP1, HIPK2, HTRA3, TMPRSS6, CHRD	1526	45	16792	2.44532	negative regulation of BMP signaling pathway	1.74
FDR<0.01 log2FC>1 UP	GOTERM_BP_DIRECT	GO:0061337~cardiac conduction	10	0.527148	0.0181968	KCND3, KCND1, CACNG8, KCNK6, SPTBN4, CACNG4, CACNB4, KCNH2, CACNA2D2, KCNK3	1526	45	16792	2.44532	cardiac conduction	1.74
FDR<0.01 log2FC>1 UP	GOTERM_BP_DIRECT	GO:0032755~positive regulation of interleukin-6 production	10	0.527148	0.0181968	WNT5A, RAB7B, TNF, ADORA2B, MAPK13, FCER1G, IL1B, LBP, SPON2, TLR7	1526	45	16792	2.44532	positive regulation of interleukin-6 production	1.74
FDR<0.01 log2FC>1 UP	GOTERM_BP_DIRECT	GO:0031581~hemidesmosome assembly	5	0.263574	0.018512	LAMB3, LAMA3, KRT14, LAMC2, LAMC1	1526	12	16792	4.58497	hemidesmosome assembly	1.73255
FDR<0.01 log2FC>1 UP	GOTERM_BP_DIRECT	GO:0045717~negative regulation of fatty acid biosynthetic process	5	0.263574	0.018512	WDTC1, INSIG1, APOC1, ERLIN2, CEACAM1	1526	12	16792	4.58497	negative regulation of fatty acid biosynthetic process	1.73255
FDR<0.01 log2FC>1 UP	GOTERM_BP_DIRECT	GO:0030324~lung development	14	0.738007	0.0186505	SREBF1, WNT5A, FGF18, LIPA, CHI3L1, ITGA3, MMP14, SHH, WNT7B, CRISPLD2, VEGFA, NKX2-1, HEG1, FGF1	1526	76	16792	2.02704	lung development	1.72931
FDR<0.01 log2FC>1 UP	GOTERM_BP_DIRECT	GO:0010811~positive regulation of cell-substrate adhesion	9	0.474433	0.018878	RSU1, COL26A1, EGFLAM, FBLN2, ITGA5, SPOCK2, NPNT, ITGA3, JAK2	1526	38	16792	2.60619	positive regulation of cell-substrate adhesion	1.72404
FDR<0.01 log2FC>1 UP	GOTERM_BP_DIRECT	GO:0043552~positive regulation of phosphatidylinositol 3-kinase activity	8	0.421719	0.0189443	TNFAIP8L3, CCR7, VAV3, FLT1, LYN, FGR, PTK2B, PDGFRB	1526	31	16792	2.83972	positive regulation of phosphatidylinositol 3-kinase activity	1.72252
FDR<0.01 log2FC>1 UP	GOTERM_BP_DIRECT	GO:0043691~reverse cholesterol transport	6	0.316289	0.0192702	APOA1, APOE, CLU, SCARB1, CETP, APOM	1526	18	16792	3.66798	reverse cholesterol transport	1.71511
FDR<0.01 log2FC>1 UP	GOTERM_BP_DIRECT	GO:0030500~regulation of bone mineralization	6	0.316289	0.0192702	OMD, ENPP1, PTK2B, MATN1, MGP, PHOSPHO1	1526	18	16792	3.66798	regulation of bone mineralization	1.71511
FDR<0.01 log2FC>1 UP	GOTERM_BP_DIRECT	GO:0035435~phosphate ion transmembrane transport	6	0.316289	0.0192702	SLC17A7, ADAMTS8, SLC20A1, SLC20A2, SLC37A2, SLC34A2	1526	18	16792	3.66798	phosphate ion transmembrane transport	1.71511
FDR<0.01 log2FC>1 UP	GOTERM_BP_DIRECT	GO:0061436~establishment of skin barrier	6	0.316289	0.0192702	CLDN4, FLG, KRT16, CYP26B1, SFN, GRHL1	1526	18	16792	3.66798	establishment of skin barrier	1.71511
FDR<0.01 log2FC>1 UP	GOTERM_BP_DIRECT	GO:0006796~phosphate-containing compound metabolic process	6	0.316289	0.0192702	IMPA2, SLC20A1, ENPP1, ENPP2, INPP5D, LHPP	1526	18	16792	3.66798	phosphate-containing compound metabolic process	1.71511
FDR<0.01 log2FC>1 UP	GOTERM_BP_DIRECT	GO:0060907~positive regulation of macrophage cytokine production	4	0.210859	0.0197878	WNT5A, SEMA7A, SPON2, CD74	1526	7	16792	6.28796	positive regulation of macrophage cytokine production	1.7036
FDR<0.01 log2FC>1 UP	GOTERM_BP_DIRECT	GO:0071467~cellular response to pH	4	0.210859	0.0197878	HYAL1, GPLD1, ASIC1, GPR68	1526	7	16792	6.28796	cellular response to pH	1.7036
FDR<0.01 log2FC>1 UP	GOTERM_BP_DIRECT	GO:0003337~mesenchymal to epithelial transition involved in metanephros morphogenesis	4	0.210859	0.0197878	BMP4, SALL1, PAX8, SIX2	1526	7	16792	6.28796	mesenchymal to epithelial transition involved in metanephros morphogenesis	1.7036
FDR<0.01 log2FC>1 UP	GOTERM_BP_DIRECT	GO:0070474~positive regulation of uterine smooth muscle contraction	4	0.210859	0.0197878	TACR2, ABAT, OXTR, ADRA2B	1526	7	16792	6.28796	positive regulation of uterine smooth muscle contraction	1.7036
FDR<0.01 log2FC>1 UP	GOTERM_BP_DIRECT	GO:0071356~cellular response to tumor necrosis factor	18	0.948867	0.0206273	ICAM1, HYAL1, GPD1, ASS1, NPNT, CAMP, CHI3L1, RORA, CCL5, CCL7, CCL26, PCK1, CCL24, CCL11, SFRP1, CCL20, FABP4, COL1A1	1526	110	16792	1.80064	cellular response to tumor necrosis factor	1.68556
FDR<0.01 log2FC>1 UP	GOTERM_BP_DIRECT	GO:0032869~cellular response to insulin stimulus	14	0.738007	0.0206349	INHBB, MYO5A, WDTC1, RAB31, KAT2B, GCK, ENPP1, STAR, GPLD1, TBC1D4, SRD5A1, ERRFI1, CEACAM1, PCK1	1526	77	16792	2.00071	cellular response to insulin stimulus	1.6854
FDR<0.01 log2FC>1 UP	GOTERM_BP_DIRECT	GO:0032729~positive regulation of interferon-gamma production	10	0.527148	0.0208558	WNT5A, TNF, IL12RB1, IL23A, CCR2, IL12A, IL1B, HLA-DPA1, FZD5, CD14	1526	46	16792	2.39216	positive regulation of interferon-gamma production	1.68077
FDR<0.01 log2FC>1 UP	GOTERM_BP_DIRECT	GO:0019433~triglyceride catabolic process	7	0.369004	0.0218145	APOA1, APOE, MGLL, FABP4, PNPLA3, PNPLA5, FABP6	1526	25	16792	3.0811	triglyceride catabolic process	1.66126
FDR<0.01 log2FC>1 UP	GOTERM_BP_DIRECT	GO:0006656~phosphatidylcholine biosynthetic process	7	0.369004	0.0218145	SLC44A1, ACHE, APOA1, SLC44A4, PHOSPHO1, ABHD3, LPIN3	1526	25	16792	3.0811	phosphatidylcholine biosynthetic process	1.66126
FDR<0.01 log2FC>1 UP	GOTERM_BP_DIRECT	GO:0034612~response to tumor necrosis factor	7	0.369004	0.0218145	CXCL16, CASP8, CHI3L1, AFF3, JAK2, CD14, GCH1	1526	25	16792	3.0811	response to tumor necrosis factor	1.66126
FDR<0.01 log2FC>1 UP	GOTERM_BP_DIRECT	GO:0001816~cytokine production	7	0.369004	0.0218145	PIK3CG, LIPA, S100A9, FABP4, CD4, NFATC2, PTAFR	1526	25	16792	3.0811	cytokine production	1.66126
FDR<0.01 log2FC>1 UP	GOTERM_BP_DIRECT	GO:0002062~chondrocyte differentiation	9	0.474433	0.0219158	BMP4, FGFR1, WNT5B, TGFBI, GDF5, CYTL1, GPLD1, SIX2, WNT2B	1526	39	16792	2.53937	chondrocyte differentiation	1.65924
FDR<0.01 log2FC>1 UP	GOTERM_BP_DIRECT	GO:0046854~phosphatidylinositol phosphorylation	16	0.843437	0.0219362	FGF19, PIK3CG, FGFR1, FGF18, IMPA2, PDGFA, PIK3CB, PIP5KL1, CD80, LCK, HBEGF, PDGFRB, PIK3R5, FGF1, PIP4K2A, EFR3B	1526	94	16792	1.87301	phosphatidylinositol phosphorylation	1.65884
FDR<0.01 log2FC>1 UP	GOTERM_BP_DIRECT	GO:0048146~positive regulation of fibroblast proliferation	11	0.579863	0.0220578	WNT5A, CDKN1A, FBLN1, PDGFA, AGT, PDGFRB, AQP1, GAS6, CD74, ANXA2, FN1	1526	54	16792	2.24154	positive regulation of fibroblast proliferation	1.65644
FDR<0.01 log2FC>1 UP	GOTERM_BP_DIRECT	GO:0045907~positive regulation of vasoconstriction	8	0.421719	0.0224022	ICAM1, AVPR2, TBXAS1, ADRA1B, OXTR, GJA5, PTAFR, F2R	1526	32	16792	2.75098	positive regulation of vasoconstriction	1.64971
FDR<0.01 log2FC>1 UP	GOTERM_BP_DIRECT	GO:0016525~negative regulation of angiogenesis	12	0.632578	0.0226831	COL4A3, PTPRM, SERPINF1, AGT, CCR2, ECSCR, NPR1, TIE1, CXCR3, FOXO4, GPR4, VASH1	1526	62	16792	2.12979	negative regulation of angiogenesis	1.6443
FDR<0.01 log2FC>1 UP	GOTERM_BP_DIRECT	GO:0060395~SMAD protein signal transduction	12	0.632578	0.0226831	INHBB, BMP4, INHBA, FOS, GDF5, HIPK2, ROR2, GDF15, BMP7, BTBD11, LEFTY1, BMP6	1526	62	16792	2.12979	SMAD protein signal transduction	1.6443
FDR<0.01 log2FC>1 UP	GOTERM_BP_DIRECT	GO:0006968~cellular defense response	12	0.632578	0.0226831	CCR9, PRF1, CCR5, ADORA2B, NCF2, FCMR, PTK2B, GNLY, CCR2, LBP, ITGB1, SPN	1526	62	16792	2.12979	cellular defense response	1.6443
FDR<0.01 log2FC>1 UP	GOTERM_BP_DIRECT	GO:0014066~regulation of phosphatidylinositol 3-kinase signaling	14	0.738007	0.0227729	FGF19, FGFR1, IER3, FGF18, PDGFA, PIK3CB, C3ORF58, CD80, LCK, PDGFRB, HBEGF, FGF1, PIP4K2A, CEACAM1	1526	78	16792	1.97506	regulation of phosphatidylinositol 3-kinase signaling	1.64258
FDR<0.01 log2FC>1 UP	GOTERM_BP_DIRECT	GO:0007275~multicellular organism development	62	3.26832	0.0228063	PLXNA1, CRABP1, ELF3, LMO2, ANO1, PAX5, RADIL, SHH, OLFML3, LBH, PAX8, CREG1, CREB3L1, FGF1, WNT6, WNT10A, TMEFF1, DLL3, DLL1, CD40, MXD1, GRHL1, MMP11, TNFRSF10A, TNFRSF9, EYA2, SERPINF1, HHAT, ROR2, WNT9A, CSF3, WNT5A, TSHZ3, WNT5B, CREM, TNFRSF8, PAQR8, PAQR5, HIC1, TNFRSF1B, NKX1-2, WIPF3, DOPEY2, LIMD1, ANGPTL2, ARHGDIB, THPO, CSF1R, OBSCN, ERG, NFE2, FZD2, WNT2B, WNT7B, TRIM54, SFRP1, MEOX1…	1526	521	16792	1.30949	multicellular organism development	1.64194
FDR<0.01 log2FC>1 UP	GOTERM_BP_DIRECT	GO:0098869~cellular oxidant detoxification	13	0.685293	0.0228836	GSTM2, LPO, NXNL2, APOE, FAM213A, GPX3, PTGS1, S100A9, DUOX1, CYGB, HP, TXNRD1, APOM	1526	70	16792	2.04359	cellular oxidant detoxification	1.64048
FDR<0.01 log2FC>1 UP	GOTERM_BP_DIRECT	GO:1900106~positive regulation of hyaluranon cable assembly	3	0.158144	0.0232331	HYAL1, HAS3, BMP7	1526	3	16792	11.0039	positive regulation of hyaluranon cable assembly	1.63389
FDR<0.01 log2FC>1 UP	GOTERM_BP_DIRECT	GO:0032310~prostaglandin secretion	3	0.158144	0.0232331	LEP, ABCC4, NOS2	1526	3	16792	11.0039	prostaglandin secretion	1.63389
FDR<0.01 log2FC>1 UP	GOTERM_BP_DIRECT	GO:0097286~iron ion import	3	0.158144	0.0232331	TFRC, MELTF, FTH1	1526	3	16792	11.0039	iron ion import	1.63389
FDR<0.01 log2FC>1 UP	GOTERM_BP_DIRECT	GO:0072011~glomerular endothelium development	3	0.158144	0.0232331	CD34, PECAM1, FOXC2	1526	3	16792	11.0039	glomerular endothelium development	1.63389
FDR<0.01 log2FC>1 UP	GOTERM_BP_DIRECT	GO:0006810~transport	44	2.31945	0.023351	RBP5, MYO5A, CRABP1, SLC20A1, ATP1B2, SLC20A2, AQP8, TRPV2, CRABP2, GRIK4, SLC7A8, CNGB1, CACNB4, ABCA4, AQP3, SEC14L1, GJA3, SLC7A7, ATP2B2, PEA15, NPTX1, LAPTM5, PITPNC1, SLC30A3, CHRNA1, FYCO1, RLBP1, LAPTM4B, CLCA2, SLC12A3, SLC12A5, CACNA1I, CACNG4, ASIC1, DBI, ABCG2, SLC16A2, PTGDS, ATP2A3, CLIC5, ABCC3, FABP4, PDZK1, CLCN5	1526	348	16792	1.3913	transport	1.63169
FDR<0.01 log2FC>1 UP	GOTERM_BP_DIRECT	GO:0045860~positive regulation of protein kinase activity	10	0.527148	0.0237832	AZU1, GCG, CDKN1A, CCR7, TNF, PTK2B, CD4, SDC4, GAS6, LCP2	1526	47	16792	2.34126	positive regulation of protein kinase activity	1.62373
FDR<0.01 log2FC>1 UP	GOTERM_BP_DIRECT	GO:0002026~regulation of the force of heart contraction	6	0.316289	0.0242436	MYL4, MYL2, ATP2A2, ATP1A2, CSRP3, APLN	1526	19	16792	3.47493	regulation of the force of heart contraction	1.6154
FDR<0.01 log2FC>1 UP	GOTERM_BP_DIRECT	GO:0010952~positive regulation of peptidase activity	5	0.263574	0.0248542	FBLN1, PINK1, MMP14, FN1, PCOLCE2	1526	13	16792	4.23228	positive regulation of peptidase activity	1.6046
FDR<0.01 log2FC>1 UP	GOTERM_BP_DIRECT	GO:0050901~leukocyte tethering or rolling	5	0.263574	0.0248542	LEP, PODXL2, TNF, ITGB7, ITGB1	1526	13	16792	4.23228	leukocyte tethering or rolling	1.6046
FDR<0.01 log2FC>1 UP	GOTERM_BP_DIRECT	GO:0055114~oxidation-reduction process	69	3.63732	0.0252678	CYP24A1, ALDH1L1, KCNAB2, CYP2S1, PTGS1, DUOX1, RPE65, KIAA1456, PRDX1, P4HA2, CREG2, GPX3, CREG1, SRD5A3, SRD5A1, SMOX, NOS2, HHIP, NQO1, SH3PXD2A, CYP11A1, NCF2, MICAL2, NCF4, F8, HEPHL1, CYP26A1, DHRS2, CYP4X1, G6PD, AKR1B15, AKR1B10, TXNRD1, ZADH2, PCYOX1, XDH, TYRP1, ME3, CYP1B1, ADHFE1, EGLN3, UGDH, FTH1, P3H2, ERO1A, FAM213A, CYP26B1, HSD17B6, CYP19A1, LPO, MSMO1, TBXAS1, NOX5, DHRS13, MAO…	1526	592	16792	1.28255	oxidation-reduction process	1.59743
FDR<0.01 log2FC>1 UP	GOTERM_BP_DIRECT	GO:0071347~cellular response to interleukin-1	13	0.685293	0.0253408	HYAL1, ICAM1, CAMP, CHI3L1, RORA, CCL5, CCL7, PCK1, CCL26, CCL24, CCL11, CCL20, SFRP1	1526	71	16792	2.0148	cellular response to interleukin-1	1.59618
FDR<0.01 log2FC>1 UP	GOTERM_BP_DIRECT	GO:0030036~actin cytoskeleton organization	20	1.0543	0.0257154	DLC1, FMNL3, PLEK2, SPTBN5, FSCN2, SSH1, PDGFA, ARHGEF5, CORO6, TMSB10, FLNB, CORO2B, CORO2A, DOCK2, CORO1A, RAC2, XIRP1, FGD6, IQSEC1, IQSEC2	1526	130	16792	1.69291	actin cytoskeleton organization	1.58981
FDR<0.01 log2FC>1 UP	GOTERM_BP_DIRECT	GO:0007169~transmembrane receptor protein tyrosine kinase signaling pathway	16	0.843437	0.0260743	MPZL1, FLT1, FGR, LYN, PIK3CB, CSPG4, BDKRB2, SH2D6, LCK, NTRK2, ROR2, JAK1, CD4, LCP2, NGF, CSF1R	1526	96	16792	1.83399	transmembrane receptor protein tyrosine kinase signaling pathway	1.58379
FDR<0.01 log2FC>1 UP	GOTERM_BP_DIRECT	GO:0001570~vasculogenesis	11	0.579863	0.0278621	SGPL1, MYO18B, MYO1E, VEGFA, NTRK2, HEG1, ACKR3, TIE1, TNNI3, ENG, SHH	1526	56	16792	2.16149	vasculogenesis	1.55499
FDR<0.01 log2FC>1 UP	GOTERM_BP_DIRECT	GO:0045087~innate immune response	52	2.74117	0.0289171	S100A9, APOBEC3G, APOBEC3H, TLR7, APOBEC3C, SIRPB1, TMEM173, TRIM8, SAA1, IGLL1, LBP, SPON2, PIK3CG, C4A, LYN, NCF2, C4B, IRGM, CAMP, COLEC12, PADI4, NLRP3, SIGLEC15, KRT16, LCK, IGHE, DEFB124, FGR, CLU, JCHAIN, TRIM15, C1S, IL34, TRIM10, SEC14L1, IL23A, PTK2B, PSTPIP1, FCER1G, IGKC, CD6, CSF1R, POLR3G, CD180, AIM2, CORO1A, APOL1, CD209, JAK1, JAK2, JAK3, CD14	1526	430	16792	1.33071	innate immune response	1.53884
FDR<0.01 log2FC>1 UP	GOTERM_BP_DIRECT	GO:0032526~response to retinoic acid	9	0.474433	0.0289945	SREBF1, DUSP1, PTGES, ACER2, PDGFRB, PTCH1, TIE1, AQP3, BMP6	1526	41	16792	2.4155	response to retinoic acid	1.53768
FDR<0.01 log2FC>1 UP	GOTERM_BP_DIRECT	GO:0045576~mast cell activation	4	0.210859	0.0295504	FCER1G, NDRG1, LCP2, RHOH	1526	8	16792	5.50197	mast cell activation	1.52944
FDR<0.01 log2FC>1 UP	GOTERM_BP_DIRECT	GO:0045059~positive thymic T cell selection	4	0.210859	0.0295504	DOCK2, CD3D, CD74, SHH	1526	8	16792	5.50197	positive thymic T cell selection	1.52944
FDR<0.01 log2FC>1 UP	GOTERM_BP_DIRECT	GO:0019064~fusion of virus membrane with host plasma membrane	4	0.210859	0.0295504	CCR5, HSBP1L1, CD4, GAS6	1526	8	16792	5.50197	fusion of virus membrane with host plasma membrane	1.52944
FDR<0.01 log2FC>1 UP	GOTERM_BP_DIRECT	GO:0042135~neurotransmitter catabolic process	4	0.210859	0.0295504	MAOA, MAOB, ABAT, LRTOMT	1526	8	16792	5.50197	neurotransmitter catabolic process	1.52944
FDR<0.01 log2FC>1 UP	GOTERM_BP_DIRECT	GO:0048739~cardiac muscle fiber development	4	0.210859	0.0295504	MYO18B, VEGFA, TTN, CXADR	1526	8	16792	5.50197	cardiac muscle fiber development	1.52944
FDR<0.01 log2FC>1 UP	GOTERM_BP_DIRECT	GO:0035912~dorsal aorta morphogenesis	4	0.210859	0.0295504	ACVRL1, DLL4, RBPJ, ENG	1526	8	16792	5.50197	dorsal aorta morphogenesis	1.52944
FDR<0.01 log2FC>1 UP	GOTERM_BP_DIRECT	GO:0014070~response to organic cyclic compound	10	0.527148	0.0304933	ICAM1, GIP, G6PD, PLIN2, SFRP1, LYN, PTGES, EPHX1, ABCC4, MMP14	1526	49	16792	2.2457	response to organic cyclic compound	1.51579
FDR<0.01 log2FC>1 UP	GOTERM_BP_DIRECT	GO:0045494~photoreceptor cell maintenance	8	0.421719	0.0305745	PROM1, RDH12, NXNL2, USH1G, CNGB1, ABCA4, CIB2, CDH23	1526	34	16792	2.58916	photoreceptor cell maintenance	1.51464
FDR<0.01 log2FC>1 UP	GOTERM_BP_DIRECT	GO:0010800~positive regulation of peptidyl-threonine phosphorylation	7	0.369004	0.0312256	WNT5A, AZU1, GCG, CEMIP, CHI3L1, CAB39, BMP7	1526	27	16792	2.85287	positive regulation of peptidyl-threonine phosphorylation	1.50549
FDR<0.01 log2FC>1 UP	GOTERM_BP_DIRECT	GO:0042476~odontogenesis	7	0.369004	0.0312256	MYO5A, BMP4, WNT10A, INHBA, SDC1, AQP1, AQP3	1526	27	16792	2.85287	odontogenesis	1.50549
FDR<0.01 log2FC>1 UP	GOTERM_BP_DIRECT	GO:0035987~endodermal cell differentiation	7	0.369004	0.0312256	INHBA, LAMB3, LAMA3, ITGA5, MMP9, MMP14, FN1	1526	27	16792	2.85287	endodermal cell differentiation	1.50549
FDR<0.01 log2FC>1 UP	GOTERM_BP_DIRECT	GO:0036151~phosphatidylcholine acyl-chain remodeling	7	0.369004	0.0312256	MBOAT2, LPCAT2, DBI, LPCAT3, PLA2G5, PLA2G4E, PLA2G4D	1526	27	16792	2.85287	phosphatidylcholine acyl-chain remodeling	1.50549
FDR<0.01 log2FC>1 UP	GOTERM_BP_DIRECT	GO:0010575~positive regulation of vascular endothelial growth factor production	7	0.369004	0.0312256	CYP1B1, ADORA2B, C3, HPSE, IL6ST, IL1B, RORA	1526	27	16792	2.85287	positive regulation of vascular endothelial growth factor production	1.50549
FDR<0.01 log2FC>1 UP	GOTERM_BP_DIRECT	GO:0050892~intestinal absorption	5	0.263574	0.0323516	LEP, MOGAT2, VDR, GCNT3, SCARB1	1526	14	16792	3.92998	intestinal absorption	1.4901
FDR<0.01 log2FC>1 UP	GOTERM_BP_DIRECT	GO:0001516~prostaglandin biosynthetic process	5	0.263574	0.0323516	PTGDS, PTGES, EDN2, PTGS1, CD74	1526	14	16792	3.92998	prostaglandin biosynthetic process	1.4901
FDR<0.01 log2FC>1 UP	GOTERM_BP_DIRECT	GO:0006937~regulation of muscle contraction	5	0.263574	0.0323516	ANXA6, SSTR2, TNNT1, TPM1, MYL9	1526	14	16792	3.92998	regulation of muscle contraction	1.4901
FDR<0.01 log2FC>1 UP	GOTERM_BP_DIRECT	GO:0001678~cellular glucose homeostasis	5	0.263574	0.0323516	GCKR, GCK, HKDC1, HK2, HK1	1526	14	16792	3.92998	cellular glucose homeostasis	1.4901
FDR<0.01 log2FC>1 UP	GOTERM_BP_DIRECT	GO:2000147~positive regulation of cell motility	5	0.263574	0.0323516	CLDN7, CCR7, SPOCK2, NTN1, CSF1R	1526	14	16792	3.92998	positive regulation of cell motility	1.4901
FDR<0.01 log2FC>1 UP	GOTERM_BP_DIRECT	GO:0006024~glycosaminoglycan biosynthetic process	9	0.474433	0.033065	SDC1, HAS1, UGDH, HSPG2, PDGFRB, SDC4, PXYLP1, GLCE, SDC3	1526	42	16792	2.35799	glycosaminoglycan biosynthetic process	1.48063
FDR<0.01 log2FC>1 UP	GOTERM_BP_DIRECT	GO:0050918~positive chemotaxis	8	0.421719	0.0353251	SEMA5A, BMP4, CORO1A, SAA2, SAA1, VEGFA, CCL5, CXCL12	1526	35	16792	2.51518	positive chemotaxis	1.45192
FDR<0.01 log2FC>1 UP	GOTERM_BP_DIRECT	GO:0048844~artery morphogenesis	6	0.316289	0.0364846	APOE, TGFBR1, VEGFA, FOXC2, ENG, GJA5	1526	21	16792	3.14398	artery morphogenesis	1.43789
FDR<0.01 log2FC>1 UP	GOTERM_BP_DIRECT	GO:0014047~glutamate secretion	7	0.369004	0.0367885	SLC17A7, TSPOAP1, PPFIA4, NTRK2, SLC1A7, STXBP1, SLC1A1	1526	28	16792	2.75098	glutamate secretion	1.43429
FDR<0.01 log2FC>1 UP	GOTERM_BP_DIRECT	GO:0008284~positive regulation of cell proliferation	55	2.89931	0.0371267	FGF19, CGA, CLDN7, FGF18, IL6ST, OSMR, PGF, PDGFA, EDN2, CXCR3, SHH, IL11, FGF1, APLN, DLG1, LYN, CAMP, MLXIPL, DLL1, IL24, VEGFA, HIPK2, PDGFRB, LAMC2, CSF3, AVPR2, FGFR1, CSF2, TBC1D8, PRTN3, CD248, CRLF1, NMB, BCL2L1, IL34, ITGB1, ZNF703, RAC2, PTK2B, FN1, EPO, CSF1R, FLT1, ACER2, TGFBR1, HILPDA, EPHA1, NTN1, PLAC8, LEP, SFRP1, NTRK2, SP6, HBEGF, F2R	1526	466	16792	1.29875	positive regulation of cell proliferation	1.43031
FDR<0.01 log2FC>1 UP	GOTERM_BP_DIRECT	GO:0031623~receptor internalization	9	0.474433	0.0375072	ACHE, RAB31, TFRC, CNTN2, FCER1G, ACKR3, RAMP1, GRK3, ITGB1	1526	43	16792	2.30315	receptor internalization	1.42589
FDR<0.01 log2FC>1 UP	GOTERM_BP_DIRECT	GO:0045429~positive regulation of nitric oxide biosynthetic process	9	0.474433	0.0375072	ICAM1, TNF, ASS1, PTK2B, AGT, CLU, IL1B, JAK2, SOD2	1526	43	16792	2.30315	positive regulation of nitric oxide biosynthetic process	1.42589
FDR<0.01 log2FC>1 UP	GOTERM_BP_DIRECT	GO:0050796~regulation of insulin secretion	12	0.632578	0.0379882	LEP, GCG, TNF, GIP, GCK, IL1B, SYT7, NOS2, CCL5, CACNA2D2, ABCC8, CACNA1A	1526	67	16792	1.97085	regulation of insulin secretion	1.42035
FDR<0.01 log2FC>1 UP	GOTERM_BP_DIRECT	GO:0001666~response to hypoxia	24	1.26516	0.0386648	PPARA, ACVRL1, PGF, EGLN3, BNIP3, PDLIM1, MMP14, CXCL12, SOD2, LEP, PTK2B, VEGFA, RYR1, NPPC, ABAT, CYGB, LIMD1, NOS2, CD24, ENG, PLAU, EPO, MB, ANGPTL4	1526	172	16792	1.53543	response to hypoxia	1.41268
FDR<0.01 log2FC>1 UP	GOTERM_BP_DIRECT	GO:0006979~response to oxidative stress	17	0.896152	0.0398726	LPO, STC2, PTGS1, DUOX1, PINK1, PDLIM1, MMP14, GCLM, MSRB3, ANGPTL7, DUSP1, APOE, SLC23A2, GPX3, CYGB, SCARA3, PRNP	1526	110	16792	1.70061	response to oxidative stress	1.39933
FDR<0.01 log2FC>1 UP	GOTERM_BP_DIRECT	GO:0009409~response to cold	8	0.421719	0.0405392	FOS, ADRB2, HSPA2, TRPM8, LRP11, CASP8, PLAC8, SOD2	1526	36	16792	2.44532	response to cold	1.39212
FDR<0.01 log2FC>1 UP	GOTERM_BP_DIRECT	GO:0042993~positive regulation of transcription factor import into nucleus	5	0.263574	0.0410288	CSF3, TMEM173, PTPN22, CDH1, FLNA	1526	15	16792	3.66798	positive regulation of transcription factor import into nucleus	1.38691
FDR<0.01 log2FC>1 UP	GOTERM_BP_DIRECT	GO:0050930~induction of positive chemotaxis	5	0.263574	0.0410288	AZU1, PGF, VEGFA, ARTN, CXCL12	1526	15	16792	3.66798	induction of positive chemotaxis	1.38691
FDR<0.01 log2FC>1 UP	GOTERM_BP_DIRECT	GO:0043149~stress fiber assembly	5	0.263574	0.0410288	ARRB1, PTK2B, ELN, ZYX, ITGB1	1526	15	16792	3.66798	stress fiber assembly	1.38691
FDR<0.01 log2FC>1 UP	GOTERM_BP_DIRECT	GO:0033627~cell adhesion mediated by integrin	5	0.263574	0.0410288	ICAM1, ITGA5, ITGA11, ITGB3, ITGB1	1526	15	16792	3.66798	cell adhesion mediated by integrin	1.38691
FDR<0.01 log2FC>1 UP	GOTERM_BP_DIRECT	GO:0006817~phosphate ion transport	4	0.210859	0.0413867	SLC17A7, SLC20A1, SLC20A2, SLC34A2	1526	9	16792	4.89064	phosphate ion transport	1.38314
FDR<0.01 log2FC>1 UP	GOTERM_BP_DIRECT	GO:0007167~enzyme linked receptor protein signaling pathway	4	0.210859	0.0413867	CD4, JAK2, JAK3, GAS6	1526	9	16792	4.89064	enzyme linked receptor protein signaling pathway	1.38314
FDR<0.01 log2FC>1 UP	GOTERM_BP_DIRECT	GO:0003094~glomerular filtration	4	0.210859	0.0413867	CD34, MYO1E, JCHAIN, MCAM	1526	9	16792	4.89064	glomerular filtration	1.38314
FDR<0.01 log2FC>1 UP	GOTERM_BP_DIRECT	GO:0002544~chronic inflammatory response	4	0.210859	0.0413867	CCL11, PTGES, CXCL13, CAMP	1526	9	16792	4.89064	chronic inflammatory response	1.38314
FDR<0.01 log2FC>1 UP	GOTERM_BP_DIRECT	GO:0009972~cytidine deamination	4	0.210859	0.0413867	CDA, APOBEC3G, APOBEC3H, APOBEC3C	1526	9	16792	4.89064	cytidine deamination	1.38314
FDR<0.01 log2FC>1 UP	GOTERM_BP_DIRECT	GO:0010863~positive regulation of phospholipase C activity	4	0.210859	0.0413867	FGFR1, FLT1, PDGFRB, PTAFR	1526	9	16792	4.89064	positive regulation of phospholipase C activity	1.38314
FDR<0.01 log2FC>1 UP	GOTERM_BP_DIRECT	GO:0044320~cellular response to leptin stimulus	4	0.210859	0.0413867	LEP, INHBB, GCK, NR4A3	1526	9	16792	4.89064	cellular response to leptin stimulus	1.38314
FDR<0.01 log2FC>1 UP	GOTERM_BP_DIRECT	GO:0070493~thrombin receptor signaling pathway	4	0.210859	0.0413867	PLEK, IQGAP2, HPGD, F2R	1526	9	16792	4.89064	thrombin receptor signaling pathway	1.38314
FDR<0.01 log2FC>1 UP	GOTERM_BP_DIRECT	GO:0048245~eosinophil chemotaxis	4	0.210859	0.0413867	CCL24, CCL11, CCL5, CCL7	1526	9	16792	4.89064	eosinophil chemotaxis	1.38314
FDR<0.01 log2FC>1 UP	GOTERM_BP_DIRECT	GO:0016266~O-glycan processing	11	0.579863	0.042575	GCNT3, MUC3A, GALNT6, GALNT15, GXYLT2, B3GNT2, GALNT12, MUC13, B4GALT5, MUC4, MUC16	1526	60	16792	2.01739	O-glycan processing	1.37085
FDR<0.01 log2FC>1 UP	GOTERM_BP_DIRECT	GO:0050679~positive regulation of epithelial cell proliferation	11	0.579863	0.042575	BMP4, HYAL1, GLUL, NOG, SFRP1, VEGFA, NR4A3, LAMC1, CCL5, FGF1, BMP6	1526	60	16792	2.01739	positive regulation of epithelial cell proliferation	1.37085
FDR<0.01 log2FC>1 UP	GOTERM_BP_DIRECT	GO:0034765~regulation of ion transmembrane transport	17	0.896152	0.0428207	KCNH1, KCNK17, KCND3, KCNC4, KCNC3, KCND1, CACNA1I, KCNK13, CACNA2D2, KCNK12, TPCN1, KCNJ13, CLIC3, CLIC4, CLIC5, KCNK6, CACNA1A	1526	111	16792	1.68529	regulation of ion transmembrane transport	1.36835
FDR<0.01 log2FC>1 UP	GOTERM_BP_DIRECT	GO:0007507~heart development	25	1.31787	0.04285	FGF19, DNAH11, PPARA, MYL2, PDLIM3, OXTR, CXADR, SHH, HAND1, DNAI1, HAND2, HEG1, MB, ALPK3, MICAL2, TGFBR1, ITGA3, TNNI3, SOD2, CDKL1, XIRP1, RPS6KA2, SALL1, HOPX, FOXC2	1526	183	16792	1.50327	heart development	1.36805
FDR<0.01 log2FC>1 UP	GOTERM_BP_DIRECT	GO:0045746~negative regulation of Notch signaling pathway	7	0.369004	0.042947	DLX1, BEND6, DLL4, GDPD5, MMP14, BMP7, CBFA2T2	1526	29	16792	2.65612	negative regulation of Notch signaling pathway	1.36707
FDR<0.01 log2FC>1 UP	GOTERM_BP_DIRECT	GO:0043542~endothelial cell migration	7	0.369004	0.042947	CDH13, CYP1B1, PTP4A3, TGFBR1, PECAM1, ADGRA2, S100A2	1526	29	16792	2.65612	endothelial cell migration	1.36707
FDR<0.01 log2FC>1 UP	GOTERM_BP_DIRECT	GO:0045909~positive regulation of vasodilation	7	0.369004	0.042947	PTPRM, AGT, NPPC, NOS2, GJA5, APLN, PTAFR	1526	29	16792	2.65612	positive regulation of vasodilation	1.36707
FDR<0.01 log2FC>1 UP	GOTERM_BP_DIRECT	GO:0007417~central nervous system development	18	0.948867	0.0434088	SH3GL3, HAPLN3, BTD, LYN, ADAM23, SOX3, HPCAL4, MAL, TIMP4, CELSR1, SERPINI1, SHH, NPAS2, NPTX1, PAX8, CNTN2, ADGRA2, VNN2	1526	120	16792	1.65059	central nervous system development	1.36242
FDR<0.01 log2FC>1 UP	GOTERM_BP_DIRECT	GO:0046464~acylglycerol catabolic process	3	0.158144	0.0436787	ABHD6, MGLL, ABHD2	1526	4	16792	8.25295	acylglycerol catabolic process	1.35973
FDR<0.01 log2FC>1 UP	GOTERM_BP_DIRECT	GO:0034698~response to gonadotropin	3	0.158144	0.0436787	ICAM1, ITGA3, CTSV	1526	4	16792	8.25295	response to gonadotropin	1.35973
FDR<0.01 log2FC>1 UP	GOTERM_BP_DIRECT	GO:0060686~negative regulation of prostatic bud formation	3	0.158144	0.0436787	WNT5A, BMP4, BMP7	1526	4	16792	8.25295	negative regulation of prostatic bud formation	1.35973
FDR<0.01 log2FC>1 UP	GOTERM_BP_DIRECT	GO:0035771~interleukin-4-mediated signaling pathway	3	0.158144	0.0436787	IL4R, IL2RG, JAK3	1526	4	16792	8.25295	interleukin-4-mediated signaling pathway	1.35973
FDR<0.01 log2FC>1 UP	GOTERM_BP_DIRECT	GO:0034653~retinoic acid catabolic process	3	0.158144	0.0436787	CRABP1, CYP26B1, CYP26A1	1526	4	16792	8.25295	retinoic acid catabolic process	1.35973
FDR<0.01 log2FC>1 UP	GOTERM_BP_DIRECT	GO:0038110~interleukin-2-mediated signaling pathway	3	0.158144	0.0436787	IL2RB, JAK1, IL2RG	1526	4	16792	8.25295	interleukin-2-mediated signaling pathway	1.35973
FDR<0.01 log2FC>1 UP	GOTERM_BP_DIRECT	GO:0072006~nephron development	3	0.158144	0.0436787	SIX2, DLL1, ITGA3	1526	4	16792	8.25295	nephron development	1.35973
FDR<0.01 log2FC>1 UP	GOTERM_BP_DIRECT	GO:1901387~positive regulation of voltage-gated calcium channel activity	3	0.158144	0.0436787	EHD3, S100A1, KCNE3	1526	4	16792	8.25295	positive regulation of voltage-gated calcium channel activity	1.35973
FDR<0.01 log2FC>1 UP	GOTERM_BP_DIRECT	GO:0033631~cell-cell adhesion mediated by integrin	3	0.158144	0.0436787	ITGA5, NPNT, ITGB1	1526	4	16792	8.25295	cell-cell adhesion mediated by integrin	1.35973
FDR<0.01 log2FC>1 UP	GOTERM_BP_DIRECT	GO:0030730~sequestering of triglyceride	3	0.158144	0.0436787	TNF, ENPP1, IL1B	1526	4	16792	8.25295	sequestering of triglyceride	1.35973
FDR<0.01 log2FC>1 UP	GOTERM_BP_DIRECT	GO:0072144~glomerular mesangial cell development	3	0.158144	0.0436787	ACTA2, FOXC2, GPR4	1526	4	16792	8.25295	glomerular mesangial cell development	1.35973
FDR<0.01 log2FC>1 UP	GOTERM_BP_DIRECT	GO:0072606~interleukin-8 secretion	3	0.158144	0.0436787	LEP, CHI3L1, NOS2	1526	4	16792	8.25295	interleukin-8 secretion	1.35973
FDR<0.01 log2FC>1 UP	GOTERM_BP_DIRECT	GO:0007161~calcium-independent cell-matrix adhesion	3	0.158144	0.0436787	ITGB1, VWA2, FN1	1526	4	16792	8.25295	calcium-independent cell-matrix adhesion	1.35973
FDR<0.01 log2FC>1 UP	GOTERM_BP_DIRECT	GO:0015705~iodide transport	3	0.158144	0.0436787	SLC26A4, TG, ANO1	1526	4	16792	8.25295	iodide transport	1.35973
FDR<0.01 log2FC>1 UP	GOTERM_BP_DIRECT	GO:0045332~phospholipid translocation	6	0.316289	0.0437998	ATP9A, ATP8A2, ATP8B1, ATP11A, ABCA4, ATP8B3	1526	22	16792	3.00107	phospholipid translocation	1.35853
FDR<0.01 log2FC>1 UP	GOTERM_BP_DIRECT	GO:0090023~positive regulation of neutrophil chemotaxis	6	0.316289	0.0437998	CCR7, IL23A, RAC2, LBP, DAPK2, CD74	1526	22	16792	3.00107	positive regulation of neutrophil chemotaxis	1.35853
FDR<0.01 log2FC>1 UP	GOTERM_BP_DIRECT	GO:0046427~positive regulation of JAK-STAT cascade	6	0.316289	0.0437998	LEP, CYP1B1, IL24, CCL5, AGAP2, F2R	1526	22	16792	3.00107	positive regulation of JAK-STAT cascade	1.35853
FDR<0.01 log2FC>1 UP	GOTERM_BP_DIRECT	GO:0008037~cell recognition	6	0.316289	0.0437998	CSGALNACT1, PVR, CADM1, PECAM1, NECTIN1, NECTIN4	1526	22	16792	3.00107	cell recognition	1.35853
FDR<0.01 log2FC>1 UP	GOTERM_BP_DIRECT	GO:0002230~positive regulation of defense response to virus by host	6	0.316289	0.0437998	TMEM173, IL12RB1, IL23A, PTPN22, APOBEC3G, AIM2	1526	22	16792	3.00107	positive regulation of defense response to virus by host	1.35853
FDR<0.01 log2FC>1 UP	GOTERM_BP_DIRECT	GO:0035690~cellular response to drug	12	0.632578	0.0457585	TFRC, PDE2A, CERS1, ACER2, GPLD1, IL1B, NOS2, KCNH2, PRNP, GAS6, AIM2, PPP1R14A	1526	69	16792	1.91373	cellular response to drug	1.33953
FDR<0.01 log2FC>1 UP	GOTERM_BP_DIRECT	GO:0043154~negative regulation of cysteine-type endopeptidase activity involved in apoptotic process	12	0.632578	0.0457585	ARL6IP1, ARRB1, TNFAIP8, VEGFA, TNFSF14, NGFR, WNT9A, SFN, AQP1, GAS6, MAGEA3, NGF	1526	69	16792	1.91373	negative regulation of cysteine-type endopeptidase activity involved in apoptotic process	1.33953
FDR<0.01 log2FC>1 UP	GOTERM_BP_DIRECT	GO:0006928~movement of cell or subcellular component	14	0.738007	0.0461477	TLN1, ENPP2, CXCR3, FPR2, TPM1, TPM4, PLAUR, ACTR2, CORO1A, IGSF8, JAK2, MSN, VNN2, ARHGDIB	1526	86	16792	1.79134	movement of cell or subcellular component	1.33585
FDR<0.01 log2FC>1 UP	GOTERM_BP_DIRECT	GO:0007162~negative regulation of cell adhesion	8	0.421719	0.0462293	SEMA5A, CDH13, CLDN7, FBLN1, ACVRL1, TGFBI, SPN, ARHGDIB	1526	37	16792	2.37923	negative regulation of cell adhesion	1.33508
FDR<0.01 log2FC>1 UP	GOTERM_BP_DIRECT	GO:0071805~potassium ion transmembrane transport	18	0.948867	0.0464094	KCNH1, KCNK17, SLC9A7, KCNC4, KCNC3, KCNAB2, KCND1, SLC12A5, CNGB1, KCNK13, AQP1, KCNK12, KCNK3, KCNN3, KCNK6, KCNH2, ABCC8, KCNE3	1526	121	16792	1.63695	potassium ion transmembrane transport	1.33339
FDR<0.01 log2FC>1 UP	GOTERM_BP_DIRECT	GO:0008015~blood circulation	9	0.474433	0.0475511	COL4A3, ACVRL1, NFE2, TBC1D8, DLL4, ELN, BDKRB2, CXCL12, EPO	1526	45	16792	2.20079	blood circulation	1.32284
FDR<0.01 log2FC>1 UP	GOTERM_BP_DIRECT	GO:0045666~positive regulation of neuron differentiation	13	0.685293	0.0481611	BMP4, FGFR1, NBL1, BRINP1, BEND6, CDON, GDF5, TLE6, GDPD5, ADRA2B, BMP7, ETV5, BMP6	1526	78	16792	1.83399	positive regulation of neuron differentiation	1.3173
FDR<0.01 log2FC>1 UP	GOTERM_BP_DIRECT	GO:0031295~T cell costimulation	13	0.685293	0.0481611	CD3D, LYN, EFNB3, EFNB1, TNFSF14, TRAC, CD80, MAP3K8, LCK, HLA-DPA1, CD4, CD24, SPN	1526	78	16792	1.83399	T cell costimulation	1.3173
FDR<0.01 log2FC>1 UP	GOTERM_BP_DIRECT	GO:0097193~intrinsic apoptotic signaling pathway	7	0.369004	0.0497143	CUL2, CDKN1A, HIPK2, CLU, LGALS12, CD24, PMAIP1	1526	30	16792	2.56758	intrinsic apoptotic signaling pathway	1.30352
FDR<0.01 log2FC>1 UP	GOTERM_BP_DIRECT	GO:0045773~positive regulation of axon extension	7	0.369004	0.0497143	MAPT, SEMA7A, TRPV2, L1CAM, NTN1, DISC1, FN1	1526	30	16792	2.56758	positive regulation of axon extension	1.30352
FDR<0.01 log2FC>1 UP	GOTERM_BP_DIRECT	GO:0006812~cation transport	7	0.369004	0.0497143	TRPM8, ANO1, PANX3, CNGB1, ATP13A3, ATP13A2, PIEZO2	1526	30	16792	2.56758	cation transport	1.30352
FDR<0.01 log2FC>1 UP	GOTERM_BP_DIRECT	GO:0044344~cellular response to fibroblast growth factor stimulus	7	0.369004	0.0497143	HYAL1, SFRP1, STAR, DLL4, COL1A1, CCL5, GCLM	1526	30	16792	2.56758	cellular response to fibroblast growth factor stimulus	1.30352
FDR<0.01 log2FC>1 UP	GOTERM_BP_DIRECT	GO:0030855~epithelial cell differentiation	12	0.632578	0.0500233	COL4A1, ELF3, TAGLN, ALDOC, CDHR2, KRT14, VEGFA, FZD2, BMP7, CBFA2T2, ANXA4, ACTL8	1526	70	16792	1.88639	epithelial cell differentiation	1.30083
FDR<0.01 log2FC>1 UP	GOTERM_BP_DIRECT	GO:0003222~ventricular trabecula myocardium morphogenesis	5	0.263574	0.0508918	TGFBR1, DLL4, HEG1, RBPJ, ENG	1526	16	16792	3.43873	ventricular trabecula myocardium morphogenesis	1.29335
FDR<0.01 log2FC>1 UP	GOTERM_BP_DIRECT	GO:0030322~stabilization of membrane potential	5	0.263574	0.0508918	KCNK17, KCNK6, KCNK13, KCNK12, KCNK3	1526	16	16792	3.43873	stabilization of membrane potential	1.29335
FDR<0.01 log2FC>1 UP	GOTERM_BP_DIRECT	GO:0006940~regulation of smooth muscle contraction	5	0.263574	0.0508918	ADRB2, ADRA2B, CNN1, ATP1A2, TNNI3	1526	16	16792	3.43873	regulation of smooth muscle contraction	1.29335
FDR<0.01 log2FC>1 UP	GOTERM_BP_DIRECT	GO:0030301~cholesterol transport	5	0.263574	0.0508918	NPC1, APOA1, NPC2, LDLR, CETP	1526	16	16792	3.43873	cholesterol transport	1.29335
FDR<0.01 log2FC>1 UP	GOTERM_BP_DIRECT	GO:0090280~positive regulation of calcium ion import	5	0.263574	0.0508918	GCG, TRPV2, TRPV3, PDGFRB, CXCL12	1526	16	16792	3.43873	positive regulation of calcium ion import	1.29335
FDR<0.01 log2FC>1 UP	GOTERM_BP_DIRECT	GO:0045662~negative regulation of myoblast differentiation	6	0.316289	0.0519303	BMP4, TNF, CXCL14, ANKRD2, DLL1, CSRP3	1526	23	16792	2.87059	negative regulation of myoblast differentiation	1.28458
FDR<0.01 log2FC>1 UP	GOTERM_BP_DIRECT	GO:0001836~release of cytochrome c from mitochondria	6	0.316289	0.0519303	BCL2A1, CLU, BCL2L1, PMAIP1, SFN, SOD2	1526	23	16792	2.87059	release of cytochrome c from mitochondria	1.28458
FDR<0.01 log2FC>1 UP	GOTERM_BP_DIRECT	GO:0046835~carbohydrate phosphorylation	6	0.316289	0.0519303	GNPTAB, GCK, GNE, HKDC1, HK2, HK1	1526	23	16792	2.87059	carbohydrate phosphorylation	1.28458
FDR<0.01 log2FC>1 UP	GOTERM_BP_DIRECT	GO:0032967~positive regulation of collagen biosynthetic process	6	0.316289	0.0519303	BMP4, SERPINF2, PDGFRB, CREB3L1, ENG, F2R	1526	23	16792	2.87059	positive regulation of collagen biosynthetic process	1.28458
FDR<0.01 log2FC>1 UP	GOTERM_BP_DIRECT	GO:0001764~neuron migration	16	0.843437	0.0520651	MATN2, FGFR1, SATB2, ITGA3, CELSR1, NTN1, CXCL12, GAS6, SEMA6A, CCR4, MAPT, NTRK2, CNTN2, NKX2-1, KIAA0319, DISC1	1526	105	16792	1.67679	neuron migration	1.28345
FDR<0.01 log2FC>1 UP	GOTERM_BP_DIRECT	GO:0034446~substrate adhesion-dependent cell spreading	8	0.421719	0.0524054	SRCIN1, FERMT3, ITGB7, RADIL, LAMC1, ITGB3, EPHA1, FN1	1526	38	16792	2.31662	substrate adhesion-dependent cell spreading	1.28062
FDR<0.01 log2FC>1 UP	GOTERM_BP_DIRECT	GO:0032720~negative regulation of tumor necrosis factor production	8	0.421719	0.0524054	ORM1, BPI, CD34, GPR18, ACP5, PTPN22, LBP, GAS6	1526	38	16792	2.31662	negative regulation of tumor necrosis factor production	1.28062
FDR<0.01 log2FC>1 UP	GOTERM_BP_DIRECT	GO:0042517~positive regulation of tyrosine phosphorylation of Stat3 protein	8	0.421719	0.0524054	LEP, IL23A, IL6ST, VEGFA, CRLF1, JAK2, IL24, CSF1R	1526	38	16792	2.31662	positive regulation of tyrosine phosphorylation of Stat3 protein	1.28062
FDR<0.01 log2FC>1 UP	GOTERM_BP_DIRECT	GO:0050853~B cell receptor signaling pathway	10	0.527148	0.0527583	VAV3, LYN, IGHE, LCK, IGLL1, CD79B, NFAM1, NFATC2, IGKC, RFTN1	1526	54	16792	2.03777	B cell receptor signaling pathway	1.27771
FDR<0.01 log2FC>1 UP	GOTERM_BP_DIRECT	GO:0045165~cell fate commitment	9	0.474433	0.0531711	WNT5A, TAL1, WNT10A, WNT7B, WNT5B, ROR2, WNT9A, WNT6, WNT2B	1526	46	16792	2.15294	cell fate commitment	1.27432
FDR<0.01 log2FC>1 UP	GOTERM_BP_DIRECT	GO:0060333~interferon-gamma-mediated signaling pathway	12	0.632578	0.0545484	CIITA, ICAM1, TRIM8, IRF6, JAK1, CAMK2B, HLA-DPA1, JAK2, CAMK2A, PTAFR, GBP1, HLA-F	1526	71	16792	1.85982	interferon-gamma-mediated signaling pathway	1.26322
FDR<0.01 log2FC>1 UP	GOTERM_BP_DIRECT	GO:0019371~cyclooxygenase pathway	4	0.210859	0.0552248	TBXAS1, PTGDS, PTGES, PTGS1	1526	10	16792	4.40157	cyclooxygenase pathway	1.25787
FDR<0.01 log2FC>1 UP	GOTERM_BP_DIRECT	GO:0031953~negative regulation of protein autophosphorylation	4	0.210859	0.0552248	ENPP1, CHP1, ERRFI1, ENG	1526	10	16792	4.40157	negative regulation of protein autophosphorylation	1.25787
FDR<0.01 log2FC>1 UP	GOTERM_BP_DIRECT	GO:0043117~positive regulation of vascular permeability	4	0.210859	0.0552248	PDE2A, PTP4A3, TACR2, VEGFA	1526	10	16792	4.40157	positive regulation of vascular permeability	1.25787
FDR<0.01 log2FC>1 UP	GOTERM_BP_DIRECT	GO:0002675~positive regulation of acute inflammatory response	4	0.210859	0.0552248	PIK3CG, OSMR, IL6ST, ALOX5AP	1526	10	16792	4.40157	positive regulation of acute inflammatory response	1.25787
FDR<0.01 log2FC>1 UP	GOTERM_BP_DIRECT	GO:0044341~sodium-dependent phosphate transport	4	0.210859	0.0552248	SLC17A7, SLC20A1, SLC20A2, SLC34A2	1526	10	16792	4.40157	sodium-dependent phosphate transport	1.25787
FDR<0.01 log2FC>1 UP	GOTERM_BP_DIRECT	GO:0045616~regulation of keratinocyte differentiation	4	0.210859	0.0552248	KRT36, GRHL1, ERRFI1, AQP3	1526	10	16792	4.40157	regulation of keratinocyte differentiation	1.25787
FDR<0.01 log2FC>1 UP	GOTERM_BP_DIRECT	GO:0051639~actin filament network formation	4	0.210859	0.0552248	COBL, CARMIL1, PLS1, LCP1	1526	10	16792	4.40157	actin filament network formation	1.25787
FDR<0.01 log2FC>1 UP	GOTERM_BP_DIRECT	GO:0007628~adult walking behavior	7	0.369004	0.0570991	NPC1, EFNB3, MAPT, SPTBN4, HIPK2, CNTN2, CACNA1A	1526	31	16792	2.48476	adult walking behavior	1.24337
FDR<0.01 log2FC>1 UP	GOTERM_BP_DIRECT	GO:0030513~positive regulation of BMP signaling pathway	7	0.369004	0.0570991	BMP4, ACVRL1, RNF165, KCP, GDF5, RBPJ, ENG	1526	31	16792	2.48476	positive regulation of BMP signaling pathway	1.24337
FDR<0.01 log2FC>1 UP	GOTERM_BP_DIRECT	GO:0007010~cytoskeleton organization	22	1.15973	0.0580332	FMNL3, MICAL2, BFSP1, KRT13, TPM1, CCL7, THY1, CCL24, CCL11, SEMA6A, ANK1, DES, KRT16, APOE, KRT15, TSPAN32, STRIP2, LIMD1, MSN, FGD6, TUBB4A, HIP1	1526	161	16792	1.50364	cytoskeleton organization	1.23632
FDR<0.01 log2FC>1 UP	GOTERM_BP_DIRECT	GO:0006508~proteolysis	57	3.00474	0.0587378	MMP9, MMP28, MMP3, MMP1, MMP24, CASP8, CPA2, LTF, ERAP2, HTRA3, CFD, CLCA2, C4A, C4B, TRABD2A, MMP19, ELANE, TRABD2B, F8, MMP14, MMP13, MMP11, ADAMTS8, CAPN12, ST14, MYRF, ADAMTS4, PRSS46, ERMP1, ADAMTS14, PRTN3, C3, C1S, AZU1, CTRC, PRSS16, IGKC, HGFAC, CPA5, TMPRSS2, CPA4, PRSS56, ADAM23, PM20D2, FBXO2, TMPRSS9, CELA1, TMPRSS6, CASP10, GGT5, SFRP1, MMP23B, THSD4, LRP8, CELA2A, PRSS23, PLAU	1526	500	16792	1.25445	proteolysis	1.23108
FDR<0.01 log2FC>1 UP	GOTERM_BP_DIRECT	GO:0030199~collagen fibril organization	8	0.421719	0.059075	CYP1B1, ADAMTS14, SERPINF2, TGFBR1, FOXC2, COL1A1, ANXA2, MMP11	1526	39	16792	2.25722	collagen fibril organization	1.2286
FDR<0.01 log2FC>1 UP	GOTERM_BP_DIRECT	GO:0032760~positive regulation of tumor necrosis factor production	9	0.474433	0.0591994	LEP, IL23A, CLU, FCER1G, JAK2, LBP, SPON2, CD14, PTAFR	1526	47	16792	2.10714	positive regulation of tumor necrosis factor production	1.22768
FDR<0.01 log2FC>1 UP	GOTERM_BP_DIRECT	GO:0009267~cellular response to starvation	9	0.474433	0.0591994	INHBB, SREBF1, MYOD1, GLUL, SFRP1, SRD5A1, CTSV, GAS6, WNT2B	1526	47	16792	2.10714	cellular response to starvation	1.22768
FDR<0.01 log2FC>1 UP	GOTERM_BP_DIRECT	GO:0007264~small GTPase mediated signal transduction	31	1.63416	0.0592241	RAB7B, RAB3B, RALGPS1, RRAD, RAB42, DOCK2, ARL10, RAC2, RASL10B, RAB6B, RHOC, AGAP1, AGAP2, RHOH, RHOBTB3, RAB27A, VAV3, CHP1, DOCK8, DOCK4, ARHGAP30, RAB31, RASL11A, RAB30, RASGRF1, RRAS2, REM1, RAB15, RASD1, RASD2, BCAR3	1526	246	16792	1.38667	small GTPase mediated signal transduction	1.2275
FDR<0.01 log2FC>1 UP	GOTERM_BP_DIRECT	GO:0000187~activation of MAPK activity	16	0.843437	0.0596719	WNT5A, TNF, ADORA2B, PIK3CB, CSPG4, FPR1, PDE6G, CD74, DUSP5, PEA15, ARRB1, SAA1, IL1B, ADRA2B, FGF1, DUSP9	1526	107	16792	1.64545	activation of MAPK activity	1.22423
FDR<0.01 log2FC>1 UP	GOTERM_BP_DIRECT	GO:0045742~positive regulation of epidermal growth factor receptor signaling pathway	6	0.316289	0.0608803	AGT, MMP9, AFAP1L2, PDE6G, HIP1, PLAUR	1526	24	16792	2.75098	positive regulation of epidermal growth factor receptor signaling pathway	1.21552
FDR<0.01 log2FC>1 UP	GOTERM_BP_DIRECT	GO:0042632~cholesterol homeostasis	11	0.579863	0.0618479	SOAT2, NPC1, APOA1, NPC2, LDLR, APOE, FABP4, SCARB1, CETP, CD24, APOM	1526	64	16792	1.8913	cholesterol homeostasis	1.20867
FDR<0.01 log2FC>1 UP	GOTERM_BP_DIRECT	GO:0042325~regulation of phosphorylation	5	0.263574	0.0619304	SRPX2, CD24, BMP7, ENG, PPP1R14A	1526	17	16792	3.23645	regulation of phosphorylation	1.2081
FDR<0.01 log2FC>1 UP	GOTERM_BP_DIRECT	GO:0030224~monocyte differentiation	5	0.263574	0.0619304	BMP4, CSF2, PDE2A, VEGFA, CSF1R	1526	17	16792	3.23645	monocyte differentiation	1.2081
FDR<0.01 log2FC>1 UP	GOTERM_BP_DIRECT	GO:0042523~positive regulation of tyrosine phosphorylation of Stat5 protein	5	0.263574	0.0619304	CSF2, IL23A, PECAM1, JAK2, EPO	1526	17	16792	3.23645	positive regulation of tyrosine phosphorylation of Stat5 protein	1.2081
FDR<0.01 log2FC>1 UP	GOTERM_BP_DIRECT	GO:0050860~negative regulation of T cell receptor signaling pathway	5	0.263574	0.0619304	PTPN22, PRNP, CEACAM1, GBP1, THY1	1526	17	16792	3.23645	negative regulation of T cell receptor signaling pathway	1.2081
FDR<0.01 log2FC>1 UP	GOTERM_BP_DIRECT	GO:1901741~positive regulation of myoblast fusion	5	0.263574	0.0619304	MYOD1, IL4R, TNFSF14, NFATC2, GDF15	1526	17	16792	3.23645	positive regulation of myoblast fusion	1.2081
FDR<0.01 log2FC>1 UP	GOTERM_BP_DIRECT	GO:1901214~regulation of neuron death	5	0.263574	0.0619304	APOE, RRAS2, CLU, CHP1, CCL5	1526	17	16792	3.23645	regulation of neuron death	1.2081
FDR<0.01 log2FC>1 UP	GOTERM_BP_DIRECT	GO:0031589~cell-substrate adhesion	5	0.263574	0.0619304	CORO1A, ITGA5, ITGB3, ITGB1, GAS6	1526	17	16792	3.23645	cell-substrate adhesion	1.2081
FDR<0.01 log2FC>1 UP	GOTERM_BP_DIRECT	GO:0035335~peptidyl-tyrosine dephosphorylation	15	0.790722	0.0633557	PTPRM, PTPRE, PTPRF, SSH1, CDC14B, DUSP23, PTPN22, PTPRU, DUSP5, DUSP2, EYA2, DUSP13, DUSP1, PTP4A3, DUSP9	1526	99	16792	1.66726	peptidyl-tyrosine dephosphorylation	1.19821
FDR<0.01 log2FC>1 UP	GOTERM_BP_DIRECT	GO:0006469~negative regulation of protein kinase activity	15	0.790722	0.0633557	LRRC4, PODNL1, RTN4RL1, SOCS1, CHP1, SFN, LRRC15, EPHA1, TRIB1, THY1, GMFG, DEPTOR, FABP4, CEACAM1, NYX	1526	99	16792	1.66726	negative regulation of protein kinase activity	1.19821
FDR<0.01 log2FC>1 UP	GOTERM_BP_DIRECT	GO:0001974~blood vessel remodeling	7	0.369004	0.065106	ACVRL1, AGT, DLL4, CCR2, TGM2, FOXC2, RBPJ	1526	32	16792	2.40711	blood vessel remodeling	1.18638
FDR<0.01 log2FC>1 UP	GOTERM_BP_DIRECT	GO:0030218~erythrocyte differentiation	8	0.421719	0.0662431	BMP4, TAL1, INHBA, LYN, HIPK2, JAK2, TRIM10, EPO	1526	40	16792	2.20079	erythrocyte differentiation	1.17886
FDR<0.01 log2FC>1 UP	GOTERM_BP_DIRECT	GO:0090131~mesenchyme migration	3	0.158144	0.0684664	ACTG2, ACTA1, ACTA2	1526	5	16792	6.60236	mesenchyme migration	1.16452
FDR<0.01 log2FC>1 UP	GOTERM_BP_DIRECT	GO:0002934~desmosome organization	3	0.158144	0.0684664	NECTIN1, DSP, GRHL1	1526	5	16792	6.60236	desmosome organization	1.16452
FDR<0.01 log2FC>1 UP	GOTERM_BP_DIRECT	GO:0060603~mammary gland duct morphogenesis	3	0.158144	0.0684664	PTCH1, NTN1, CSF1R	1526	5	16792	6.60236	mammary gland duct morphogenesis	1.16452
FDR<0.01 log2FC>1 UP	GOTERM_BP_DIRECT	GO:0072656~maintenance of protein location in mitochondrion	3	0.158144	0.0684664	HK2, HK1, PINK1	1526	5	16792	6.60236	maintenance of protein location in mitochondrion	1.16452
FDR<0.01 log2FC>1 UP	GOTERM_BP_DIRECT	GO:0033157~regulation of intracellular protein transport	3	0.158144	0.0684664	SH3TC2, ATP13A2, LCP1	1526	5	16792	6.60236	regulation of intracellular protein transport	1.16452
FDR<0.01 log2FC>1 UP	GOTERM_BP_DIRECT	GO:0046813~receptor-mediated virion attachment to host cell	3	0.158144	0.0684664	ICAM1, LRRC15, GAS6	1526	5	16792	6.60236	receptor-mediated virion attachment to host cell	1.16452
FDR<0.01 log2FC>1 UP	GOTERM_BP_DIRECT	GO:0010828~positive regulation of glucose transport	3	0.158144	0.0684664	GIP, C3, NR4A3	1526	5	16792	6.60236	positive regulation of glucose transport	1.16452
FDR<0.01 log2FC>1 UP	GOTERM_BP_DIRECT	GO:0007262~STAT protein import into nucleus	3	0.158144	0.0684664	JAK2, JAK3, F2R	1526	5	16792	6.60236	STAT protein import into nucleus	1.16452
FDR<0.01 log2FC>1 UP	GOTERM_BP_DIRECT	GO:0014910~regulation of smooth muscle cell migration	3	0.158144	0.0684664	PLXNA1, PDGFA, PLAU	1526	5	16792	6.60236	regulation of smooth muscle cell migration	1.16452
FDR<0.01 log2FC>1 UP	GOTERM_BP_DIRECT	GO:0061042~vascular wound healing	3	0.158144	0.0684664	CD34, HPSE, MCAM	1526	5	16792	6.60236	vascular wound healing	1.16452
FDR<0.01 log2FC>1 UP	GOTERM_BP_DIRECT	GO:0001757~somite specification	3	0.158144	0.0684664	COBL, MEOX1, DLL1	1526	5	16792	6.60236	somite specification	1.16452
FDR<0.01 log2FC>1 UP	GOTERM_BP_DIRECT	GO:0043401~steroid hormone mediated signaling pathway	10	0.527148	0.0702022	BMP4, VDR, PPARA, RORC, PAQR8, ABHD2, RORA, NR4A3, BMP7, PAQR5	1526	57	16792	1.93051	steroid hormone mediated signaling pathway	1.15365
FDR<0.01 log2FC>1 UP	GOTERM_BP_DIRECT	GO:0005975~carbohydrate metabolic process	23	1.21244	0.0702396	B4GALT1, MGAT4A, HYAL1, GCNT3, NPL, UGDH, CHI3L1, PGM2, KIAA1161, GALM, GCKR, SLC2A5, GLA, SLC2A3, HPSE, CHST6, ALDH2, IDH2, HAS3, HHIP, B4GALT6, B4GALT5, A3GALT2	1526	174	16792	1.45454	carbohydrate metabolic process	1.15342
FDR<0.01 log2FC>1 UP	GOTERM_BP_DIRECT	GO:0015914~phospholipid transport	6	0.316289	0.0706468	TNFAIP8L3, NPC2, LDLR, SCARB1, CETP, PITPNC1	1526	25	16792	2.64094	phospholipid transport	1.15091
FDR<0.01 log2FC>1 UP	GOTERM_BP_DIRECT	GO:0043306~positive regulation of mast cell degranulation	4	0.210859	0.0709536	ADORA2B, FGR, IL4R, FCER1G	1526	11	16792	4.00143	positive regulation of mast cell degranulation	1.14903
FDR<0.01 log2FC>1 UP	GOTERM_BP_DIRECT	GO:0043249~erythrocyte maturation	4	0.210859	0.0709536	TAL1, G6PD, PTBP3, EPO	1526	11	16792	4.00143	erythrocyte maturation	1.14903
FDR<0.01 log2FC>1 UP	GOTERM_BP_DIRECT	GO:0050927~positive regulation of positive chemotaxis	4	0.210859	0.0709536	CDH13, CCR4, F3, VEGFA	1526	11	16792	4.00143	positive regulation of positive chemotaxis	1.14903
FDR<0.01 log2FC>1 UP	GOTERM_BP_DIRECT	GO:0046325~negative regulation of glucose import	4	0.210859	0.0709536	LEP, PEA15, TNF, ENPP1	1526	11	16792	4.00143	negative regulation of glucose import	1.14903
FDR<0.01 log2FC>1 UP	GOTERM_BP_DIRECT	GO:0045745~positive regulation of G-protein coupled receptor protein signaling pathway	4	0.210859	0.0709536	C3, TMOD2, PTGDR2, PDE6G	1526	11	16792	4.00143	positive regulation of G-protein coupled receptor protein signaling pathway	1.14903
FDR<0.01 log2FC>1 UP	GOTERM_BP_DIRECT	GO:0060272~embryonic skeletal joint morphogenesis	4	0.210859	0.0709536	BMP4, HYAL1, NOG, BMP7	1526	11	16792	4.00143	embryonic skeletal joint morphogenesis	1.14903
FDR<0.01 log2FC>1 UP	GOTERM_BP_DIRECT	GO:0006702~androgen biosynthetic process	4	0.210859	0.0709536	SRD5A3, HSD17B6, SRD5A1, SCARB1	1526	11	16792	4.00143	androgen biosynthetic process	1.14903
FDR<0.01 log2FC>1 UP	GOTERM_BP_DIRECT	GO:0060445~branching involved in salivary gland morphogenesis	4	0.210859	0.0709536	FGFR1, TGM2, BMP7, SHH	1526	11	16792	4.00143	branching involved in salivary gland morphogenesis	1.14903
FDR<0.01 log2FC>1 UP	GOTERM_BP_DIRECT	GO:0003323~type B pancreatic cell development	4	0.210859	0.0709536	WNT5A, BMP4, DLL1, BMP6	1526	11	16792	4.00143	type B pancreatic cell development	1.14903
FDR<0.01 log2FC>1 UP	GOTERM_BP_DIRECT	GO:0016064~immunoglobulin mediated immune response	4	0.210859	0.0709536	IL4R, FCER1G, INPP5D, CD74	1526	11	16792	4.00143	immunoglobulin mediated immune response	1.14903
FDR<0.01 log2FC>1 UP	GOTERM_BP_DIRECT	GO:0048333~mesodermal cell differentiation	4	0.210859	0.0709536	INHBA, ITGA3, ITGB3, ITGB1	1526	11	16792	4.00143	mesodermal cell differentiation	1.14903
FDR<0.01 log2FC>1 UP	GOTERM_BP_DIRECT	GO:0046488~phosphatidylinositol metabolic process	4	0.210859	0.0709536	PLEK, PDGFRB, IP6K3, CSF1R	1526	11	16792	4.00143	phosphatidylinositol metabolic process	1.14903
FDR<0.01 log2FC>1 UP	GOTERM_BP_DIRECT	GO:0010867~positive regulation of triglyceride biosynthetic process	4	0.210859	0.0709536	SREBF1, LDLR, GPLD1, SCARB1	1526	11	16792	4.00143	positive regulation of triglyceride biosynthetic process	1.14903
FDR<0.01 log2FC>1 UP	GOTERM_BP_DIRECT	GO:0051764~actin crosslink formation	4	0.210859	0.0709536	BAIAP2L1, PLS1, FLNA, LCP1	1526	11	16792	4.00143	actin crosslink formation	1.14903
FDR<0.01 log2FC>1 UP	GOTERM_BP_DIRECT	GO:0007568~aging	22	1.15973	0.0715216	CIITA, SREBF1, GNAO1, LITAF, ASS1, BCL2A1, PAX5, FOXO4, GCLM, PCK1, FOS, TNFRSF1B, APOD, SERPINF1, KRT16, AGT, KRT14, ATP8A2, ABAT, NQO1, KRT83, EPO	1526	165	16792	1.46719	aging	1.14556
FDR<0.01 log2FC>1 UP	GOTERM_BP_DIRECT	GO:2001244~positive regulation of intrinsic apoptotic signaling pathway	7	0.369004	0.0737357	SEPT4, LCK, CLU, S100A9, BCL2L1, PMAIP1, BCL2L11	1526	33	16792	2.33417	positive regulation of intrinsic apoptotic signaling pathway	1.13232
FDR<0.01 log2FC>1 UP	GOTERM_BP_DIRECT	GO:0042981~regulation of apoptotic process	27	1.4233	0.074089	SEPT4, GDF5, PMAIP1, BCL2L1, PEA15, TNFRSF1B, PAX8, CASP8, ROBO4, NDRG1, FAS, HIP1, SGK1, DAPK2, LEFTY1, DAPK1, TNFRSF10A, INHBB, TNFRSF9, CASP10, RASSF5, DUSP1, JAK2, NGFR, BMP7, GDF15, BMP6	1526	213	16792	1.39486	regulation of apoptotic process	1.13025
FDR<0.01 log2FC>1 UP	GOTERM_BP_DIRECT	GO:0010596~negative regulation of endothelial cell migration	5	0.263574	0.0741191	ACVRL1, PTPRM, SERPINF1, DLL4, VASH1	1526	18	16792	3.05665	negative regulation of endothelial cell migration	1.13007
FDR<0.01 log2FC>1 UP	GOTERM_BP_DIRECT	GO:0045807~positive regulation of endocytosis	5	0.263574	0.0741191	WNT5A, TSPAN1, TFR2, DLL1, CD14	1526	18	16792	3.05665	positive regulation of endocytosis	1.13007
FDR<0.01 log2FC>1 UP	GOTERM_BP_DIRECT	GO:0033280~response to vitamin D	5	0.263574	0.0741191	CYP24A1, STC2, CD4, BMP7, AQP3	1526	18	16792	3.05665	response to vitamin D	1.13007
FDR<0.01 log2FC>1 UP	GOTERM_BP_DIRECT	GO:2000249~regulation of actin cytoskeleton reorganization	5	0.263574	0.0741191	GMFG, PTK2B, CTSV, CSF1R, ARHGDIB	1526	18	16792	3.05665	regulation of actin cytoskeleton reorganization	1.13007
FDR<0.01 log2FC>1 UP	GOTERM_BP_DIRECT	GO:0000165~MAPK cascade	32	1.68687	0.0768911	FGF19, FGF18, CSF2, FGFR1, TNF, PDGFA, CCL5, MAP3K7CL, IL17RD, PEA15, PTK2B, GRIN2D, RASAL3, IL1B, CAMK2B, IL2RG, FGF1, CAMK2A, IL2RB, SPTBN5, SPTBN4, ARTN, DUSP5, CCR5, RASGRF1, MAPK13, JAK1, HBEGF, PDGFRB, JAK2, JAK3, DUSP9	1526	262	16792	1.34399	MAPK cascade	1.11412
FDR<0.01 log2FC>1 UP	GOTERM_BP_DIRECT	GO:1902476~chloride transmembrane transport	14	0.738007	0.0771621	CLCN1, CLCA2, SLC12A3, ANO1, SLC12A5, SLC26A4, SLC17A7, APOL1, CLIC3, CLIC4, CLIC5, SLC4A1, PCYOX1, CLCN5	1526	93	16792	1.65651	chloride transmembrane transport	1.1126
FDR<0.01 log2FC>1 UP	GOTERM_BP_DIRECT	GO:0006006~glucose metabolic process	11	0.579863	0.0795027	LEP, PGM2, GALM, WDTC1, TNF, G6PD, APOD, CREM, CACNA1A, OMA1, PCK1	1526	67	16792	1.80662	glucose metabolic process	1.09962
FDR<0.01 log2FC>1 UP	GOTERM_BP_DIRECT	GO:0007189~adenylate cyclase-activating G-protein coupled receptor signaling pathway	9	0.474433	0.0797751	GNAL, PTGER2, ADCY1, ADRB2, PTGIR, UCN2, ADCY7, ADCY9, ADORA2B	1526	50	16792	1.98071	adenylate cyclase-activating G-protein coupled receptor signaling pathway	1.09813
FDR<0.01 log2FC>1 UP	GOTERM_BP_DIRECT	GO:0006027~glycosaminoglycan catabolic process	6	0.316289	0.0812195	SDC1, HPSE, HSPG2, SDC4, FUCA1, SDC3	1526	26	16792	2.53937	glycosaminoglycan catabolic process	1.09034
FDR<0.01 log2FC>1 UP	GOTERM_BP_DIRECT	GO:0051928~positive regulation of calcium ion transport	6	0.316289	0.0812195	ATP2B2, ORAI1, CCR1, CCL5, CAMK2A, F2R	1526	26	16792	2.53937	positive regulation of calcium ion transport	1.09034
FDR<0.01 log2FC>1 UP	GOTERM_BP_DIRECT	GO:0035025~positive regulation of Rho protein signal transduction	6	0.316289	0.0812195	APOA1, GPR18, ARRB1, PDGFRB, GPR4, F2R	1526	26	16792	2.53937	positive regulation of Rho protein signal transduction	1.09034
FDR<0.01 log2FC>1 UP	GOTERM_BP_DIRECT	GO:0072661~protein targeting to plasma membrane	6	0.316289	0.0812195	ANK1, PTCH1, MYL12A, EHD3, GAS6, ANXA2	1526	26	16792	2.53937	protein targeting to plasma membrane	1.09034
FDR<0.01 log2FC>1 UP	GOTERM_BP_DIRECT	GO:0045599~negative regulation of fat cell differentiation	8	0.421719	0.0820813	WNT5A, TNF, ENPP1, INSIG1, RORA, ZADH2, MMP11, SOD2	1526	42	16792	2.09599	negative regulation of fat cell differentiation	1.08576
FDR<0.01 log2FC>1 UP	GOTERM_BP_DIRECT	GO:0007595~lactation	8	0.421719	0.0820813	XDH, VDR, ATP2B2, VEGFA, HK2, OXTR, APLN, ATP7B	1526	42	16792	2.09599	lactation	1.08576
FDR<0.01 log2FC>1 UP	GOTERM_BP_DIRECT	GO:0001837~epithelial to mesenchymal transition	7	0.369004	0.0829845	S100A4, WNT5A, NOG, TGFBR1, RBPJ, BMP7, RFLNB	1526	34	16792	2.26552	epithelial to mesenchymal transition	1.081
FDR<0.01 log2FC>1 UP	GOTERM_BP_DIRECT	GO:0043588~skin development	7	0.369004	0.0829845	KRT9, JUP, WNT10A, PDGFA, ATP8A2, RYR1, ITGA3	1526	34	16792	2.26552	skin development	1.081
FDR<0.01 log2FC>1 UP	GOTERM_BP_DIRECT	GO:0051216~cartilage development	10	0.527148	0.0836105	CSGALNACT1, WNT5A, HYAL1, NOG, SATB2, CHI3L1, BMP7, PITX1, COL10A1, BMP6	1526	59	16792	1.86507	cartilage development	1.07774
FDR<0.01 log2FC>1 UP	GOTERM_BP_DIRECT	GO:0006906~vesicle fusion	10	0.527148	0.0836105	VAV3, DYSF, VAMP8, SYT2, SYT12, VAMP5, SYT13, SYTL3, SYT7, VAMP1	1526	59	16792	1.86507	vesicle fusion	1.07774
FDR<0.01 log2FC>1 UP	GOTERM_BP_DIRECT	GO:0007263~nitric oxide mediated signal transduction	5	0.263574	0.0874192	APOE, AGT, FPR1, NOS2, RASD1	1526	19	16792	2.89577	nitric oxide mediated signal transduction	1.05839
FDR<0.01 log2FC>1 UP	GOTERM_BP_DIRECT	GO:0006883~cellular sodium ion homeostasis	5	0.263574	0.0874192	SGK1, ATP1B2, AGT, ATP1A4, ATP1A2	1526	19	16792	2.89577	cellular sodium ion homeostasis	1.05839
FDR<0.01 log2FC>1 UP	GOTERM_BP_DIRECT	GO:0090190~positive regulation of branching involved in ureteric bud morphogenesis	5	0.263574	0.0874192	NOG, AGT, PAX8, VEGFA, WNT2B	1526	19	16792	2.89577	positive regulation of branching involved in ureteric bud morphogenesis	1.05839
FDR<0.01 log2FC>1 UP	GOTERM_BP_DIRECT	GO:0008045~motor neuron axon guidance	5	0.263574	0.0874192	NOG, RNF165, KIF5C, LHX9, ETV4	1526	19	16792	2.89577	motor neuron axon guidance	1.05839
FDR<0.01 log2FC>1 UP	GOTERM_BP_DIRECT	GO:0007269~neurotransmitter secretion	9	0.474433	0.0874691	TSPOAP1, PPFIA4, NAAA, BAIAP3, SYT2, SYN3, SYN2, STXBP1, UNC13A	1526	51	16792	1.94187	neurotransmitter secretion	1.05815
FDR<0.01 log2FC>1 UP	GOTERM_BP_DIRECT	GO:0007519~skeletal muscle tissue development	9	0.474433	0.0874691	MYOD1, IGSF8, COL19A1, ELN, VAMP5, VGLL2, FLNB, CASQ1, CSRP3	1526	51	16792	1.94187	skeletal muscle tissue development	1.05815
FDR<0.01 log2FC>1 UP	GOTERM_BP_DIRECT	GO:0001822~kidney development	13	0.685293	0.0879796	BMP4, SGPL1, ASS1, TGFBR1, SIX2, BCL2L11, TNS2, SERPINF1, SALL1, AGT, PAX8, VEGFA, BMP6	1526	86	16792	1.66339	kidney development	1.05562
FDR<0.01 log2FC>1 UP	GOTERM_BP_DIRECT	GO:0010447~response to acidic pH	4	0.210859	0.0884342	GIP, SERPINF1, ASIC1, GPR4	1526	12	16792	3.66798	response to acidic pH	1.05338
FDR<0.01 log2FC>1 UP	GOTERM_BP_DIRECT	GO:0071397~cellular response to cholesterol	4	0.210859	0.0884342	INHBA, GPLD1, PTCH1, LRP8	1526	12	16792	3.66798	cellular response to cholesterol	1.05338
FDR<0.01 log2FC>1 UP	GOTERM_BP_DIRECT	GO:0090179~planar cell polarity pathway involved in neural tube closure	4	0.210859	0.0884342	WNT5A, SFRP1, FZD2, CELSR1	1526	12	16792	3.66798	planar cell polarity pathway involved in neural tube closure	1.05338
FDR<0.01 log2FC>1 UP	GOTERM_BP_DIRECT	GO:0040015~negative regulation of multicellular organism growth	4	0.210859	0.0884342	ADRB2, STC2, PTCH1, PLAC8	1526	12	16792	3.66798	negative regulation of multicellular organism growth	1.05338
FDR<0.01 log2FC>1 UP	GOTERM_BP_DIRECT	GO:0044319~wound healing, spreading of cells	4	0.210859	0.0884342	RHOC, FLNA, CEACAM1, LCP1	1526	12	16792	3.66798	wound healing, spreading of cells	1.05338
FDR<0.01 log2FC>1 UP	GOTERM_BP_DIRECT	GO:0034329~cell junction assembly	4	0.210859	0.0884342	LIMS2, FBLIM1, VMP1, FLNA	1526	12	16792	3.66798	cell junction assembly	1.05338
FDR<0.01 log2FC>1 UP	GOTERM_BP_DIRECT	GO:0055003~cardiac myofibril assembly	4	0.210859	0.0884342	MYL2, PDGFRB, TTN, CSRP3	1526	12	16792	3.66798	cardiac myofibril assembly	1.05338
FDR<0.01 log2FC>1 UP	GOTERM_BP_DIRECT	GO:0097028~dendritic cell differentiation	4	0.210859	0.0884342	BATF3, CSF2, LYN, GAS6	1526	12	16792	3.66798	dendritic cell differentiation	1.05338
FDR<0.01 log2FC>1 UP	GOTERM_BP_DIRECT	GO:0009190~cyclic nucleotide biosynthetic process	4	0.210859	0.0884342	ADCY1, ADCY7, ADCY9, NPR1	1526	12	16792	3.66798	cyclic nucleotide biosynthetic process	1.05338
FDR<0.01 log2FC>1 UP	GOTERM_BP_DIRECT	GO:0001706~endoderm formation	4	0.210859	0.0884342	DUSP5, NOG, DUSP2, DUSP1	1526	12	16792	3.66798	endoderm formation	1.05338
FDR<0.01 log2FC>1 UP	GOTERM_BP_DIRECT	GO:0050777~negative regulation of immune response	4	0.210859	0.0884342	AMBP, LYN, INPP5D, FCRLB	1526	12	16792	3.66798	negative regulation of immune response	1.05338
FDR<0.01 log2FC>1 UP	GOTERM_BP_DIRECT	GO:0045669~positive regulation of osteoblast differentiation	10	0.527148	0.090852	CTNNBIP1, BMP4, WNT7B, IL6ST, NPNT, NPPC, LTF, BMP7, TMEM119, BMP6	1526	60	16792	1.83399	positive regulation of osteoblast differentiation	1.04167
FDR<0.01 log2FC>1 UP	GOTERM_BP_DIRECT	GO:0048678~response to axon injury	6	0.316289	0.0925818	MATN2, GIP, APOD, LYN, EPO, SOD2	1526	27	16792	2.44532	response to axon injury	1.03347
FDR<0.01 log2FC>1 UP	GOTERM_BP_DIRECT	GO:0006805~xenobiotic metabolic process	12	0.632578	0.0938156	CYP1B1, SULT1A1, CYP26B1, PTGS1, CYP26A1, EPHX1, SULT1A2, RORC, GGT1, RORA, NQO1, CMBL	1526	78	16792	1.69291	xenobiotic metabolic process	1.02772
FDR<0.01 log2FC>1 UP	GOTERM_BP_DIRECT	GO:0042472~inner ear morphogenesis	9	0.474433	0.0955791	FGFR1, TMIE, USH1G, PAX8, INSIG1, ATP8A2, ROR2, CELSR1, NTN1	1526	52	16792	1.90453	inner ear morphogenesis	1.01964
FDR<0.01 log2FC>1 UP	GOTERM_BP_DIRECT	GO:0071320~cellular response to cAMP	9	0.474433	0.0955791	PIK3CG, GPD1, ASS1, STAR, AQP8, SRD5A1, AQP1, PTAFR, PCK1	1526	52	16792	1.90453	cellular response to cAMP	1.01964
FDR<0.01 log2FC>1 UP	GOTERM_BP_DIRECT	GO:0010172~embryonic body morphogenesis	3	0.158144	0.0966401	ZNF281, CDON, GREM2	1526	6	16792	5.50197	embryonic body morphogenesis	1.01484
FDR<0.01 log2FC>1 UP	GOTERM_BP_DIRECT	GO:0001765~membrane raft assembly	3	0.158144	0.0966401	S100A10, RFTN1, ANXA2	1526	6	16792	5.50197	membrane raft assembly	1.01484
FDR<0.01 log2FC>1 UP	GOTERM_BP_DIRECT	GO:0032367~intracellular cholesterol transport	3	0.158144	0.0966401	STARD4, NPC2, STAR	1526	6	16792	5.50197	intracellular cholesterol transport	1.01484
FDR<0.01 log2FC>1 UP	GOTERM_BP_DIRECT	GO:0003223~ventricular compact myocardium morphogenesis	3	0.158144	0.0966401	NOG, TGFBR1, DSP	1526	6	16792	5.50197	ventricular compact myocardium morphogenesis	1.01484
FDR<0.01 log2FC>1 UP	GOTERM_BP_DIRECT	GO:0072655~establishment of protein localization to mitochondrion	3	0.158144	0.0966401	HK2, HK1, PINK1	1526	6	16792	5.50197	establishment of protein localization to mitochondrion	1.01484
FDR<0.01 log2FC>1 UP	GOTERM_BP_DIRECT	GO:0030644~cellular chloride ion homeostasis	3	0.158144	0.0966401	TBXAS1, SLC12A5, CACNA1A	1526	6	16792	5.50197	cellular chloride ion homeostasis	1.01484
FDR<0.01 log2FC>1 UP	GOTERM_BP_DIRECT	GO:0060762~regulation of branching involved in mammary gland duct morphogenesis	3	0.158144	0.0966401	WNT5A, ETV5, ETV4	1526	6	16792	5.50197	regulation of branching involved in mammary gland duct morphogenesis	1.01484
FDR<0.01 log2FC>1 UP	GOTERM_BP_DIRECT	GO:0010535~positive regulation of activation of JAK2 kinase activity	3	0.158144	0.0966401	IL23A, AGT, CCL5	1526	6	16792	5.50197	positive regulation of activation of JAK2 kinase activity	1.01484
FDR<0.01 log2FC>1 UP	GOTERM_BP_DIRECT	GO:0046881~positive regulation of follicle-stimulating hormone secretion	3	0.158144	0.0966401	LEP, INHBB, INHBA	1526	6	16792	5.50197	positive regulation of follicle-stimulating hormone secretion	1.01484
FDR<0.01 log2FC>1 UP	GOTERM_BP_DIRECT	GO:0048525~negative regulation of viral process	3	0.158144	0.0966401	LTF, APOBEC3G, APOBEC3H	1526	6	16792	5.50197	negative regulation of viral process	1.01484
FDR<0.01 log2FC>1 UP	GOTERM_BP_DIRECT	GO:0050957~equilibrioception	3	0.158144	0.0966401	USH1G, MYO7A, CDH23	1526	6	16792	5.50197	equilibrioception	1.01484
FDR<0.01 log2FC>1 UP	GOTERM_BP_DIRECT	GO:0001936~regulation of endothelial cell proliferation	3	0.158144	0.0966401	LEP, FGF18, ACVRL1	1526	6	16792	5.50197	regulation of endothelial cell proliferation	1.01484
FDR<0.01 log2FC>1 UP	GOTERM_BP_DIRECT	GO:1900118~negative regulation of execution phase of apoptosis	3	0.158144	0.0966401	GCG, BCL2L1, CXCR3	1526	6	16792	5.50197	negative regulation of execution phase of apoptosis	1.01484
FDR<0.01 log2FC>1 UP	GOTERM_BP_DIRECT	GO:0051798~positive regulation of hair follicle development	3	0.158144	0.0966401	TNF, KRT17, HPSE	1526	6	16792	5.50197	positive regulation of hair follicle development	1.01484
FDR<0.01 log2FC>1 UP	GOTERM_BP_DIRECT	GO:0001768~establishment of T cell polarity	3	0.158144	0.0966401	DOCK2, CCR7, CYP26B1	1526	6	16792	5.50197	establishment of T cell polarity	1.01484
FDR<0.01 log2FC>1 UP	GOTERM_BP_DIRECT	GO:0048015~phosphatidylinositol-mediated signaling	15	0.790722	0.098763	KCNH1, FGF19, PIK3CG, FGFR1, FGF18, PDGFA, PIK3CB, CD80, LCK, PDGFRB, HBEGF, FGF1, PTAFR, NGF, CSF1R	1526	106	16792	1.55716	phosphatidylinositol-mediated signaling	1.00541
FDR<0.01 log2FC>1 UP	GOTERM_BP_DIRECT	GO:0043434~response to peptide hormone	8	0.421719	0.0999083	GIP, STC2, ATP2A2, OXTR, TIMP4, COL1A1, BMP7, CXCL12	1526	44	16792	2.00071	response to peptide hormone	1.0004
FDR<0.01 log2FC>1 UP	GOTERM_BP_DIRECT	GO:0033138~positive regulation of peptidyl-serine phosphorylation	11	0.579863	0.0999699	WNT5A, CSF3, GCG, TNF, ARRB1, VEGFA, NTRK2, PINK1, GAS6, IL11, BCAR3	1526	70	16792	1.72919	positive regulation of peptidyl-serine phosphorylation	1.00013
FDR<0.01 log2FC>1 DOWN	GOTERM_BP_DIRECT	GO:0007067~mitotic nuclear division	55	3.11086	4.49405e-11	KIF22, BORA, PKMYT1, AURKA, TTC28, PTTG1, AURKB, KIF2C, OIP5, INCENP, CDCA2, MASTL, CDCA5, CCNA2, ASPM, CDCA3, CDC6, CDK1, KIF11, ZC3HC1, TADA2A, KIF15, CCNF, TPX2, PBK, SGO1, KLHL13, BUB1B, HAUS4, NEK2, LRRCC1, NEDD9, CCNG2, SPC25, FIGN, TTYH1, CENPC, PPP1R12A, BUB1, SKA3, FBXO5, YEATS4, SETDB2, NUF2, CENPF, NDC80, CDC20, CDC25C, REEP4, CDC25A, CCNB2, KNL1, PLK1, KIF20B, MIS18BP1	1405	248	16792	-2.65056	mitotic nuclear division	10.3474
FDR<0.01 log2FC>1 DOWN	GOTERM_BP_DIRECT	GO:0051301~cell division	67	3.78959	2.52397e-10	KIFC1, CDC14A, MAU2, BORA, CCNT1, AURKA, TTC28, PTTG1, KIF2C, CDCA8, ATAD3B, HMCN1, OIP5, CDCA2, MASTL, TUBA1A, CDCA5, CCNA2, CDCA3, KIF14, CDK1, CDC6, KIF11, ZC3HC1, CCNF, TPX2, CDK6, TACC3, UBE2C, MAD2L1, SGO2, SPAG5, SGO1, BUB1B, HAUS4, CKS1B, GNAI1, NEK2, LRRCC1, NEDD9, CDC34, CCNG2, SPC25, FIGN, NCAPG, CENPC, BUB1, SKA3, FBXO5, SETDB2, NUF2, CENPF, KIF18B, NDC80, CENPE, CDC20, SPDL1, KNSTRN,…	1405	350	16792	-2.28788	cell division	9.59792
FDR<0.01 log2FC>1 DOWN	GOTERM_BP_DIRECT	GO:0006351~transcription, DNA-templated	232	13.1222	1.29906e-08	MEF2C, ZNF630, RORB, ZNF253, HMGN5, MED20, ZNF254, CITED2, NONO, DDX17, CRY2, ZSCAN9, ZNF773, ZNF107, RARA, PATZ1, RARB, ZNF391, CCAR1, TWIST1, ZNF100, RARG, ZNF44, ZNF644, ZNF506, ZNF646, ZNF48, ZHX2, HMG20A, ZNF503, DEPDC1, PROX1, ZNF500, MED19, HES1, UHRF1, ZNF784, PIAS4, HES4, PARP14, TGIF1, EIF2AK2, MCTS1, IRAK1BP1, ZNF79, NFKBIB, HOXA11, HOXB13, MYEF2, ZNF619, HEXIM2, NR1H4, ZBTB49, YEATS4,…	1405	1955	16792	-1.4183	transcription, DNA-templated	7.88637
FDR<0.01 log2FC>1 DOWN	GOTERM_BP_DIRECT	GO:0007051~spindle organization	11	0.622172	8.11195e-08	CEP72, KIF11, SPAG5, UVRAG, TTK, NTMT1, AURKA, AURKB, KNSTRN, ASPM, AUNIP	1405	16	16792	-8.21673	spindle organization	7.09087
FDR<0.01 log2FC>1 DOWN	GOTERM_BP_DIRECT	GO:0060337~type I interferon signaling pathway	21	1.18778	1.3347e-07	RNASEL, SP100, OAS3, RSAD2, OAS1, OAS2, STAT1, IFI35, STAT2, IRF9, IFIT3, IFIT2, IFI27, ISG15, XAF1, MX1, MX2, GBP2, IFI6, ADAR, IP6K2	1405	64	16792	-3.92162	type I interferon signaling pathway	6.87462
FDR<0.01 log2FC>1 DOWN	GOTERM_BP_DIRECT	GO:0007062~sister chromatid cohesion	27	1.52715	2.3225e-07	KIF22, NUP160, RANGAP1, AURKB, KIF2C, SPC25, CDCA8, CENPA, INCENP, CENPC, BUB1, CDCA5, CENPL, KIF18A, NUF2, CENPF, SPDL1, NDC80, CDC20, CENPE, MAD2L1, SGO2, PLK1, SGO1, KNL1, BUB1B, CENPU	1405	103	16792	-3.13294	sister chromatid cohesion	6.63404
FDR<0.01 log2FC>1 DOWN	GOTERM_BP_DIRECT	GO:0007059~chromosome segregation	21	1.18778	4.03738e-07	KIF11, SETDB2, NEK2, UVRAG, NUF2, NEK10, CENPF, NDC80, NTMT1, CENPE, KNSTRN, ESCO2, SPC25, OIP5, SPAG5, SGO1, HJURP, INCENP, CENPC, CDCA2, SKA3	1405	68	16792	-3.69094	chromosome segregation	6.3939
FDR<0.01 log2FC>1 DOWN	GOTERM_BP_DIRECT	GO:0034340~response to type I interferon	7	0.395928	2.19919e-06	IKBKE, TRIM56, SHMT2, SP100, ISG15, C19ORF66, MX1	1405	7	16792	-11.9516	response to type I interferon	5.65774
FDR<0.01 log2FC>1 DOWN	GOTERM_BP_DIRECT	GO:0006355~regulation of transcription, DNA-templated	175	9.89819	3.95577e-06	MEF2C, ZNF581, ZNF630, LMO3, ZNF827, HOXD13, RORB, PTTG1, ZNF253, HMGN5, ZNF254, CITED2, NONO, MAGED1, ESF1, ZNF184, ZSCAN9, ZNF182, ZNF773, ZNF442, ZNF107, ZNF579, PATZ1, RARB, NUP35, SAMD4A, ZNF391, CCAR1, PITX2, CHTOP, ZNF44, ZNF100, ZNF644, ZNF441, ZNF506, ZNF646, ZNF48, HMG20A, ZNF816, ZNF503, NR0B1, PPARGC1A, DDIT3, ZNF500, HES1, ZNF195, ZNF784, HES4, PARP14, TFAP2B, ZNF433, TGIF1, PMS2P3, …	1405	1504	16792	-1.39065	regulation of transcription, DNA-templated	5.40277
FDR<0.01 log2FC>1 DOWN	GOTERM_BP_DIRECT	GO:0045071~negative regulation of viral genome replication	14	0.791855	1.29885e-05	RNASEL, FAM111A, OAS3, RSAD2, OAS1, IFI16, PARP10, PROX1, PLSCR1, ISG15, C19ORF66, EIF2AK2, MX1, ADAR	1405	40	16792	-4.18306	negative regulation of viral genome replication	4.88644
FDR<0.01 log2FC>1 DOWN	GOTERM_BP_DIRECT	GO:0000122~negative regulation of transcription from RNA polymerase II promoter	94	5.31674	1.42476e-05	CREBRF, MEF2C, BACH2, EFNA1, E2F7, E2F8, EDN1, MITF, PRRX1, ZEB2, ZNF202, NFKB2, AURKB, FLCN, ZNF205, ZNF254, CITED2, EDNRB, CRY2, HEY1, GATA6, GATA3, RARA, RARB, BHLHE41, MYC, PITX2, TWIST1, NFX1, ATF7IP, ZBTB20, GSC, RARG, SP100, ZNF280D, HIST1H1C, ARID5B, RELB, TP53, ZHX2, HMG20A, IFI16, NR0B1, PROX1, DDIT3, HES1, UHRF1, CD36, DACT1, BTG2, PIAS4, ZGLP1, TFAP2B, TGIF1, GLIS3, SOX6, PRDM16, NR1D…	1405	720	16792	-1.56035	negative regulation of transcription from RNA polymerase II promoter	4.84626
FDR<0.01 log2FC>1 DOWN	GOTERM_BP_DIRECT	GO:0000070~mitotic sister chromatid segregation	11	0.622172	1.6414e-05	KIFC1, MAD2L1, CENPA, PLK1, NEK2, SPAG5, NUSAP1, KIF18B, NDC80, ESPL1, KNSTRN	1405	25	16792	-5.2587	mitotic sister chromatid segregation	4.78479
FDR<0.01 log2FC>1 DOWN	GOTERM_BP_DIRECT	GO:0007052~mitotic spindle organization	12	0.678733	1.64832e-05	CCNB1, STIL, SPC25, EML1, KIF11, PLK2, CEP126, WDR62, GPSM2, TTK, NDC80, AURKA	1405	30	16792	-4.78064	mitotic spindle organization	4.78296
FDR<0.01 log2FC>1 DOWN	GOTERM_BP_DIRECT	GO:0045892~negative regulation of transcription, DNA-templated	70	3.95928	2.16759e-05	RORB, TCEAL7, ZNF253, CITED2, NONO, MAGED1, DAB2, CRY2, HEY1, GATA6, GATA3, RARA, PATZ1, ATOH8, PLCB1, NRG1, BHLHE41, TWIST1, ATF7IP, SP100, ZNF280D, ARID5B, TP53, ZHX2, DEPDC1, IFI16, NR0B1, PROX1, MXD3, DDIT3, HES1, PIAS4, JUN, TFAP2B, HMGB2, ZNF552, TFAP4, CIART, ZNF658, PML, NOSTRIN, SMTNL1, SOX9, PRDM16, NR1D1, HEXIM2, NR1D2, PER2, PER1, CEBPA, SETDB2, TNFSF4, CEBPD, KLF10, KCTD1, CENPF, DAC…	1405	499	16792	-1.67658	negative regulation of transcription, DNA-templated	4.66402
FDR<0.01 log2FC>1 DOWN	GOTERM_BP_DIRECT	GO:0051726~regulation of cell cycle	26	1.47059	2.91421e-05	E2F5, PKMYT1, BEX2, CCNG2, PER2, MASTL, PLCB1, MX2, FGF2, MS4A3, MAK, DTL, CCNF, CENPF, CDC25C, CDC25A, CCNB1, YY1AP1, ICK, CCNB2, PLK1, JUN, LIN37, ID3, GADD45B, CDK20	1405	124	16792	-2.50598	regulation of cell cycle	4.53548
FDR<0.01 log2FC>1 DOWN	GOTERM_BP_DIRECT	GO:0042752~regulation of circadian rhythm	15	0.848416	3.16109e-05	KLF10, PML, RORB, MAPK10, PROX1, PPARGC1A, NONO, MAGED1, CRY2, NR1D1, ID2, NR1D2, PSPC1, PER2, PER1	1405	49	16792	-3.65865	regulation of circadian rhythm	4.50016
FDR<0.01 log2FC>1 DOWN	GOTERM_BP_DIRECT	GO:0045944~positive regulation of transcription from RNA polymerase II promoter	118	6.67421	4.62857e-05	MEF2C, RNASEL, HMGN3, IL18, LMO4, ZNF821, EDN1, HOXD13, TLR4, JAG1, ZIC1, FLCN, SOHLH2, CXCL10, CITED2, DDX17, S1PR1, GATA6, GATA3, CREB3L4, RARA, OGT, RARB, IL1A, GABPB2, PITX2, TWIST1, RARG, RELB, PPARGC1A, PROX1, DDIT3, HES1, MED19, UHRF1, JUN, ZGLP1, TFAP2B, SLC40A1, HMGB2, TFAP4, BEX1, TFEB, SOX6, SOX9, SMARCB1, TCF4, NR1H4, ZBTB49, KLF12, MAFB, MAML2, AKAP8L, ESRRG, SMAD1, KLF15, MAFK, DDX5…	1405	981	16792	-1.4376	positive regulation of transcription from RNA polymerase II promoter	4.33455
FDR<0.01 log2FC>1 DOWN	GOTERM_BP_DIRECT	GO:0034501~protein localization to kinetochore	7	0.395928	5.28693e-05	CDK1, KNL1, MTBP, TTK, BUB1B, SPDL1, AURKB	1405	10	16792	-8.36612	protein localization to kinetochore	4.2768
FDR<0.01 log2FC>1 DOWN	GOTERM_BP_DIRECT	GO:0051988~regulation of attachment of spindle microtubules to kinetochore	6	0.339367	7.38334e-05	NEK2, SPAG5, RACGAP1, KNSTRN, ECT2, APC	1405	7	16792	-10.2442	regulation of attachment of spindle microtubules to kinetochore	4.13175
FDR<0.01 log2FC>1 DOWN	GOTERM_BP_DIRECT	GO:0009615~response to virus	23	1.3009	9.73647e-05	MEF2C, IFIH1, TNFSF4, OAS3, RSAD2, OAS1, IFI44, CDK6, OAS2, IVNS1ABP, TRIM22, DDX58, IFIT3, IFIT2, CCDC130, MYD88, DDX60, GATA3, EIF2AK2, MX1, MX2, DHX58, ADAR	1405	110	16792	-2.49897	response to virus	4.0116
FDR<0.01 log2FC>1 DOWN	GOTERM_BP_DIRECT	GO:0051607~defense response to virus	30	1.69683	9.966e-05	RNASEL, PML, OAS3, RSAD2, IFI44L, OAS1, OAS2, CXCL10, SERINC5, ISG15, C19ORF66, DDX60, MX1, MX2, DHX58, EXOSC4, FAM111A, HERC5, IFI16, POLR3C, STAT1, TRIM22, STAT2, IRF9, IFIT3, PLSCR1, TRIM56, IFIT2, EIF2AK2, ADAR	1405	165	16792	-2.17302	defense response to virus	4.00148
FDR<0.01 log2FC>1 DOWN	GOTERM_BP_DIRECT	GO:0007018~microtubule-based movement	19	1.07466	0.000100635	DYNC1I1, KIF14, KIF23, KIF22, KIFC1, DNAH9, KIF24, KIF11, KIF15, KIF18A, KIF18B, CENPE, RACGAP1, DNAH5, KIF2C, KIF6, KIFAP3, KIF20B, KIF20A	1405	81	16792	-2.80346	microtubule-based movement	3.99725
FDR<0.01 log2FC>1 DOWN	GOTERM_BP_DIRECT	GO:0034080~CENP-A containing nucleosome assembly	13	0.735294	0.000147878	HIST4H4, CENPL, OIP5, CENPA, HJURP, KNL1, CENPC, HIST1H4E, HIST1H4C, CENPU, MIS18BP1, HIST2H4A, HIST1H4H	1405	43	16792	-3.61327	CENP-A containing nucleosome assembly	3.8301
FDR<0.01 log2FC>1 DOWN	GOTERM_BP_DIRECT	GO:0006260~DNA replication	28	1.58371	0.000198502	DBF4, NAP1L1, CHEK1, POLA2, MCM10, CDT1, IGHMBP2, RPA2, CDC45, RHNO1, ORC1, ATRIP, EXO1, CDC6, CDK1, DTL, FAM111A, BRIP1, RAD9A, CDC25C, SIRT1, CDC25A, DNA2, RFC3, HELB, RRM1, CHTF18, BARD1	1405	155	16792	-2.159	DNA replication	3.70224
FDR<0.01 log2FC>1 DOWN	GOTERM_BP_DIRECT	GO:1900227~positive regulation of NLRP3 inflammasome complex assembly	5	0.282805	0.000227165	CD36, ATAT1, GBP5, TLR4, TLR6	1405	5	16792	-11.9516	positive regulation of NLRP3 inflammasome complex assembly	3.64366
FDR<0.01 log2FC>1 DOWN	GOTERM_BP_DIRECT	GO:0007399~nervous system development	43	2.43213	0.000254179	MEF2C, GDA, NDP, BEX1, GPM6B, FGF13, ZEB2, JAG1, PAX3, FGF12, DGCR14, DPF1, BZW2, EDNRB, TRIM3, SMARCB1, DLG3, ATOH8, NRG1, FGF2, KIF1BP, CYP46A1, MAFB, ENC1, MAP1B, NLGN1, PCDHB2, MBNL1, MAFK, GAS7, PCDH18, HES1, CHRM3, DOK5, HES4, DLX5, LSAMP, CHRM1, ST8SIA4, OPHN1, FABP7, INTU, FEZ2	1405	287	16792	-1.79066	nervous system development	3.59486
FDR<0.01 log2FC>1 DOWN	GOTERM_BP_DIRECT	GO:0006334~nucleosome assembly	23	1.3009	0.000318611	H1F0, HMGB2, HIST4H4, SHPRH, HIST1H1C, NAP1L1, H1FX, NAP1L2, HIST2H4A, TSPYL4, SOX9, ATRX, HIST1H2BN, HIST2H2BE, CENPA, H2AFY2, HIST1H4E, HIST1H3D, HIST1H4C, H2AFX, HIST1H3E, HIST3H2BB, HIST1H4H	1405	119	16792	-2.30997	nucleosome assembly	3.49674
FDR<0.01 log2FC>1 DOWN	GOTERM_BP_DIRECT	GO:0007080~mitotic metaphase plate congression	11	0.622172	0.000691578	KIF14, CCNB1, KIFC1, KIF22, KIF2C, CDCA8, CHMP4A, KIF18A, CENPE, SPDL1, CDCA5	1405	37	16792	-3.55318	mitotic metaphase plate congression	3.16016
FDR<0.01 log2FC>1 DOWN	GOTERM_BP_DIRECT	GO:0032922~circadian regulation of gene expression	14	0.791855	0.000692591	CIART, RELB, PML, PPARGC1A, SIRT1, MAGED1, CRY2, ID2, NR1D1, PER2, PER1, OGT, PER3, BHLHE41	1405	57	16792	-2.93548	circadian regulation of gene expression	3.15952
FDR<0.01 log2FC>1 DOWN	GOTERM_BP_DIRECT	GO:0009612~response to mechanical stimulus	14	0.791855	0.000978956	TXNIP, CCL2, PTGER4, ASNS, POSTN, STAT1, KCNK2, CITED2, CCNB1, P2RX7, BTG2, JUN, THBS1, CLCN6	1405	59	16792	-2.83597	response to mechanical stimulus	3.00924
FDR<0.01 log2FC>1 DOWN	GOTERM_BP_DIRECT	GO:0048661~positive regulation of smooth muscle cell proliferation	14	0.791855	0.00115568	IL18, EDN1, STAT1, PPARGC1A, IRAK4, MYD88, S1PR1, ID2, JUN, CAMK2D, CALCRL, THBS1, FGF2, MYC	1405	60	16792	-2.78871	positive regulation of smooth muscle cell proliferation	2.93716
FDR<0.01 log2FC>1 DOWN	GOTERM_BP_DIRECT	GO:0000731~DNA synthesis involved in DNA repair	10	0.565611	0.00186518	EXO1, DNA2, RFC3, RAD51AP1, CDKN2D, BRCA2, BRIP1, SIRT1, RAD51, BARD1	1405	35	16792	-3.41474	DNA synthesis involved in DNA repair	2.72928
FDR<0.01 log2FC>1 DOWN	GOTERM_BP_DIRECT	GO:0000082~G1/S transition of mitotic cell cycle	19	1.07466	0.00186663	CDC6, CDK1, DBF4, PKMYT1, CDK6, CDC34, POLA2, MCM10, CDC25A, CDT1, RPA2, CDC45, PLK2, CDKN2D, CAMK2D, FBXO5, ID4, CDCA5, ORC1	1405	102	16792	-2.22628	G1/S transition of mitotic cell cycle	2.72894
FDR<0.01 log2FC>1 DOWN	GOTERM_BP_DIRECT	GO:0060333~interferon-gamma-mediated signaling pathway	15	0.848416	0.00198645	SP100, OAS3, PML, OAS1, OAS2, MID1, STAT1, TRIM22, TRIM21, IRF9, VCAM1, CD44, FCGR1B, CAMK2D, GBP2	1405	71	16792	-2.52499	interferon-gamma-mediated signaling pathway	2.70192
FDR<0.01 log2FC>1 DOWN	GOTERM_BP_DIRECT	GO:0000281~mitotic cytokinesis	9	0.50905	0.00204097	KIF23, CENPA, PLK1, ANK3, NUSAP1, MITD1, RACGAP1, KIF20A, APC	1405	29	16792	-3.70912	mitotic cytokinesis	2.69016
FDR<0.01 log2FC>1 DOWN	GOTERM_BP_DIRECT	GO:2000741~positive regulation of mesenchymal stem cell differentiation	4	0.226244	0.00218743	LTBP3, SOX5, SOX6, SOX9	1405	4	16792	-11.9516	positive regulation of mesenchymal stem cell differentiation	2.66007
FDR<0.01 log2FC>1 DOWN	GOTERM_BP_DIRECT	GO:0000086~G2/M transition of mitotic cell cycle	23	1.3009	0.0022158	HAUS4, CEP131, CDK1, CEP72, NEK2, BORA, TPX2, PKMYT1, CHEK1, AURKA, CDC25C, CDC25A, HMMR, CCNB1, PLK4, CCNB2, PLK1, PPP1R12A, CEP290, MASTL, PLCB1, TUBA1A, PHLDA1	1405	137	16792	-2.00647	G2/M transition of mitotic cell cycle	2.65447
FDR<0.01 log2FC>1 DOWN	GOTERM_BP_DIRECT	GO:0000076~DNA replication checkpoint	5	0.282805	0.00258859	CDC6, DNA2, CDC45, RAD9A, CDT1	1405	8	16792	-7.46975	DNA replication checkpoint	2.58694
FDR<0.01 log2FC>1 DOWN	GOTERM_BP_DIRECT	GO:0070986~left/right axis specification	6	0.339367	0.00295076	SETDB2, IFT172, AHI1, PITX2, CITED2, ARL13B	1405	13	16792	-5.51612	left/right axis specification	2.53007
FDR<0.01 log2FC>1 DOWN	GOTERM_BP_DIRECT	GO:0071479~cellular response to ionizing radiation	9	0.50905	0.00322905	RAD51AP1, TP53, RHNO1, RAD9A, IFI16, ECT2, SIRT1, RAD51, NET1	1405	31	16792	-3.46982	cellular response to ionizing radiation	2.49092
FDR<0.01 log2FC>1 DOWN	GOTERM_BP_DIRECT	GO:0001525~angiogenesis	32	1.80995	0.00348295	CCL2, EFNA1, IL18, CXCL8, HOXB13, JAG1, NRCAM, NOV, SHB, ARHGAP22, S1PR1, HEY1, ANG, CTGF, FAP, PLCD3, TGFA, ANGPT1, PLCD1, CALCRL, COL8A1, SCG2, PTPRB, FZD8, VAV2, ARHGAP24, SIRT1, KDR, THSD7A, PRKD1, ID1, JUN	1405	223	16792	-1.71503	angiogenesis	2.45805
FDR<0.01 log2FC>1 DOWN	GOTERM_BP_DIRECT	GO:0043433~negative regulation of sequence-specific DNA binding transcription factor activity	13	0.735294	0.00359027	SP100, TNFSF4, ID2, ID1, SFRP4, PIM1, PBX1, ID3, NR0B1, PROX1, SIRT1, DDIT3, TWIST1	1405	60	16792	-2.58951	negative regulation of sequence-specific DNA binding transcription factor activity	2.44487
FDR<0.01 log2FC>1 DOWN	GOTERM_BP_DIRECT	GO:0051056~regulation of small GTPase mediated signal transduction	22	1.24434	0.00371103	RHOJ, A2M, MCF2, ARHGAP18, ARHGAP29, RACGAP1, ARHGAP24, VAV2, ECT2, ARHGAP25, STARD13, ARHGAP22, SIPA1L1, SRGAP3, CHN1, RHOBTB1, AMOT, OPHN1, ARHGAP11B, DEPDC1B, ARHGAP11A, NET1	1405	134	16792	-1.9622	regulation of small GTPase mediated signal transduction	2.43051
FDR<0.01 log2FC>1 DOWN	GOTERM_BP_DIRECT	GO:0000079~regulation of cyclin-dependent protein serine/threonine kinase activity	10	0.565611	0.00413501	CDC6, DIRAS3, CDKN2D, CCNT1, HERC5, PKMYT1, CDC25C, CDK5RAP1, CCNA2, CDC25A	1405	39	16792	-3.06451	regulation of cyclin-dependent protein serine/threonine kinase activity	2.38352
FDR<0.01 log2FC>1 DOWN	GOTERM_BP_DIRECT	GO:0032743~positive regulation of interleukin-2 production	6	0.339367	0.0042769	TRAF2, CD83, TNFSF4, PDE4B, ANXA1, PDE4D	1405	14	16792	-5.12211	positive regulation of interleukin-2 production	2.36887
FDR<0.01 log2FC>1 DOWN	GOTERM_BP_DIRECT	GO:0006974~cellular response to DNA damage stimulus	30	1.69683	0.00442126	APLF, SLF2, CHEK1, BRSK1, MCM10, FANCL, CHD2, H2AFX, MASTL, MYC, APC, ALKBH8, SHPRH, DTL, DTX3L, INIP, TP53, RAD9A, RAD52, SIRT1, DDIT3, RAD51, BTG2, HELB, BBC3, RASSF1, MCTS1, PPP1R15A, UBE2T, BARD1	1405	208	16792	-1.72379	cellular response to DNA damage stimulus	2.35445
FDR<0.01 log2FC>1 DOWN	GOTERM_BP_DIRECT	GO:0007094~mitotic spindle assembly checkpoint	7	0.395928	0.00470329	MAD2L1, PLK1, BUB1, CENPF, TTK, BUB1B, APC	1405	20	16792	-4.18306	mitotic spindle assembly checkpoint	2.3276
FDR<0.01 log2FC>1 DOWN	GOTERM_BP_DIRECT	GO:1902749~regulation of cell cycle G2/M phase transition	4	0.226244	0.00512783	PLK1, TP53, NEK10, GTSE1	1405	5	16792	-9.56128	regulation of cell cycle G2/M phase transition	2.29007
FDR<0.01 log2FC>1 DOWN	GOTERM_BP_DIRECT	GO:0008285~negative regulation of cell proliferation	49	2.77149	0.00577199	TFAP4, E2F7, FGFRL1, PML, CXCL8, FUZ, SPRY2, SPRY1, BCHE, SMARCB1, GATA3, CDKN2D, KIFAP3, MTBP, DLG3, RARA, RARB, AXIN2, FGF2, IL1A, APC, CEBPA, ZBTB49, CDC6, RARG, MAGI2, KLF10, TP53, BRIP1, ZNF503, CDK6, SMAD1, FRZB, PROX1, FEZF1, IFIT3, PTHLH, BTG2, NME1, BTG1, JUN, BTG4, SFRP4, TFAP2B, ADAMTS1, FABP7, EIF2AK2, KLF4, BMP5	1405	396	16792	-1.47886	negative regulation of cell proliferation	2.23867
FDR<0.01 log2FC>1 DOWN	GOTERM_BP_DIRECT	GO:0071222~cellular response to lipopolysaccharide	19	1.07466	0.00580981	MEF2C, HMGB2, CCL2, TNFSF4, NFKBIB, CXCL8, PDE4D, TLR4, PPARGC1A, CMPK2, CXCL10, EDNRB, CD36, NR1D1, PDE4B, TFPI, RARA, TNFAIP3, NR1H4	1405	113	16792	-2.00956	cellular response to lipopolysaccharide	2.23584
FDR<0.01 log2FC>1 DOWN	GOTERM_BP_DIRECT	GO:0007019~microtubule depolymerization	5	0.282805	0.00677728	KIF14, KIF2C, KIF24, KIF18A, KIF18B	1405	10	16792	-5.9758	microtubule depolymerization	2.16894
FDR<0.01 log2FC>1 DOWN	GOTERM_BP_DIRECT	GO:0051290~protein heterotetramerization	10	0.565611	0.00693881	HIST4H4, RRM1, HIST1H4E, NLGN1, CBR4, HIST1H3D, HIST1H4C, HIST1H3E, HIST2H4A, HIST1H4H	1405	42	16792	-2.84562	protein heterotetramerization	2.15872
FDR<0.01 log2FC>1 DOWN	GOTERM_BP_DIRECT	GO:0042384~cilium assembly	20	1.13122	0.00715192	IQCB1, CLUAP1, SCLT1, RPGR, KIF24, CDC14A, CEP126, CEP295NL, AHI1, KIAA0586, DNAH5, FUZ, ICK, IFT172, CC2D2A, CEP290, RFX3, EXOC5, INTU, ARL13B	1405	124	16792	-1.92768	cilium assembly	2.14558
FDR<0.01 log2FC>1 DOWN	GOTERM_BP_DIRECT	GO:0006281~DNA repair	32	1.80995	0.00752683	KIF22, APEX2, SLF2, UVRAG, CHEK1, PTTG1, FANCL, NONO, IGHMBP2, SMARCB1, EXO1, CDK1, RAD51AP1, SHPRH, PIF1, INIP, RAD9A, CDC5L, RAD52, RAD54L, SIRT1, RAD51, ATRX, UHRF1, XPC, RPAIN, RFWD3, BTG2, HELB, TDP1, PARP2, UBE2T	1405	235	16792	-1.62745	DNA repair	2.12339
FDR<0.01 log2FC>1 DOWN	GOTERM_BP_DIRECT	GO:0045736~negative regulation of cyclin-dependent protein serine/threonine kinase activity	7	0.395928	0.00783718	CEBPA, TFAP4, HEXIM2, PLK1, CDK5RAP1, TNFAIP3, APC	1405	22	16792	-3.80278	negative regulation of cyclin-dependent protein serine/threonine kinase activity	2.10584
FDR<0.01 log2FC>1 DOWN	GOTERM_BP_DIRECT	GO:0002244~hematopoietic progenitor cell differentiation	13	0.735294	0.00794916	EML1, C12ORF29, BVES, ZNF784, PTPRZ1, CEBPD, ACP6, HERC6, GPATCH4, COL24A1, ESCO2, CITED2, ADAR	1405	66	16792	-2.3541	hematopoietic progenitor cell differentiation	2.09968
FDR<0.01 log2FC>1 DOWN	GOTERM_BP_DIRECT	GO:0007049~cell cycle	30	1.69683	0.00798456	CKS1B, APEX2, DBF4B, GNAI1, CCNT1, BEX2, AURKA, AURKB, HMCN1, HJURP, SMARCB1, POC5, CCAR1, TXNIP, ERF, TXNL4B, TP53, PIM1, PIM3, CDC20, TRIM21, ESCO2, UHRF1, GSPT2, RASSF2, CHTF18, LIN37, CDK20, PDCD2L, MCTS1	1405	217	16792	-1.6523	cell cycle	2.09775
FDR<0.01 log2FC>1 DOWN	GOTERM_BP_DIRECT	GO:0007623~circadian rhythm	14	0.791855	0.00881593	NONO, CRY2, NR1D1, DBP, ID1, JUN, KLF10, PER2, PER1, ID4, ID3, PPARGC1A, PROX1, MTTP	1405	75	16792	-2.23097	circadian rhythm	2.05473
FDR<0.01 log2FC>1 DOWN	GOTERM_BP_DIRECT	GO:0008283~cell proliferation	45	2.54525	0.00913854	STIL, CKS1B, CDC14A, NDP, E2F8, KITLG, CLK1, AURKB, MCM10, TRAIP, CITED2, KIF2C, DAB2, GRPR, BUB1, TGFA, AXIN2, NRG1, BHLHE41, MYC, ROS1, IL1A, CDK1, KLF10, DLGAP5, KIF15, TP53, TPX2, PIM1, CENPF, DACH1, IFI16, TACC3, CDC25C, ALK, CDC25A, PRKD1, UHRF1, S100B, CHRM3, EPS8, PLK1, DLX5, CHRM1, BUB1B	1405	366	16792	-1.46946	cell proliferation	2.03912
FDR<0.01 log2FC>1 DOWN	GOTERM_BP_DIRECT	GO:0032508~DNA duplex unwinding	10	0.565611	0.00949193	GINS1, ATRX, IGHMBP2, DNA2, CDC45, HELB, PIF1, CHD2, ANXA1, BRIP1	1405	44	16792	-2.71627	DNA duplex unwinding	2.02265
FDR<0.01 log2FC>1 DOWN	GOTERM_BP_DIRECT	GO:0048667~cell morphogenesis involved in neuron differentiation	4	0.226244	0.00961951	MEF2C, HES1, SLC1A3, ID2	1405	6	16792	-7.96773	cell morphogenesis involved in neuron differentiation	2.01685
FDR<0.01 log2FC>1 DOWN	GOTERM_BP_DIRECT	GO:0055012~ventricular cardiac muscle cell differentiation	4	0.226244	0.00961951	MEF2C, RARA, RARB, NRG1	1405	6	16792	-7.96773	ventricular cardiac muscle cell differentiation	2.01685
FDR<0.01 log2FC>1 DOWN	GOTERM_BP_DIRECT	GO:0021915~neural tube development	8	0.452489	0.0103451	STIL, DACT1, C2CD3, PHGDH, SEMA3C, FAM212A, PROX1, INTU	1405	30	16792	-3.18709	neural tube development	1.98527
FDR<0.01 log2FC>1 DOWN	GOTERM_BP_DIRECT	GO:0032331~negative regulation of chondrocyte differentiation	6	0.339367	0.0107054	PTHLH, ADAMTS7, RARG, EFEMP1, RARB, SOX9	1405	17	16792	-4.21821	negative regulation of chondrocyte differentiation	1.9704
FDR<0.01 log2FC>1 DOWN	GOTERM_BP_DIRECT	GO:0008584~male gonad development	16	0.904977	0.011015	HMGB2, ARID5B, HOXA11, KITLG, SOX9, NR0B1, CITED2, AKR1C3, TNFSF10, COL9A3, GATA6, GATA3, RRM1, PATZ1, ASPM, PITX2	1405	94	16792	-2.03432	male gonad development	1.95801
FDR<0.01 log2FC>1 DOWN	GOTERM_BP_DIRECT	GO:0007416~synapse assembly	12	0.678733	0.0114802	PCDHB9, FLRT3, NRCAM, GPM6A, PCDHB16, NLGN1, PCDHB2, PCDHB13, NRG1, SLITRK6, PCDHB10, PCLO	1405	61	16792	-2.35113	synapse assembly	1.94005
FDR<0.01 log2FC>1 DOWN	GOTERM_BP_DIRECT	GO:0010332~response to gamma radiation	8	0.452489	0.0124206	ERCC6, CCL2, GATA3, PML, TP53, BRCA2, MYC, CXCL10	1405	31	16792	-3.08428	response to gamma radiation	1.90586
FDR<0.01 log2FC>1 DOWN	GOTERM_BP_DIRECT	GO:0048384~retinoic acid receptor signaling pathway	6	0.339367	0.0138214	SP100, RARG, PML, ESRRG, RARA, RARB	1405	18	16792	-3.98387	retinoic acid receptor signaling pathway	1.85945
FDR<0.01 log2FC>1 DOWN	GOTERM_BP_DIRECT	GO:0086004~regulation of cardiac muscle cell contraction	5	0.282805	0.0139541	ANK2, PDE4B, ATP1A1, PDE4D, KCNJ2	1405	12	16792	-4.97983	regulation of cardiac muscle cell contraction	1.8553
FDR<0.01 log2FC>1 DOWN	GOTERM_BP_DIRECT	GO:0051310~metaphase plate congression	5	0.282805	0.0139541	KIF22, KIF2C, CENPF, CENPE, NDC80	1405	12	16792	-4.97983	metaphase plate congression	1.8553
FDR<0.01 log2FC>1 DOWN	GOTERM_BP_DIRECT	GO:0036499~PERK-mediated unfolded protein response	5	0.282805	0.0139541	ATF3, CCL2, CXCL8, ASNS, DDIT3	1405	12	16792	-4.97983	PERK-mediated unfolded protein response	1.8553
FDR<0.01 log2FC>1 DOWN	GOTERM_BP_DIRECT	GO:0019441~tryptophan catabolic process to kynurenine	4	0.226244	0.0157947	KYNU, TDO2, KMO, AFMID	1405	7	16792	-6.82949	tryptophan catabolic process to kynurenine	1.80149
FDR<0.01 log2FC>1 DOWN	GOTERM_BP_DIRECT	GO:2000617~positive regulation of histone H3-K9 acetylation	4	0.226244	0.0157947	PIH1D1, SMARCB1, GATA3, NAP1L2	1405	7	16792	-6.82949	positive regulation of histone H3-K9 acetylation	1.80149
FDR<0.01 log2FC>1 DOWN	GOTERM_BP_DIRECT	GO:0021987~cerebral cortex development	11	0.622172	0.016622	KIF14, CEP120, FAT4, WDR62, BTBD3, H2AFX, ARHGAP11B, CDH2, PLCB1, TACC3, ASPM	1405	56	16792	-2.34764	cerebral cortex development	1.77932
FDR<0.01 log2FC>1 DOWN	GOTERM_BP_DIRECT	GO:0045893~positive regulation of transcription, DNA-templated	58	3.28054	0.017452	MEF2C, ELF1, MITF, RORB, PAX3, HMGN5, ZIC1, CITED2, MAGED1, DAB2, GATA6, GATA3, CEP290, RARA, ATOH8, PLCB1, MYC, CCNA2, FGF2, ATF7IP, SP100, TP53, PPARGC1A, PROX1, DDIT3, BTBD8, JUN, TFAP2B, SMARCAD1, CKS1B, HMGB2, TFAP4, NDP, HOXA11, TFEB, SOX9, PRDM16, ZBTB17, TASP1, RGMB, NPAS3, NR1D1, NR1D2, KDM3A, TCF4, NFATC1, DVL2, YEATS4, ESRRG, BRCA2, STAT1, FEZF1, ID2, DLX5, NOTCH4, RFX3, KLF4, RNF111	1405	515	16792	-1.34601	positive regulation of transcription, DNA-templated	1.75816
FDR<0.01 log2FC>1 DOWN	GOTERM_BP_DIRECT	GO:0000732~strand displacement	7	0.395928	0.0181526	EXO1, DNA2, RAD51AP1, BRCA2, BRIP1, RAD51, BARD1	1405	26	16792	-3.21774	strand displacement	1.74106
FDR<0.01 log2FC>1 DOWN	GOTERM_BP_DIRECT	GO:0035810~positive regulation of urine volume	5	0.282805	0.0188445	EDNRB, EDN1, TFAP2B, HAS2, NPR3	1405	13	16792	-4.59677	positive regulation of urine volume	1.72481
FDR<0.01 log2FC>1 DOWN	GOTERM_BP_DIRECT	GO:0006468~protein phosphorylation	52	2.94118	0.0197516	RNASEL, FASTKD2, CCNT1, PKMYT1, AURKA, AURKB, CAMKK1, PRKY, COQ8B, ATP23, MLKL, RARA, ROS1, TNIK, PRKAB2, PIM1, NEK10, PIM3, CDK6, DGUOK, PBK, PRKD1, PDIK1L, BUB1B, TXK, EIF2AK2, MAP3K12, CCL2, NEK2, STK17A, BRSK1, RIOK2, TRIB2, CAMKV, BUB1, CAMK2D, FYB, ALPK1, MAK, PDK4, MAPK10, GSG2, IKBKE, PLK4, P2RX7, ICK, PLK2, PLK1, RASSF2, BMPR1B, CDK20, LIPE	1405	456	16792	-1.3629	protein phosphorylation	1.7044
FDR<0.01 log2FC>1 DOWN	GOTERM_BP_DIRECT	GO:0002068~glandular epithelial cell development	3	0.169683	0.0197921	RARG, RARA, RARB	1405	3	16792	-11.9516	glandular epithelial cell development	1.70351
FDR<0.01 log2FC>1 DOWN	GOTERM_BP_DIRECT	GO:0032200~telomere organization	7	0.395928	0.0217325	HIST4H4, HIST1H4E, HIST1H3D, HIST1H4C, HIST1H3E, HIST2H4A, HIST1H4H	1405	27	16792	-3.09856	telomere organization	1.66289
FDR<0.01 log2FC>1 DOWN	GOTERM_BP_DIRECT	GO:0051315~attachment of mitotic spindle microtubules to kinetochore	4	0.226244	0.0237183	KIF2C, CENPC, CENPE, NDC80	1405	8	16792	-5.9758	attachment of mitotic spindle microtubules to kinetochore	1.62492
FDR<0.01 log2FC>1 DOWN	GOTERM_BP_DIRECT	GO:0051256~mitotic spindle midzone assembly	4	0.226244	0.0237183	KIF23, CDC14A, AURKB, RACGAP1	1405	8	16792	-5.9758	mitotic spindle midzone assembly	1.62492
FDR<0.01 log2FC>1 DOWN	GOTERM_BP_DIRECT	GO:0050702~interleukin-1 beta secretion	4	0.226244	0.0237183	CD36, GBP5, TLR4, TLR6	1405	8	16792	-5.9758	interleukin-1 beta secretion	1.62492
FDR<0.01 log2FC>1 DOWN	GOTERM_BP_DIRECT	GO:0000012~single strand break repair	4	0.226244	0.0237183	APLF, TDP1, XRCC1, SIRT1	1405	8	16792	-5.9758	single strand break repair	1.62492
FDR<0.01 log2FC>1 DOWN	GOTERM_BP_DIRECT	GO:0006284~base-excision repair	8	0.452489	0.0237419	RPA2, DNA2, APEX2, ERCC6, NEIL3, TP53, XRCC1, PARP2	1405	35	16792	-2.73179	base-excision repair	1.62448
FDR<0.01 log2FC>1 DOWN	GOTERM_BP_DIRECT	GO:0071277~cellular response to calcium ion	10	0.565611	0.0241394	AKR1C3, FUS, MEF2C, SYT1, CRHBP, JUN, EDN1, CAMK2D, ECT2, CARF	1405	51	16792	-2.34345	cellular response to calcium ion	1.61727
FDR<0.01 log2FC>1 DOWN	GOTERM_BP_DIRECT	GO:0030155~regulation of cell adhesion	9	0.50905	0.0243649	LAMA2, KIF14, S1PR1, IL18, PML, PPP1R12A, CXCL8, SOX9, ABL2	1405	43	16792	-2.5015	regulation of cell adhesion	1.61323
FDR<0.01 log2FC>1 DOWN	GOTERM_BP_DIRECT	GO:0010001~glial cell differentiation	5	0.282805	0.0246716	METRN, KLF15, CDH2, FGF2, GAP43	1405	14	16792	-4.26843	glial cell differentiation	1.6078
FDR<0.01 log2FC>1 DOWN	GOTERM_BP_DIRECT	GO:0001843~neural tube closure	13	0.735294	0.0255557	DVL2, STIL, CLUAP1, RARG, LMO4, FUZ, CITED2, PRICKLE1, CC2D2A, IFT172, KIF20B, RARA, TWIST1	1405	77	16792	-2.0178	neural tube closure	1.59251
FDR<0.01 log2FC>1 DOWN	GOTERM_BP_DIRECT	GO:0043392~negative regulation of DNA binding	7	0.395928	0.0257595	SP100, TFAP4, ID2, NEK2, JUN, ZNF462, IFI16	1405	28	16792	-2.9879	negative regulation of DNA binding	1.58906
FDR<0.01 log2FC>1 DOWN	GOTERM_BP_DIRECT	GO:0032689~negative regulation of interferon-gamma production	7	0.395928	0.0257595	TNFSF4, GATA3, CD274, TLR4, RARA, LGALS9, PDCD1LG2	1405	28	16792	-2.9879	negative regulation of interferon-gamma production	1.58906
FDR<0.01 log2FC>1 DOWN	GOTERM_BP_DIRECT	GO:0016339~calcium-dependent cell-cell adhesion via plasma membrane cell adhesion molecules	7	0.395928	0.0257595	PCDHB9, PCDHB16, NLGN1, PCDHB2, PCDHB13, CDH2, PCDHB10	1405	28	16792	-2.9879	calcium-dependent cell-cell adhesion via plasma membrane cell adhesion molecules	1.58906
FDR<0.01 log2FC>1 DOWN	GOTERM_BP_DIRECT	GO:0045669~positive regulation of osteoblast differentiation	11	0.622172	0.0260503	MEF2C, PRKD1, CEBPA, CTHRC1, CEBPD, GJA1, ID4, JAG1, SMAD1, BMPR1B, FGF2	1405	60	16792	-2.19113	positive regulation of osteoblast differentiation	1.58419
FDR<0.01 log2FC>1 DOWN	GOTERM_BP_DIRECT	GO:0097150~neuronal stem cell population maintenance	6	0.339367	0.0266417	HES1, PRRX1, JAG1, CDH2, PROX1, ASPM	1405	21	16792	-3.41474	neuronal stem cell population maintenance	1.57444
FDR<0.01 log2FC>1 DOWN	GOTERM_BP_DIRECT	GO:0000132~establishment of mitotic spindle orientation	6	0.339367	0.0266417	SPRY2, SPRY1, CENPA, GPSM2, NDC80, SPDL1	1405	21	16792	-3.41474	establishment of mitotic spindle orientation	1.57444
FDR<0.01 log2FC>1 DOWN	GOTERM_BP_DIRECT	GO:0051973~positive regulation of telomerase activity	7	0.395928	0.0302532	MAP3K4, NEK2, WRAP53, PKIB, AURKB, MYC, KLF4	1405	29	16792	-2.88487	positive regulation of telomerase activity	1.51923
FDR<0.01 log2FC>1 DOWN	GOTERM_BP_DIRECT	GO:0032755~positive regulation of interleukin-6 production	9	0.50905	0.0312729	DDX58, P2RX7, TBC1D23, ZBTB20, CD36, MYD88, TNFSF4, TLR4, IL1A	1405	45	16792	-2.39032	positive regulation of interleukin-6 production	1.50483
FDR<0.01 log2FC>1 DOWN	GOTERM_BP_DIRECT	GO:0000183~chromatin silencing at rDNA	8	0.452489	0.0314522	HIST4H4, HIST1H4E, HIST1H3D, HIST1H4C, HIST1H3E, HIST2H4A, SIRT1, HIST1H4H	1405	37	16792	-2.58413	chromatin silencing at rDNA	1.50235
FDR<0.01 log2FC>1 DOWN	GOTERM_BP_DIRECT	GO:0007215~glutamate receptor signaling pathway	5	0.282805	0.031469	GRIK2, KCNB1, GRIA3, GRIA4, PLCB1	1405	15	16792	-3.98387	glutamate receptor signaling pathway	1.50212
FDR<0.01 log2FC>1 DOWN	GOTERM_BP_DIRECT	GO:2000310~regulation of N-methyl-D-aspartate selective glutamate receptor activity	5	0.282805	0.031469	MEF2C, CRHBP, MAPK8IP2, NLGN1, PPARGC1A	1405	15	16792	-3.98387	regulation of N-methyl-D-aspartate selective glutamate receptor activity	1.50212
FDR<0.01 log2FC>1 DOWN	GOTERM_BP_DIRECT	GO:0006977~DNA damage response, signal transduction by p53 class mediator resulting in cell cycle arrest	11	0.622172	0.0319794	CCNB1, TNKS1BP1, CDK1, BTG2, PLK2, E2F7, PML, TP53, AURKA, CDC25C, GTSE1	1405	62	16792	-2.12045	DNA damage response, signal transduction by p53 class mediator resulting in cell cycle arrest	1.49513
FDR<0.01 log2FC>1 DOWN	GOTERM_BP_DIRECT	GO:0060045~positive regulation of cardiac muscle cell proliferation	6	0.339367	0.0321725	CCNB1, MEF2C, CDK1, GATA6, NRG1, FGF2	1405	22	16792	-3.25953	positive regulation of cardiac muscle cell proliferation	1.49252
FDR<0.01 log2FC>1 DOWN	GOTERM_BP_DIRECT	GO:0042493~response to drug	36	2.0362	0.0327507	HMGB2, SMTNL1, XRCC1, PFAS, TNFRSF11B, SLC1A3, GATA6, BCHE, GATA3, TGFA, SEMA3C, ENO3, CAT, LOX, THBS1, MYC, PMS1, LTA, TXNIP, LPL, CDK1, ANXA1, CENPF, ATP1A1, STAT1, RAD54L, PPARGC1A, ABCB4, RAD51, CCNB1, P2RX7, XPC, JUN, TFAP2B, TGIF1, HTR2A	1405	304	16792	-1.41532	response to drug	1.48478
FDR<0.01 log2FC>1 DOWN	GOTERM_BP_DIRECT	GO:0006366~transcription from RNA polymerase II promoter	56	3.16742	0.0329055	MEF2C, HLF, ELF1, ZNF292, BACH2, LMO4, CCNT1, MITF, HOXD13, ZNF202, NFKB2, PTTG1, PAX3, ZIC1, MED20, SOHLH2, FUBP1, GATA6, GATA3, CREB3L4, MYC, NFX1, PITX2, SNAPC2, TADA2A, SNAPC4, TP53, CARF, JUN, ZGLP1, TFAP2B, TXK, GLIS3, TFAP4, SOX5, SOX9, ERCC6, NFATC1, TRIP13, DVL2, CEBPA, CEBPD, MAFB, KLF15, SMAD1, MAFK, RBMX, IRF9, PLSCR1, ATF3, CSRNP3, DBP, DLX5, TRPS1, PBX1, KLF4	1405	513	16792	-1.30466	transcription from RNA polymerase II promoter	1.48273
FDR<0.01 log2FC>1 DOWN	GOTERM_BP_DIRECT	GO:0035457~cellular response to interferon-alpha	4	0.226244	0.0334013	IFIT3, IFIT2, GATA3, OAS1	1405	9	16792	-5.31182	cellular response to interferon-alpha	1.47624
FDR<0.01 log2FC>1 DOWN	GOTERM_BP_DIRECT	GO:0008608~attachment of spindle microtubules to kinetochore	4	0.226244	0.0334013	KNL1, SGO1, NDC80, AURKB	1405	9	16792	-5.31182	attachment of spindle microtubules to kinetochore	1.47624
FDR<0.01 log2FC>1 DOWN	GOTERM_BP_DIRECT	GO:0035456~response to interferon-beta	4	0.226244	0.0334013	IKBKE, PLSCR1, XAF1, STAT1	1405	9	16792	-5.31182	response to interferon-beta	1.47624
FDR<0.01 log2FC>1 DOWN	GOTERM_BP_DIRECT	GO:0030071~regulation of mitotic metaphase/anaphase transition	4	0.226244	0.0334013	CDC6, PLK1, CENPE, UBE2C	1405	9	16792	-5.31182	regulation of mitotic metaphase/anaphase transition	1.47624
FDR<0.01 log2FC>1 DOWN	GOTERM_BP_DIRECT	GO:0010389~regulation of G2/M transition of mitotic cell cycle	4	0.226244	0.0334013	KIF14, CAMK2D, CENPF, KCNH5	1405	9	16792	-5.31182	regulation of G2/M transition of mitotic cell cycle	1.47624
FDR<0.01 log2FC>1 DOWN	GOTERM_BP_DIRECT	GO:0060271~cilium morphogenesis	19	1.07466	0.0344843	IQCB1, SCLT1, RPGR, KIF24, CEP126, AHI1, KIAA0586, DNAH5, FUZ, ICK, IFT172, CC2D2A, CFAP20, CEP290, RFX3, INTU, TTC21A, PARVA, ARL13B	1405	136	16792	-1.66971	cilium morphogenesis	1.46238
FDR<0.01 log2FC>1 DOWN	GOTERM_BP_DIRECT	GO:0010595~positive regulation of endothelial cell migration	9	0.50905	0.0351837	PRKD1, GATA3, EDN1, ANGPT1, ATOH8, THBS1, FGF2, PROX1, KDR	1405	46	16792	-2.33836	positive regulation of endothelial cell migration	1.45366
FDR<0.01 log2FC>1 DOWN	GOTERM_BP_DIRECT	GO:0032480~negative regulation of type I interferon production	7	0.395928	0.0352303	DDX58, IKBKE, IFIH1, ISG15, HERC5, TNFAIP3, DHX58	1405	30	16792	-2.78871	negative regulation of type I interferon production	1.45308
FDR<0.01 log2FC>1 DOWN	GOTERM_BP_DIRECT	GO:0009611~response to wounding	11	0.622172	0.0352737	VWF, GFAP, SLC1A3, CCL2, CTGF, ITGB4, HOXB13, AURKA, ID3, MYC, GAP43	1405	63	16792	-2.08679	response to wounding	1.45255
FDR<0.01 log2FC>1 DOWN	GOTERM_BP_DIRECT	GO:0034354~'de novo' NAD biosynthetic process from tryptophan	3	0.169683	0.0373968	KYNU, KMO, AFMID	1405	4	16792	-8.9637	'de novo' NAD biosynthetic process from tryptophan	1.42717
FDR<0.01 log2FC>1 DOWN	GOTERM_BP_DIRECT	GO:0060534~trachea cartilage development	3	0.169683	0.0373968	RARG, RARA, SOX9	1405	4	16792	-8.9637	trachea cartilage development	1.42717
FDR<0.01 log2FC>1 DOWN	GOTERM_BP_DIRECT	GO:0046602~regulation of mitotic centrosome separation	3	0.169683	0.0373968	KIF11, NEK2, CHEK1	1405	4	16792	-8.9637	regulation of mitotic centrosome separation	1.42717
FDR<0.01 log2FC>1 DOWN	GOTERM_BP_DIRECT	GO:0000083~regulation of transcription involved in G1/S transition of mitotic cell cycle	6	0.339367	0.0383684	CDK1, CDC6, CDC45, FBXO5, ORC1, CDT1	1405	23	16792	-3.11781	regulation of transcription involved in G1/S transition of mitotic cell cycle	1.41603
FDR<0.01 log2FC>1 DOWN	GOTERM_BP_DIRECT	GO:0051439~regulation of ubiquitin-protein ligase activity involved in mitotic cell cycle	6	0.339367	0.0383684	CCNB1, CDK1, PLK1, FBXO5, CDC20, UBE2C	1405	23	16792	-3.11781	regulation of ubiquitin-protein ligase activity involved in mitotic cell cycle	1.41603
FDR<0.01 log2FC>1 DOWN	GOTERM_BP_DIRECT	GO:0051966~regulation of synaptic transmission, glutamatergic	6	0.339367	0.0383684	MEF2C, SYT1, DKK1, CNR1, MAPK8IP2, OPHN1	1405	23	16792	-3.11781	regulation of synaptic transmission, glutamatergic	1.41603
FDR<0.01 log2FC>1 DOWN	GOTERM_BP_DIRECT	GO:0010569~regulation of double-strand break repair via homologous recombination	5	0.282805	0.0392567	RPA2, RAD51AP1, FIGN, CHEK1, RAD51	1405	16	16792	-3.73488	regulation of double-strand break repair via homologous recombination	1.40609
FDR<0.01 log2FC>1 DOWN	GOTERM_BP_DIRECT	GO:0061036~positive regulation of cartilage development	5	0.282805	0.0392567	SOX5, SOX6, SMAD1, BMPR1B, SOX9	1405	16	16792	-3.73488	positive regulation of cartilage development	1.40609
FDR<0.01 log2FC>1 DOWN	GOTERM_BP_DIRECT	GO:0014002~astrocyte development	5	0.282805	0.0392567	PLP1, GFAP, VIM, TLR4, CDK6	1405	16	16792	-3.73488	astrocyte development	1.40609
FDR<0.01 log2FC>1 DOWN	GOTERM_BP_DIRECT	GO:0045668~negative regulation of osteoblast differentiation	8	0.452489	0.0406799	ID2, ID1, CDK6, RORB, ID3, AXIN2, TWIST1, IGFBP5	1405	39	16792	-2.45161	negative regulation of osteoblast differentiation	1.39062
FDR<0.01 log2FC>1 DOWN	GOTERM_BP_DIRECT	GO:0043507~positive regulation of JUN kinase activity	7	0.395928	0.0407046	DVL2, FZD8, EPHA4, TRAF2, MAP3K4, EDN1, TLR6	1405	31	16792	-2.69875	positive regulation of JUN kinase activity	1.39036
FDR<0.01 log2FC>1 DOWN	GOTERM_BP_DIRECT	GO:0030334~regulation of cell migration	12	0.678733	0.0428877	LAMA2, DDX58, KIF14, GSX2, LMO4, AMOT, DPYSL3, JAG1, TMSB4Y, UNC5C, DOCK10, PITX2	1405	74	16792	-1.9381	regulation of cell migration	1.36767
FDR<0.01 log2FC>1 DOWN	GOTERM_BP_DIRECT	GO:0000910~cytokinesis	9	0.50905	0.0439659	KIF23, PRC1, PLK1, INCENP, KLHL13, BRCA2, ESPL1, ECT2, KIF20A	1405	48	16792	-2.24093	cytokinesis	1.35688
FDR<0.01 log2FC>1 DOWN	GOTERM_BP_DIRECT	GO:0040037~negative regulation of fibroblast growth factor receptor signaling pathway	4	0.226244	0.0448117	SPRY2, SPRY1, SULF1, THBS1	1405	10	16792	-4.78064	negative regulation of fibroblast growth factor receptor signaling pathway	1.34861
FDR<0.01 log2FC>1 DOWN	GOTERM_BP_DIRECT	GO:0070365~hepatocyte differentiation	4	0.226244	0.0448117	E2F7, E2F8, ANXA1, PROX1	1405	10	16792	-4.78064	hepatocyte differentiation	1.34861
FDR<0.01 log2FC>1 DOWN	GOTERM_BP_DIRECT	GO:0007088~regulation of mitotic nuclear division	6	0.339367	0.0452429	NEK2, BORA, KIF20B, FBXO5, PKMYT1, CDC25C	1405	24	16792	-2.9879	regulation of mitotic nuclear division	1.34445
FDR<0.01 log2FC>1 DOWN	GOTERM_BP_DIRECT	GO:0007346~regulation of mitotic cell cycle	8	0.452489	0.0458897	CKS1B, PLK1, RPRM, FBXO5, PIM3, TTC28, SIRT1, MYC	1405	40	16792	-2.39032	regulation of mitotic cell cycle	1.33828
FDR<0.01 log2FC>1 DOWN	GOTERM_BP_DIRECT	GO:0006302~double-strand break repair	11	0.622172	0.0465533	PARP9, APLF, TDP1, DTX3L, BRCA2, BRIP1, H2AFX, RAD52, CDCA5, ESCO2, TRIP13	1405	66	16792	-1.99193	double-strand break repair	1.33205
FDR<0.01 log2FC>1 DOWN	GOTERM_BP_DIRECT	GO:0007093~mitotic cell cycle checkpoint	7	0.395928	0.0466873	MAD2L1BP, MAD2L1, PLK2, BUB1, TTK, BUB1B, CHEK1	1405	32	16792	-2.61441	mitotic cell cycle checkpoint	1.3308
FDR<0.01 log2FC>1 DOWN	GOTERM_BP_DIRECT	GO:0006335~DNA replication-dependent nucleosome assembly	7	0.395928	0.0466873	HIST4H4, HIST1H4E, HIST1H3D, HIST1H4C, HIST1H3E, HIST2H4A, HIST1H4H	1405	32	16792	-2.61441	DNA replication-dependent nucleosome assembly	1.3308
FDR<0.01 log2FC>1 DOWN	GOTERM_BP_DIRECT	GO:0007050~cell cycle arrest	19	1.07466	0.0467385	ZBTB49, PRKAB2, PML, TP53, RPRM, CXCL8, CDK6, GAS7, DDIT3, RASSF1, CDKN2D, BTG4, MTBP, KIF20B, THBS1, MYC, PPP1R15A, BARD1, APC	1405	141	16792	-1.6105	cell cycle arrest	1.33033
FDR<0.01 log2FC>1 DOWN	GOTERM_BP_DIRECT	GO:0030902~hindbrain development	5	0.282805	0.0480417	CEP290, AHI1, WLS, SMAD1, BMP5	1405	17	16792	-3.51518	hindbrain development	1.31838
FDR<0.01 log2FC>1 DOWN	GOTERM_BP_DIRECT	GO:0021542~dentate gyrus development	5	0.282805	0.0480417	MEF2C, ATAT1, BTG2, CDK6, PROX1	1405	17	16792	-3.51518	dentate gyrus development	1.31838
FDR<0.01 log2FC>1 DOWN	GOTERM_BP_DIRECT	GO:0010628~positive regulation of gene expression	31	1.75339	0.0485033	MEF2C, MITF, VIM, GJA1, TLR4, IL7R, HMGN5, CITED2, FUBP1, SPRY2, ANK2, ANK3, ITGB8, CTGF, MYC, IL1A, TWIST1, CDK1, PLP1, TP53, CDK6, SMAD1, PTGFR, LGALS9, DDX58, PLSCR1, P2RX7, ID2, ID1, SFRP4, KLF4	1405	262	16792	-1.41412	positive regulation of gene expression	1.31423
FDR<0.01 log2FC>1 DOWN	GOTERM_BP_DIRECT	GO:0070373~negative regulation of ERK1 and ERK2 cascade	10	0.565611	0.0503296	SPRY2, SPRY1, ATF3, LMO3, DMD, CNKSR3, PTPRR, TLR4, FLCN, KLF4	1405	58	16792	-2.06062	negative regulation of ERK1 and ERK2 cascade	1.29818
FDR<0.01 log2FC>1 DOWN	GOTERM_BP_DIRECT	GO:0006006~glucose metabolic process	11	0.622172	0.0507973	SLC25A11, PGM5, GNPDA2, PDK4, SLC37A4, TFAP2B, OAS1, NPY1R, MYC, PGM2L1, IGFBP5	1405	67	16792	-1.9622	glucose metabolic process	1.29416
FDR<0.01 log2FC>1 DOWN	GOTERM_BP_DIRECT	GO:0000278~mitotic cell cycle	8	0.452489	0.0515078	PAK3, CENPC, RRM1, CENPF, KIF18B, CENPE, CDC5L, PPP2R2B	1405	41	16792	-2.33202	mitotic cell cycle	1.28813
FDR<0.01 log2FC>1 DOWN	GOTERM_BP_DIRECT	GO:0001578~microtubule bundle formation	6	0.339367	0.0528041	PRC1, PLK1, TPPP, MAP2, MAP1B, KIF20A	1405	25	16792	-2.86838	microtubule bundle formation	1.27733
FDR<0.01 log2FC>1 DOWN	GOTERM_BP_DIRECT	GO:0050808~synapse organization	7	0.395928	0.0531864	RAB39B, PAK3, LRRTM2, DRP2, NLGN4X, CTNND2, NLGN1	1405	33	16792	-2.53519	synapse organization	1.2742
FDR<0.01 log2FC>1 DOWN	GOTERM_BP_DIRECT	GO:0070059~intrinsic apoptotic signaling pathway in response to endoplasmic reticulum stress	7	0.395928	0.0531864	TRAF2, CASP4, CHAC1, BBC3, PML, PPP1R15A, DDIT3	1405	33	16792	-2.53519	intrinsic apoptotic signaling pathway in response to endoplasmic reticulum stress	1.2742
FDR<0.01 log2FC>1 DOWN	GOTERM_BP_DIRECT	GO:0045814~negative regulation of gene expression, epigenetic	9	0.50905	0.054079	HIST4H4, PHF19, H2AFY2, HIST1H4E, HIST1H3D, HIST1H4C, HIST1H3E, HIST2H4A, HIST1H4H	1405	50	16792	-2.15129	negative regulation of gene expression, epigenetic	1.26697
FDR<0.01 log2FC>1 DOWN	GOTERM_BP_DIRECT	GO:0007157~heterophilic cell-cell adhesion via plasma membrane cell adhesion molecules	9	0.50905	0.054079	ALCAM, VCAM1, PTPRD, FAT4, TENM2, NLGN1, NECTIN3, CDH2, CD200	1405	50	16792	-2.15129	heterophilic cell-cell adhesion via plasma membrane cell adhesion molecules	1.26697
FDR<0.01 log2FC>1 DOWN	GOTERM_BP_DIRECT	GO:0071407~cellular response to organic cyclic compound	10	0.565611	0.0551766	CCNB1, CEBPA, RGS20, CCL2, ITGA6, PAK3, IL18, AXIN2, STAT1, IGFBP5	1405	59	16792	-2.0257	cellular response to organic cyclic compound	1.25824
FDR<0.01 log2FC>1 DOWN	GOTERM_BP_DIRECT	GO:0007219~Notch signaling pathway	16	0.904977	0.0559927	CEBPA, CHAC1, MAML2, DTX3, CDK6, JAG1, SOX9, CDH6, HES1, HEY1, FAT4, NOTCH4, IFT172, NLE1, MYC, NR1H4	1405	115	16792	-1.66283	Notch signaling pathway	1.25187
FDR<0.01 log2FC>1 DOWN	GOTERM_BP_DIRECT	GO:0035556~intracellular signal transduction	44	2.48869	0.0574344	EDN1, CXCL8, STK17A, BRSK1, PLCL2, STK32B, STK32A, MAP3K4, CTGF, PLCD3, GUCY1A2, DCLK2, PLCD1, MASTL, DEPDC1B, NRG1, PLCB1, NRG2, NET1, NFATC1, SCG2, DVL2, FYB, MAGI3, TNIK, NUDT4, MCF2, SPSB2, DEPDC1, ARHGAP29, RACGAP1, ECT2, GSG2, PRKD1, MAST4, ICK, RASSF1, CHN1, POLR2M, RGS7, AKAP6, PLA2G4C, MAP3K12, IGFBP5	1405	403	16792	-1.30489	intracellular signal transduction	1.24083
FDR<0.01 log2FC>1 DOWN	GOTERM_BP_DIRECT	GO:0045653~negative regulation of megakaryocyte differentiation	5	0.282805	0.057819	HIST4H4, HIST1H4E, HIST1H4C, HIST2H4A, HIST1H4H	1405	18	16792	-3.31989	negative regulation of megakaryocyte differentiation	1.23793
FDR<0.01 log2FC>1 DOWN	GOTERM_BP_DIRECT	GO:0001556~oocyte maturation	5	0.282805	0.057819	CCNB1, ANG, FBXO5, BRCA2, TRIP13	1405	18	16792	-3.31989	oocyte maturation	1.23793
FDR<0.01 log2FC>1 DOWN	GOTERM_BP_DIRECT	GO:0071539~protein localization to centrosome	5	0.282805	0.057819	STIL, CEP131, C2CD3, SPAG5, AURKA	1405	18	16792	-3.31989	protein localization to centrosome	1.23793
FDR<0.01 log2FC>1 DOWN	GOTERM_BP_DIRECT	GO:2000773~negative regulation of cellular senescence	4	0.226244	0.0578838	CDK6, SIRT1, TERT, TWIST1	1405	11	16792	-4.34604	negative regulation of cellular senescence	1.23744
FDR<0.01 log2FC>1 DOWN	GOTERM_BP_DIRECT	GO:1901653~cellular response to peptide	4	0.226244	0.0578838	ID1, KLF10, KLF15, KLF4	1405	11	16792	-4.34604	cellular response to peptide	1.23744
FDR<0.01 log2FC>1 DOWN	GOTERM_BP_DIRECT	GO:0045446~endothelial cell differentiation	4	0.226244	0.0578838	BMPER, S1PR1, JAG1, KDM6B	1405	11	16792	-4.34604	endothelial cell differentiation	1.23744
FDR<0.01 log2FC>1 DOWN	GOTERM_BP_DIRECT	GO:0014075~response to amine	4	0.226244	0.0578838	CDK1, HNMT, NME1, CAD	1405	11	16792	-4.34604	response to amine	1.23744
FDR<0.01 log2FC>1 DOWN	GOTERM_BP_DIRECT	GO:1903364~positive regulation of cellular protein catabolic process	4	0.226244	0.0578838	AMER1, DACT1, VPS11, TNFAIP3	1405	11	16792	-4.34604	positive regulation of cellular protein catabolic process	1.23744
FDR<0.01 log2FC>1 DOWN	GOTERM_BP_DIRECT	GO:0009597~detection of virus	3	0.169683	0.0589094	DDX58, SERINC5, IFIH1	1405	5	16792	-7.17096	detection of virus	1.22982
FDR<0.01 log2FC>1 DOWN	GOTERM_BP_DIRECT	GO:0060718~chorionic trophoblast cell differentiation	3	0.169683	0.0589094	MAP3K4, E2F7, E2F8	1405	5	16792	-7.17096	chorionic trophoblast cell differentiation	1.22982
FDR<0.01 log2FC>1 DOWN	GOTERM_BP_DIRECT	GO:0061484~hematopoietic stem cell homeostasis	3	0.169683	0.0589094	NOV, NLE1, ADAR	1405	5	16792	-7.17096	hematopoietic stem cell homeostasis	1.22982
FDR<0.01 log2FC>1 DOWN	GOTERM_BP_DIRECT	GO:0072178~nephric duct morphogenesis	3	0.169683	0.0589094	EPHA4, GATA3, EFNB2	1405	5	16792	-7.17096	nephric duct morphogenesis	1.22982
FDR<0.01 log2FC>1 DOWN	GOTERM_BP_DIRECT	GO:0001780~neutrophil homeostasis	3	0.169683	0.0589094	PDE4B, SLC37A4, ANXA1	1405	5	16792	-7.17096	neutrophil homeostasis	1.22982
FDR<0.01 log2FC>1 DOWN	GOTERM_BP_DIRECT	GO:2000809~positive regulation of synaptic vesicle clustering	3	0.169683	0.0589094	MAGI2, NLGN1, CDH2	1405	5	16792	-7.17096	positive regulation of synaptic vesicle clustering	1.22982
FDR<0.01 log2FC>1 DOWN	GOTERM_BP_DIRECT	GO:0006089~lactate metabolic process	3	0.169683	0.0589094	LDHB, PFKFB2, SLC37A4	1405	5	16792	-7.17096	lactate metabolic process	1.22982
FDR<0.01 log2FC>1 DOWN	GOTERM_BP_DIRECT	GO:0006461~protein complex assembly	16	0.904977	0.0595646	TRAF2, CDK1, TFAP4, MITF, TP53, PML, SOX9, SLC9A3R2, NDUFAF1, PPARGC1A, LIN7A, HES1, CCNB1, KCNQ5, KIFAP3, APC	1405	116	16792	-1.6485	protein complex assembly	1.22501
FDR<0.01 log2FC>1 DOWN	GOTERM_BP_DIRECT	GO:0007269~neurotransmitter secretion	9	0.50905	0.0596491	PPFIA2, SYT1, STX1A, PTPRN2, SNPH, LIN7B, BRSK1, SNAP25, LIN7A	1405	51	16792	-2.10911	neurotransmitter secretion	1.2244
FDR<0.01 log2FC>1 DOWN	GOTERM_BP_DIRECT	GO:0030488~tRNA methylation	6	0.339367	0.0610544	ALKBH8, TRMT44, TRMT11, TRMT13, THUMPD2, FTSJ1	1405	26	16792	-2.75806	tRNA methylation	1.21428
FDR<0.01 log2FC>1 DOWN	GOTERM_BP_DIRECT	GO:0006336~DNA replication-independent nucleosome assembly	6	0.339367	0.0610544	ATRX, HIST4H4, HIST1H4E, HIST1H4C, HIST2H4A, HIST1H4H	1405	26	16792	-2.75806	DNA replication-independent nucleosome assembly	1.21428
FDR<0.01 log2FC>1 DOWN	GOTERM_BP_DIRECT	GO:0030198~extracellular matrix organization	24	1.35747	0.06144	GFAP, ITGB4, POSTN, NFKB2, SOX9, COL16A1, VIT, KDR, COL4A5, VCAM1, LAMA2, VWF, TNFRSF11B, COL14A1, COL9A3, ITGA6, CD44, ITGB8, VCAN, LOX, THBS1, COL8A1, FGF2, COL11A1	1405	196	16792	-1.46346	extracellular matrix organization	1.21155
FDR<0.01 log2FC>1 DOWN	GOTERM_BP_DIRECT	GO:0016925~protein sumoylation	16	0.904977	0.0632885	IFIH1, SP100, KIAA1586, NUP160, ZNF451, MITF, TP53, PML, RANGAP1, AURKB, RAD52, CDCA8, XPC, PIAS4, INCENP, NUP35	1405	117	16792	-1.63441	protein sumoylation	1.19868
FDR<0.01 log2FC>1 DOWN	GOTERM_BP_DIRECT	GO:1904837~beta-catenin-TCF complex assembly	8	0.452489	0.0639908	HIST4H4, HIST1H4E, HIST1H4C, AXIN2, HIST2H4A, MYC, TERT, HIST1H4H	1405	43	16792	-2.22355	beta-catenin-TCF complex assembly	1.19388
FDR<0.01 log2FC>1 DOWN	GOTERM_BP_DIRECT	GO:0043525~positive regulation of neuron apoptotic process	8	0.452489	0.0639908	PAK3, BBC3, GRIK2, JUN, TP53, TFAP2B, CDC34, DDIT3	1405	43	16792	-2.22355	positive regulation of neuron apoptotic process	1.19388
FDR<0.01 log2FC>1 DOWN	GOTERM_BP_DIRECT	GO:0034613~cellular protein localization	8	0.452489	0.0639908	DVL2, ANK2, DMD, TP53, AMOT, AHI1, ID4, AXIN2	1405	43	16792	-2.22355	cellular protein localization	1.19388
FDR<0.01 log2FC>1 DOWN	GOTERM_BP_DIRECT	GO:0048538~thymus development	8	0.452489	0.0639908	HES1, CCNB2, MAFB, CARMIL2, LMO4, GATA3, PBX1, CITED2	1405	43	16792	-2.22355	thymus development	1.19388
FDR<0.01 log2FC>1 DOWN	GOTERM_BP_DIRECT	GO:0001501~skeletal system development	18	1.0181	0.0648422	ARSE, FGFR3, HOXA11, KLF10, FGFRL1, HOXD13, POSTN, NPR3, FRZB, SOX9, PTHLH, TNFRSF11B, DLX5, TRPS1, RASSF2, VCAN, BMPR1B, BMP5	1405	137	16792	-1.57028	skeletal system development	1.18814
FDR<0.01 log2FC>1 DOWN	GOTERM_BP_DIRECT	GO:0071300~cellular response to retinoic acid	11	0.622172	0.0650435	MEF2C, CCL2, RARG, RARA, RORB, OGT, SOX9, ABL2, MYC, KLF4, EPHA3	1405	70	16792	-1.87811	cellular response to retinoic acid	1.1868
FDR<0.01 log2FC>1 DOWN	GOTERM_BP_DIRECT	GO:0007265~Ras protein signal transduction	11	0.622172	0.0650435	PRKD1, CNKSR1, PLK2, RASGRP3, RASSF1, RASGRP1, JUN, RAPGEF6, TP53, CCNA2, FGF2	1405	70	16792	-1.87811	Ras protein signal transduction	1.1868
FDR<0.01 log2FC>1 DOWN	GOTERM_BP_DIRECT	GO:0034097~response to cytokine	9	0.50905	0.0655671	IFI27, SP100, JUN, CD274, RELB, PML, RARA, NFKB2, STAT1	1405	52	16792	-2.06855	response to cytokine	1.18331
FDR<0.01 log2FC>1 DOWN	GOTERM_BP_DIRECT	GO:0001947~heart looping	10	0.565611	0.0657528	MEF2C, STIL, CLUAP1, SETDB2, C2CD3, IFT172, AHI1, GJA1, CITED2, ARL13B	1405	61	16792	-1.95928	heart looping	1.18209
FDR<0.01 log2FC>1 DOWN	GOTERM_BP_DIRECT	GO:0007517~muscle organ development	13	0.735294	0.0665595	MEF2C, LAMA2, BVES, DMD, UTRN, CHD2, CENPF, SOX6, PAX3, ID3, SIRT1, CXCL10, TWIST1	1405	89	16792	-1.74574	muscle organ development	1.17679
FDR<0.01 log2FC>1 DOWN	GOTERM_BP_DIRECT	GO:0001890~placenta development	7	0.395928	0.0677517	PEG10, MAP3K4, ANG, E2F7, NDP, E2F8, CCNF	1405	35	16792	-2.39032	placenta development	1.16908
FDR<0.01 log2FC>1 DOWN	GOTERM_BP_DIRECT	GO:0048565~digestive tract development	7	0.395928	0.0677517	CCNB1, ITGA6, FAT4, GATA3, TRPS1, ITGB4, PDGFC	1405	35	16792	-2.39032	digestive tract development	1.16908
FDR<0.01 log2FC>1 DOWN	GOTERM_BP_DIRECT	GO:0043536~positive regulation of blood vessel endothelial cell migration	5	0.282805	0.0685724	PRKD1, AMOT, ANGPT1, THBS1, FGF2	1405	19	16792	-3.14516	positive regulation of blood vessel endothelial cell migration	1.16385
FDR<0.01 log2FC>1 DOWN	GOTERM_BP_DIRECT	GO:0032332~positive regulation of chondrocyte differentiation	5	0.282805	0.0685724	HOXA11, SOX5, SOX6, BMPR1B, SOX9	1405	19	16792	-3.14516	positive regulation of chondrocyte differentiation	1.16385
FDR<0.01 log2FC>1 DOWN	GOTERM_BP_DIRECT	GO:0031290~retinal ganglion cell axon guidance	5	0.282805	0.0685724	ALCAM, NRCAM, ISL2, BMPR1B, SLIT2	1405	19	16792	-3.14516	retinal ganglion cell axon guidance	1.16385
FDR<0.01 log2FC>1 DOWN	GOTERM_BP_DIRECT	GO:0045926~negative regulation of growth	5	0.282805	0.0685724	BBC3, PNPT1, MT1E, MT1F, IGFBP5	1405	19	16792	-3.14516	negative regulation of growth	1.16385
FDR<0.01 log2FC>1 DOWN	GOTERM_BP_DIRECT	GO:0048678~response to axon injury	6	0.339367	0.0699913	FLRT3, CDK1, RANGAP1, DPYSL3, FGF2, KCNK2	1405	27	16792	-2.65591	response to axon injury	1.15496
FDR<0.01 log2FC>1 DOWN	GOTERM_BP_DIRECT	GO:0032728~positive regulation of interferon-beta production	6	0.339367	0.0699913	DDX58, IFIH1, ZBTB20, HMGB2, TLR4, POLR3C	1405	27	16792	-2.65591	positive regulation of interferon-beta production	1.15496
FDR<0.01 log2FC>1 DOWN	GOTERM_BP_DIRECT	GO:0043434~response to peptide hormone	8	0.452489	0.0708623	CD55, BTG2, GNAI1, BTG1, CTGF, ANXA1, GJA1, STAT1	1405	44	16792	-2.17302	response to peptide hormone	1.14958
FDR<0.01 log2FC>1 DOWN	GOTERM_BP_DIRECT	GO:0045815~positive regulation of gene expression, epigenetic	10	0.565611	0.0714879	HIST4H4, ERCC6, TAF1D, HIST1H4E, HIST1H3D, HIST1H4C, HIST1H3E, TWISTNB, HIST2H4A, HIST1H4H	1405	62	16792	-1.92768	positive regulation of gene expression, epigenetic	1.14577
FDR<0.01 log2FC>1 DOWN	GOTERM_BP_DIRECT	GO:0051382~kinetochore assembly	4	0.226244	0.0725271	CENPA, CENPC, CENPF, CENPE	1405	12	16792	-3.98387	kinetochore assembly	1.1395
FDR<0.01 log2FC>1 DOWN	GOTERM_BP_DIRECT	GO:1990440~positive regulation of transcription from RNA polymerase II promoter in response to endoplasmic reticulum stress	4	0.226244	0.0725271	ATF6, ATF3, TP53, DDIT3	1405	12	16792	-3.98387	positive regulation of transcription from RNA polymerase II promoter in response to endoplasmic reticulum stress	1.1395
FDR<0.01 log2FC>1 DOWN	GOTERM_BP_DIRECT	GO:0006954~inflammatory response	41	2.319	0.0734875	CCL2, CRHBP, IL18, TACR1, CXCL3, TLR1, CXCL2, CXCL8, TLR4, NFKB2, TLR6, HMGB1P1, CXCL10, TNFRSF11B, CASP4, MYD88, PTX3, THBS1, NR1H4, IL1A, NFX1, SCG2, NFKBIZ, PLP1, GBP5, SP100, RELB, ANXA1, TNFRSF14, IFI16, SMAD1, CDO1, PTGFR, LGALS9, PRKD1, P2RX7, BMPR1B, HDAC9, PLA2G4C, TNFAIP3, THEMIS2	1405	379	16792	-1.29292	inflammatory response	1.13379
FDR<0.01 log2FC>1 DOWN	GOTERM_BP_DIRECT	GO:0006352~DNA-templated transcription, initiation	7	0.395928	0.0758194	HIST4H4, HIST1H4E, HIST1H4C, HIST2H4A, TCF4, MYC, HIST1H4H	1405	36	16792	-2.32392	DNA-templated transcription, initiation	1.12022
FDR<0.01 log2FC>1 DOWN	GOTERM_BP_DIRECT	GO:0008284~positive regulation of cell proliferation	49	2.77149	0.0761719	DBF4B, FGFR3, PRC1, EDN1, ST8SIA1, NAP1L1, TTK, HMGN5, SOX9, CXCL10, AKR1C3, EDNRB, CLCF1, CTGF, TGFA, PDGFC, RARA, RARB, NRG1, THBS1, FGF2, MYC, CCAR1, KIF14, CEP131, SHMT2, CHTOP, TNFSF4, RARG, CRIP2, IL7, EFNB2, CDC20, PTGFR, SIRT1, PROX1, KDR, HES1, PTHLH, ATF3, S100B, CHRM1, KIF20B, TFAP2B, HAS2, PBX1, ID4, MCTS1, HTR2A	1405	466	16792	-1.25671	positive regulation of cell proliferation	1.11821
FDR<0.01 log2FC>1 DOWN	GOTERM_BP_DIRECT	GO:0006303~double-strand break repair via nonhomologous end joining	10	0.565611	0.0775236	HIST4H4, PIAS4, HIST1H4E, HMG20A, H2AFX, ATP23, HIST1H4C, HIST2H4A, BARD1, HIST1H4H	1405	63	16792	-1.89708	double-strand break repair via nonhomologous end joining	1.11057
FDR<0.01 log2FC>1 DOWN	GOTERM_BP_DIRECT	GO:0072659~protein localization to plasma membrane	10	0.565611	0.0775236	FYB, GPR158, TNIK, ANK2, ANK3, PIGW, RAPGEF6, FGF13, CACNB3, KCNIP4	1405	63	16792	-1.89708	protein localization to plasma membrane	1.11057
FDR<0.01 log2FC>1 DOWN	GOTERM_BP_DIRECT	GO:0048511~rhythmic process	9	0.50905	0.0784551	HLF, NR1D2, PSPC1, NLGN1, RORB, NFKB2, MAPK10, DDX5, TWIST1	1405	54	16792	-1.99193	rhythmic process	1.10538
FDR<0.01 log2FC>1 DOWN	GOTERM_BP_DIRECT	GO:0006890~retrograde vesicle-mediated transport, Golgi to ER	12	0.678733	0.0789871	KIF23, KIF22, KIF2C, ARFGAP2, KIF11, KIFAP3, KIF15, KIF18A, UVRAG, CENPE, RACGAP1, ERGIC2	1405	82	16792	-1.74901	retrograde vesicle-mediated transport, Golgi to ER	1.10244
FDR<0.01 log2FC>1 DOWN	GOTERM_BP_DIRECT	GO:2000352~negative regulation of endothelial cell apoptotic process	6	0.339367	0.0796069	GATA3, ANGPT1, TNFAIP3, TERT, KDR, SCG2	1405	28	16792	-2.56106	negative regulation of endothelial cell apoptotic process	1.09905
FDR<0.01 log2FC>1 DOWN	GOTERM_BP_DIRECT	GO:0007528~neuromuscular junction development	6	0.339367	0.0796069	ANK3, UTRN, CACNB1, PDZRN3, CACNB3, COL4A5	1405	28	16792	-2.56106	neuromuscular junction development	1.09905
FDR<0.01 log2FC>1 DOWN	GOTERM_BP_DIRECT	GO:0006541~glutamine metabolic process	5	0.282805	0.0802763	PHGDH, ASNSD1, CAD, ASNS, PFAS	1405	20	16792	-2.9879	glutamine metabolic process	1.09541
FDR<0.01 log2FC>1 DOWN	GOTERM_BP_DIRECT	GO:0043153~entrainment of circadian clock by photoperiod	5	0.282805	0.0802763	CRY2, ID2, PML, TP53, PER1	1405	20	16792	-2.9879	entrainment of circadian clock by photoperiod	1.09541
FDR<0.01 log2FC>1 DOWN	GOTERM_BP_DIRECT	GO:0045143~homologous chromosome segregation	3	0.169683	0.0835543	PLK1, ESPL1, PTTG1	1405	6	16792	-5.9758	homologous chromosome segregation	1.07803
FDR<0.01 log2FC>1 DOWN	GOTERM_BP_DIRECT	GO:0003158~endothelium development	3	0.169683	0.0835543	GJA1, SLC40A1, KDR	1405	6	16792	-5.9758	endothelium development	1.07803
FDR<0.01 log2FC>1 DOWN	GOTERM_BP_DIRECT	GO:2000651~positive regulation of sodium ion transmembrane transporter activity	3	0.169683	0.0835543	ANK3, DMD, CNKSR3	1405	6	16792	-5.9758	positive regulation of sodium ion transmembrane transporter activity	1.07803
FDR<0.01 log2FC>1 DOWN	GOTERM_BP_DIRECT	GO:0060137~maternal process involved in parturition	3	0.169683	0.0835543	CD55, CCL2, EDN1	1405	6	16792	-5.9758	maternal process involved in parturition	1.07803
FDR<0.01 log2FC>1 DOWN	GOTERM_BP_DIRECT	GO:0070200~establishment of protein localization to telomere	3	0.169683	0.0835543	WRAP53, BRCA2, TERT	1405	6	16792	-5.9758	establishment of protein localization to telomere	1.07803
FDR<0.01 log2FC>1 DOWN	GOTERM_BP_DIRECT	GO:0003180~aortic valve morphogenesis	3	0.169683	0.0835543	EFNA1, GATA3, TWIST1	1405	6	16792	-5.9758	aortic valve morphogenesis	1.07803
FDR<0.01 log2FC>1 DOWN	GOTERM_BP_DIRECT	GO:0060613~fat pad development	3	0.169683	0.0835543	DGAT2, ARID5B, ARRDC3	1405	6	16792	-5.9758	fat pad development	1.07803
FDR<0.01 log2FC>1 DOWN	GOTERM_BP_DIRECT	GO:0032467~positive regulation of cytokinesis	7	0.395928	0.0844066	KIF23, KIF14, CDC6, KIF20B, AURKB, RACGAP1, ECT2	1405	37	16792	-2.26111	positive regulation of cytokinesis	1.07362
FDR<0.01 log2FC>1 DOWN	GOTERM_BP_DIRECT	GO:0045165~cell fate commitment	8	0.452489	0.0858679	SPRY2, GATA6, GATA3, TRPS1, PML, KDM6B, TBX19, GAP43	1405	46	16792	-2.07854	cell fate commitment	1.06617
FDR<0.01 log2FC>1 DOWN	GOTERM_BP_DIRECT	GO:0001889~liver development	11	0.622172	0.0876748	HES1, CEBPA, DBP, GATA6, JUN, ARID5B, RARA, CAD, ASNS, PROX1, CITED2	1405	74	16792	-1.77659	liver development	1.05713
FDR<0.01 log2FC>1 DOWN	GOTERM_BP_DIRECT	GO:0071850~mitotic cell cycle arrest	4	0.226244	0.0886319	MAGI2, CDC14A, FAP, PNPT1	1405	13	16792	-3.67742	mitotic cell cycle arrest	1.05241
FDR<0.01 log2FC>1 DOWN	GOTERM_BP_DIRECT	GO:0050806~positive regulation of synaptic transmission	4	0.226244	0.0886319	SYT1, SLC1A3, CCL2, GRIK2	1405	13	16792	-3.67742	positive regulation of synaptic transmission	1.05241
FDR<0.01 log2FC>1 DOWN	GOTERM_BP_DIRECT	GO:0048872~homeostasis of number of cells	4	0.226244	0.0886319	CARMIL2, RASSF2, CDH2, IL7R	1405	13	16792	-3.67742	homeostasis of number of cells	1.05241
FDR<0.01 log2FC>1 DOWN	GOTERM_BP_DIRECT	GO:0050872~white fat cell differentiation	4	0.226244	0.0886319	CEBPA, PER2, PRDM16, SIRT1	1405	13	16792	-3.67742	white fat cell differentiation	1.05241
FDR<0.01 log2FC>1 DOWN	GOTERM_BP_DIRECT	GO:0031641~regulation of myelination	4	0.226244	0.0886319	KIF14, RARG, RARA, RARB	1405	13	16792	-3.67742	regulation of myelination	1.05241
FDR<0.01 log2FC>1 DOWN	GOTERM_BP_DIRECT	GO:0001937~negative regulation of endothelial cell proliferation	6	0.339367	0.0898889	SULF1, GJA1, ATOH8, THBS1, STAT1, SCG2	1405	29	16792	-2.47275	negative regulation of endothelial cell proliferation	1.04629
FDR<0.01 log2FC>1 DOWN	GOTERM_BP_DIRECT	GO:0060412~ventricular septum morphogenesis	6	0.339367	0.0898889	HES1, HEY1, FGFRL1, PROX1, PITX2, CITED2	1405	29	16792	-2.47275	ventricular septum morphogenesis	1.04629
FDR<0.01 log2FC>1 DOWN	GOTERM_BP_DIRECT	GO:0048662~negative regulation of smooth muscle cell proliferation	6	0.339367	0.0898889	ANG, NPR3, TNFAIP3, PPARGC1A, KLF4, IGFBP5	1405	29	16792	-2.47275	negative regulation of smooth muscle cell proliferation	1.04629
FDR<0.01 log2FC>1 DOWN	GOTERM_BP_DIRECT	GO:0043065~positive regulation of apoptotic process	33	1.86652	0.0908112	ING3, TFAP4, OSGIN1, STK17A, FLCN, CNR1, RARB, UNC5C, LTA, NET1, APC, IP6K2, TXNIP, RARG, MCF2, EEF1A2, TP53, FRZB, VAV2, SIRT1, ECT2, SLIT2, ATF6, IFIT2, TNFSF10, ITGA6, S100B, CSRNP3, SFRP4, RASSF2, ID3, GADD45B, BARD1	1405	300	16792	-1.31468	positive regulation of apoptotic process	1.04186
FDR<0.01 log2FC>1 DOWN	GOTERM_BP_DIRECT	GO:0032496~response to lipopolysaccharide	20	1.13122	0.0914998	PELI1, HMGB2, PTGER4, CXCL3, CXCL2, EDN1, TNFRSF14, TLR4, NFKB2, PTGFR, PCK2, LGALS9, CXCL10, VCAM1, P2RX7, TNFRSF11B, JUN, CNR1, LTA, MGST2	1405	164	16792	-1.45751	response to lipopolysaccharide	1.03858
FDR<0.01 log2FC>1 DOWN	GOTERM_BP_DIRECT	GO:0045665~negative regulation of neuron differentiation	9	0.50905	0.0927482	ISL2, ID2, ZHX2, HMG20A, ID4, PBX1, JAG1, GPR37L1, ASPM	1405	56	16792	-1.92079	negative regulation of neuron differentiation	1.03269
FDR<0.01 log2FC>1 DOWN	GOTERM_BP_DIRECT	GO:0021766~hippocampus development	9	0.50905	0.0927482	EPHA5, KIF14, NME1, DCLK2, FGF13, ID4, RARA, XRCC1, KDM6B	1405	56	16792	-1.92079	hippocampus development	1.03269
FDR<0.01 log2FC>1 DOWN	GOTERM_BP_DIRECT	GO:0070932~histone H3 deacetylation	5	0.282805	0.0928962	SMARCAD1, PER2, PER1, HDAC9, SIRT1	1405	21	16792	-2.84562	histone H3 deacetylation	1.032
FDR<0.01 log2FC>1 DOWN	GOTERM_BP_DIRECT	GO:0002028~regulation of sodium ion transport	5	0.282805	0.0928962	P2RX7, CAMK2D, PER1, ATP1A1, NKAIN3	1405	21	16792	-2.84562	regulation of sodium ion transport	1.032
FDR<0.01 log2FC>1 DOWN	GOTERM_BP_DIRECT	GO:0042127~regulation of cell proliferation	22	1.24434	0.0933231	TXNIP, CXCL3, CXCL2, ANXA1, HOXD13, CHEK1, TNFRSF14, JAG1, SOX9, SIRT1, LGR5, CXCL10, FANCL, TNFRSF11B, JUN, DUSP15, GRPR, PLCD3, TXK, PLCD1, ABL2, TBX19	1405	185	16792	-1.42127	regulation of cell proliferation	1.03001
FDR<0.01 log2FC>1 DOWN	GOTERM_BP_DIRECT	GO:0030522~intracellular receptor signaling pathway	7	0.395928	0.0935071	DCBLD2, NR1D1, NR1D2, GLMP, RORB, NR0B1, NR1H4	1405	38	16792	-2.20161	intracellular receptor signaling pathway	1.02916
FDR<0.01 log2FC>1 DOWN	GOTERM_BP_DIRECT	GO:0001657~ureteric bud development	7	0.395928	0.0935071	SPRY1, BMPER, RARA, CAT, SMAD1, RARB, SLIT2	1405	38	16792	-2.20161	ureteric bud development	1.02916
FDR<0.01 log2FC>1 DOWN	GOTERM_BP_DIRECT	GO:0018107~peptidyl-threonine phosphorylation	7	0.395928	0.0935071	CDK1, CAMK2D, TTK, CHEK1, CAD, CLK1, MAP3K12	1405	38	16792	-2.20161	peptidyl-threonine phosphorylation	1.02916
FDR<0.01 log2FC>1 DOWN	GOTERM_BP_DIRECT	GO:1901796~regulation of signal transduction by p53 class mediator	16	0.904977	0.0937413	EXO1, PRKAB2, TP53, PML, TPX2, BRIP1, CHEK1, RAD9A, AURKA, AURKB, DNA2, RPA2, RFC3, RHNO1, ATRIP, BARD1	1405	124	16792	-1.54214	regulation of signal transduction by p53 class mediator	1.02807
FDR<0.01 log2FC>1 DOWN	GOTERM_BP_DIRECT	GO:0030182~neuron differentiation	13	0.735294	0.0977754	MEF2C, FZD8, PTPRD, MYEF2, BRSK1, PROX1, S1PR1, ID1, BTG4, NLGN4X, SNPH, ID3, HDAC9	1405	95	16792	-1.63548	neuron differentiation	1.00977
FDR<0.01 log2FC>1 DOWN	GOTERM_BP_DIRECT	GO:0051091~positive regulation of sequence-specific DNA binding transcription factor activity	14	0.791855	0.0985679	DVL2, TRAF2, HMGN3, SP100, ARID5B, NDP, EDN1, BEX1, TRIM22, PPARGC1A, TRIM21, DDX58, SMARCB1, PPRC1	1405	105	16792	-1.59355	positive regulation of sequence-specific DNA binding transcription factor activity	1.00626

## Sheet: SNB19 DGE GSEA (3C)
Enriched in Mock cells
NAME	SIZE	ES	NES	NOM p-val	FDR q-val	FWER p-val	RANK AT MAX	LEADING EDGE
HALLMARK_G2M_CHECKPOINT	200	-0.71740913	-1.41134	0.0	0.5435605	0.337	5100	tags=59%, list=14%, signal=68%
HALLMARK_WNT_BETA_CATENIN_SIGNALING	42	-0.4169941	-1.35975	0.0	0.3548686	0.383	2938	tags=31%, list=8%, signal=34%
HALLMARK_MITOTIC_SPINDLE	199	-0.51560944	-1.35132	0.2781065	0.25764778	0.383	5663	tags=42%, list=16%, signal=49%
HALLMARK_E2F_TARGETS	200	-0.70715266	-1.26389	0.0	0.31446752	0.43	6086	tags=65%, list=17%, signal=78%
HALLMARK_UNFOLDED_PROTEIN_RESPONSE	113	-0.37954864	-1.24478	0.0	0.28557912	0.535	5709	tags=35%, list=16%, signal=42%
HALLMARK_MYC_TARGETS_V2	58	-0.58192873	-1.20491	0.11422846	0.31566665	0.635	5312	tags=57%, list=15%, signal=66%
HALLMARK_INTERFERON_ALPHA_RESPONSE	97	-0.59996194	-1.18423	0.2781065	0.296374	0.692	4296	tags=59%, list=12%, signal=66%
HALLMARK_DNA_REPAIR	149	-0.45287308	-1.07474	0.40944883	0.51060545	1.0	6399	tags=42%, list=18%, signal=50%
HALLMARK_SPERMATOGENESIS	135	-0.3099112	-1.05157	0.19765167	0.5199784	1.0	5261	tags=23%, list=14%, signal=27%
HALLMARK_INTERFERON_GAMMA_RESPONSE	199	-0.4031387	-1.02325	0.3708087	0.5464608	1.0	3677	tags=36%, list=10%, signal=40%
HALLMARK_MYC_TARGETS_V1	200	-0.4547335	-1.01556	0.40944883	0.52016336	1.0	7775	tags=41%, list=21%, signal=52%
HALLMARK_HEDGEHOG_SIGNALING	36	-0.37653503	-0.977785	0.4949495	0.55639	1.0	3626	tags=42%, list=10%, signal=46%
HALLMARK_OXIDATIVE_PHOSPHORYLATION	200	-0.32257444	-0.591043	0.9094488	0.9952115	1.0	6775	tags=23%, list=19%, signal=28%
Enriched in SES cells
NAME	SIZE	ES	NES	NOM p-val	FDR q-val	FWER p-val	RANK AT MAX	LEADING EDGE
HALLMARK_MYOGENESIS	200	0.5821924	1.64558	0.0	0.04599999	0.0	4318	tags=40%, list=12%, signal=45%
HALLMARK_COMPLEMENT	200	0.5017806	1.61832	0.0	0.04599999	0.046	3819	tags=31%, list=10%, signal=34%
HALLMARK_ANGIOGENESIS	36	0.49205607	1.59132	0.0	0.046000015	0.046	3695	tags=36%, list=10%, signal=40%
HALLMARK_ESTROGEN_RESPONSE_LATE	200	0.5975513	1.57143	0.0	0.04599999	0.046	4235	tags=44%, list=12%, signal=49%
HALLMARK_ALLOGRAFT_REJECTION	200	0.5685841	1.53591	0.0	0.04600001	0.046	5445	tags=44%, list=15%, signal=51%
HALLMARK_IL6_JAK_STAT3_SIGNALING	87	0.5309767	1.52323	0.0	0.046000015	0.046	3163	tags=34%, list=9%, signal=38%
HALLMARK_HYPOXIA	200	0.505612	1.51687	0.0	0.045999974	0.046	4379	tags=38%, list=12%, signal=42%
HALLMARK_COAGULATION	138	0.55830127	1.48358	0.0	0.04599999	0.046	5715	tags=44%, list=16%, signal=52%
HALLMARK_KRAS_SIGNALING_UP	200	0.45723572	1.48013	0.0	0.045999996	0.046	4094	tags=33%, list=11%, signal=37%
HALLMARK_APICAL_SURFACE	44	0.6389406	1.47012	0.0	0.04600001	0.046	4211	tags=45%, list=12%, signal=51%
HALLMARK_ESTROGEN_RESPONSE_EARLY	200	0.6331773	1.46504	0.0	0.04600002	0.046	4396	tags=51%, list=12%, signal=57%
HALLMARK_CHOLESTEROL_HOMEOSTASIS	74	0.43863845	1.45934	0.0	0.055442713	0.095	5488	tags=34%, list=15%, signal=40%
HALLMARK_XENOBIOTIC_METABOLISM	199	0.4678549	1.45844	0.0	0.054716352	0.095	5765	tags=36%, list=16%, signal=43%
HALLMARK_APICAL_JUNCTION	200	0.54015976	1.45741	0.0	0.05409372	0.095	4893	tags=41%, list=13%, signal=47%
HALLMARK_IL2_STAT5_SIGNALING	199	0.5213964	1.45375	0.0	0.053554144	0.095	5457	tags=42%, list=15%, signal=49%
HALLMARK_EPITHELIAL_MESENCHYMAL_TRANSITION	200	0.48166302	1.43901	0.0	0.053082015	0.095	4114	tags=41%, list=11%, signal=46%
HALLMARK_HEME_METABOLISM	198	0.4525567	1.4354	0.0	0.052665427	0.095	5712	tags=35%, list=16%, signal=42%
HALLMARK_KRAS_SIGNALING_DN	200	0.44701612	1.42423	0.0	0.06536148	0.151	4324	tags=26%, list=12%, signal=29%
HALLMARK_ANDROGEN_RESPONSE	100	0.4896454	1.39383	0.0	0.08745357	0.383	4062	tags=35%, list=11%, signal=39%
HALLMARK_NOTCH_SIGNALING	32	0.53055704	1.39174	0.0	0.08538089	0.383	5455	tags=41%, list=15%, signal=48%
HALLMARK_P53_PATHWAY	200	0.38724858	1.38098	0.0	0.08578571	0.383	5291	tags=32%, list=15%, signal=37%
HALLMARK_GLYCOLYSIS	200	0.44206804	1.33409	0.1755424	0.09901136	0.383	6253	tags=44%, list=17%, signal=53%
HALLMARK_APOPTOSIS	161	0.37639776	1.32065	0.0	0.102398835	0.383	4272	tags=30%, list=12%, signal=34%
HALLMARK_INFLAMMATORY_RESPONSE	200	0.4970402	1.306	0.0	0.111374445	0.43	4072	tags=35%, list=11%, signal=39%
HALLMARK_UV_RESPONSE_UP	157	0.3922405	1.28035	0.0	0.12171479	0.43	3488	tags=25%, list=10%, signal=27%
HALLMARK_PI3K_AKT_MTOR_SIGNALING	105	0.38702306	1.2772	0.0	0.11880273	0.43	5606	tags=34%, list=15%, signal=40%
HALLMARK_PEROXISOME	104	0.4488284	1.2658	0.19793814	0.12731156	0.43	6060	tags=37%, list=17%, signal=44%
HALLMARK_TGF_BETA_SIGNALING	54	0.38879332	1.231	0.0	0.1593613	0.544	3432	tags=28%, list=9%, signal=31%
HALLMARK_MTORC1_SIGNALING	200	0.33267188	1.18749	0.17979798	0.20026512	0.715	6289	tags=35%, list=17%, signal=41%
HALLMARK_PANCREAS_BETA_CELLS	40	0.4808418	1.18634	0.21030928	0.19675529	0.715	4210	tags=25%, list=12%, signal=28%
HALLMARK_BILE_ACID_METABOLISM	112	0.35386193	1.13597	0.08678501	0.2664386	0.896	3703	tags=24%, list=10%, signal=27%
HALLMARK_TNFA_SIGNALING_VIA_NFKB	200	0.39572427	1.11059	0.46484375	0.2911239	1.0	2091	tags=24%, list=6%, signal=25%
HALLMARK_PROTEIN_SECRETION	96	0.36359417	1.0962	0.1242485	0.29946414	1.0	6754	tags=40%, list=19%, signal=48%
HALLMARK_REACTIVE_OXYGEN_SPECIES_PATHWAY	49	0.44231755	1.06561	0.28658536	0.34493223	1.0	7148	tags=43%, list=20%, signal=53%
HALLMARK_ADIPOGENESIS	200	0.37177622	1.03133	0.40243903	0.4193038	1.0	4301	tags=25%, list=12%, signal=28%
HALLMARK_UV_RESPONSE_DN	144	0.35334808	0.995245	0.6062992	0.49023303	1.0	3053	tags=23%, list=8%, signal=25%
HALLMARK_FATTY_ACID_METABOLISM	158	0.35934007	0.924457	0.58536583	0.62098163	1.0	6082	tags=28%, list=17%, signal=34%
