# Supplementary material for: A SOX2-engineered epigenetic silencer factor represses the glioblastoma genetic program and restrains tumor development
Source: Sci Adv. 2022 Aug 3;8(31):eabn3986. doi: 10.1126/sciadv.abn3986 (PMC9348799; doi:10.1126/sciadv.abn3986)
Supplement: Supplementary file 2 — Tables S1 to S10 [file sciadv.abn3986_tables_s1_to_s10.zip › sciadv.abn3986_table_s3.xlsx]

## Sheet: SMNB19-SOX2-V5-Cut&Tag-peaks
chr	start	end	width	strand	annotation	geneChr	geneStart	geneEnd	geneLength	geneStrand	geneId	transcriptId	distanceToTSS	ensembl_gene_id	SYMBOL	GENENAME	Feature
chr1	44038910	44040386	1477	*	Exon (ENST00000657086.1/107984948, exon 2 of 2)	1	44036126	44051116	14991	1	128209	ENST00000607988.5	2784	ENSG00000171872	KLF17	Kruppel like factor 17	Exon
chr1	60817309	60817848	540	*	Intron (ENST00000423403.1/101926964, intron 1 of 5)	1	60659631	60825584	165954	2	101926964	ENST00000423403.1	7736	ENSG00000231252	LOC101926964	uncharacterized LOC101926964	Intron
chr1	89127996	89129171	1176	*	Promoter (<=1kb)	1	89128432	89144695	16264	1	105378842	ENST00000654891.1	0	0	LOC105378842	uncharacterized LOC105378842	Promoter
chr1	122682477	122684091	1615	*	Distal Intergenic	1	121573946	121580524	6579	2	107985195	ENST00000450546.1	-1101953	0	LINC01691	long intergenic non-protein coding RNA 1691	Intergenic
chr1	145751421	145752253	833	*	Exon (ENST00000582693.5/27246, exon 6 of 9)	1	145746389	145773843	27455	2	27246	ENST00000539368.2	21590	ENSG00000265491	RNF115	ring finger protein 115	Exon
chr1	162529109	162529523	415	*	3' UTR	1	162498085	162524054	25970	1	127933	ENST00000282169.8	31024	ENSG00000152332	UHMK1	U2AF homology motif kinase 1	Exon
chr1	175111949	175112262	314	*	Intron (ENST00000239462.9/63923, intron 9 of 18)	1	175077419	175147936	70518	1	63923	ENST00000621086.1	34530	ENSG00000120332	TNN	tenascin N	Intron
chr1	180354760	180355105	346	*	Intron (ENST00000642319.1/84320, intron 6 of 13)	1	180286983	180413388	126406	2	84320	ENST00000475338.2	58283	ENSG00000230124	ACBD6	acyl-CoA binding domain containing 6	Intron
chr1	214955967	214958268	2302	*	Intron (ENST00000658732.1/ENST00000658732.1, intron 1 of 1)	1	215005775	215236020	230246	1	3776	ENST00000486921.5	-47507	ENSG00000082482	KCNK2	potassium two pore domain channel subfamily K member 2	Intron
chr1	225442979	225445390	2412	*	Distal Intergenic	1	225419263	225428925	9663	2	3930	ENST00000425080.1	-14054	ENSG00000143815	LBR	lamin B receptor	Intergenic
chr1	238026243	238026931	689	*	Distal Intergenic	1	237882404	237890922	8519	2	57829	ENST00000366570.5	-135321	ENSG00000116996	ZP4	zona pellucida glycoprotein 4	Intergenic
chr1	241172392	241172721	330	*	Intron (ENST00000440928.6/6000, intron 2 of 18)	1	241132272	241132346	75	1	100422856	ENST00000583417.1	40120	ENSG00000265831	MIR3123	microRNA 3123	Intron
chr1	8649077	8650855	1779	*	Intron (ENST00000337907.7/473, intron 3 of 23)	1	8353943	8656371	302429	2	473	ENST00000400907.6	5516	ENSG00000142599	RERE	arginine-glutamic acid dipeptide repeats	Intron
chr1	14810747	14812161	1415	*	Intron (ENST00000636203.1/23254, intron 3 of 16)	1	14924130	15068152	144023	1	23254	ENST00000361144.9	-111969	ENSG00000189337	KAZN	kazrin, periplakin interacting protein	Intron
chr1	20446870	20447454	585	*	Distal Intergenic	1	20398716	20431234	32519	2	339505	ENST00000423486.1	-15636	0	LINC01141	long intergenic non-protein coding RNA 1141	Intergenic
chr1	34996222	34996789	568	*	Intron (ENST00000487874.1/9204, intron 14 of 16)	1	34981535	34985353	3819	2	100506144	ENST00000373337.3	-10869	ENSG00000243749	TMEM35B	transmembrane protein 35B	Intron
chr1	39320982	39321648	667	*	Promoter (5-6kb)	1	39327218	39336653	9436	1	23499	ENST00000673926.1	-5570	ENSG00000127603	MACF1	microtubule actin crosslinking factor 1	Promoter
chr1	39976647	39977502	856	*	Distal Intergenic	1	39967619	39968614	996	1	84879	ENST00000481612.1	9028	ENSG00000168389	MFSD2A	major facilitator superfamily domain containing 2A	Intergenic
chr1	41811305	41813291	1987	*	Intron (ENST00000372584.5/59269, intron 1 of 7)	1	41847948	41869630	21683	2	59269	ENST00000479350.1	56339	ENSG00000127124	HIVEP3	HIVEP zinc finger 3	Intron
chr1	45350701	45351209	509	*	Intron (ENST00000671898.1/4595, intron 5 of 20)	1	45341296	45342859	1564	1	114034	ENST00000460057.1	9405	ENSG00000132773	TOE1	target of EGR1, exonuclease	Intron
chr1	60424060	60424554	495	*	Distal Intergenic	1	60540250	60601677	61428	2	105378763	ENST00000634281.1	177123	ENSG00000226476	LINC01748	long intergenic non-protein coding RNA 1748	Intergenic
chr1	64093653	64094634	982	*	Exon (ENST00000676235.1/101927034, exon 4 of 4)	1	64106630	64108361	1732	2	101927034	ENST00000675824.1	13727	ENSG00000223949	ROR1-AS1	ROR1 antisense RNA 1	Exon
chr1	71827261	71827587	327	*	Intron (ENST00000357731.10/257194, intron 2 of 6)	1	71794232	71837012	42781	2	100852409	ENST00000453121.1	9425	ENSG00000228853	NEGR1-IT1	NEGR1 intronic transcript 1	Intron
chr1	78249978	78250749	772	*	Exon (ENST00000436742.5/149047, exon 2 of 6)	1	78229622	78369464	139843	1	149047	ENST00000413519.1	20356	ENSG00000237413	MGC27382	uncharacterized MGC27382	Exon
chr1	89259086	89260107	1022	*	Exon (ENST00000481145.1/115362, exon 4 of 4)	1	89260582	89262274	1693	2	115362	ENST00000471171.1	2167	ENSG00000154451	GBP5	guanylate binding protein 5	Exon
chr1	98172797	98173248	452	*	Distal Intergenic	1	98210747	98272658	61912	1	729987	ENST00000418344.1	-37499	ENSG00000226053	LINC01776	long intergenic non-protein coding RNA 1776	Intergenic
chr1	99221035	99221655	621	*	Intron (ENST00000647692.1/100129620, intron 4 of 4)	1	99264292	99309580	45289	1	9890	ENST00000457765.6	-42637	ENSG00000117600	PLPPR4	phospholipid phosphatase related 4	Intron
chr1	123862355	123863850	1496	*	Distal Intergenic	1	121573946	121580524	6579	2	107985195	ENST00000450546.1	-2281831	0	LINC01691	long intergenic non-protein coding RNA 1691	Intergenic
chr1	149421600	149422434	835	*	Intron (ENST00000650865.1/100996717, intron 1 of 4)	1	149406376	149468030	61655	1	100996717	ENST00000578189.1	15224	ENSG00000286219	NOTCH2NLC	notch 2 N-terminal like C	Intron
chr1	161611318	161613156	1839	*	Distal Intergenic	1	161606291	161608217	1927	1	3311	ENST00000445535.1	5027	0	HSPA7	heat shock protein family A (Hsp70) member 7 (pseudogene)	Intergenic
chr1	162922251	162923050	800	*	Distal Intergenic	1	162851316	162868815	17500	2	339512	ENST00000367912.6	-53436	ENSG00000185860	CCDC190	coiled-coil domain containing 190	Intergenic
chr1	163970793	163971192	400	*	Distal Intergenic	1	164555584	164564015	8432	1	5087	ENST00000467023.5	-584392	ENSG00000185630	PBX1	PBX homeobox 1	Intergenic
chr1	169344809	169345069	261	*	Intron (ENST00000367811.8/29922, intron 1 of 11)	1	169287205	169324450	37246	2	29922	ENST00000469474.5	-20359	ENSG00000143156	NME7	NME/NM23 family member 7	Intron
chr1	172358059	172359811	1753	*	Intron (ENST00000627582.3/26052, intron 17 of 20)	1	172379018	172418466	39449	1	26052	ENST00000485254.2	-19207	ENSG00000197959	DNM3	dynamin 3	Intron
chr1	179175138	179176013	876	*	Intron (ENST00000502732.6/27, intron 1 of 11)	1	179104048	179143089	39042	2	27	ENST00000344730.7	-32049	ENSG00000143322	ABL2	ABL proto-oncogene 2, non-receptor tyrosine kinase	Intron
chr1	228457204	228458855	1652	*	Promoter (<=1kb)	1	228458107	228460470	2364	1	128312	ENST00000620438.1	0	ENSG00000196890	H2BU1	H2B.U histone 1	Promoter
chr1	4668676	4669669	994	*	Intron (ENST00000378191.5/55966, intron 1 of 5)	1	4654732	4777794	123063	1	55966	ENST00000378190.7	13944	ENSG00000196581	AJAP1	adherens junctions associated protein 1	Intron
chr1	8027958	8028514	557	*	Promoter (1-2kb)	1	8011727	8026309	14583	2	54206	ENST00000377482.10	-1649	ENSG00000116285	ERRFI1	ERBB receptor feedback inhibitor 1	Promoter
chr1	8076813	8078850	2038	*	Intron (ENST00000445300.1/ENST00000445300.1, intron 2 of 2)	1	8011727	8026309	14583	2	54206	ENST00000377482.10	-50504	ENSG00000116285	ERRFI1	ERBB receptor feedback inhibitor 1	Intron
chr1	8534664	8536545	1882	*	Promoter (8-9kb)	1	8495151	8526039	30889	2	473	ENST00000507012.1	-8625	ENSG00000142599	RERE	arginine-glutamic acid dipeptide repeats	Promoter
chr1	8552075	8552670	596	*	Intron (ENST00000337907.7/473, intron 7 of 23)	1	8495151	8526039	30889	2	473	ENST00000507012.1	-26036	ENSG00000142599	RERE	arginine-glutamic acid dipeptide repeats	Intron
chr1	10272378	10272825	448	*	Promoter (5-6kb)	1	10278558	10282383	3826	1	23095	ENST00000495136.1	-5733	ENSG00000054523	KIF1B	kinesin family member 1B	Promoter
chr1	10943771	10944593	823	*	Distal Intergenic	1	10946475	10947870	1396	2	148345	ENST00000468348.1	3277	ENSG00000175262	C1orf127	chromosome 1 open reading frame 127	Intergenic
chr1	12533254	12534170	917	*	Distal Intergenic	1	12527724	12528420	697	1	105376744	ENST00000416696.1	5530	0	LINC02766	long intergenic non-protein coding RNA 2766	Intergenic
chr1	12548899	12550342	1444	*	Distal Intergenic	1	12527724	12528420	697	1	105376744	ENST00000416696.1	21175	0	LINC02766	long intergenic non-protein coding RNA 2766	Intergenic
chr1	15384141	15384836	696	*	Promoter (<=1kb)	1	15383377	15397529	14153	1	114827	ENST00000472086.1	764	ENSG00000142621	FHAD1	forkhead associated phosphopeptide binding domain 1	Promoter
chr1	16612004	16614076	2073	*	Promoter (<=1kb)	1	16562319	16613487	51169	2	55672	ENST00000430580.6	0	ENSG00000219481	NBPF1	NBPF member 1	Promoter
chr1	21149388	21151852	2465	*	Intron (ENST00000374935.7/8672, intron 2 of 32)	1	20941247	21168039	226793	2	8672	ENST00000682284.1	16187	ENSG00000075151	EIF4G3	eukaryotic translation initiation factor 4 gamma 3	Intron
chr1	21264851	21266468	1618	*	Promoter (8-9kb)	1	21238149	21256717	18569	2	1889	ENST00000528294.1	-8134	ENSG00000117298	ECE1	endothelin converting enzyme 1	Promoter
chr1	24411901	24412256	356	*	Promoter (<=1kb)	1	24391562	24412027	20466	2	90529	ENST00000483528.1	0	ENSG00000001460	STPG1	sperm tail PG-rich repeat containing 1	Promoter
chr1	27671985	27673151	1167	*	Promoter (<=1kb)	1	27666064	27672178	6115	2	2537	ENST00000339145.8	0	ENSG00000126709	IFI6	interferon alpha inducible protein 6	Promoter
chr1	27688751	27690610	1860	*	Exon (ENST00000628586.2/ENST00000628586.2, exon 3 of 3)	1	27666065	27672212	6148	2	2537	ENST00000679644.1	-16539	ENSG00000126709	IFI6	interferon alpha inducible protein 6	Exon
chr1	29294095	29295169	1075	*	Intron (ENST00000345512.7/10076, intron 16 of 30)	1	29283723	29304040	20318	1	10076	ENST00000531385.1	10372	ENSG00000060656	PTPRU	protein tyrosine phosphatase receptor type U	Intron
chr1	31045931	31048644	2714	*	Intron (ENST00000424085.6/9698, intron 2 of 17)	1	31059279	31061916	2638	2	9698	ENST00000531867.1	13272	ENSG00000134644	PUM1	pumilio RNA binding family member 1	Intron
chr1	32013294	32015055	1762	*	Promoter (<=1kb)	1	32013868	32043877	30010	1	10657	ENST00000327300.12	0	ENSG00000121774	KHDRBS1	KH RNA binding domain containing, signal transduction associated 1	Promoter
chr1	32259437	32261145	1709	*	Intron (ENST00000373564.7/3932, intron 1 of 10)	1	32251318	32286160	34843	1	3932	ENST00000469765.5	8119	ENSG00000182866	LCK	LCK proto-oncogene, Src family tyrosine kinase	Intron
chr1	33210026	33210456	431	*	Distal Intergenic	1	33181255	33182059	805	2	55223	ENST00000486583.1	-27967	ENSG00000116525	TRIM62	tripartite motif containing 62	Intergenic
chr1	33471877	33473290	1414	*	Promoter (<=1kb)	1	33472645	33496507	23863	1	7579	ENST00000361328.7	0	ENSG00000121903	ZSCAN20	zinc finger and SCAN domain containing 20	Promoter
chr1	33848371	33849546	1176	*	Intron (ENST00000373381.9/114784, intron 5 of 70)	1	33860475	33864791	4317	1	127540	ENST00000519684.5	-10929	ENSG00000176256	HMGB4	high mobility group box 4	Intron
chr1	35191912	35193688	1777	*	Promoter (<=1kb)	1	35182936	35193145	10210	2	6421	ENST00000357214.6	0	ENSG00000116560	SFPQ	splicing factor proline and glutamine rich	Promoter
chr1	35454584	35455082	499	*	Promoter (<=1kb)	1	35434105	35454707	20603	2	79932	ENST00000373266.8	0	ENSG00000142687	KIAA0319L	KIAA0319 like	Promoter
chr1	35470992	35471593	602	*	Promoter (<=1kb)	1	35438542	35470906	32365	2	79932	ENST00000485551.5	-86	ENSG00000142687	KIAA0319L	KIAA0319 like	Promoter
chr1	36223904	36225110	1207	*	Promoter (<=1kb)	1	36224432	36304148	79717	1	9967	ENST00000469141.6	0	ENSG00000054118	THRAP3	thyroid hormone receptor associated protein 3	Promoter
chr1	38600164	38600846	683	*	Distal Intergenic	1	38474917	38496029	21113	1	105378656	ENST00000634298.1	125247	0	LINC01685	long intergenic non-protein coding RNA 1685	Intergenic
chr1	39025796	39027215	1420	*	Promoter (<=1kb)	1	39026318	39034636	8319	1	4725	ENST00000372967.3	0	ENSG00000168653	NDUFS5	NADH:ubiquinone oxidoreductase subunit S5	Promoter
chr1	39173093	39174352	1260	*	Intron (ENST00000361689.7/23499, intron 2 of 93)	1	39158864	39333181	174318	1	23499	ENST00000672812.1	14229	ENSG00000127603	MACF1	microtubule actin crosslinking factor 1	Intron
chr1	39288680	39289486	807	*	Intron (ENST00000361689.7/23499, intron 15 of 93)	1	39285645	39322948	37304	1	23499	ENST00000673706.1	3035	ENSG00000127603	MACF1	microtubule actin crosslinking factor 1	Intron
chr1	39877995	39879146	1152	*	Intron (ENST00000648678.1/54802, intron 1 of 11)	1	39838110	39883425	45316	2	54802	ENST00000648678.1	4279	ENSG00000043514	TRIT1	tRNA isopentenyltransferase 1	Intron
chr1	41877049	41877588	540	*	Promoter (7-8kb)	1	41847948	41869630	21683	2	59269	ENST00000479350.1	-7419	ENSG00000127124	HIVEP3	HIVEP zinc finger 3	Promoter
chr1	43794013	43794450	438	*	Promoter (1-2kb)	1	43792107	43920550	128444	1	6487	ENST00000461375.2	1906	ENSG00000126091	ST3GAL3	ST3 beta-galactoside alpha-2,3-sialyltransferase 3	Promoter
chr1	44515029	44515893	865	*	Intron (ENST00000355387.6/55182, intron 2 of 14)	1	44545493	44545552	60	1	100847089	ENST00000581357.1	-29600	ENSG00000263381	MIR5584	microRNA 5584	Intron
chr1	44711427	44711992	566	*	Intron (ENST00000424484.5/339541, intron 4 of 5)	1	44721786	44721902	117	2	26828	ENST00000362507.1	9910	ENSG00000199377	RNU5F-1	RNA, U5F small nuclear 1	Intron
chr1	44923978	44927007	3030	*	Promoter (<=1kb)	1	44850776	44926655	75880	2	8891	ENST00000439363.5	0	ENSG00000070785	EIF2B3	eukaryotic translation initiation factor 2B subunit gamma	Promoter
chr1	47333295	47334910	1616	*	Promoter (<=1kb)	1	47333790	47378839	45050	1	51727	ENST00000371873.10	0	ENSG00000162368	CMPK1	cytidine/uridine monophosphate kinase 1	Promoter
chr1	48430918	48431416	499	*	Intron (ENST00000371847.8/54558, intron 3 of 12)	1	48411464	48451586	40123	2	54558	ENST00000465990.5	20170	ENSG00000132122	SPATA6	spermatogenesis associated 6	Intron
chr1	48840704	48841448	745	*	Intron (ENST00000371839.6/84871, intron 6 of 13)	1	48759207	48776969	17763	2	79656	ENST00000480399.1	-63735	ENSG00000162373	BEND5	BEN domain containing 5	Intron
chr1	49217444	49217966	523	*	Intron (ENST00000371839.6/84871, intron 4 of 13)	1	49257411	49269285	11875	1	101929721	ENST00000420071.1	-39445	ENSG00000230114	AGBL4-AS1	AGBL4 antisense RNA 1	Intron
chr1	51756352	51757305	954	*	Promoter (2-3kb)	1	51759624	51788469	28846	1	114883	ENST00000475697.5	-2319	ENSG00000117859	OSBPL9	oxysterol binding protein like 9	Promoter
chr1	53837000	53838830	1831	*	Promoter (<=1kb)	1	53765478	53838296	72819	2	55706	ENST00000371429.4	0	ENSG00000058804	NDC1	NDC1 transmembrane nucleoporin	Promoter
chr1	56688300	56688997	698	*	Intron (ENST00000371244.9/5563, intron 2 of 8)	1	56719650	56720856	1207	2	199920	ENST00000497991.1	31859	ENSG00000187889	FYB2	FYN binding protein 2	Intron
chr1	57638541	57639192	652	*	Intron (ENST00000485760.5/1600, intron 7 of 20)	1	56994778	57424060	429283	2	1600	ENST00000371236.7	-214481	ENSG00000173406	DAB1	DAB adaptor protein 1	Intron
chr1	58916635	58917064	430	*	Intron (ENST00000669325.1/105378753, intron 1 of 4)	1	58882874	58903747	20874	2	105378753	ENST00000634763.1	-12888	ENSG00000232453	LINC02777	long intergenic non-protein coding RNA 2777	Intron
chr1	59490115	59490904	790	*	Intron (ENST00000634606.1/55277, intron 5 of 16)	1	59512316	59660423	148108	1	55277	ENST00000485720.1	-21412	ENSG00000172456	FGGY	FGGY carbohydrate kinase domain containing	Intron
chr1	59883468	59883896	429	*	Distal Intergenic	1	59870877	59872982	2106	1	51361	ENST00000491135.1	12591	ENSG00000134709	HOOK1	hook microtubule tethering protein 1	Intergenic
chr1	59998005	59998518	514	*	Intron (ENST00000486478.5/127795, intron 2 of 5)	1	59990397	60008845	18449	2	127795	ENST00000488027.5	10327	ENSG00000162598	C1orf87	chromosome 1 open reading frame 87	Intron
chr1	61046457	61046877	421	*	Promoter (6-7kb)	1	61053830	61332586	278757	1	4774	ENST00000476646.5	-6953	ENSG00000162599	NFIA	nuclear factor I A	Promoter
chr1	62569921	62570594	674	*	Promoter (8-9kb)	1	62539844	62561669	21826	2	85440	ENST00000634929.1	-8252	ENSG00000116641	DOCK7	dedicator of cytokinesis 7	Promoter
chr1	65419785	65421344	1560	*	Promoter (<=1kb)	1	65420652	65630422	209771	1	3953	ENST00000371059.7	0	ENSG00000116678	LEPR	leptin receptor	Promoter
chr1	65486788	65487381	594	*	Intron (ENST00000371059.7/3953, intron 2 of 19)	1	65525689	65610268	84580	1	3953	ENST00000462765.5	-38308	ENSG00000116678	LEPR	leptin receptor	Intron
chr1	65896277	65897252	976	*	Intron (ENST00000329654.8/5142, intron 1 of 16)	1	65992422	66374573	382152	1	5142	ENST00000423207.6	-95170	ENSG00000184588	PDE4B	phosphodiesterase 4B	Intron
chr1	66256757	66257330	574	*	Promoter (<=1kb)	1	66257365	66267509	10145	1	5142	ENST00000371048.7	-35	ENSG00000184588	PDE4B	phosphodiesterase 4B	Promoter
chr1	66502517	66503338	822	*	Distal Intergenic	1	66533267	66748987	215721	1	84251	ENST00000682707.1	-29929	ENSG00000118473	SGIP1	SH3GL interacting endocytic adaptor 1	Intergenic
chr1	66599489	66601608	2120	*	Intron (ENST00000682707.1/84251, intron 2 of 22)	1	66615939	66626105	10167	1	84251	ENST00000484988.2	-14331	ENSG00000118473	SGIP1	SH3GL interacting endocytic adaptor 1	Intron
chr1	68107233	68108336	1104	*	Intron (ENST00000420587.5/100289178, intron 6 of 9)	1	68125974	68138162	12189	2	79971	ENST00000498615.1	29826	ENSG00000116729	WLS	Wnt ligand secretion mediator	Intron
chr1	68140136	68142250	2115	*	Promoter (1-2kb)	1	68138357	68141788	3432	1	100289178	ENST00000434072.1	1779	ENSG00000232284	GNG12-AS1	GNG12, DIRAS3 and WLS antisense RNA 1	Promoter
chr1	69779380	69779922	543	*	Intron (ENST00000651989.2/57554, intron 3 of 26)	1	69760187	70121994	361808	1	57554	ENST00000415775.2	19193	ENSG00000033122	LRRC7	leucine rich repeat containing 7	Intron
chr1	70205219	70206142	924	*	Promoter (<=1kb)	1	70144805	70205579	60775	2	55631	ENST00000370952.4	0	ENSG00000066557	LRRC40	leucine rich repeat containing 40	Promoter
chr1	70500222	70500834	613	*	Distal Intergenic	1	70434851	70439232	4382	1	1491	ENST00000482383.1	65371	ENSG00000116761	CTH	cystathionine gamma-lyase	Intergenic
chr1	70860688	70861114	427	*	Intron (ENST00000370931.7/5733, intron 4 of 4)	1	70760382	70786460	26079	1	101927244	ENST00000660283.1	100306	ENSG00000229051	LINC01788	long intergenic non-protein coding RNA 1788	Intron
chr1	71089441	71090351	911	*	Promoter (2-3kb)	1	71093130	71237198	144069	1	100852410	ENST00000415780.1	-2779	0	ZRANB2-DT	ZRANB2 divergent transcript	Promoter
chr1	72138395	72138797	403	*	Intron (ENST00000357731.10/257194, intron 1 of 6)	1	71402944	72100930	697987	2	257194	ENST00000306821.3	-37465	ENSG00000172260	NEGR1	neuronal growth regulator 1	Intron
chr1	72367623	72368250	628	*	Intron (ENST00000653965.1/105378797, intron 1 of 6)	1	72283253	72672393	389141	1	105378797	ENST00000665984.1	84370	0	LOC105378797	uncharacterized LOC105378797	Intron
chr1	75202474	75202993	520	*	3' UTR	1	75134388	75161533	27146	1	431707	ENST00000356261.4	68086	ENSG00000162624	LHX8	LIM homeobox 8	Exon
chr1	75284198	75284532	335	*	Intron (ENST00000370859.7/204962, intron 5 of 23)	1	75134388	75161533	27146	1	431707	ENST00000356261.4	149810	ENSG00000162624	LHX8	LIM homeobox 8	Intron
chr1	77642237	77644635	2399	*	Promoter (9-10kb)	1	77564506	77632876	68371	2	26009	ENST00000476275.5	-9361	ENSG00000036549	ZZZ3	zinc finger ZZ-type containing 3	Promoter
chr1	77758246	77758871	626	*	Promoter (<=1kb)	1	77739377	77759388	20012	2	23032	ENST00000530709.5	517	ENSG00000077254	USP33	ubiquitin specific peptidase 33	Promoter
chr1	77839787	77841010	1224	*	Intron (ENST00000370791.7/374986, intron 7 of 15)	1	77803389	77862215	58827	1	374986	ENST00000476203.2	36398	ENSG00000180488	MIGA1	mitoguardin 1	Intron
chr1	78413809	78414191	383	*	Intron (ENST00000370758.5/5737, intron 2 of 3)	1	78490974	78540701	49728	1	5737	ENST00000370757.8	-76783	ENSG00000122420	PTGFR	prostaglandin F receptor	Intron
chr1	78675661	78676057	397	*	Distal Intergenic	1	78662735	78664078	1344	1	10561	ENST00000446486.1	12926	ENSG00000137965	IFI44	interferon induced protein 44	Intergenic
chr1	78757670	78758075	406	*	Distal Intergenic	1	78662735	78664078	1344	1	10561	ENST00000446486.1	94935	ENSG00000137965	IFI44	interferon induced protein 44	Intergenic
chr1	78839636	78839999	364	*	Distal Intergenic	1	78889764	78917885	28122	2	64123	ENST00000401034.7	77886	ENSG00000162618	ADGRL4	adhesion G protein-coupled receptor L4	Intergenic
chr1	78937721	78938280	560	*	Exon (ENST00000370742.4/64123, exon 5 of 15)	1	78891094	78922328	31235	2	64123	ENST00000661361.1	-15393	ENSG00000162618	ADGRL4	adhesion G protein-coupled receptor L4	Exon
chr1	79396771	79397033	263	*	Distal Intergenic	1	79325008	79346445	21438	1	107983999	ENST00000645557.1	71763	0	LINC02792	long intergenic non-protein coding RNA 2792	Intergenic
chr1	84475770	84476228	459	*	Promoter (3-4kb)	1	84479259	84483330	4072	1	80135	ENST00000370656.5	-3031	ENSG00000117133	RPF1	ribosome production factor 1 homolog	Promoter
chr1	84999629	85000393	765	*	Promoter (<=1kb)	1	84999147	85133138	133992	1	126820	ENST00000370596.5	482	ENSG00000162643	DNAI3	dynein axonemal intermediate chain 3	Promoter
chr1	85032683	85033448	766	*	Promoter (2-3kb)	1	85024824	85029959	5136	2	55283	ENST00000475312.1	-2724	ENSG00000055732	MCOLN3	mucolipin TRP cation channel 3	Promoter
chr1	85343284	85344672	1389	*	Intron (ENST00000654182.1/646626, intron 2 of 2)	1	85321452	85404528	83077	2	23576	ENST00000633113.1	59856	ENSG00000153904	DDAH1	dimethylarginine dimethylaminohydrolase 1	Intron
chr1	85359535	85361681	2147	*	Intron (ENST00000427819.5/646626, intron 2 of 4)	1	85321452	85404528	83077	2	23576	ENST00000633113.1	42847	ENSG00000153904	DDAH1	dimethylarginine dimethylaminohydrolase 1	Intron
chr1	86703650	86705516	1867	*	Promoter (<=1kb)	1	86703502	86704462	961	2	105378828	ENST00000565575.1	0	ENSG00000261737	CLCA4-AS1	CLCA4 antisense RNA 1	Promoter
chr1	87834161	87835178	1018	*	Intron (ENST00000642677.1/107985518, intron 2 of 6)	1	87899456	87905714	6259	2	107985519	ENST00000437598.2	70536	0	LINC01773	long intergenic non-protein coding RNA 1773	Intron
chr1	89603716	89604421	706	*	Intron (ENST00000443562.2/400761, intron 1 of 4)	1	89629725	89676386	46662	1	84230	ENST00000429074.1	-25304	ENSG00000171488	LRRC8C	leucine rich repeat containing 8 VRAC subunit C	Intron
chr1	89833324	89834302	979	*	Promoter (<=1kb)	1	89833693	89933433	99741	1	55144	ENST00000532201.5	0	ENSG00000171492	LRRC8D	leucine rich repeat containing 8 VRAC subunit D	Promoter
chr1	89865723	89866270	548	*	Intron (ENST00000370453.5/55144, intron 3 of 3)	1	89846580	89933892	87313	1	55144	ENST00000441269.2	19143	ENSG00000171492	LRRC8D	leucine rich repeat containing 8 VRAC subunit D	Intron
chr1	89980565	89981091	527	*	Distal Intergenic	1	89993593	89994321	729	2	492303	ENST00000380526.2	13230	0	GEMIN8P4	gem nuclear organelle associated protein 8 pseudogene 4	Intergenic
chr1	92094066	92094847	782	*	Intron (ENST00000370382.7/284697, intron 2 of 5)	1	92107979	92150882	42904	1	284697	ENST00000642070.1	-13132	ENSG00000189195	BTBD8	BTB domain containing 8	Intron
chr1	92831677	92832996	1320	*	Promoter (<=1kb)	1	92832013	92841835	9823	1	6125	ENST00000645300.1	0	ENSG00000122406	RPL5	ribosomal protein L5	Promoter
chr1	93093587	93094282	696	*	Intron (ENST00000540243.5/22823, intron 1 of 12)	1	93079311	93137151	57841	1	22823	ENST00000370303.4	14276	ENSG00000143033	MTF2	metal response element binding transcription factor 2	Intron
chr1	93878597	93880635	2039	*	Promoter (<=1kb)	1	93866284	93879206	12923	2	30836	ENST00000436063.7	0	ENSG00000067334	DNTTIP2	deoxynucleotidyltransferase terminal interacting protein 2	Promoter
chr1	95272528	95273037	510	*	Intron (ENST00000630835.1/ENST00000630835.1, intron 2 of 3)	1	95246058	95247223	1166	1	25950	ENST00000460571.1	26470	ENSG00000122481	RWDD3	RWD domain containing 3	Intron
chr1	95764107	95764490	384	*	Promoter (9-10kb)	1	95774247	95778046	3800	1	101928219	ENST00000664740.1	-9757	0	LOC101928219	uncharacterized LOC101928219	Promoter
chr1	97451639	97452590	952	*	Intron (ENST00000370192.8/1806, intron 13 of 22)	1	97265446	97296147	30702	1	100873932	ENST00000630798.1	186193	ENSG00000232878	DPYD-AS1	DPYD antisense RNA 1	Intron
chr1	97484213	97485239	1027	*	Intron (ENST00000370192.8/1806, intron 13 of 22)	1	97265446	97296147	30702	1	100873932	ENST00000630798.1	218767	ENSG00000232878	DPYD-AS1	DPYD antisense RNA 1	Intron
chr1	99450716	99450972	257	*	Distal Intergenic	1	99472332	99493149	20818	2	101928270	ENST00000634316.1	42177	ENSG00000224445	LINC01708	long intergenic non-protein coding RNA 1708	Intergenic
chr1	100188045	100189792	1748	*	Promoter (9-10kb)	1	100148449	100178273	29825	2	127495	ENST00000620882.4	-9772	ENSG00000122477	LRRC39	leucine rich repeat containing 39	Promoter
chr1	100351250	100353164	1915	*	Promoter (<=1kb)	1	100351698	100499460	147763	1	8556	ENST00000644676.1	0	ENSG00000079335	CDC14A	cell division cycle 14A	Promoter
chr1	100630388	100631526	1139	*	Intron (ENST00000648946.1/ENST00000648946.1, intron 2 of 2)	1	100627049	100640613	13565	2	100128787	ENST00000416343.2	9087	0	LINC01349	long intergenic non-protein coding RNA 1349	Intron
chr1	100810369	100810790	422	*	Distal Intergenic	1	100874160	100894664	20505	2	2135	ENST00000450240.2	83874	ENSG00000162694	EXTL2	exostosin like glycosyltransferase 2	Intergenic
chr1	101367573	101368049	477	*	Intron (ENST00000439146.1/104355286, intron 4 of 4)	1	101350049	101390303	40255	1	104355286	ENST00000444327.1	17524	ENSG00000231671	LINC01307	long intergenic non-protein coding RNA 1307	Intron
chr1	101613423	101614013	591	*	Distal Intergenic	1	101639509	101729536	90028	1	105378872	ENST00000668955.1	-25496	0	LINC01709	long intergenic non-protein coding RNA 1709	Intergenic
chr1	102973118	102973738	621	*	Intron (ENST00000358392.6/1301, intron 36 of 66)	1	102961745	102962684	940	2	1301	ENST00000465209.1	-10434	ENSG00000060718	COL11A1	collagen type XI alpha 1 chain	Intron
chr1	103186407	103187343	937	*	Distal Intergenic	1	103001079	103108872	107794	2	1301	ENST00000645458.1	-77535	ENSG00000060718	COL11A1	collagen type XI alpha 1 chain	Intergenic
chr1	106905481	106905814	334	*	Distal Intergenic	1	106818261	106865316	47056	1	105378889	ENST00000415910.3	87220	0	LINC01661	long intergenic non-protein coding RNA 1661	Intergenic
chr1	107134207	107135289	1083	*	Promoter (4-5kb)	1	107140007	107481849	341843	1	22854	ENST00000370073.6	-4718	ENSG00000162631	NTNG1	netrin G1	Promoter
chr1	107199913	107201031	1119	*	Intron (ENST00000370073.6/22854, intron 2 of 7)	1	107148594	107480840	332247	1	22854	ENST00000370066.5	51319	ENSG00000162631	NTNG1	netrin G1	Intron
chr1	107364277	107364601	325	*	Intron (ENST00000370073.6/22854, intron 3 of 7)	1	107260803	107334023	73221	1	22854	ENST00000477948.1	103474	ENSG00000162631	NTNG1	netrin G1	Intron
chr1	108199283	108200994	1712	*	Promoter (<=1kb)	1	108134043	108200343	66301	2	29957	ENST00000565488.6	0	ENSG00000085491	SLC25A24	solute carrier family 25 member 24	Promoter
chr1	109099809	109102175	2367	*	Promoter (<=1kb)	1	109100193	109100612	420	1	677766	ENST00000458748.1	0	ENSG00000278249	SCARNA2	small Cajal body-specific RNA 2	Promoter
chr1	109903315	109903906	592	*	Promoter (6-7kb)	1	109910242	109921880	11639	1	1435	ENST00000527192.5	-6336	ENSG00000184371	CSF1	colony stimulating factor 1	Promoter
chr1	111181517	111181865	349	*	Promoter (<=1kb)	1	111182537	111183551	1015	1	10390	ENST00000483427.1	-672	ENSG00000134255	CEPT1	choline/ethanolamine phosphotransferase 1	Promoter
chr1	111738464	111741276	2813	*	Promoter (<=1kb)	1	111739579	111747798	8220	1	100506343	ENST00000658759.1	0	ENSG00000227811	INKA2-AS1	INKA2 antisense RNA 1	Promoter
chr1	112394072	112394955	884	*	Promoter (1-2kb)	1	112396214	112461164	64951	1	55917	ENST00000271277.11	-1259	ENSG00000143079	CTTNBP2NL	CTTNBP2 N-terminal like	Promoter
chr1	113541091	113541481	391	*	Intron (ENST00000307546.14/260425, intron 1 of 20)	1	113391261	113404455	13195	1	260425	ENST00000477955.1	149830	ENSG00000081026	MAGI3	membrane associated guanylate kinase, WW and PDZ domain containing 3	Intron
chr1	113606103	113606682	580	*	Intron (ENST00000307546.14/260425, intron 6 of 20)	1	113699875	113705981	6107	2	10745	ENST00000481652.1	99299	ENSG00000116793	PHTF1	putative homeodomain transcription factor 1	Intron
chr1	116359023	116360290	1268	*	Distal Intergenic	1	116372668	116388155	15488	1	476	ENST00000418797.5	-12378	ENSG00000163399	ATP1A1	ATPase Na+/K+ transporting subunit alpha 1	Intergenic
chr1	116734096	116736886	2791	*	Distal Intergenic	1	116754430	116769229	14800	1	914	ENST00000369478.4	-17544	ENSG00000116824	CD2	CD2 molecule	Intergenic
chr1	118194073	118195483	1411	*	Intron (ENST00000664031.1/105378930, intron 1 of 2)	1	118185349	118207051	21703	1	105378930	ENST00000664031.1	8724	0	LOC105378930	uncharacterized LOC105378930	Intron
chr1	118275622	118276327	706	*	Distal Intergenic	1	118185349	118207051	21703	1	105378930	ENST00000664031.1	90273	0	LOC105378930	uncharacterized LOC105378930	Intergenic
chr1	118422912	118423914	1003	*	Distal Intergenic	1	118185349	118207051	21703	1	105378930	ENST00000664031.1	237563	0	LOC105378930	uncharacterized LOC105378930	Intergenic
chr1	118800333	118801100	768	*	Distal Intergenic	1	118883047	118914125	31079	2	6913	ENST00000449873.5	113025	ENSG00000092607	TBX15	T-box transcription factor 15	Intergenic
chr1	118848999	118849773	775	*	Distal Intergenic	1	118883047	118914125	31079	2	6913	ENST00000449873.5	64352	ENSG00000092607	TBX15	T-box transcription factor 15	Intergenic
chr1	119291761	119292092	332	*	Intron (ENST00000655614.1/ENST00000655614.1, intron 1 of 1)	1	119327399	119330815	3417	1	105378934	ENST00000420059.6	-35307	ENSG00000232650	LINC01780	long intergenic non-protein coding RNA 1780	Intron
chr1	119439343	119439809	467	*	Intron (ENST00000457615.1/ENST00000457615.1, intron 1 of 2)	1	119417413	119422023	4611	1	3284	ENST00000448448.2	21930	ENSG00000203859	HSD3B2	hydroxy-delta-5-steroid dehydrogenase, 3 beta- and steroid delta-isomerase 2	Intron
chr1	119520524	119521475	952	*	Distal Intergenic	1	119507318	119514800	7483	1	3283	ENST00000528909.1	13206	ENSG00000203857	HSD3B1	hydroxy-delta-5-steroid dehydrogenase, 3 beta- and steroid delta-isomerase 1	Intergenic
chr1	119602057	119604087	2031	*	Promoter (2-3kb)	1	119597702	119599271	1570	2	644242	ENST00000562811.1	-2786	ENSG00000260941	LINC00622	long intergenic non-protein coding RNA 622	Promoter
chr1	119947143	119947966	824	*	Promoter (9-10kb)	1	119935267	119937463	2197	2	4853	ENST00000478864.1	-9680	ENSG00000134250	NOTCH2	notch receptor 2	Promoter
chr1	120175591	120177416	1826	*	Promoter (<=1kb)	1	120150898	120176520	25623	2	9554	ENST00000578049.4	0	ENSG00000265808	SEC22B	SEC22 homolog B, vesicle trafficking protein	Promoter
chr1	120389594	120390116	523	*	Distal Intergenic	1	120419850	120467739	47890	1	728841	ENST00000652355.1	-29734	ENSG00000270231	NBPF8	NBPF member 8	Intergenic
chr1	120634690	120635633	944	*	Intron (ENST00000612480.2/100996724, intron 3 of 41)	1	120489860	120701289	211430	2	100996724	ENST00000612480.2	65656	0	PDE4DIPP2	PDE4DIP pseudogene 2	Intron
chr1	121748795	121750911	2117	*	Distal Intergenic	1	121573946	121580524	6579	2	107985195	ENST00000450546.1	-168271	0	LINC01691	long intergenic non-protein coding RNA 1691	Intergenic
chr1	122601174	122601480	307	*	Distal Intergenic	1	121573946	121580524	6579	2	107985195	ENST00000450546.1	-1020650	0	LINC01691	long intergenic non-protein coding RNA 1691	Intergenic
chr1	122666964	122667779	816	*	Distal Intergenic	1	121573946	121580524	6579	2	107985195	ENST00000450546.1	-1086440	0	LINC01691	long intergenic non-protein coding RNA 1691	Intergenic
chr1	122797972	122800540	2569	*	Distal Intergenic	1	121573946	121580524	6579	2	107985195	ENST00000450546.1	-1217448	0	LINC01691	long intergenic non-protein coding RNA 1691	Intergenic
chr1	122879455	122881481	2027	*	Distal Intergenic	1	121573946	121580524	6579	2	107985195	ENST00000450546.1	-1298931	0	LINC01691	long intergenic non-protein coding RNA 1691	Intergenic
chr1	122912302	122913699	1398	*	Distal Intergenic	1	121573946	121580524	6579	2	107985195	ENST00000450546.1	-1331778	0	LINC01691	long intergenic non-protein coding RNA 1691	Intergenic
chr1	122928197	122930268	2072	*	Distal Intergenic	1	121573946	121580524	6579	2	107985195	ENST00000450546.1	-1347673	0	LINC01691	long intergenic non-protein coding RNA 1691	Intergenic
chr1	122959696	122962086	2391	*	Distal Intergenic	1	121573946	121580524	6579	2	107985195	ENST00000450546.1	-1379172	0	LINC01691	long intergenic non-protein coding RNA 1691	Intergenic
chr1	123305025	123306774	1750	*	Distal Intergenic	1	121573946	121580524	6579	2	107985195	ENST00000450546.1	-1724501	0	LINC01691	long intergenic non-protein coding RNA 1691	Intergenic
chr1	123354231	123356033	1803	*	Distal Intergenic	1	121573946	121580524	6579	2	107985195	ENST00000450546.1	-1773707	0	LINC01691	long intergenic non-protein coding RNA 1691	Intergenic
chr1	123369783	123371945	2163	*	Distal Intergenic	1	121573946	121580524	6579	2	107985195	ENST00000450546.1	-1789259	0	LINC01691	long intergenic non-protein coding RNA 1691	Intergenic
chr1	123533909	123536050	2142	*	Distal Intergenic	1	121573946	121580524	6579	2	107985195	ENST00000450546.1	-1953385	0	LINC01691	long intergenic non-protein coding RNA 1691	Intergenic
chr1	123549187	123552275	3089	*	Distal Intergenic	1	121573946	121580524	6579	2	107985195	ENST00000450546.1	-1968663	0	LINC01691	long intergenic non-protein coding RNA 1691	Intergenic
chr1	123665096	123666950	1855	*	Distal Intergenic	1	121573946	121580524	6579	2	107985195	ENST00000450546.1	-2084572	0	LINC01691	long intergenic non-protein coding RNA 1691	Intergenic
chr1	123959469	123963188	3720	*	Distal Intergenic	1	121573946	121580524	6579	2	107985195	ENST00000450546.1	-2378945	0	LINC01691	long intergenic non-protein coding RNA 1691	Intergenic
chr1	124157785	124159652	1868	*	Distal Intergenic	1	121573946	121580524	6579	2	107985195	ENST00000450546.1	-2577261	0	LINC01691	long intergenic non-protein coding RNA 1691	Intergenic
chr1	124205989	124207577	1589	*	Distal Intergenic	1	121573946	121580524	6579	2	107985195	ENST00000450546.1	-2625465	0	LINC01691	long intergenic non-protein coding RNA 1691	Intergenic
chr1	124369947	124372150	2204	*	Distal Intergenic	1	121573946	121580524	6579	2	107985195	ENST00000450546.1	-2789423	0	LINC01691	long intergenic non-protein coding RNA 1691	Intergenic
chr1	124485630	124487298	1669	*	Distal Intergenic	1	121573946	121580524	6579	2	107985195	ENST00000450546.1	-2905106	0	LINC01691	long intergenic non-protein coding RNA 1691	Intergenic
chr1	124532657	124535317	2661	*	Distal Intergenic	1	121573946	121580524	6579	2	107985195	ENST00000450546.1	-2952133	0	LINC01691	long intergenic non-protein coding RNA 1691	Intergenic
chr1	124714611	124715740	1130	*	Distal Intergenic	1	121573946	121580524	6579	2	107985195	ENST00000450546.1	-3134087	0	LINC01691	long intergenic non-protein coding RNA 1691	Intergenic
chr1	124730136	124734324	4189	*	Distal Intergenic	1	121573946	121580524	6579	2	107985195	ENST00000450546.1	-3149612	0	LINC01691	long intergenic non-protein coding RNA 1691	Intergenic
chr1	143212280	143217984	5705	*	Distal Intergenic	1	143419625	143420207	583	2	107985200	ENST00000622095.1	202223	ENSG00000232527	LOC107985200	uncharacterized LOC107985200	Intergenic
chr1	143244975	143245988	1014	*	Distal Intergenic	1	143419625	143420207	583	2	107985200	ENST00000622095.1	174219	ENSG00000232527	LOC107985200	uncharacterized LOC107985200	Intergenic
chr1	143949699	143950049	351	*	Distal Intergenic	1	143955878	143971965	16088	2	554282	ENST00000369175.4	21916	ENSG00000263513	FAM72C	family with sequence similarity 72 member C	Intergenic
chr1	143965813	143966570	758	*	Intron (ENST00000584486.6/554282, intron 2 of 3)	1	143955878	143971965	16088	2	554282	ENST00000369175.4	5395	ENSG00000263513	FAM72C	family with sequence similarity 72 member C	Intron
chr1	144260688	144261366	679	*	Distal Intergenic	1	144227029	144250326	23298	2	100996732	ENST00000452399.6	-10362	ENSG00000232527	LINC02802	long intergenic non-protein coding RNA 2802	Intergenic
chr1	144489941	144490940	1000	*	Distal Intergenic	1	144425517	144461674	36158	2	284565	ENST00000584793.6	-28267	ENSG00000266338	NBPF15	NBPF member 15	Intergenic
chr1	144997872	144999590	1719	*	Intron (ENST00000612199.4/647135, intron 2 of 9)	1	144897236	144955446	58211	2	647135	ENST00000621582.1	-42426	ENSG00000196369	SRGAP2B	SLIT-ROBO Rho GTPase activating protein 2B	Intron
chr1	145456812	145457198	387	*	Distal Intergenic	1	145507444	145508607	1164	1	101060254	ENST00000525886.2	-50246	0	PDE4DIPP5	PDE4DIP pseudogene 5	Intergenic
chr1	146915227	146915473	247	*	Distal Intergenic	1	146938744	146996202	57459	1	149013	ENST00000617931.4	-23271	ENSG00000268043	NBPF12	NBPF member 12	Intergenic
chr1	147553730	147554578	849	*	Intron (ENST00000683836.1/607, intron 1 of 9)	1	147541501	147626216	84716	1	607	ENST00000234739.8	12229	ENSG00000116128	BCL9	BCL9 transcription coactivator	Intron
chr1	148701103	148703580	2478	*	Distal Intergenic	1	148607040	148679779	72740	2	100996763	ENST00000593495.3	-21324	ENSG00000286019	NOTCH2NLB	notch 2 N-terminal like B	Intergenic
chr1	149192242	149192705	464	*	Intron (ENST00000668239.1/ENST00000668239.1, intron 1 of 1)	1	149197995	149240841	42847	2	653513	ENST00000663163.1	48136	0	LOC653513	phosphodiesterase 4D interacting protein-like	Intron
chr1	149995500	149996397	898	*	Intron (ENST00000581312.6/56957, intron 1 of 11)	1	149947291	150010675	63385	2	56957	ENST00000417191.2	14278	ENSG00000264522	OTUD7B	OTU deubiquitinase 7B	Intron
chr1	150109812	150110696	885	*	Promoter (<=1kb)	1	150109175	150144925	35751	1	11311	ENST00000618148.1	637	ENSG00000136631	VPS45	vacuolar protein sorting 45 homolog	Promoter
chr1	154598848	154599871	1024	*	Promoter (<=1kb)	1	154582077	154599446	17370	2	103	ENST00000681429.1	0	ENSG00000160710	ADAR	adenosine deaminase RNA specific	Promoter
chr1	154697583	154698919	1337	*	3' UTR	1	154582107	154628013	45907	2	103	ENST00000649724.1	-69570	ENSG00000160710	ADAR	adenosine deaminase RNA specific	Exon
chr1	154730164	154730699	536	*	Intron (ENST00000271915.9/3782, intron 4 of 7)	1	154582107	154628013	45907	2	103	ENST00000649724.1	-102151	ENSG00000160710	ADAR	adenosine deaminase RNA specific	Intron
chr1	155991193	155993275	2083	*	Promoter (<=1kb)	1	155991390	156001787	10398	1	107985210	ENST00000415726.1	0	ENSG00000224276	ARHGEF2-AS1	ARHGEF2 antisense RNA 1	Promoter
chr1	156122630	156124610	1981	*	Promoter (<=1kb)	1	156123142	156134528	11387	1	4000	ENST00000502357.5	0	ENSG00000160789	LMNA	lamin A/C	Promoter
chr1	156777801	156778639	839	*	Promoter (8-9kb)	1	156786875	156800497	13623	1	5546	ENST00000526188.5	-8236	ENSG00000143294	PRCC	proline rich mitotic checkpoint control factor	Promoter
chr1	157007284	157008025	742	*	Intron (ENST00000368194.8/9826, intron 1 of 40)	1	156967911	156971825	3915	2	9826	ENST00000483682.1	-35459	ENSG00000132694	ARHGEF11	Rho guanine nucleotide exchange factor 11	Intron
chr1	158105053	158106092	1040	*	Distal Intergenic	1	158086680	158100262	13583	1	55243	ENST00000368172.1	18373	ENSG00000183853	KIRREL1	kirre like nephrin family adhesion molecule 1	Intergenic
chr1	159923120	159925851	2732	*	Promoter (<=1kb)	1	159918107	159923717	5611	2	8407	ENST00000368096.5	0	ENSG00000158710	TAGLN2	transgelin 2	Promoter
chr1	161397302	161400200	2899	*	Exon (ENST00000636161.1/ENST00000636161.1, exon 1 of 2)	1	161364733	161367876	3144	2	257177	ENST00000367974.2	-29426	ENSG00000188931	CFAP126	cilia and flagella associated protein 126	Exon
chr1	161529793	161532842	3050	*	Intron (ENST00000537821.2/2212, intron 3 of 4)	1	161524540	161526894	2355	1	3310	ENST00000309758.6	5253	ENSG00000173110	HSPA6	heat shock protein family A (Hsp70) member 6	Intron
chr1	162676103	162677113	1011	*	Intron (ENST00000446985.6/4921, intron 2 of 17)	1	162632465	162787400	154936	1	4921	ENST00000367922.7	43638	ENSG00000162733	DDR2	discoidin domain receptor tyrosine kinase 2	Intron
chr1	162953921	162955411	1491	*	Distal Intergenic	1	162851316	162868815	17500	2	339512	ENST00000367912.6	-85106	ENSG00000185860	CCDC190	coiled-coil domain containing 190	Intergenic
chr1	164789942	164790679	738	*	Promoter (1-2kb)	1	164792492	164851821	59330	1	5087	ENST00000540236.3	-1813	ENSG00000185630	PBX1	PBX homeobox 1	Promoter
chr1	166951956	166952966	1011	*	Intron (ENST00000271417.8/387597, intron 3 of 9)	1	166918866	166975482	56617	2	387597	ENST00000469934.6	22516	ENSG00000143195	ILDR2	immunoglobulin like domain containing receptor 2	Intron
chr1	167411390	167412326	937	*	3' UTR	1	167389677	167396825	7149	1	5451	ENST00000559648.1	21713	ENSG00000143190	POU2F1	POU class 2 homeobox 1	Exon
chr1	167935340	167937101	1762	*	Promoter (<=1kb)	1	167916675	167937072	20398	2	25874	ENST00000271373.9	0	ENSG00000143158	MPC2	mitochondrial pyruvate carrier 2	Promoter
chr1	168050126	168050954	829	*	Exon (ENST00000432587.6/55827, exon 16 of 21)	1	168045081	168063967	18887	1	55827	ENST00000478668.1	5045	ENSG00000143164	DCAF6	DDB1 and CUL4 associated factor 6	Exon
chr1	168918823	168919907	1085	*	Intron (ENST00000650631.1/1805, intron 4 of 8)	1	168790072	168792886	2815	1	79100	ENST00000665467.1	128751	ENSG00000225826	LINC00626	long intergenic non-protein coding RNA 626	Intron
chr1	171457136	171458601	1466	*	Distal Intergenic	1	171485530	171593511	107982	1	23215	ENST00000647382.2	-26929	ENSG00000117523	PRRC2C	proline rich coiled-coil 2C	Intergenic
chr1	171670502	171671563	1062	*	Exon (ENST00000442087.2/ENST00000442087.2, exon 1 of 1)	1	171635417	171652688	17272	2	4653	ENST00000037502.11	-17814	ENSG00000034971	MYOC	myocilin	Exon
chr1	172474250	172474570	321	*	Distal Intergenic	1	172452893	172468831	15939	1	92346	ENST00000367725.4	21357	ENSG00000180999	C1orf105	chromosome 1 open reading frame 105	Intergenic
chr1	172637534	172639760	2227	*	Distal Intergenic	1	172659103	172666876	7774	1	356	ENST00000367721.3	-19343	ENSG00000117560	FASLG	Fas ligand	Intergenic
chr1	172720086	172720775	690	*	Distal Intergenic	1	172659144	172666075	6932	1	356	ENST00000340030.4	60942	ENSG00000117560	FASLG	Fas ligand	Intergenic
chr1	173113117	173114125	1009	*	Distal Intergenic	1	173039202	173050941	11740	2	8995	ENST00000404377.5	-62176	ENSG00000120337	TNFSF18	TNF superfamily member 18	Intergenic
chr1	173473404	173473960	557	*	Intron (ENST00000660739.1/7292, intron 1 of 3)	1	173417793	173476996	59204	2	7292	ENST00000660739.1	3036	ENSG00000117586	TNFSF4	TNF superfamily member 4	Intron
chr1	174112740	174113230	491	*	Exon (ENST00000665650.1/102724601, exon 3 of 3)	1	174154190	174158992	4803	2	102724601	ENST00000656058.1	45762	ENSG00000227373	RABGAP1L-DT	RABGAP1L divergent transcript	Exon
chr1	175521626	175522182	557	*	Intron (ENST00000367674.7/7143, intron 2 of 22)	1	175391428	175406364	14937	2	7143	ENST00000422274.2	-115262	ENSG00000116147	TNR	tenascin R	Intron
chr1	177782658	177782936	279	*	Intron (ENST00000664407.1/ENST00000664407.1, intron 1 of 6)	1	177700548	177710340	9793	1	101928778	ENST00000670282.1	82110	ENSG00000236720	LINC01741	long intergenic non-protein coding RNA 1741	Intron
chr1	180502019	180503442	1424	*	Promoter (<=1kb)	1	180269653	180502954	233302	2	84320	ENST00000642319.1	0	ENSG00000230124	ACBD6	acyl-CoA binding domain containing 6	Promoter
chr1	180994010	180994636	627	*	Promoter (4-5kb)	1	180973039	180989377	16339	2	10228	ENST00000469135.1	-4633	ENSG00000135823	STX6	syntaxin 6	Promoter
chr1	181157389	181158229	841	*	Distal Intergenic	1	181174484	181182208	7725	1	101928973	ENST00000435023.1	-16255	ENSG00000237292	LINC01732	long intergenic non-protein coding RNA 1732	Intergenic
chr1	181763678	181764163	486	*	Intron (ENST00000367573.7/777, intron 34 of 47)	1	181776101	181783784	7684	1	777	ENST00000644521.1	-11938	ENSG00000198216	CACNA1E	calcium voltage-gated channel subunit alpha1 E	Intron
chr1	182779503	182780161	659	*	Promoter (9-10kb)	1	182789293	182830384	41092	1	80896	ENST00000488424.5	-9132	ENSG00000135838	NPL	N-acetylneuraminate pyruvate lyase	Promoter
chr1	183336466	183337056	591	*	Intron (ENST00000287713.7/23057, intron 1 of 10)	1	183248237	183304874	56638	2	23057	ENST00000294868.8	-31592	ENSG00000157064	NMNAT2	nicotinamide nucleotide adenylyltransferase 2	Intron
chr1	183467681	183468504	824	*	Intron (ENST00000421703.5/284649, intron 3 of 4)	1	183461746	183471729	9984	2	284649	ENST00000432837.1	3225	ENSG00000232860	SMG7-AS1	SMG7 antisense RNA 1	Intron
chr1	185368363	185368939	577	*	Distal Intergenic	1	185331257	185335039	3783	2	100288079	ENST00000565520.1	-33324	ENSG00000261024	GS1-279B7.1	microtubule associated protein 1 light chain 3 beta pseudogene	Intergenic
chr1	186482652	186483496	845	*	Intron (ENST00000655945.1/102724919, intron 2 of 2)	1	186465709	186521147	55439	1	102724919	ENST00000655945.1	16943	ENSG00000229739	PDC-AS1	PDC antisense RNA 1	Intron
chr1	192904499	192905310	812	*	Intron (ENST00000644134.1/105371665, intron 1 of 6)	1	192491452	192925715	434264	2	105371665	ENST00000644134.1	20405	0	LOC105371665	uncharacterized LOC105371665	Intron
chr1	193085163	193085595	433	*	3' UTR	1	193069232	193075931	6700	1	6738	ENST00000512587.1	15931	ENSG00000116747	RO60	Ro60, Y RNA binding protein	Exon
chr1	195067619	195068069	451	*	Distal Intergenic	1	195747166	195763425	16260	2	105371672	ENST00000657207.1	695356	ENSG00000287364	LOC105371672	uncharacterized LOC105371672	Intergenic
chr1	195591844	195592675	832	*	Distal Intergenic	1	195747166	195763425	16260	2	105371672	ENST00000657207.1	170750	ENSG00000287364	LOC105371672	uncharacterized LOC105371672	Intergenic
chr1	197050256	197050912	657	*	Promoter (<=1kb)	1	197040145	197050845	10701	2	2165	ENST00000490002.1	0	ENSG00000143278	F13B	coagulation factor XIII B chain	Promoter
chr1	197820217	197820833	617	*	Distal Intergenic	1	197735658	197775696	40039	2	163486	ENST00000477581.1	-44521	ENSG00000213047	DENND1B	DENN domain containing 1B	Intergenic
chr1	198229793	198230069	277	*	Intron (ENST00000442588.5/140609, intron 2 of 3)	1	198220799	198262623	41825	1	140609	ENST00000391974.3	8994	ENSG00000151414	NEK7	NIMA related kinase 7	Intron
chr1	198639453	198639652	200	*	Promoter (<=1kb)	1	198639288	198703346	64059	1	5788	ENST00000427110.6	165	ENSG00000081237	PTPRC	protein tyrosine phosphatase receptor type C	Promoter
chr1	198950684	198951033	350	*	Distal Intergenic	1	198897810	198937471	39662	2	100131234	ENST00000665868.1	-13213	0	MIR181A1HG	MIR181A1 host gene	Intergenic
chr1	199851815	199852249	435	*	Distal Intergenic	1	200027614	200175603	147990	1	2494	ENST00000236914.7	-175365	ENSG00000116833	NR5A2	nuclear receptor subfamily 5 group A member 2	Intergenic
chr1	200081294	200082020	727	*	Intron (ENST00000236914.7/2494, intron 4 of 6)	1	200043810	200058424	14615	1	2494	ENST00000367357.3	37484	ENSG00000116833	NR5A2	nuclear receptor subfamily 5 group A member 2	Intron
chr1	200096940	200097817	878	*	Intron (ENST00000236914.7/2494, intron 4 of 6)	1	200043810	200058424	14615	1	2494	ENST00000367357.3	53130	ENSG00000116833	NR5A2	nuclear receptor subfamily 5 group A member 2	Intron
chr1	200163157	200163442	286	*	Intron (ENST00000236914.7/2494, intron 6 of 6)	1	200043810	200058424	14615	1	2494	ENST00000367357.3	119347	ENSG00000116833	NR5A2	nuclear receptor subfamily 5 group A member 2	Intron
chr1	200589171	200589941	771	*	Exon (ENST00000614960.4/9928, exon 17 of 29)	1	200551497	200618723	67227	2	9928	ENST00000614960.4	28782	ENSG00000118193	KIF14	kinesin family member 14	Exon
chr1	200818177	200818807	631	*	Intron (ENST00000358823.6/23271, intron 4 of 16)	1	200832108	200832834	727	1	23271	ENST00000532732.1	-13301	ENSG00000118200	CAMSAP2	calmodulin regulated spectrin associated protein family member 2	Intron
chr1	201751709	201752834	1126	*	Intron (ENST00000367302.5/89796, intron 5 of 29)	1	201739868	201826969	87102	1	89796	ENST00000367295.5	11841	ENSG00000134369	NAV1	neuron navigator 1	Intron
chr1	202341261	202342450	1190	*	Promoter (<=1kb)	1	202331657	202341936	10280	2	29089	ENST00000646651.1	0	ENSG00000077152	UBE2T	ubiquitin conjugating enzyme E2 T	Promoter
chr1	203669456	203670248	793	*	Intron (ENST00000367218.7/493, intron 1 of 21)	1	203682809	203740319	57511	1	493	ENST00000341360.6	-12561	ENSG00000058668	ATP2B4	ATPase plasma membrane Ca2+ transporting 4	Intron
chr1	203750998	203751528	531	*	Distal Intergenic	1	203765177	203774722	9546	1	54900	ENST00000367217.5	-13649	ENSG00000122188	LAX1	lymphocyte transmembrane adaptor 1	Intergenic
chr1	203996094	203997398	1305	*	Promoter (<=1kb)	1	203996532	204008357	11826	1	105371689	ENST00000655658.1	0	0	LOC105371689	uncharacterized LOC105371689	Promoter
chr1	204520941	204521554	614	*	Promoter (3-4kb)	1	204525490	204537041	11552	1	4194	ENST00000367180.5	-3936	ENSG00000198625	MDM4	MDM4 regulator of p53	Promoter
chr1	204931043	204931616	574	*	Promoter (1-2kb)	1	204929409	204954361	24953	1	23114	ENST00000505079.5	1634	ENSG00000163531	NFASC	neurofascin	Promoter
chr1	205174766	205176984	2219	*	Promoter (1-2kb)	1	205160006	205173393	13388	2	25778	ENST00000615388.1	-1373	ENSG00000133059	DSTYK	dual serine/threonine and tyrosine protein kinase	Promoter
chr1	205748726	205750490	1765	*	Promoter (<=1kb)	1	205712822	205750182	37361	2	64710	ENST00000367142.5	0	ENSG00000069275	NUCKS1	nuclear casein kinase and cyclin dependent kinase substrate 1	Promoter
chr1	207910267	207913176	2910	*	Promoter (<=1kb)	1	207910468	207917084	6617	1	107985253	ENST00000661734.1	0	0	LOC107985253	uncharacterized LOC107985253	Promoter
chr1	208600867	208601896	1030	*	Distal Intergenic	1	208606564	208614295	7732	2	107985254	ENST00000568112.2	12399	0	LINC01735	long intergenic non-protein coding RNA 1735	Intergenic
chr1	208682851	208683358	508	*	Distal Intergenic	1	208728665	208736286	7622	1	105372893	ENST00000666184.1	-45307	ENSG00000232812	LINC01717	long intergenic non-protein coding RNA 1717	Intergenic
chr1	208732149	208733724	1576	*	Exon (ENST00000666184.1/105372893, exon 4 of 5)	1	208728729	208730227	1499	1	105372893	ENST00000660747.1	3420	ENSG00000232812	LINC01717	long intergenic non-protein coding RNA 1717	Exon
chr1	208944424	208945317	894	*	Distal Intergenic	1	208972454	208975307	2854	1	105372894	ENST00000453569.1	-27137	ENSG00000236950	LINC01774	long intergenic non-protein coding RNA 1774	Intergenic
chr1	209402775	209405699	2925	*	Distal Intergenic	1	209428817	209432551	3735	1	642587	ENST00000429156.6	-23118	ENSG00000230937	MIR205HG	MIR205 host gene	Intergenic
chr1	209567682	209568205	524	*	Promoter (<=1kb)	1	209528455	209567673	39219	2	105372898	ENST00000424696.6	-9	0	LOC105372898	uncharacterized LOC105372898	Promoter
chr1	209649058	209649698	641	*	Promoter (1-2kb)	1	209614875	209651334	36460	2	3914	ENST00000391911.5	1636	ENSG00000196878	LAMB3	laminin subunit beta 3	Promoter
chr1	209927428	209928668	1241	*	Promoter (9-10kb)	1	209938174	210162223	224050	1	255928	ENST00000367019.5	-9506	ENSG00000143469	SYT14	synaptotagmin 14	Promoter
chr1	210321062	210321857	796	*	Promoter (6-7kb)	1	210328252	210676296	348045	1	55733	ENST00000413764.6	-6395	ENSG00000054392	HHAT	hedgehog acyltransferase	Promoter
chr1	210353754	210354245	492	*	Promoter (8-9kb)	1	210362852	210464655	101804	1	55733	ENST00000426968.2	-8607	ENSG00000054392	HHAT	hedgehog acyltransferase	Promoter
chr1	212039889	212041836	1948	*	Intron (ENST00000542077.5/51514, intron 1 of 13)	1	212035846	212104594	68749	1	51514	ENST00000475419.5	4043	ENSG00000143476	DTL	denticleless E3 ubiquitin protein ligase homolog	Intron
chr1	212401780	212405062	3283	*	Intron (ENST00000261455.9/55248, intron 2 of 7)	1	212375248	212410164	34917	2	55248	ENST00000467822.5	5102	ENSG00000065600	PACC1	proton activated chloride channel 1	Intron
chr1	213041014	213042022	1009	*	Promoter (9-10kb)	1	213051233	213273464	222232	1	26750	ENST00000543354.5	-9211	ENSG00000136643	RPS6KC1	ribosomal protein S6 kinase C1	Promoter
chr1	213483175	213483797	623	*	Promoter (8-9kb)	1	213492288	213579267	86980	1	105372912	ENST00000417161.2	-8491	0	LOC105372912	uncharacterized LOC105372912	Promoter
chr1	213843746	213844429	684	*	Promoter (2-3kb)	1	213832593	213841388	8796	2	100505832	ENST00000608399.1	-2358	ENSG00000230461	PROX1-AS1	PROX1 antisense RNA 1	Promoter
chr1	214842836	214843594	759	*	Distal Intergenic	1	215005775	215236020	230246	1	3776	ENST00000486921.5	-162181	ENSG00000082482	KCNK2	potassium two pore domain channel subfamily K member 2	Intergenic
chr1	217562276	217563215	940	*	Intron (ENST00000366935.8/55105, intron 5 of 9)	1	217498180	217610379	112200	2	55105	ENST00000485274.1	47164	ENSG00000092978	GPATCH2	G-patch domain containing 2	Intron
chr1	220282738	220283624	887	*	Distal Intergenic	1	220148293	220272453	124161	2	25782	ENST00000358951.7	-10285	ENSG00000118873	RAB3GAP2	RAB3 GTPase activating non-catalytic protein subunit 2	Intergenic
chr1	220446511	220447231	721	*	Distal Intergenic	1	220485104	220487558	2455	2	105372929	ENST00000446169.2	40327	0	LINC02779	long intergenic non-protein coding RNA 2779	Intergenic
chr1	220954063	220954750	688	*	Distal Intergenic	1	220881069	220884493	3425	1	3142	ENST00000427693.1	72994	ENSG00000136630	HLX	H2.0 like homeobox	Intergenic
chr1	221822587	221823075	489	*	Intron (ENST00000665303.1/101929771, intron 4 of 4)	1	221819842	221840689	20848	2	101929771	ENST00000665303.1	17614	0	LINC01655	long intergenic non-protein coding RNA 1655	Intron
chr1	223707107	223708218	1112	*	Promoter (4-5kb)	1	223712539	223776018	63480	1	824	ENST00000295006.6	-4321	ENSG00000162909	CAPN2	calpain 2	Promoter
chr1	224067056	224067974	919	*	Distal Intergenic	1	224114111	224158150	44040	1	23219	ENST00000424254.6	-46137	ENSG00000143756	FBXO28	F-box protein 28	Intergenic
chr1	224378258	224379023	766	*	Promoter (1-2kb)	1	224377051	224379459	2409	1	29097	ENST00000469200.1	1207	ENSG00000143771	CNIH4	cornichon family AMPA receptor auxiliary protein 4	Promoter
chr1	224460095	224461158	1064	*	Intron (ENST00000471578.5/149111, intron 1 of 5)	1	224419562	224437033	17472	2	80232	ENST00000445239.1	-23062	ENSG00000162923	WDR26	WD repeat domain 26	Intron
chr1	224541493	224543765	2273	*	Intron (ENST00000471578.5/149111, intron 2 of 5)	1	224529310	224681026	151717	1	149111	ENST00000496277.5	12183	ENSG00000143786	CNIH3	cornichon family AMPA receptor auxiliary protein 3	Intron
chr1	224853619	224854090	472	*	Intron (ENST00000657178.1/105373108, intron 1 of 3)	1	224802959	224881355	78397	2	105373108	ENST00000657178.1	27265	0	LOC105373108	uncharacterized LOC105373108	Intron
chr1	226737544	226739936	2393	*	Promoter (<=1kb)	1	226631690	226739282	107593	2	3707	ENST00000429204.6	0	ENSG00000143772	ITPKB	inositol-trisphosphate 3-kinase B	Promoter
chr1	227343061	227344639	1579	*	Distal Intergenic	1	226989865	227318502	328638	2	8476	ENST00000366766.7	-24559	ENSG00000143776	CDC42BPA	CDC42 binding protein kinase alpha	Intergenic
chr1	229490050	229490984	935	*	Exon (ENST00000261396.6/55746, exon 9 of 26)	1	229499167	229508326	9160	2	55746	ENST00000366678.4	17342	ENSG00000069248	NUP133	nucleoporin 133	Exon
chr1	232472306	232473843	1538	*	Promoter (9-10kb)	1	232398710	232462417	63708	2	57568	ENST00000308942.4	-9889	ENSG00000116991	SIPA1L2	signal induced proliferation associated 1 like 2	Promoter
chr1	233127694	233128052	359	*	Intron (ENST00000258229.14/80003, intron 21 of 33)	1	233089851	233135188	45338	2	80003	ENST00000484041.5	7136	ENSG00000135749	PCNX2	pecanex 2	Intron
chr1	233750362	233750723	362	*	Distal Intergenic	1	233655695	233666686	10992	1	3775	ENST00000472869.1	94667	ENSG00000135750	KCNK1	potassium two pore domain channel subfamily K member 1	Intergenic
chr1	234683666	234684657	992	*	Intron (ENST00000442382.1/ENST00000442382.1, intron 1 of 1)	1	234674096	234683176	9081	1	105373209	ENST00000453568.1	9570	0	LOC105373209	uncharacterized LOC105373209	Intron
chr1	235503360	235506086	2727	*	Promoter (<=1kb)	1	235447190	235504452	57263	2	148789	ENST00000366600.8	0	ENSG00000162885	B3GALNT2	beta-1,3-N-acetylgalactosaminyltransferase 2	Promoter
chr1	235847247	235847984	738	*	Intron (ENST00000389793.7/1130, intron 1 of 52)	1	235853000	235853060	61	2	100302139	ENST00000410899.1	5076	ENSG00000222831	MIR1537	microRNA 1537	Intron
chr1	238223092	238223610	519	*	Distal Intergenic	1	238238943	238404906	165964	1	105373220	ENST00000665394.1	-15333	0	LOC105373220	uncharacterized LOC105373220	Intergenic
chr1	238254974	238256598	1625	*	Intron (ENST00000665394.1/105373220, intron 1 of 4)	1	238238943	238404906	165964	1	105373220	ENST00000665394.1	16031	0	LOC105373220	uncharacterized LOC105373220	Intron
chr1	238469034	238469746	713	*	Distal Intergenic	1	238480373	238486038	5666	2	339535	ENST00000648241.1	16292	ENSG00000215808	LINC01139	long intergenic non-protein coding RNA 1139	Intergenic
chr1	239385944	239387282	1339	*	Promoter (<=1kb)	1	239386565	239886596	500032	1	1131	ENST00000468573.5	0	ENSG00000133019	CHRM3	cholinergic receptor muscarinic 3	Promoter
chr1	239762841	239763844	1004	*	Intron (ENST00000468573.5/1131, intron 6 of 8)	1	239708775	239770130	61356	2	100506915	ENST00000650922.1	6286	ENSG00000233355	CHRM3-AS2	CHRM3 antisense RNA 2	Intron
chr1	240303971	240304805	835	*	Intron (ENST00000319653.14/56776, intron 8 of 17)	1	240285231	240371664	86434	1	56776	ENST00000681743.1	18740	ENSG00000155816	FMN2	formin 2	Intron
chr1	241482241	241484073	1833	*	Intron (ENST00000662663.1/ENST00000662663.1, intron 1 of 3)	1	241497581	241510555	12975	2	2271	ENST00000684161.1	26482	ENSG00000091483	FH	fumarate hydratase	Intron
chr1	241909035	241910298	1264	*	Distal Intergenic	1	241885357	241895148	9792	1	9156	ENST00000518741.1	23678	ENSG00000174371	EXO1	exonuclease 1	Intergenic
chr1	242040416	242041622	1207	*	Distal Intergenic	1	241995490	241999098	3609	2	440738	ENST00000357246.4	-41318	ENSG00000197769	MAP1LC3C	microtubule associated protein 1 light chain 3 gamma	Intergenic
chr1	243613488	243614084	597	*	Exon (ENST00000336199.9/10000, exon 7 of 14)	1	243499750	243565678	65929	2	10000	ENST00000679831.1	-47810	ENSG00000117020	AKT3	AKT serine/threonine kinase 3	Exon
chr1	243843008	243843919	912	*	Promoter (<=1kb)	1	243488233	243843236	355004	2	10000	ENST00000336199.9	0	ENSG00000117020	AKT3	AKT serine/threonine kinase 3	Promoter
chr1	248872606	248874559	1954	*	Distal Intergenic	1	248857865	248859144	1280	2	55657	ENST00000534456.1	-13462	ENSG00000171163	ZNF692	zinc finger protein 692	Intergenic
chr1	9930	11491	1562	*	Promoter (<=1kb)	1	11869	14409	2541	1	100287102	ENST00000456328.2	-378	ENSG00000223972	DDX11L1	DEAD/H-box helicase 11 like 1 (pseudogene)	Promoter
chr1	31071	31684	614	*	Promoter (<=1kb)	1	30366	30503	138	1	100302278	ENST00000607096.1	705	ENSG00000284332	MIR1302-2	microRNA 1302-2	Promoter
chr1	42059	42274	216	*	Promoter (5-6kb)	1	34554	36081	1528	2	645520	ENST00000417324.1	-5978	ENSG00000237613	FAM138A	family with sequence similarity 138 member A	Promoter
chr1	48315	48815	501	*	Distal Intergenic	1	34554	36081	1528	2	645520	ENST00000417324.1	-12234	ENSG00000237613	FAM138A	family with sequence similarity 138 member A	Intergenic
chr1	61045	61281	237	*	Promoter (4-5kb)	1	65419	71585	6167	1	79501	ENST00000641515.2	-4138	ENSG00000186092	OR4F5	olfactory receptor family 4 subfamily F member 5	Promoter
chr1	61377	61804	428	*	Promoter (3-4kb)	1	65419	71585	6167	1	79501	ENST00000641515.2	-3615	ENSG00000186092	OR4F5	olfactory receptor family 4 subfamily F member 5	Promoter
chr1	84118	84713	596	*	Distal Intergenic	1	65419	71585	6167	1	79501	ENST00000641515.2	18699	ENSG00000186092	OR4F5	olfactory receptor family 4 subfamily F member 5	Intergenic
chr1	107169	107368	200	*	Intron (ENST00000466430.5/100996442, intron 2 of 3)	1	89295	120932	31638	2	100996442	ENST00000466430.5	13564	ENSG00000238009	LOC100996442	uncharacterized LOC100996442	Intron
chr1	130359	130668	310	*	Promoter (1-2kb)	1	92230	129217	36988	2	100996442	ENST00000477740.5	-1142	ENSG00000238009	LOC100996442	uncharacterized LOC100996442	Promoter
chr1	180524	182032	1509	*	Promoter (<=1kb)	1	182696	184174	1479	1	102725121	ENST00000624431.2	-664	ENSG00000223972	DDX11L17	DEAD/H-box helicase 11 like 17 (pseudogene)	Promoter
chr1	201615	201923	309	*	Promoter (6-7kb)	1	185217	195411	10195	2	102723897	ENST00000623083.4	-6204	ENSG00000279457	WASH9P	WAS protein family homolog 9, pseudogene	Promoter
chr1	262835	263446	612	*	Exon (ENST00000424587.7/ENST00000424587.7, exon 4 of 4)	1	257913	268816	10904	2	100996442	ENST00000448958.2	5370	ENSG00000238009	LOC100996442	uncharacterized LOC100996442	Exon
chr1	283746	284073	328	*	Intron (ENST00000441866.2/112268260, intron 3 of 3)	1	258524	268816	10293	2	100996442	ENST00000634344.2	-14930	ENSG00000238009	LOC100996442	uncharacterized LOC100996442	Intron
chr1	352371	352816	446	*	Intron (ENST00000441866.2/112268260, intron 3 of 3)	1	258144	359681	101538	2	112268260	ENST00000441866.2	6865	0	LOC112268260	uncharacterized LOC112268260	Intron
chr1	418471	418820	350	*	Intron (ENST00000455207.5/112268260, intron 1 of 2)	1	450740	451678	939	2	729759	ENST00000426406.4	32858	ENSG00000284733	OR4F29	olfactory receptor family 4 subfamily F member 29	Intron
chr1	426139	426465	327	*	Intron (ENST00000455207.5/112268260, intron 1 of 2)	1	450740	451678	939	2	729759	ENST00000426406.4	25213	ENSG00000284733	OR4F29	olfactory receptor family 4 subfamily F member 29	Intron
chr1	497497	498703	1207	*	Promoter (<=1kb)	1	494771	498976	4206	2	100132287	ENST00000616311.5	273	0	LOC100132287	uncharacterized LOC100132287	Promoter
chr1	534689	535183	495	*	Distal Intergenic	1	494464	502508	8045	2	100132287	ENST00000440038.7	-32181	0	LOC100132287	uncharacterized LOC100132287	Intergenic
chr1	629084	631426	2343	*	Promoter (<=1kb)	1	627377	631150	3774	2	101928626	ENST00000452176.2	0	ENSG00000230021	LOC101928626	uncharacterized LOC101928626	Promoter
chr1	631760	634482	2723	*	Promoter (<=1kb)	1	594191	633129	38939	2	105378947	ENST00000440196.3	0	0	LOC105378947	proline-rich extensin-like protein EPR1	Promoter
chr1	634505	634924	420	*	Promoter (1-2kb)	1	594191	633129	38939	2	105378947	ENST00000440196.3	-1376	0	LOC105378947	proline-rich extensin-like protein EPR1	Promoter
chr1	654210	654580	371	*	Intron (ENST00000419394.2/81399, intron 3 of 3)	1	594191	633129	38939	2	105378947	ENST00000440196.3	-21081	0	LOC105378947	proline-rich extensin-like protein EPR1	Intron
chr1	661689	662176	488	*	Intron (ENST00000419394.2/81399, intron 3 of 3)	1	685679	686673	995	2	81399	ENST00000332831.4	24497	ENSG00000284662	OR4F16	olfactory receptor family 4 subfamily F member 16	Intron
chr1	674006	674213	208	*	Intron (ENST00000419394.2/81399, intron 3 of 3)	1	685679	686673	995	2	81399	ENST00000332831.4	12460	ENSG00000284662	OR4F16	olfactory receptor family 4 subfamily F member 16	Intron
chr1	674715	674992	278	*	Exon (ENST00000438434.2/ENST00000438434.2, exon 1 of 1)	1	685679	686673	995	2	81399	ENST00000332831.4	11681	ENSG00000284662	OR4F16	olfactory receptor family 4 subfamily F member 16	Exon
chr1	685697	685998	302	*	Promoter (<=1kb)	1	685679	686673	995	2	81399	ENST00000332831.4	675	ENSG00000284662	OR4F16	olfactory receptor family 4 subfamily F member 16	Promoter
chr1	732558	732954	397	*	Promoter (<=1kb)	1	594458	733064	138607	2	105378947	ENST00000648019.1	110	0	LOC105378947	proline-rich extensin-like protein EPR1	Promoter
chr1	735904	736199	296	*	Promoter (2-3kb)	1	594458	733064	138607	2	105378947	ENST00000648019.1	-2840	0	LOC105378947	proline-rich extensin-like protein EPR1	Promoter
chr1	738026	738414	389	*	Promoter (4-5kb)	1	594458	733064	138607	2	105378947	ENST00000648019.1	-4962	0	LOC105378947	proline-rich extensin-like protein EPR1	Promoter
chr1	738537	739655	1119	*	Promoter (5-6kb)	1	594458	733064	138607	2	105378947	ENST00000648019.1	-5473	0	LOC105378947	proline-rich extensin-like protein EPR1	Promoter
chr1	776554	776864	311	*	Promoter (1-2kb)	1	725885	778626	52742	2	100288069	ENST00000506640.2	1762	0	LOC100288069	uncharacterized LOC100288069	Promoter
chr1	788413	791646	3234	*	Intron (ENST00000655765.1/105378580, intron 1 of 2)	1	784396	807321	22926	1	105378580	ENST00000586288.1	4017	ENSG00000237491	LINC01409	long intergenic non-protein coding RNA 1409	Intron
chr1	808923	809122	200	*	Intron (ENST00000412115.2/105378580, intron 4 of 4)	1	803934	807435	3502	1	105378580	ENST00000667728.1	4989	ENSG00000237491	LINC01409	long intergenic non-protein coding RNA 1409	Intron
chr1	810901	811759	859	*	Promoter (5-6kb)	1	817371	819837	2467	1	400728	ENST00000326734.2	-5612	ENSG00000177757	FAM87B	family with sequence similarity 87 member B	Promoter
chr1	817105	818170	1066	*	Promoter (<=1kb)	1	817371	819837	2467	1	400728	ENST00000326734.2	0	ENSG00000177757	FAM87B	family with sequence similarity 87 member B	Promoter
chr1	840015	840222	208	*	Intron (ENST00000624927.3/643837, intron 1 of 2)	1	831605	842020	10416	1	643837	ENST00000415295.1	8410	ENSG00000228794	LINC01128	long intergenic non-protein coding RNA 1128	Intron
chr1	880444	880957	514	*	Promoter (3-4kb)	1	874529	877234	2706	2	284593	ENST00000635557.1	-3210	ENSG00000230368	FAM41C	family with sequence similarity 41 member C	Promoter
chr1	1099047	1099890	844	*	Promoter (6-7kb)	1	1090406	1092813	2408	2	54991	ENST00000427787.5	-6234	ENSG00000131591	C1orf159	chromosome 1 open reading frame 159	Promoter
chr1	1692313	1693680	1368	*	Promoter (<=1kb)	1	1659529	1692724	33196	2	728661	ENST00000614300.4	0	ENSG00000189339	SLC35E2B	solute carrier family 35 member E2B	Promoter
chr1	1816949	1817433	485	*	Promoter (<=1kb)	1	1789061	1818386	29326	2	2782	ENST00000471354.1	953	ENSG00000078369	GNB1	G protein subunit beta 1	Promoter
chr1	1858706	1860405	1700	*	Intron (ENST00000610897.4/2782, intron 1 of 10)	1	1804526	1832285	27760	2	2782	ENST00000437146.1	-26421	ENSG00000078369	GNB1	G protein subunit beta 1	Intron
chr1	1997633	1997898	266	*	Intron (ENST00000493964.5/85452, intron 1 of 37)	1	1955148	2003714	48567	2	85452	ENST00000468610.5	5816	ENSG00000142609	CFAP74	cilia and flagella associated protein 74	Intron
chr1	2135245	2135978	734	*	Promoter (<=1kb)	1	2135262	2150865	15604	1	5590	ENST00000419838.6	0	ENSG00000067606	PRKCZ	protein kinase C zeta	Promoter
chr1	2139888	2140990	1103	*	Promoter (3-4kb)	1	2144451	2185395	40945	1	5590	ENST00000479263.5	-3461	ENSG00000067606	PRKCZ	protein kinase C zeta	Promoter
chr1	2852419	2852618	200	*	Distal Intergenic	1	2635976	2801717	165742	2	100287898	ENST00000401095.8	-50702	ENSG00000215912	TTC34	tetratricopeptide repeat domain 34	Intergenic
chr1	3172905	3174059	1155	*	Intron (ENST00000511072.5/63976, intron 1 of 15)	1	3127975	3128035	61	1	100422968	ENST00000635819.1	44930	ENSG00000283572	MIR4251	microRNA 4251	Intron
chr1	3215453	3216439	987	*	Intron (ENST00000511072.5/63976, intron 2 of 15)	1	3237931	3433925	195995	1	63976	ENST00000512462.5	-21492	ENSG00000142611	PRDM16	PR/SET domain 16	Intron
chr1	3249447	3250168	722	*	Intron (ENST00000511072.5/63976, intron 3 of 15)	1	3244132	3386918	142787	1	63976	ENST00000463591.1	5315	ENSG00000142611	PRDM16	PR/SET domain 16	Intron
chr1	3443681	3444264	584	*	Distal Intergenic	1	3454665	3481113	26449	1	27237	ENST00000378378.9	-10401	ENSG00000130762	ARHGEF16	Rho guanine nucleotide exchange factor 16	Intergenic
chr1	3802973	3804762	1790	*	Promoter (6-7kb)	1	3778559	3796498	17940	2	57470	ENST00000378251.3	-6475	ENSG00000130764	LRRC47	leucine rich repeat containing 47	Promoter
chr1	3990224	3991009	786	*	Intron (ENST00000642026.2/105376673, intron 2 of 2)	1	3976140	3998855	22716	1	105376673	ENST00000641078.1	14084	ENSG00000284668	LINC02780	long intergenic non-protein coding RNA 2780	Intron
chr1	4292147	4292521	375	*	Distal Intergenic	1	4412027	4424689	12663	1	284661	ENST00000635002.1	-119506	ENSG00000235054	LINC01777	long intergenic non-protein coding RNA 1777	Intergenic
chr1	5215228	5215914	687	*	Distal Intergenic	1	5086459	5090899	4441	2	105376681	ENST00000443270.1	-124329	0	LINC02782	long intergenic non-protein coding RNA 2782	Intergenic
chr1	5424698	5425553	856	*	Distal Intergenic	1	5490829	5492804	1976	2	105376686	ENST00000649109.1	67251	ENSG00000284692	LOC105376686	uncharacterized LOC105376686	Intergenic
chr1	5427964	5428831	868	*	Distal Intergenic	1	5490829	5492804	1976	2	105376686	ENST00000649109.1	63973	ENSG00000284692	LOC105376686	uncharacterized LOC105376686	Intergenic
chr1	5559826	5560047	222	*	Distal Intergenic	1	5489795	5493057	3263	2	105376686	ENST00000641860.1	-66769	ENSG00000284692	LOC105376686	uncharacterized LOC105376686	Intergenic
chr1	5849697	5851384	1688	*	Distal Intergenic	1	5862672	5862741	70	2	100616421	ENST00000582517.1	11357	ENSG00000264101	MIR4689	microRNA 4689	Intergenic
chr1	5936493	5936748	256	*	Intron (ENST00000478423.6/261734, intron 7 of 25)	1	5886495	5905324	18830	2	261734	ENST00000466897.1	-31169	ENSG00000131697	NPHP4	nephrocystin 4	Intron
chr1	5953988	5954223	236	*	Intron (ENST00000478423.6/261734, intron 4 of 25)	1	5990927	6090419	99493	1	8514	ENST00000655548.1	-36704	ENSG00000069424	KCNAB2	potassium voltage-gated channel subfamily A regulatory beta subunit 2	Intron
chr1	6082956	6084510	1555	*	Promoter (2-3kb)	1	6087501	6092187	4687	1	8514	ENST00000656607.1	-2991	ENSG00000069424	KCNAB2	potassium voltage-gated channel subfamily A regulatory beta subunit 2	Promoter
chr1	6116079	6116862	784	*	Promoter (9-10kb)	1	6105081	6106772	1692	2	26038	ENST00000475121.1	-9307	ENSG00000116254	CHD5	chromodomain helicase DNA binding protein 5	Promoter
chr1	6240181	6240723	543	*	Distal Intergenic	1	6237771	6239444	1674	1	148645	ENST00000429480.2	2410	0	ICMT-DT	ICMT divergent transcript	Intergenic
chr1	6311439	6312610	1172	*	Intron (ENST00000608083.5/11332, intron 6 of 8)	1	6281253	6295504	14252	2	11332	ENST00000481175.1	-15935	ENSG00000097021	ACOT7	acyl-CoA thioesterase 7	Intron
chr1	6577802	6578231	430	*	Promoter (1-2kb)	1	6579994	6589280	9287	1	3104	ENST00000377674.9	-1763	ENSG00000204859	ZBTB48	zinc finger and BTB domain containing 48	Promoter
chr1	6624652	6626008	1357	*	Promoter (<=1kb)	1	6624866	6633565	8700	1	90326	ENST00000054650.8	0	ENSG00000041988	THAP3	THAP domain containing 3	Promoter
chr1	6691672	6692157	486	*	Intron (ENST00000377577.10/55735, intron 1 of 15)	1	6645800	6701802	56003	2	55735	ENST00000426784.1	9645	ENSG00000007923	DNAJC11	DnaJ heat shock protein family (Hsp40) member C11	Intron
chr1	6784321	6785803	1483	*	Promoter (<=1kb)	1	6783892	6784843	952	2	110841581	ENST00000442889.1	0	0	CAMTA1-DT	CAMTA1 divergent transcript	Promoter
chr1	6804887	6805557	671	*	Promoter (1-2kb)	1	6806988	6871858	64871	1	23261	ENST00000486138.1	-1431	ENSG00000171735	CAMTA1	calmodulin binding transcription activator 1	Promoter
chr1	6854285	6854580	296	*	Promoter (1-2kb)	1	6853095	6872045	18951	1	23261	ENST00000472283.1	1190	ENSG00000171735	CAMTA1	calmodulin binding transcription activator 1	Promoter
chr1	6868075	6869467	1393	*	Promoter (4-5kb)	1	6874056	6887842	13787	1	23261	ENST00000467267.1	-4589	ENSG00000171735	CAMTA1	calmodulin binding transcription activator 1	Promoter
chr1	6899033	6899494	462	*	Intron (ENST00000303635.12/23261, intron 3 of 22)	1	6874056	6887842	13787	1	23261	ENST00000467267.1	24977	ENSG00000171735	CAMTA1	calmodulin binding transcription activator 1	Intron
chr1	6977764	6978350	587	*	Intron (ENST00000303635.12/23261, intron 3 of 22)	1	6874056	6887842	13787	1	23261	ENST00000467267.1	103708	ENSG00000171735	CAMTA1	calmodulin binding transcription activator 1	Intron
chr1	6990984	6991827	844	*	Intron (ENST00000303635.12/23261, intron 3 of 22)	1	6874056	6887842	13787	1	23261	ENST00000467267.1	116928	ENSG00000171735	CAMTA1	calmodulin binding transcription activator 1	Intron
chr1	7117438	7118396	959	*	Intron (ENST00000303635.12/23261, intron 4 of 22)	1	6874056	6887842	13787	1	23261	ENST00000467267.1	243382	ENSG00000171735	CAMTA1	calmodulin binding transcription activator 1	Intron
chr1	7164596	7165137	542	*	Intron (ENST00000303635.12/23261, intron 4 of 22)	1	7368942	7370270	1329	1	23261	ENST00000427317.1	-203805	ENSG00000171735	CAMTA1	calmodulin binding transcription activator 1	Intron
chr1	7202022	7202502	481	*	Intron (ENST00000303635.12/23261, intron 4 of 22)	1	7368942	7370270	1329	1	23261	ENST00000427317.1	-166440	ENSG00000171735	CAMTA1	calmodulin binding transcription activator 1	Intron
chr1	7212574	7213137	564	*	Intron (ENST00000303635.12/23261, intron 4 of 22)	1	7368942	7370270	1329	1	23261	ENST00000427317.1	-155805	ENSG00000171735	CAMTA1	calmodulin binding transcription activator 1	Intron
chr1	7306347	7306564	218	*	Intron (ENST00000303635.12/23261, intron 5 of 22)	1	7368942	7370270	1329	1	23261	ENST00000427317.1	-62378	ENSG00000171735	CAMTA1	calmodulin binding transcription activator 1	Intron
chr1	7373371	7374537	1167	*	Intron (ENST00000303635.12/23261, intron 5 of 22)	1	7368942	7370270	1329	1	23261	ENST00000427317.1	4429	ENSG00000171735	CAMTA1	calmodulin binding transcription activator 1	Intron
chr1	7393993	7395073	1081	*	Promoter (4-5kb)	1	7382487	7389754	7268	2	102725193	ENST00000618051.1	-4239	ENSG00000237728	CAMTA1-AS2	CAMTA1 antisense RNA 2	Promoter
chr1	7400100	7400711	612	*	Intron (ENST00000303635.12/23261, intron 5 of 22)	1	7382487	7389754	7268	2	102725193	ENST00000618051.1	-10346	ENSG00000237728	CAMTA1-AS2	CAMTA1 antisense RNA 2	Intron
chr1	7549134	7551583	2450	*	Intron (ENST00000303635.12/23261, intron 6 of 22)	1	7441096	7441554	459	2	101928836	ENST00000440032.1	-107580	0	CAMTA1-AS1	CAMTA1 antisense RNA 1	Intron
chr1	7599596	7599935	340	*	Intron (ENST00000303635.12/23261, intron 6 of 22)	1	7736408	7767856	31449	1	23261	ENST00000495233.5	-136473	ENSG00000171735	CAMTA1	calmodulin binding transcription activator 1	Intron
chr1	7783285	7784570	1286	*	Promoter (<=1kb)	1	7784291	7845177	60887	1	8863	ENST00000377532.8	0	ENSG00000049246	PER3	period circadian regulator 3	Promoter
chr1	7808205	7809378	1174	*	Exon (ENST00000377532.8/8863, exon 11 of 22)	1	7803051	7810347	7297	1	8863	ENST00000463106.1	5154	ENSG00000049246	PER3	period circadian regulator 3	Exon
chr1	7847423	7847751	329	*	3' UTR	1	7847612	7853065	5454	2	10911	ENST00000361696.10	5314	ENSG00000049247	UTS2	urotensin 2	Exon
chr1	7848105	7849479	1375	*	Intron (ENST00000377516.6/10911, intron 4 of 6)	1	7847612	7853065	5454	2	10911	ENST00000361696.10	3586	ENSG00000049247	UTS2	urotensin 2	Intron
chr1	7862765	7863296	532	*	Promoter (9-10kb)	1	7843083	7853512	10430	2	10911	ENST00000377516.6	-9253	ENSG00000049247	UTS2	urotensin 2	Promoter
chr1	7877050	7877556	507	*	Distal Intergenic	1	7843083	7853512	10430	2	10911	ENST00000377516.6	-23538	ENSG00000049247	UTS2	urotensin 2	Intergenic
chr1	7882761	7882960	200	*	Distal Intergenic	1	7843083	7853512	10430	2	10911	ENST00000377516.6	-29249	ENSG00000049247	UTS2	urotensin 2	Intergenic
chr1	7931870	7934482	2613	*	Promoter (<=1kb)	1	7921800	7935100	13301	2	3604	ENST00000474475.1	618	ENSG00000049249	TNFRSF9	TNF receptor superfamily member 9	Promoter
chr1	7961117	7962113	997	*	Promoter (<=1kb)	1	7961663	7971048	9386	1	11315	ENST00000460192.5	0	ENSG00000116288	PARK7	Parkinsonism associated deglycase	Promoter
chr1	7967061	7967536	476	*	Promoter (1-2kb)	1	7965351	7985282	19932	1	11315	ENST00000469225.1	1710	ENSG00000116288	PARK7	Parkinsonism associated deglycase	Promoter
chr1	8017605	8018250	646	*	Promoter (1-2kb)	1	8013427	8015633	2207	2	54206	ENST00000467067.1	-1972	ENSG00000116285	ERRFI1	ERBB receptor feedback inhibitor 1	Promoter
chr1	8021184	8022362	1179	*	Intron (ENST00000474874.5/54206, intron 1 of 2)	1	8004404	8026283	21880	2	54206	ENST00000474874.5	3921	ENSG00000116285	ERRFI1	ERBB receptor feedback inhibitor 1	Intron
chr1	8025580	8027552	1973	*	Promoter (<=1kb)	1	8004404	8026283	21880	2	54206	ENST00000474874.5	0	ENSG00000116285	ERRFI1	ERBB receptor feedback inhibitor 1	Promoter
chr1	8040116	8041597	1482	*	Intron (ENST00000445300.1/ENST00000445300.1, intron 2 of 2)	1	8011727	8026309	14583	2	54206	ENST00000377482.10	-13807	ENSG00000116285	ERRFI1	ERBB receptor feedback inhibitor 1	Intron
chr1	8084885	8085753	869	*	Intron (ENST00000445300.1/ENST00000445300.1, intron 2 of 2)	1	8011727	8026309	14583	2	54206	ENST00000377482.10	-58576	ENSG00000116285	ERRFI1	ERBB receptor feedback inhibitor 1	Intron
chr1	8089840	8090828	989	*	Intron (ENST00000445300.1/ENST00000445300.1, intron 2 of 2)	1	8011727	8026309	14583	2	54206	ENST00000377482.10	-63531	ENSG00000116285	ERRFI1	ERBB receptor feedback inhibitor 1	Intron
chr1	8096377	8096967	591	*	Intron (ENST00000445300.1/ENST00000445300.1, intron 2 of 2)	1	8011727	8026309	14583	2	54206	ENST00000377482.10	-70068	ENSG00000116285	ERRFI1	ERBB receptor feedback inhibitor 1	Intron
chr1	8097191	8097998	808	*	Intron (ENST00000445300.1/ENST00000445300.1, intron 2 of 2)	1	8011727	8026309	14583	2	54206	ENST00000377482.10	-70882	ENSG00000116285	ERRFI1	ERBB receptor feedback inhibitor 1	Intron
chr1	8102978	8104646	1669	*	Intron (ENST00000445300.1/ENST00000445300.1, intron 2 of 2)	1	8011727	8026309	14583	2	54206	ENST00000377482.10	-76669	ENSG00000116285	ERRFI1	ERBB receptor feedback inhibitor 1	Intron
chr1	8120582	8123019	2438	*	Exon (ENST00000445300.1/ENST00000445300.1, exon 3 of 3)	1	8201518	8215207	13690	1	102724539	ENST00000670361.1	-78499	ENSG00000227634	LINC01714	long intergenic non-protein coding RNA 1714	Exon
chr1	8182144	8183269	1126	*	Distal Intergenic	1	8201518	8215207	13690	1	102724539	ENST00000670361.1	-18249	ENSG00000227634	LINC01714	long intergenic non-protein coding RNA 1714	Intergenic
chr1	8220057	8220595	539	*	Exon (ENST00000424689.1/ENST00000424689.1, exon 1 of 2)	1	8208672	8215210	6539	1	102724539	ENST00000452982.1	11385	ENSG00000227634	LINC01714	long intergenic non-protein coding RNA 1714	Exon
chr1	8229922	8230682	761	*	Distal Intergenic	1	8208672	8215210	6539	1	102724539	ENST00000452982.1	21250	ENSG00000227634	LINC01714	long intergenic non-protein coding RNA 1714	Intergenic
chr1	8238095	8239362	1268	*	Distal Intergenic	1	8208672	8215210	6539	1	102724539	ENST00000452982.1	29423	ENSG00000227634	LINC01714	long intergenic non-protein coding RNA 1714	Intergenic
chr1	8386331	8386819	489	*	Intron (ENST00000337907.7/473, intron 13 of 23)	1	8363710	8364838	1129	2	473	ENST00000464367.1	-21493	ENSG00000142599	RERE	arginine-glutamic acid dipeptide repeats	Intron
chr1	8386964	8387232	269	*	Intron (ENST00000337907.7/473, intron 13 of 23)	1	8363710	8364838	1129	2	473	ENST00000464367.1	-22126	ENSG00000142599	RERE	arginine-glutamic acid dipeptide repeats	Intron
chr1	8407726	8408906	1181	*	Intron (ENST00000337907.7/473, intron 13 of 23)	1	8365855	8423419	57565	2	473	ENST00000460659.5	14513	ENSG00000142599	RERE	arginine-glutamic acid dipeptide repeats	Intron
chr1	8411810	8412642	833	*	Intron (ENST00000337907.7/473, intron 13 of 23)	1	8365855	8423419	57565	2	473	ENST00000460659.5	10777	ENSG00000142599	RERE	arginine-glutamic acid dipeptide repeats	Intron
chr1	8422844	8424913	2070	*	Promoter (<=1kb)	1	8424645	8434838	10194	1	102724552	ENST00000449895.5	0	0	RERE-AS1	RERE antisense RNA 1	Promoter
chr1	8438918	8439878	961	*	Intron (ENST00000337907.7/473, intron 12 of 23)	1	8425638	8430041	4404	1	102724552	ENST00000444276.1	13280	0	RERE-AS1	RERE antisense RNA 1	Intron
chr1	8456160	8456939	780	*	Intron (ENST00000337907.7/473, intron 12 of 23)	1	8425638	8430041	4404	1	102724552	ENST00000444276.1	30522	0	RERE-AS1	RERE antisense RNA 1	Intron
chr1	8487364	8487738	375	*	Intron (ENST00000337907.7/473, intron 11 of 23)	1	8352406	8525939	173534	2	473	ENST00000377464.5	38201	ENSG00000142599	RERE	arginine-glutamic acid dipeptide repeats	Intron
chr1	8503572	8504093	522	*	Intron (ENST00000337907.7/473, intron 9 of 23)	1	8352406	8525939	173534	2	473	ENST00000377464.5	21846	ENSG00000142599	RERE	arginine-glutamic acid dipeptide repeats	Intron
chr1	8515222	8518157	2936	*	Intron (ENST00000337907.7/473, intron 8 of 23)	1	8352406	8525939	173534	2	473	ENST00000377464.5	7782	ENSG00000142599	RERE	arginine-glutamic acid dipeptide repeats	Intron
chr1	8524431	8524830	400	*	Promoter (1-2kb)	1	8352406	8525939	173534	2	473	ENST00000377464.5	1109	ENSG00000142599	RERE	arginine-glutamic acid dipeptide repeats	Promoter
chr1	8525389	8526402	1014	*	Promoter (<=1kb)	1	8352406	8525939	173534	2	473	ENST00000377464.5	0	ENSG00000142599	RERE	arginine-glutamic acid dipeptide repeats	Promoter
chr1	8540460	8541306	847	*	Exon (ENST00000337907.7/473, exon 8 of 24)	1	8495151	8526039	30889	2	473	ENST00000507012.1	-14421	ENSG00000142599	RERE	arginine-glutamic acid dipeptide repeats	Exon
chr1	8546689	8547389	701	*	Intron (ENST00000337907.7/473, intron 7 of 23)	1	8495151	8526039	30889	2	473	ENST00000507012.1	-20650	ENSG00000142599	RERE	arginine-glutamic acid dipeptide repeats	Intron
chr1	8554707	8555684	978	*	Intron (ENST00000337907.7/473, intron 7 of 23)	1	8495151	8526039	30889	2	473	ENST00000507012.1	-28668	ENSG00000142599	RERE	arginine-glutamic acid dipeptide repeats	Intron
chr1	8578632	8578989	358	*	Intron (ENST00000337907.7/473, intron 5 of 23)	1	8541224	8590841	49618	2	473	ENST00000469251.1	11852	ENSG00000142599	RERE	arginine-glutamic acid dipeptide repeats	Intron
chr1	8584612	8584811	200	*	Intron (ENST00000337907.7/473, intron 5 of 23)	1	8541224	8590841	49618	2	473	ENST00000469251.1	6030	ENSG00000142599	RERE	arginine-glutamic acid dipeptide repeats	Intron
chr1	8604507	8604714	208	*	Intron (ENST00000337907.7/473, intron 5 of 23)	1	8541224	8590841	49618	2	473	ENST00000469251.1	-13666	ENSG00000142599	RERE	arginine-glutamic acid dipeptide repeats	Intron
chr1	8619546	8620268	723	*	Intron (ENST00000337907.7/473, intron 4 of 23)	1	8556476	8624380	67905	2	473	ENST00000514428.1	4112	ENSG00000142599	RERE	arginine-glutamic acid dipeptide repeats	Intron
chr1	8630717	8631312	596	*	Promoter (6-7kb)	1	8556476	8624380	67905	2	473	ENST00000514428.1	-6337	ENSG00000142599	RERE	arginine-glutamic acid dipeptide repeats	Promoter
chr1	8632314	8632634	321	*	Promoter (7-8kb)	1	8556476	8624380	67905	2	473	ENST00000514428.1	-7934	ENSG00000142599	RERE	arginine-glutamic acid dipeptide repeats	Promoter
chr1	8651462	8651891	430	*	Intron (ENST00000337907.7/473, intron 3 of 23)	1	8353943	8656371	302429	2	473	ENST00000400907.6	4480	ENSG00000142599	RERE	arginine-glutamic acid dipeptide repeats	Intron
chr1	8652284	8652579	296	*	Intron (ENST00000337907.7/473, intron 3 of 23)	1	8353943	8656371	302429	2	473	ENST00000400907.6	3792	ENSG00000142599	RERE	arginine-glutamic acid dipeptide repeats	Intron
chr1	8663306	8664159	854	*	Promoter (6-7kb)	1	8353943	8656371	302429	2	473	ENST00000400907.6	-6935	ENSG00000142599	RERE	arginine-glutamic acid dipeptide repeats	Promoter
chr1	8679239	8679822	584	*	Intron (ENST00000337907.7/473, intron 2 of 23)	1	8353943	8656371	302429	2	473	ENST00000400907.6	-22868	ENSG00000142599	RERE	arginine-glutamic acid dipeptide repeats	Intron
chr1	8701110	8701825	716	*	Promoter (1-2kb)	1	8656193	8703219	47027	2	473	ENST00000468247.1	1394	ENSG00000142599	RERE	arginine-glutamic acid dipeptide repeats	Promoter
chr1	8703052	8703931	880	*	Promoter (<=1kb)	1	8656193	8703219	47027	2	473	ENST00000468247.1	0	ENSG00000142599	RERE	arginine-glutamic acid dipeptide repeats	Promoter
chr1	8712225	8713204	980	*	Promoter (9-10kb)	1	8656193	8703219	47027	2	473	ENST00000468247.1	-9006	ENSG00000142599	RERE	arginine-glutamic acid dipeptide repeats	Promoter
chr1	8740122	8740569	448	*	Intron (ENST00000337907.7/473, intron 2 of 23)	1	8464970	8753838	288869	2	473	ENST00000480342.5	13269	ENSG00000142599	RERE	arginine-glutamic acid dipeptide repeats	Intron
chr1	8746001	8746268	268	*	Intron (ENST00000337907.7/473, intron 2 of 23)	1	8464970	8753838	288869	2	473	ENST00000480342.5	7570	ENSG00000142599	RERE	arginine-glutamic acid dipeptide repeats	Intron
chr1	8751724	8752013	290	*	Promoter (1-2kb)	1	8464970	8753838	288869	2	473	ENST00000480342.5	1825	ENSG00000142599	RERE	arginine-glutamic acid dipeptide repeats	Promoter
chr1	8815615	8816104	490	*	Promoter (1-2kb)	1	8436770	8817271	380502	2	473	ENST00000659924.1	1167	ENSG00000142599	RERE	arginine-glutamic acid dipeptide repeats	Promoter
chr1	8817274	8819692	2419	*	Promoter (<=1kb)	1	8352397	8817465	465069	2	473	ENST00000337907.7	0	ENSG00000142599	RERE	arginine-glutamic acid dipeptide repeats	Promoter
chr1	8875336	8875679	344	*	Intron (ENST00000234590.10/2023, intron 1 of 11)	1	8866432	8878032	11601	2	2023	ENST00000646660.1	2353	ENSG00000074800	ENO1	enolase 1	Intron
chr1	8938314	8940045	1732	*	Promoter (5-6kb)	1	8945867	8967745	21879	1	765	ENST00000549778.5	-5822	ENSG00000131686	CA6	carbonic anhydrase 6	Promoter
chr1	8941863	8942283	421	*	Promoter (3-4kb)	1	8945867	8967745	21879	1	765	ENST00000549778.5	-3584	ENSG00000131686	CA6	carbonic anhydrase 6	Promoter
chr1	8950809	8951697	889	*	Exon (ENST00000480186.7/765, exon 3 of 3)	1	8945887	8974704	28818	1	765	ENST00000377442.3	4922	ENSG00000131686	CA6	carbonic anhydrase 6	Exon
chr1	8990795	8990994	200	*	Distal Intergenic	1	9002973	9026423	23451	2	155184	ENST00000400906.2	35429	ENSG00000197241	SLC2A7	solute carrier family 2 member 7	Intergenic
chr1	9133871	9134399	529	*	Promoter (4-5kb)	1	9100305	9129102	28798	2	80045	ENST00000377411.5	-4769	ENSG00000180758	GPR157	G protein-coupled receptor 157	Promoter
chr1	9162951	9164638	1688	*	Intron (ENST00000635687.1/106614088, intron 1 of 1)	1	9151668	9151777	110	2	407040	ENST00000385130.1	-11174	ENSG00000284357	MIR34A	microRNA 34a	Intron
chr1	9328036	9332087	4052	*	Intron (ENST00000328089.11/80176, intron 1 of 2)	1	9351431	9367863	16433	1	80176	ENST00000357898.3	-19344	ENSG00000171621	SPSB1	splA/ryanodine receptor domain and SOCS box containing 1	Intron
chr1	9561323	9562031	709	*	Intron (ENST00000302692.7/84275, intron 2 of 6)	1	9539465	9585173	45709	1	84275	ENST00000302692.7	21858	ENSG00000171612	SLC25A33	solute carrier family 25 member 33	Intron
chr1	9574613	9575653	1041	*	Intron (ENST00000302692.7/84275, intron 5 of 6)	1	9588911	9614877	25967	1	199953	ENST00000340381.11	-13258	ENSG00000188807	TMEM201	transmembrane protein 201	Intron
chr1	9705290	9705993	704	*	Promoter (4-5kb)	1	9710198	9727227	17030	1	5293	ENST00000543390.2	-4205	ENSG00000171608	PIK3CD	phosphatidylinositol-4,5-bisphosphate 3-kinase catalytic subunit delta	Promoter
chr1	9766625	9767615	991	*	Intron (ENST00000377298.9/22883, intron 2 of 18)	1	9729028	9751581	22554	2	22883	ENST00000435891.5	-15044	ENSG00000171603	CLSTN1	calsyntenin 1	Intron
chr1	9910010	9910985	976	*	Promoter (<=1kb)	1	9848276	9910269	61994	2	56998	ENST00000377263.6	0	ENSG00000178585	CTNNBIP1	catenin beta interacting protein 1	Promoter
chr1	9926662	9927190	529	*	3' UTR	1	9930261	9932180	1920	2	84328	ENST00000471853.1	4990	ENSG00000162441	LZIC	leucine zipper and CTNNBIP1 domain containing	Exon
chr1	9949712	9950794	1083	*	Exon (ENST00000445884.1/64802, exon 2 of 2)	1	9943488	9972503	29016	1	64802	ENST00000492735.1	6224	ENSG00000173614	NMNAT1	nicotinamide nucleotide adenylyltransferase 1	Exon
chr1	9966596	9966971	376	*	Promoter (<=1kb)	1	9967381	9967458	78	1	100847055	ENST00000578045.1	-410	ENSG00000265521	MIR5697	microRNA 5697	Promoter
chr1	10031910	10033752	1843	*	Promoter (<=1kb)	1	10032832	10180367	147536	1	10277	ENST00000253251.12	0	ENSG00000130939	UBE4B	ubiquitination factor E4B	Promoter
chr1	10065214	10066122	909	*	Intron (ENST00000253251.12/10277, intron 1 of 26)	1	10033274	10073118	39845	1	10277	ENST00000377153.5	31940	ENSG00000130939	UBE4B	ubiquitination factor E4B	Intron
chr1	10067016	10067589	574	*	Intron (ENST00000253251.12/10277, intron 1 of 26)	1	10100861	10103185	2325	1	10277	ENST00000462658.1	-33272	ENSG00000130939	UBE4B	ubiquitination factor E4B	Intron
chr1	10068808	10069265	458	*	Intron (ENST00000253251.12/10277, intron 1 of 26)	1	10100861	10103185	2325	1	10277	ENST00000462658.1	-31596	ENSG00000130939	UBE4B	ubiquitination factor E4B	Intron
chr1	10108113	10108759	647	*	Intron (ENST00000253251.12/10277, intron 6 of 26)	1	10100861	10103185	2325	1	10277	ENST00000462658.1	7252	ENSG00000130939	UBE4B	ubiquitination factor E4B	Intron
chr1	10128102	10128492	391	*	Promoter (<=1kb)	1	10128339	10145599	17261	1	10277	ENST00000466379.1	0	ENSG00000130939	UBE4B	ubiquitination factor E4B	Promoter
chr1	10217667	10218480	814	*	Intron (ENST00000377093.9/23095, intron 1 of 20)	1	10211616	10381603	169988	1	23095	ENST00000377086.5	6051	ENSG00000054523	KIF1B	kinesin family member 1B	Intron
chr1	10225629	10226512	884	*	Promoter (4-5kb)	1	10230764	10306757	75994	1	23095	ENST00000377083.5	-4252	ENSG00000054523	KIF1B	kinesin family member 1B	Promoter
chr1	10262201	10262670	470	*	Intron (ENST00000377093.9/23095, intron 5 of 20)	1	10278558	10282383	3826	1	23095	ENST00000495136.1	-15888	ENSG00000054523	KIF1B	kinesin family member 1B	Intron
chr1	10295341	10296117	777	*	Exon (ENST00000377093.9/23095, exon 17 of 21)	1	10282450	10292334	9885	1	23095	ENST00000497835.1	12891	ENSG00000054523	KIF1B	kinesin family member 1B	Exon
chr1	10339779	10340555	777	*	Promoter (4-5kb)	1	10344775	10361825	17051	1	23095	ENST00000465635.5	-4220	ENSG00000054523	KIF1B	kinesin family member 1B	Promoter
chr1	10398405	10400611	2207	*	Promoter (<=1kb)	1	10398592	10411552	12961	1	5226	ENST00000491493.5	0	ENSG00000142657	PGD	phosphogluconate dehydrogenase	Promoter
chr1	10490261	10490884	624	*	Intron (ENST00000472851.1/5195, intron 1 of 3)	1	10474982	10623286	148305	1	5195	ENST00000491661.2	15279	ENSG00000142655	PEX14	peroxisomal biogenesis factor 14	Intron
chr1	10510524	10511412	889	*	Intron (ENST00000472851.1/5195, intron 2 of 3)	1	10535888	10536289	402	1	5195	ENST00000492696.1	-24476	ENSG00000142655	PEX14	peroxisomal biogenesis factor 14	Intron
chr1	10522409	10523294	886	*	Intron (ENST00000472851.1/5195, intron 3 of 3)	1	10535888	10536289	402	1	5195	ENST00000492696.1	-12594	ENSG00000142655	PEX14	peroxisomal biogenesis factor 14	Intron
chr1	10561695	10562204	510	*	Intron (ENST00000356607.9/5195, intron 3 of 8)	1	10535888	10536289	402	1	5195	ENST00000492696.1	25807	ENSG00000142655	PEX14	peroxisomal biogenesis factor 14	Intron
chr1	10578952	10579793	842	*	Intron (ENST00000356607.9/5195, intron 3 of 8)	1	10535888	10536289	402	1	5195	ENST00000492696.1	43064	ENSG00000142655	PEX14	peroxisomal biogenesis factor 14	Intron
chr1	10586035	10587482	1448	*	Intron (ENST00000356607.9/5195, intron 3 of 8)	1	10535888	10536289	402	1	5195	ENST00000492696.1	50147	ENSG00000142655	PEX14	peroxisomal biogenesis factor 14	Intron
chr1	10598593	10599823	1231	*	Exon (ENST00000356607.9/5195, exon 4 of 9)	1	10642082	10645076	2995	2	54897	ENST00000447850.3	45253	ENSG00000130940	CASZ1	castor zinc finger 1	Exon
chr1	10607243	10608035	793	*	Intron (ENST00000356607.9/5195, intron 4 of 8)	1	10642082	10645076	2995	2	54897	ENST00000447850.3	37041	ENSG00000130940	CASZ1	castor zinc finger 1	Intron
chr1	10779127	10779589	463	*	Intron (ENST00000377022.8/54897, intron 1 of 20)	1	10636604	10796646	160043	2	54897	ENST00000377022.8	17057	ENSG00000130940	CASZ1	castor zinc finger 1	Intron
chr1	10886433	10886910	478	*	Distal Intergenic	1	10946475	10947870	1396	2	148345	ENST00000468348.1	60960	ENSG00000175262	C1orf127	chromosome 1 open reading frame 127	Intergenic
chr1	10979412	10981236	1825	*	Promoter (<=1kb)	1	10946473	10982037	35565	2	148345	ENST00000377004.8	801	ENSG00000175262	C1orf127	chromosome 1 open reading frame 127	Promoter
chr1	11023750	11024830	1081	*	Promoter (<=1kb)	1	11023929	11025492	1564	1	23435	ENST00000480464.2	0	ENSG00000120948	TARDBP	TAR DNA binding protein	Promoter
chr1	11077617	11078128	512	*	Promoter (<=1kb)	1	11077009	11077651	643	2	5394	ENST00000498576.1	0	ENSG00000171824	EXOSC10	exosome component 10	Promoter
chr1	11109181	11109837	657	*	Exon (ENST00000376838.5/2475, exon 17 of 20)	1	11107285	11114629	7345	2	2475	ENST00000473471.5	4792	ENSG00000198793	MTOR	mechanistic target of rapamycin kinase	Exon
chr1	11157956	11159325	1370	*	Intron (ENST00000361445.9/2475, intron 29 of 57)	1	11131594	11145025	13432	2	2475	ENST00000495435.1	-12931	ENSG00000198793	MTOR	mechanistic target of rapamycin kinase	Intron
chr1	11182736	11183755	1020	*	Promoter (5-6kb)	1	11189355	11195981	6627	1	10218	ENST00000376819.4	-5600	ENSG00000171819	ANGPTL7	angiopoietin like 7	Promoter
chr1	11196094	11197159	1066	*	Intron (ENST00000361445.9/2475, intron 28 of 57)	1	11193627	11195178	1552	1	10218	ENST00000476934.1	2467	ENSG00000171819	ANGPTL7	angiopoietin like 7	Intron
chr1	11281736	11283414	1679	*	Intron (ENST00000376810.6/29914, intron 1 of 1)	1	11273934	11296049	22116	1	29914	ENST00000483738.1	7802	ENSG00000120942	UBIAD1	UbiA prenyltransferase domain containing 1	Intron
chr1	11820497	11822200	1704	*	Promoter (7-8kb)	1	11829849	11834308	4460	1	1185	ENST00000494028.1	-7649	ENSG00000011021	CLCN6	chloride voltage-gated channel 6	Promoter
chr1	11907853	11910098	2246	*	Promoter (<=1kb)	1	11908151	11909330	1180	1	26829	ENST00000666735.1	0	ENSG00000199347	RNU5E-1	RNA, U5E small nuclear 1	Promoter
chr1	11933766	11935207	1442	*	Promoter (<=1kb)	1	11934205	11958620	24416	1	5351	ENST00000485046.5	0	ENSG00000083444	PLOD1	procollagen-lysine,2-oxoglutarate 5-dioxygenase 1	Promoter
chr1	12040277	12041027	751	*	Distal Intergenic	1	12031127	12032039	913	1	60672	ENST00000478299.1	9150	ENSG00000116691	MIIP	migration and invasion inhibitory protein	Intergenic
chr1	12112704	12113293	590	*	Intron (ENST00000263932.7/943, intron 7 of 14)	1	12125899	12144207	18309	1	943	ENST00000413146.6	-12606	ENSG00000120949	TNFRSF8	TNF receptor superfamily member 8	Intron
chr1	12132803	12134338	1536	*	Intron (ENST00000263932.7/943, intron 12 of 14)	1	12125934	12144207	18274	1	943	ENST00000479933.2	6869	ENSG00000120949	TNFRSF8	TNF receptor superfamily member 8	Intron
chr1	12244844	12246166	1323	*	Promoter (<=1kb)	1	12244424	12249603	5180	1	55187	ENST00000476169.1	420	ENSG00000048707	VPS13D	vacuolar protein sorting 13 homolog D	Promoter
chr1	12268669	12269244	576	*	Promoter (7-8kb)	1	12277121	12510361	233241	1	55187	ENST00000011700.10	-7877	ENSG00000048707	VPS13D	vacuolar protein sorting 13 homolog D	Promoter
chr1	12284967	12286107	1141	*	Promoter (1-2kb)	1	12283435	12373788	90354	1	55187	ENST00000646917.1	1532	ENSG00000048707	VPS13D	vacuolar protein sorting 13 homolog D	Promoter
chr1	12296548	12297074	527	*	Promoter (2-3kb)	1	12299281	12373848	74568	1	55187	ENST00000460333.5	-2207	ENSG00000048707	VPS13D	vacuolar protein sorting 13 homolog D	Promoter
chr1	12302782	12303924	1143	*	Intron (ENST00000620676.6/55187, intron 25 of 69)	1	12299281	12373848	74568	1	55187	ENST00000460333.5	3501	ENSG00000048707	VPS13D	vacuolar protein sorting 13 homolog D	Intron
chr1	12310090	12310571	482	*	Promoter (<=1kb)	1	12311526	12337988	26463	1	55187	ENST00000487188.1	-955	ENSG00000048707	VPS13D	vacuolar protein sorting 13 homolog D	Promoter
chr1	12336208	12336886	679	*	Promoter (5-6kb)	1	12342805	12348973	6169	1	55187	ENST00000643711.1	-5919	ENSG00000048707	VPS13D	vacuolar protein sorting 13 homolog D	Promoter
chr1	12339647	12340195	549	*	Promoter (2-3kb)	1	12342805	12348973	6169	1	55187	ENST00000643711.1	-2610	ENSG00000048707	VPS13D	vacuolar protein sorting 13 homolog D	Promoter
chr1	12340869	12341388	520	*	Promoter (1-2kb)	1	12342805	12348973	6169	1	55187	ENST00000643711.1	-1417	ENSG00000048707	VPS13D	vacuolar protein sorting 13 homolog D	Promoter
chr1	12347583	12348480	898	*	Intron (ENST00000620676.6/55187, intron 44 of 69)	1	12344865	12349249	4385	1	55187	ENST00000469054.1	2718	ENSG00000048707	VPS13D	vacuolar protein sorting 13 homolog D	Intron
chr1	12365674	12366117	444	*	Promoter (1-2kb)	1	12367670	12512047	144378	1	55187	ENST00000543710.5	-1553	ENSG00000048707	VPS13D	vacuolar protein sorting 13 homolog D	Promoter
chr1	12370116	12370786	671	*	Intron (ENST00000620676.6/55187, intron 54 of 69)	1	12367670	12512047	144378	1	55187	ENST00000543710.5	2446	ENSG00000048707	VPS13D	vacuolar protein sorting 13 homolog D	Intron
chr1	12380753	12382367	1615	*	Promoter (<=1kb)	1	12382996	12509030	126035	1	55187	ENST00000645371.1	-629	ENSG00000048707	VPS13D	vacuolar protein sorting 13 homolog D	Promoter
chr1	12401927	12402521	595	*	Promoter (1-2kb)	1	12400310	12403948	3639	1	55187	ENST00000466732.2	1617	ENSG00000048707	VPS13D	vacuolar protein sorting 13 homolog D	Promoter
chr1	12406016	12407753	1738	*	Promoter (<=1kb)	1	12407254	12416827	9574	1	55187	ENST00000476045.5	0	ENSG00000048707	VPS13D	vacuolar protein sorting 13 homolog D	Promoter
chr1	12435662	12437719	2058	*	Intron (ENST00000620676.6/55187, intron 65 of 69)	1	12409838	12416827	6990	1	55187	ENST00000481484.1	25824	ENSG00000048707	VPS13D	vacuolar protein sorting 13 homolog D	Intron
chr1	12446986	12448340	1355	*	Intron (ENST00000620676.6/55187, intron 65 of 69)	1	12464940	12512047	47108	1	55187	ENST00000543766.2	-16600	ENSG00000048707	VPS13D	vacuolar protein sorting 13 homolog D	Intron
chr1	12448950	12450803	1854	*	Intron (ENST00000620676.6/55187, intron 65 of 69)	1	12464940	12512047	47108	1	55187	ENST00000543766.2	-14137	ENSG00000048707	VPS13D	vacuolar protein sorting 13 homolog D	Intron
chr1	12456688	12457825	1138	*	Promoter (7-8kb)	1	12464940	12512047	47108	1	55187	ENST00000543766.2	-7115	ENSG00000048707	VPS13D	vacuolar protein sorting 13 homolog D	Promoter
chr1	12471986	12472298	313	*	Promoter (6-7kb)	1	12478549	12506972	28424	1	55187	ENST00000645148.1	-6251	ENSG00000048707	VPS13D	vacuolar protein sorting 13 homolog D	Promoter
chr1	12478001	12479188	1188	*	Promoter (<=1kb)	1	12478549	12506972	28424	1	55187	ENST00000645148.1	0	ENSG00000048707	VPS13D	vacuolar protein sorting 13 homolog D	Promoter
chr1	12488569	12489088	520	*	Promoter (8-9kb)	1	12497098	12507163	10066	1	55187	ENST00000647414.1	-8010	ENSG00000048707	VPS13D	vacuolar protein sorting 13 homolog D	Promoter
chr1	12678453	12679149	697	*	Distal Intergenic	1	12644085	12667076	22992	1	343066	ENST00000376221.2	34368	ENSG00000204518	AADACL4	arylacetamide deacetylase like 4	Intergenic
chr1	12692699	12693843	1145	*	Exon (ENST00000436879.2/ENST00000436879.2, exon 1 of 1)	1	12716110	12728760	12651	1	126767	ENST00000359318.8	-22267	ENSG00000188984	AADACL3	arylacetamide deacetylase like 3	Exon
chr1	12874914	12875237	324	*	Distal Intergenic	1	12879212	12886201	6990	2	400735	ENST00000235349.6	10964	ENSG00000243073	PRAMEF4	PRAME family member 4	Intergenic
chr1	13045204	13045448	245	*	Distal Intergenic	1	13049476	13056575	7100	2	101929983	ENST00000436041.6	11127	ENSG00000274764	PRAMEF27	PRAME family member 27	Intergenic
chr1	13183487	13183696	210	*	Distal Intergenic	1	13171848	13179459	7612	1	343070	ENST00000415919.3	11639	ENSG00000204505	PRAMEF9	PRAME family member 9	Intergenic
chr1	13714905	13715490	586	*	Intron (ENST00000484063.6/7799, intron 1 of 5)	1	13704855	13825079	120225	1	7799	ENST00000235372.11	10050	ENSG00000116731	PRDM2	PR/SET domain 2	Intron
chr1	13766837	13767615	779	*	Promoter (4-5kb)	1	13771726	13778463	6738	1	7799	ENST00000487453.1	-4111	ENSG00000116731	PRDM2	PR/SET domain 2	Promoter
chr1	13787682	13788049	368	*	3' UTR	1	13771726	13778463	6738	1	7799	ENST00000487453.1	15956	ENSG00000116731	PRDM2	PR/SET domain 2	Exon
chr1	13839026	13839811	786	*	Distal Intergenic	1	13892792	14304663	411872	1	23254	ENST00000636564.1	-52981	ENSG00000189337	KAZN	kazrin, periplakin interacting protein	Intergenic
chr1	13994179	13994633	455	*	Intron (ENST00000636564.1/23254, intron 1 of 2)	1	13892792	15118043	1225252	1	23254	ENST00000636203.1	101387	ENSG00000189337	KAZN	kazrin, periplakin interacting protein	Intron
chr1	14053674	14054160	487	*	Intron (ENST00000636564.1/23254, intron 1 of 2)	1	13892792	15118043	1225252	1	23254	ENST00000636203.1	160882	ENSG00000189337	KAZN	kazrin, periplakin interacting protein	Intron
chr1	14089373	14090041	669	*	Intron (ENST00000636564.1/23254, intron 1 of 2)	1	14221887	14259698	37812	2	107985468	ENST00000657859.1	169657	0	LOC107985468	uncharacterized LOC107985468	Intron
chr1	14098160	14098805	646	*	Intron (ENST00000636564.1/23254, intron 1 of 2)	1	14221887	14259698	37812	2	107985468	ENST00000657859.1	160893	0	LOC107985468	uncharacterized LOC107985468	Intron
chr1	14234851	14235558	708	*	Intron (ENST00000636564.1/23254, intron 2 of 2)	1	14221887	14259698	37812	2	107985468	ENST00000657859.1	24140	0	LOC107985468	uncharacterized LOC107985468	Intron
chr1	14313179	14313578	400	*	Promoter (8-9kb)	1	14221891	14304445	82555	2	107985468	ENST00000449215.2	-8734	0	LOC107985468	uncharacterized LOC107985468	Promoter
chr1	14354037	14354748	712	*	Promoter (2-3kb)	1	14348947	14351324	2378	2	105376762	ENST00000661309.1	-2713	ENSG00000234593	KAZN-AS1	KAZN antisense RNA 1	Promoter
chr1	14436919	14437948	1030	*	Intron (ENST00000636203.1/23254, intron 2 of 16)	1	14390655	14419973	29319	2	105376762	ENST00000670776.1	-16946	ENSG00000234593	KAZN-AS1	KAZN antisense RNA 1	Intron
chr1	14491331	14492269	939	*	Intron (ENST00000636203.1/23254, intron 2 of 16)	1	14390655	14419973	29319	2	105376762	ENST00000670776.1	-71358	ENSG00000234593	KAZN-AS1	KAZN antisense RNA 1	Intron
chr1	14496786	14497677	892	*	Intron (ENST00000636203.1/23254, intron 2 of 16)	1	14390655	14419973	29319	2	105376762	ENST00000670776.1	-76813	ENSG00000234593	KAZN-AS1	KAZN antisense RNA 1	Intron
chr1	14511256	14511926	671	*	Intron (ENST00000636203.1/23254, intron 2 of 16)	1	14598685	15118043	519359	1	23254	ENST00000376030.7	-86759	ENSG00000189337	KAZN	kazrin, periplakin interacting protein	Intron
chr1	14517106	14518396	1291	*	Intron (ENST00000636203.1/23254, intron 2 of 16)	1	14598685	15118043	519359	1	23254	ENST00000376030.7	-80289	ENSG00000189337	KAZN	kazrin, periplakin interacting protein	Intron
chr1	14522347	14523279	933	*	Intron (ENST00000636203.1/23254, intron 2 of 16)	1	14598685	15118043	519359	1	23254	ENST00000376030.7	-75406	ENSG00000189337	KAZN	kazrin, periplakin interacting protein	Intron
chr1	14602263	14602986	724	*	Intron (ENST00000636203.1/23254, intron 3 of 16)	1	14598717	15065797	467081	1	23254	ENST00000503743.5	3546	ENSG00000189337	KAZN	kazrin, periplakin interacting protein	Intron
chr1	14625754	14628804	3051	*	Intron (ENST00000636203.1/23254, intron 3 of 16)	1	14598717	15065797	467081	1	23254	ENST00000503743.5	27037	ENSG00000189337	KAZN	kazrin, periplakin interacting protein	Intron
chr1	14659736	14661059	1324	*	Intron (ENST00000636203.1/23254, intron 3 of 16)	1	14598717	15065797	467081	1	23254	ENST00000503743.5	61019	ENSG00000189337	KAZN	kazrin, periplakin interacting protein	Intron
chr1	14671764	14672449	686	*	Intron (ENST00000636203.1/23254, intron 3 of 16)	1	14598717	15065797	467081	1	23254	ENST00000503743.5	73047	ENSG00000189337	KAZN	kazrin, periplakin interacting protein	Intron
chr1	14723902	14724999	1098	*	Intron (ENST00000636203.1/23254, intron 3 of 16)	1	14598717	15065797	467081	1	23254	ENST00000503743.5	125185	ENSG00000189337	KAZN	kazrin, periplakin interacting protein	Intron
chr1	14742026	14743412	1387	*	Intron (ENST00000636203.1/23254, intron 3 of 16)	1	14598717	15065797	467081	1	23254	ENST00000503743.5	143309	ENSG00000189337	KAZN	kazrin, periplakin interacting protein	Intron
chr1	14756533	14757456	924	*	Intron (ENST00000636203.1/23254, intron 3 of 16)	1	14598717	15065797	467081	1	23254	ENST00000503743.5	157816	ENSG00000189337	KAZN	kazrin, periplakin interacting protein	Intron
chr1	14762800	14763018	219	*	Intron (ENST00000636203.1/23254, intron 3 of 16)	1	14924130	15068152	144023	1	23254	ENST00000361144.9	-161112	ENSG00000189337	KAZN	kazrin, periplakin interacting protein	Intron
chr1	14789583	14790445	863	*	Intron (ENST00000636203.1/23254, intron 3 of 16)	1	14924130	15068152	144023	1	23254	ENST00000361144.9	-133685	ENSG00000189337	KAZN	kazrin, periplakin interacting protein	Intron
chr1	14968347	14969287	941	*	Intron (ENST00000636203.1/23254, intron 4 of 16)	1	14945919	15065797	119879	1	23254	ENST00000400797.3	22428	ENSG00000189337	KAZN	kazrin, periplakin interacting protein	Intron
chr1	15033137	15033772	636	*	Intron (ENST00000636203.1/23254, intron 4 of 16)	1	14945919	15065797	119879	1	23254	ENST00000400797.3	87218	ENSG00000189337	KAZN	kazrin, periplakin interacting protein	Intron
chr1	15050051	15050250	200	*	Intron (ENST00000636203.1/23254, intron 6 of 16)	1	15111869	15152458	40590	2	200197	ENST00000404665.4	102208	ENSG00000175147	TMEM51-AS1	TMEM51 antisense RNA 1	Intron
chr1	15251830	15253105	1276	*	Promoter (<=1kb)	1	15251785	15397529	145745	1	114827	ENST00000375998.8	45	ENSG00000142621	FHAD1	forkhead associated phosphopeptide binding domain 1	Promoter
chr1	15258200	15258701	502	*	Intron (ENST00000683790.1/114827, intron 2 of 33)	1	15251785	15397529	145745	1	114827	ENST00000375998.8	6415	ENSG00000142621	FHAD1	forkhead associated phosphopeptide binding domain 1	Intron
chr1	15282075	15283236	1162	*	Promoter (3-4kb)	1	15287045	15289641	2597	1	114827	ENST00000462113.1	-3809	ENSG00000142621	FHAD1	forkhead associated phosphopeptide binding domain 1	Promoter
chr1	15375456	15375840	385	*	Promoter (<=1kb)	1	15375700	15400283	24584	1	114827	ENST00000477846.5	0	ENSG00000142621	FHAD1	forkhead associated phosphopeptide binding domain 1	Promoter
chr1	15386076	15388921	2846	*	Promoter (2-3kb)	1	15391147	15400283	9137	1	114827	ENST00000472449.1	-2226	ENSG00000142621	FHAD1	forkhead associated phosphopeptide binding domain 1	Promoter
chr1	15391360	15391869	510	*	Promoter (<=1kb)	1	15391147	15400283	9137	1	114827	ENST00000472449.1	213	ENSG00000142621	FHAD1	forkhead associated phosphopeptide binding domain 1	Promoter
chr1	15496414	15496731	318	*	Intron (ENST00000546424.5/842, intron 6 of 7)	1	15492798	15507052	14255	2	842	ENST00000424908.5	10321	ENSG00000132906	CASP9	caspase 9	Intron
chr1	15526461	15527185	725	*	Promoter (<=1kb)	1	15526813	15566595	39783	1	23341	ENST00000375838.5	0	ENSG00000116138	DNAJC16	DnaJ heat shock protein family (Hsp40) member C16	Promoter
chr1	15528550	15528880	331	*	Promoter (1-2kb)	1	15526848	15571733	44886	1	23341	ENST00000375847.8	1702	ENSG00000116138	DNAJC16	DnaJ heat shock protein family (Hsp40) member C16	Promoter
chr1	15546849	15547059	211	*	5' UTR	1	15542165	15542304	140	1	107397391	ENST00000516057.1	4684	ENSG00000251866	SCARNA21B	small Cajal body-specific RNA 21B	Exon
chr1	15760284	15761145	862	*	Promoter (1-2kb)	1	15758797	15767437	8641	1	54751	ENST00000431771.6	1487	ENSG00000162458	FBLIM1	filamin binding LIM protein 1	Promoter
chr1	15815386	15816093	708	*	Promoter (6-7kb)	1	15807169	15809348	2180	2	440567	ENST00000483273.2	-6038	ENSG00000233954	UQCRHL	ubiquinol-cytochrome c reductase hinge protein like	Promoter
chr1	15833899	15836309	2411	*	Promoter (<=1kb)	1	15836095	15928557	92463	1	23013	ENST00000673875.1	0	ENSG00000065526	SPEN	spen family transcriptional repressor	Promoter
chr1	15843478	15844592	1115	*	Promoter (3-4kb)	1	15847707	15940456	92750	1	23013	ENST00000375759.8	-3115	ENSG00000065526	SPEN	spen family transcriptional repressor	Promoter
chr1	15851269	15851569	301	*	Promoter (3-4kb)	1	15834474	15848147	13674	2	729614	ENST00000317122.2	-3122	ENSG00000179743	FLJ37453	uncharacterized LOC729614	Promoter
chr1	15863730	15864216	487	*	Promoter (9-10kb)	1	15873502	15876711	3210	1	23013	ENST00000471538.1	-9286	ENSG00000065526	SPEN	spen family transcriptional repressor	Promoter
chr1	15870198	15870834	637	*	Promoter (2-3kb)	1	15873502	15876711	3210	1	23013	ENST00000471538.1	-2668	ENSG00000065526	SPEN	spen family transcriptional repressor	Promoter
chr1	15911168	15911934	767	*	Exon (ENST00000673875.1/23013, exon 6 of 12)	1	15938583	15939544	962	1	23013	ENST00000487496.1	-26649	ENSG00000065526	SPEN	spen family transcriptional repressor	Exon
chr1	15949081	15950260	1180	*	Promoter (1-2kb)	1	15945721	15947292	1572	2	7709	ENST00000464719.1	-1789	ENSG00000116809	ZBTB17	zinc finger and BTB domain containing 17	Promoter
chr1	15963978	15966673	2696	*	Intron (ENST00000375743.9/7709, intron 2 of 15)	1	15941871	15976079	34209	2	7709	ENST00000537142.5	9406	ENSG00000116809	ZBTB17	zinc finger and BTB domain containing 17	Intron
chr1	15984504	15985233	730	*	Promoter (8-9kb)	1	15941871	15976132	34262	2	7709	ENST00000375733.6	-8372	ENSG00000116809	ZBTB17	zinc finger and BTB domain containing 17	Promoter
chr1	16267571	16268214	644	*	Intron (ENST00000375592.8/54455, intron 4 of 9)	1	16251082	16253593	2512	2	54455	ENST00000444116.1	-13978	ENSG00000037637	FBXO42	F-box protein 42	Intron
chr1	16279569	16279953	385	*	Intron (ENST00000375592.8/54455, intron 4 of 9)	1	16251082	16253593	2512	2	54455	ENST00000444116.1	-25976	ENSG00000037637	FBXO42	F-box protein 42	Intron
chr1	16286722	16287590	869	*	Intron (ENST00000375592.8/54455, intron 4 of 9)	1	16292314	16315367	23054	2	54455	ENST00000478089.1	27777	ENSG00000037637	FBXO42	F-box protein 42	Intron
chr1	16320648	16321445	798	*	Promoter (5-6kb)	1	16292314	16315367	23054	2	54455	ENST00000478089.1	-5281	ENSG00000037637	FBXO42	F-box protein 42	Promoter
chr1	16350531	16351205	675	*	Promoter (1-2kb)	1	16246840	16352480	105641	2	54455	ENST00000375592.8	1275	ENSG00000037637	FBXO42	F-box protein 42	Promoter
chr1	16371482	16372220	739	*	Intron (ENST00000475078.1/26099, intron 2 of 2)	1	16367711	16395273	27563	1	26099	ENST00000472461.1	3771	ENSG00000055070	SZRD1	SUZ RNA binding domain containing 1	Intron
chr1	16412998	16413673	676	*	Promoter (9-10kb)	1	16387117	16403974	16858	2	374955	ENST00000491418.5	-9024	ENSG00000187144	SPATA21	spermatogenesis associated 21	Promoter
chr1	16512621	16514746	2126	*	Promoter (<=1kb)	1	16514122	16514285	164	2	26871	ENST00000383925.1	0	ENSG00000206652	RNU1-1	RNA, U1 small nuclear 1	Promoter
chr1	16521741	16522056	316	*	Promoter (7-8kb)	1	16514122	16514285	164	2	26871	ENST00000383925.1	-7456	ENSG00000206652	RNU1-1	RNA, U1 small nuclear 1	Promoter
chr1	16599365	16600384	1020	*	Exon (ENST00000599069.5/55672, exon 3 of 3)	1	16564853	16604934	40082	2	55672	ENST00000392963.5	4550	ENSG00000219481	NBPF1	NBPF member 1	Exon
chr1	16618272	16620448	2177	*	Promoter (4-5kb)	1	16599589	16613562	13974	2	55672	ENST00000599069.5	-4710	ENSG00000219481	NBPF1	NBPF member 1	Promoter
chr1	16666092	16667535	1444	*	Promoter (<=1kb)	1	16666785	16666948	164	2	26869	ENST00000384782.1	0	ENSG00000207513	RNU1-3	RNA, U1 small nuclear 3	Promoter
chr1	16676649	16678436	1788	*	Promoter (9-10kb)	1	16666785	16666948	164	2	26869	ENST00000384782.1	-9701	ENSG00000207513	RNU1-3	RNA, U1 small nuclear 3	Promoter
chr1	16739997	16741539	1543	*	Promoter (<=1kb)	1	16740516	16740679	164	1	6060	ENST00000384659.1	0	ENSG00000207389	RNU1-4	RNA, U1 small nuclear 4	Promoter
chr1	16796295	16797096	802	*	Intron (ENST00000466256.6/9696, intron 1 of 8)	1	16760837	16770237	9401	2	11223	ENST00000545160.1	-26058	ENSG00000186715	MST1L	macrophage stimulating 1 like (pseudogene)	Intron
chr1	16888046	16889801	1756	*	Promoter (<=1kb)	1	16887577	16889518	1942	2	105376805	ENST00000654227.1	0	ENSG00000238142	LOC105376805	uncharacterized LOC105376805	Promoter
chr1	16895549	16897538	1990	*	Promoter (<=1kb)	1	16895980	16896143	164	1	26870	ENST00000384278.1	0	ENSG00000207005	RNU1-2	RNA, U1 small nuclear 2	Promoter
chr1	16904663	16905956	1294	*	Exon (ENST00000606899.1/ENST00000606899.1, exon 1 of 1)	1	16895980	16896143	164	1	26870	ENST00000384278.1	8683	ENSG00000207005	RNU1-2	RNA, U1 small nuclear 2	Exon
chr1	17027348	17028381	1034	*	Promoter (4-5kb)	1	17018752	17023160	4409	2	6390	ENST00000475049.5	-4188	ENSG00000117118	SDHB	succinate dehydrogenase complex iron sulfur subunit B	Promoter
chr1	17126195	17128983	2789	*	Promoter (6-7kb)	1	17066761	17119451	52691	2	11240	ENST00000375486.9	-6744	ENSG00000117115	PADI2	peptidyl arginine deiminase 2	Promoter
chr1	17155379	17156768	1390	*	Distal Intergenic	1	17189783	17197617	7835	1	400743	ENST00000412427.1	-33015	ENSG00000204362	LINC02783	long intergenic non-protein coding RNA 2783	Intergenic
chr1	17176923	17177511	589	*	Distal Intergenic	1	17189783	17197617	7835	1	400743	ENST00000412427.1	-12272	ENSG00000204362	LINC02783	long intergenic non-protein coding RNA 2783	Intergenic
chr1	17420443	17421143	701	*	Exon (ENST00000375436.9/55920, exon 7 of 13)	1	17406760	17407382	623	1	114515514	ENST00000439577.1	13683	ENSG00000227751	RCC2-AS1	RCC2 antisense RNA 1	Exon
chr1	17474797	17475382	586	*	Distal Intergenic	1	17406760	17439677	32918	2	55920	ENST00000375436.9	-35120	ENSG00000179051	RCC2	regulator of chromosome condensation 2	Intergenic
chr1	17814236	17814997	762	*	Promoter (7-8kb)	1	17822982	17827061	4080	1	81569	ENST00000617065.1	-7985	ENSG00000117148	ACTL8	actin like 8	Promoter
chr1	17897895	17898218	324	*	Distal Intergenic	1	17822982	17827061	4080	1	81569	ENST00000617065.1	74913	ENSG00000117148	ACTL8	actin like 8	Intergenic
chr1	18490868	18491881	1014	*	Distal Intergenic	1	18480930	18485974	5045	1	127707	ENST00000400664.3	9938	ENSG00000179023	KLHDC7A	kelch domain containing 7A	Intergenic
chr1	18617236	18619116	1881	*	Distal Intergenic	1	18630846	18748866	118021	1	5081	ENST00000420770.7	-11730	ENSG00000009709	PAX7	paired box 7	Intergenic
chr1	18941152	18942308	1157	*	Intron (ENST00000455833.7/126917, intron 1 of 8)	1	18908340	18955698	47359	2	126917	ENST00000416166.1	13390	ENSG00000169991	IFFO2	intermediate filament family orphan 2	Intron
chr1	18948414	18951243	2830	*	Intron (ENST00000455833.7/126917, intron 1 of 8)	1	18908340	18955698	47359	2	126917	ENST00000416166.1	4455	ENSG00000169991	IFFO2	intermediate filament family orphan 2	Intron
chr1	19043550	19046319	2770	*	Distal Intergenic	1	19074567	19077827	3261	2	23352	ENST00000486515.1	31508	ENSG00000127481	UBR4	ubiquitin protein ligase E3 component n-recognin 4	Intergenic
chr1	19095944	19096588	645	*	Promoter (<=1kb)	1	19094095	19095922	1828	2	23352	ENST00000483922.1	-22	ENSG00000127481	UBR4	ubiquitin protein ligase E3 component n-recognin 4	Promoter
chr1	19184339	19184706	368	*	Promoter (6-7kb)	1	19150924	19177745	26822	2	23352	ENST00000419533.1	-6594	ENSG00000127481	UBR4	ubiquitin protein ligase E3 component n-recognin 4	Promoter
chr1	19450638	19451375	738	*	Intron (ENST00000264202.8/832, intron 1 of 8)	1	19357522	19420144	62623	2	832	ENST00000489607.5	-30494	ENSG00000077549	CAPZB	capping actin protein of muscle Z-line subunit beta	Intron
chr1	19504830	19505977	1148	*	Intron (ENST00000648702.1/440574, intron 1 of 3)	1	19356655	19485539	128885	2	832	ENST00000459967.6	-19291	ENSG00000077549	CAPZB	capping actin protein of muscle Z-line subunit beta	Intron
chr1	19525689	19526136	448	*	Intron (ENST00000648702.1/440574, intron 1 of 3)	1	19356655	19485539	128885	2	832	ENST00000459967.6	-40150	ENSG00000077549	CAPZB	capping actin protein of muscle Z-line subunit beta	Intron
chr1	19539811	19540300	490	*	Intron (ENST00000648702.1/440574, intron 1 of 3)	1	19356655	19485539	128885	2	832	ENST00000459967.6	-54272	ENSG00000077549	CAPZB	capping actin protein of muscle Z-line subunit beta	Intron
chr1	19556286	19556745	460	*	Intron (ENST00000648702.1/440574, intron 1 of 3)	1	19591802	19596832	5031	2	105378614	ENST00000416470.1	40087	ENSG00000235185	MICOS10-DT	MICOS10 divergent transcript	Intron
chr1	19559690	19561265	1576	*	Intron (ENST00000648702.1/440574, intron 1 of 3)	1	19591802	19596832	5031	2	105378614	ENST00000416470.1	35567	ENSG00000235185	MICOS10-DT	MICOS10 divergent transcript	Intron
chr1	19591886	19592207	322	*	Intron (ENST00000648702.1/440574, intron 1 of 3)	1	19591802	19596832	5031	2	105378614	ENST00000416470.1	4625	ENSG00000235185	MICOS10-DT	MICOS10 divergent transcript	Intron
chr1	19606781	19606980	200	*	Promoter (1-2kb)	1	19608114	19608568	455	1	644068	ENST00000457263.1	-1134	0	RPS14P3	ribosomal protein S14 pseudogene 3	Promoter
chr1	19653639	19654679	1041	*	Intron (ENST00000602662.1/100532736, intron 1 of 3)	1	19647610	19658456	10847	1	4681	ENST00000548815.2	6029	ENSG00000158747	NBL1	NBL1, DAN family BMP antagonist	Intron
chr1	19674162	19674494	333	*	Intron (ENST00000289753.2/3362, intron 1 of 2)	1	19664875	19680966	16092	1	3362	ENST00000289753.2	9287	ENSG00000158748	HTR6	5-hydroxytryptamine receptor 6	Intron
chr1	19759539	19760128	590	*	Intron (ENST00000375127.5/255104, intron 5 of 15)	1	19750081	19771427	21347	2	255104	ENST00000462171.1	11299	ENSG00000162542	TMCO4	transmembrane and coiled-coil domains 4	Intron
chr1	19790247	19791176	930	*	Intron (ENST00000375127.5/255104, intron 1 of 15)	1	19682240	19799344	117105	2	255104	ENST00000375127.5	8168	ENSG00000162542	TMCO4	transmembrane and coiled-coil domains 4	Intron
chr1	19840501	19840708	208	*	Distal Intergenic	1	19814029	19815283	1255	2	54546	ENST00000375121.4	-25218	ENSG00000178828	RNF186	ring finger protein 186	Intergenic
chr1	19880396	19880811	416	*	Promoter (1-2kb)	1	19882395	19912945	30551	1	23252	ENST00000375120.4	-1584	ENSG00000169914	OTUD3	OTU deubiquitinase 3	Promoter
chr1	19881464	19882990	1527	*	Promoter (<=1kb)	1	19882395	19912945	30551	1	23252	ENST00000375120.4	0	ENSG00000169914	OTUD3	OTU deubiquitinase 3	Promoter
chr1	19893719	19894603	885	*	Exon (ENST00000375120.4/23252, exon 3 of 8)	1	19890458	19897815	7358	1	23252	ENST00000466697.1	3261	ENSG00000169914	OTUD3	OTU deubiquitinase 3	Exon
chr1	20018495	20019428	934	*	Promoter (8-9kb)	1	20028179	20091190	63012	1	5322	ENST00000486277.5	-8751	ENSG00000127472	PLA2G5	phospholipase A2 group V	Promoter
chr1	20039920	20040190	271	*	Intron (ENST00000486277.5/5322, intron 1 of 9)	1	20028571	20070414	41844	1	5322	ENST00000498348.1	11349	ENSG00000127472	PLA2G5	phospholipase A2 group V	Intron
chr1	20107589	20108989	1401	*	Distal Intergenic	1	20111939	20119536	7598	2	26279	ENST00000375105.8	10547	ENSG00000117215	PLA2G2D	phospholipase A2 group IID	Intergenic
chr1	20697874	20698873	1000	*	Promoter (<=1kb)	1	20664014	20698439	34426	2	57576	ENST00000490034.5	0	ENSG00000117245	KIF17	kinesin family member 17	Promoter
chr1	20732034	20733706	1673	*	Promoter (<=1kb)	1	20719731	20732703	12973	2	400745	ENST00000444387.7	0	ENSG00000189410	SH2D5	SH2 domain containing 5	Promoter
chr1	20751532	20752439	908	*	Promoter (1-2kb)	1	20745592	20750251	4660	2	50809	ENST00000491748.1	-1281	ENSG00000127483	HP1BP3	heterochromatin protein 1 binding protein 3	Promoter
chr1	20753513	20754227	715	*	Promoter (3-4kb)	1	20745592	20750251	4660	2	50809	ENST00000491748.1	-3262	ENSG00000127483	HP1BP3	heterochromatin protein 1 binding protein 3	Promoter
chr1	20776298	20776854	557	*	Promoter (<=1kb)	1	20747615	20776604	28990	2	50809	ENST00000419948.5	0	ENSG00000127483	HP1BP3	heterochromatin protein 1 binding protein 3	Promoter
chr1	20805486	20805685	200	*	Distal Intergenic	1	20776698	20787323	10626	2	50809	ENST00000437575.5	-18163	ENSG00000127483	HP1BP3	heterochromatin protein 1 binding protein 3	Intergenic
chr1	20829383	20830766	1384	*	Intron (ENST00000374935.7/8672, intron 26 of 32)	1	20807025	20851268	44244	2	8672	ENST00000435383.2	20502	ENSG00000075151	EIF4G3	eukaryotic translation initiation factor 4 gamma 3	Intron
chr1	20834423	20834988	566	*	Intron (ENST00000374935.7/8672, intron 26 of 32)	1	20807025	20851268	44244	2	8672	ENST00000435383.2	16280	ENSG00000075151	EIF4G3	eukaryotic translation initiation factor 4 gamma 3	Intron
chr1	20870170	20870787	618	*	Intron (ENST00000374935.7/8672, intron 16 of 32)	1	20807025	20851268	44244	2	8672	ENST00000435383.2	-18902	ENSG00000075151	EIF4G3	eukaryotic translation initiation factor 4 gamma 3	Intron
chr1	20890826	20891813	988	*	Intron (ENST00000374935.7/8672, intron 14 of 32)	1	20807025	20851268	44244	2	8672	ENST00000435383.2	-39558	ENSG00000075151	EIF4G3	eukaryotic translation initiation factor 4 gamma 3	Intron
chr1	20896704	20897241	538	*	Intron (ENST00000374935.7/8672, intron 12 of 32)	1	20893111	20941398	48288	2	8672	ENST00000374933.3	44157	ENSG00000075151	EIF4G3	eukaryotic translation initiation factor 4 gamma 3	Intron
chr1	20945785	20946709	925	*	Promoter (4-5kb)	1	20929370	20941484	12115	2	8672	ENST00000485722.1	-4301	ENSG00000075151	EIF4G3	eukaryotic translation initiation factor 4 gamma 3	Promoter
chr1	20956065	20957572	1508	*	Intron (ENST00000374935.7/8672, intron 9 of 32)	1	20929370	20941484	12115	2	8672	ENST00000485722.1	-14581	ENSG00000075151	EIF4G3	eukaryotic translation initiation factor 4 gamma 3	Intron
chr1	20992438	20992948	511	*	Promoter (4-5kb)	1	20988314	20988432	119	2	100302155	ENST00000408881.1	-4006	ENSG00000221808	MIR1256	microRNA 1256	Promoter
chr1	20993592	20994549	958	*	Promoter (5-6kb)	1	20988314	20988432	119	2	100302155	ENST00000408881.1	-5160	ENSG00000221808	MIR1256	microRNA 1256	Promoter
chr1	21001782	21002280	499	*	Intron (ENST00000374935.7/8672, intron 5 of 32)	1	20988314	20988432	119	2	100302155	ENST00000408881.1	-13350	ENSG00000221808	MIR1256	microRNA 1256	Intron
chr1	21022190	21022912	723	*	Intron (ENST00000374935.7/8672, intron 4 of 32)	1	20806488	21050950	244463	2	8672	ENST00000681717.1	28038	ENSG00000075151	EIF4G3	eukaryotic translation initiation factor 4 gamma 3	Intron
chr1	21027494	21028572	1079	*	Intron (ENST00000374935.7/8672, intron 4 of 32)	1	20806488	21050950	244463	2	8672	ENST00000681717.1	22378	ENSG00000075151	EIF4G3	eukaryotic translation initiation factor 4 gamma 3	Intron
chr1	21037914	21038589	676	*	Intron (ENST00000374935.7/8672, intron 4 of 32)	1	20806488	21050950	244463	2	8672	ENST00000681717.1	12361	ENSG00000075151	EIF4G3	eukaryotic translation initiation factor 4 gamma 3	Intron
chr1	21039121	21039391	271	*	Intron (ENST00000374935.7/8672, intron 4 of 32)	1	20806488	21050950	244463	2	8672	ENST00000681717.1	11559	ENSG00000075151	EIF4G3	eukaryotic translation initiation factor 4 gamma 3	Intron
chr1	21043206	21043774	569	*	Intron (ENST00000374935.7/8672, intron 4 of 32)	1	20806488	21050950	244463	2	8672	ENST00000681717.1	7176	ENSG00000075151	EIF4G3	eukaryotic translation initiation factor 4 gamma 3	Intron
chr1	21066424	21066867	444	*	Intron (ENST00000374935.7/8672, intron 3 of 32)	1	20806470	21050994	244525	2	8672	ENST00000264211.12	-15430	ENSG00000075151	EIF4G3	eukaryotic translation initiation factor 4 gamma 3	Intron
chr1	21070804	21071003	200	*	Intron (ENST00000374935.7/8672, intron 3 of 32)	1	20806470	21050994	244525	2	8672	ENST00000264211.12	-19810	ENSG00000075151	EIF4G3	eukaryotic translation initiation factor 4 gamma 3	Intron
chr1	21095827	21096026	200	*	Intron (ENST00000374935.7/8672, intron 2 of 32)	1	21064531	21111610	47080	2	8672	ENST00000463775.1	15584	ENSG00000075151	EIF4G3	eukaryotic translation initiation factor 4 gamma 3	Intron
chr1	21098998	21099756	759	*	Intron (ENST00000374935.7/8672, intron 2 of 32)	1	21064531	21111610	47080	2	8672	ENST00000463775.1	11854	ENSG00000075151	EIF4G3	eukaryotic translation initiation factor 4 gamma 3	Intron
chr1	21106095	21106485	391	*	Intron (ENST00000374935.7/8672, intron 2 of 32)	1	21064531	21111610	47080	2	8672	ENST00000463775.1	5125	ENSG00000075151	EIF4G3	eukaryotic translation initiation factor 4 gamma 3	Intron
chr1	21117234	21117937	704	*	Promoter (4-5kb)	1	20806488	21113129	306642	2	8672	ENST00000684485.1	-4105	ENSG00000075151	EIF4G3	eukaryotic translation initiation factor 4 gamma 3	Promoter
chr1	21261668	21264792	3125	*	Promoter (4-5kb)	1	21238149	21256717	18569	2	1889	ENST00000528294.1	-4951	ENSG00000117298	ECE1	endothelin converting enzyme 1	Promoter
chr1	21309039	21311514	2476	*	Intron (ENST00000415912.6/1889, intron 1 of 18)	1	21272746	21298999	26254	2	1889	ENST00000481130.6	-10040	ENSG00000117298	ECE1	endothelin converting enzyme 1	Intron
chr1	21366283	21366592	310	*	Distal Intergenic	1	21217281	21345572	128292	2	1889	ENST00000649812.1	-20711	ENSG00000117298	ECE1	endothelin converting enzyme 1	Intergenic
chr1	21378920	21379633	714	*	Distal Intergenic	1	21217281	21345572	128292	2	1889	ENST00000649812.1	-33348	ENSG00000117298	ECE1	endothelin converting enzyme 1	Intergenic
chr1	21396515	21396940	426	*	Distal Intergenic	1	21411460	21413293	1834	2	105376832	ENST00000443127.1	16353	0	LOC105376832	uncharacterized LOC105376832	Intergenic
chr1	21402775	21403111	337	*	Distal Intergenic	1	21411460	21413293	1834	2	105376832	ENST00000443127.1	10182	0	LOC105376832	uncharacterized LOC105376832	Intergenic
chr1	21451244	21451493	250	*	Intron (ENST00000454000.6/84224, intron 2 of 13)	1	21444992	21451858	6867	1	84224	ENST00000467103.2	6252	ENSG00000142794	NBPF3	NBPF member 3	Intron
chr1	21456712	21457216	505	*	Intron (ENST00000454000.6/84224, intron 2 of 13)	1	21468550	21483412	14863	1	84224	ENST00000619554.1	-11334	ENSG00000142794	NBPF3	NBPF member 3	Intron
chr1	21494776	21495235	460	*	Distal Intergenic	1	21509397	21564211	54815	1	249	ENST00000468526.1	-14162	ENSG00000162551	ALPL	alkaline phosphatase, biomineralization associated	Intergenic
chr1	21574068	21575107	1040	*	Promoter (<=1kb)	1	21574478	21578399	3922	1	249	ENST00000374829.2	0	ENSG00000162551	ALPL	alkaline phosphatase, biomineralization associated	Promoter
chr1	21703345	21704115	771	*	Promoter (<=1kb)	1	21685892	21704615	18724	2	84196	ENST00000464577.1	500	ENSG00000090686	USP48	ubiquitin specific peptidase 48	Promoter
chr1	21750929	21751760	832	*	Promoter (2-3kb)	1	21728612	21748191	19580	2	84196	ENST00000374730.2	-2738	ENSG00000090686	USP48	ubiquitin specific peptidase 48	Promoter
chr1	21764554	21766194	1641	*	Intron (ENST00000308271.14/84196, intron 1 of 26)	1	21753007	21782020	29014	2	84196	ENST00000527823.5	15826	ENSG00000090686	USP48	ubiquitin specific peptidase 48	Intron
chr1	21811174	21811904	731	*	Promoter (<=1kb)	1	21812265	21825225	12961	1	401944	ENST00000344642.7	-361	ENSG00000187942	LDLRAD2	low density lipoprotein receptor class A domain containing 2	Promoter
chr1	22024655	22026447	1793	*	Promoter (<=1kb)	1	22023990	22025492	1503	2	101928043	ENST00000655353.1	0	ENSG00000228397	LINC01635	long intergenic non-protein coding RNA 1635	Promoter
chr1	22049161	22049453	293	*	Promoter (3-4kb)	1	22052627	22092923	40297	1	998	ENST00000400259.5	-3174	ENSG00000070831	CDC42	cell division cycle 42	Promoter
chr1	22086912	22087409	498	*	3' UTR	1	22053486	22091576	38091	1	998	ENST00000662562.1	33426	ENSG00000070831	CDC42	cell division cycle 42	Exon
chr1	22095461	22096586	1126	*	3' UTR	1	22127038	22129851	2814	2	54361	ENST00000415567.1	33265	ENSG00000162552	WNT4	Wnt family member 4	Exon
chr1	22398731	22399288	558	*	Distal Intergenic	1	22428838	22511763	82926	1	9923	ENST00000650433.1	-29550	ENSG00000184677	ZBTB40	zinc finger and BTB domain containing 40	Intergenic
chr1	22439521	22440044	524	*	Intron (ENST00000650433.1/9923, intron 1 of 8)	1	22428838	22511763	82926	1	9923	ENST00000650433.1	10683	ENSG00000184677	ZBTB40	zinc finger and BTB domain containing 40	Intron
chr1	22449939	22452805	2867	*	Promoter (<=1kb)	1	22451851	22531154	79304	1	9923	ENST00000375647.5	0	ENSG00000184677	ZBTB40	zinc finger and BTB domain containing 40	Promoter
chr1	22482662	22484224	1563	*	Intron (ENST00000650433.1/9923, intron 1 of 8)	1	22451867	22506241	54375	1	9923	ENST00000400239.6	30795	ENSG00000184677	ZBTB40	zinc finger and BTB domain containing 40	Intron
chr1	22831791	22832627	837	*	Intron (ENST00000544305.5/2048, intron 3 of 6)	1	22863159	22863226	68	2	100422914	ENST00000581187.1	30599	ENSG00000264014	MIR4253	microRNA 4253	Intron
chr1	22969041	22969752	712	*	Promoter (3-4kb)	1	22953043	22965338	12296	2	646262	ENST00000426928.6	-3703	ENSG00000215906	LACTBL1	lactamase beta like 1	Promoter
chr1	23020984	23022209	1226	*	Promoter (1-2kb)	1	23019468	23083689	64222	1	23028	ENST00000400181.9	1516	ENSG00000004487	KDM1A	lysine demethylase 1A	Promoter
chr1	23028431	23029073	643	*	Intron (ENST00000465864.2/23028, intron 1 of 18)	1	23019468	23083689	64222	1	23028	ENST00000400181.9	8963	ENSG00000004487	KDM1A	lysine demethylase 1A	Intron
chr1	23039075	23039429	355	*	Promoter (4-5kb)	1	23044305	23044372	68	1	100422866	ENST00000577915.1	-4876	ENSG00000263793	MIR3115	microRNA 3115	Promoter
chr1	23051192	23052029	838	*	Promoter (<=1kb)	1	23050425	23055418	4994	1	23028	ENST00000481879.1	767	ENSG00000004487	KDM1A	lysine demethylase 1A	Promoter
chr1	23099852	23100714	863	*	Intron (ENST00000418342.5/7798, intron 2 of 3)	1	23077234	23083354	6121	1	23028	ENST00000494920.1	22618	ENSG00000004487	KDM1A	lysine demethylase 1A	Intron
chr1	23134810	23135606	797	*	Promoter (1-2kb)	1	23094155	23133679	39525	2	7798	ENST00000475164.2	-1131	ENSG00000169641	LUZP1	leucine zipper protein 1	Promoter
chr1	23149685	23150479	795	*	Intron (ENST00000418342.5/7798, intron 1 of 3)	1	23094155	23133679	39525	2	7798	ENST00000475164.2	-16006	ENSG00000169641	LUZP1	leucine zipper protein 1	Intron
chr1	23194140	23195437	1298	*	5' UTR	1	23084030	23177808	93779	2	7798	ENST00000302291.8	-16332	ENSG00000169641	LUZP1	leucine zipper protein 1	Exon
chr1	23202256	23203238	983	*	Intron (ENST00000374619.2/3352, intron 1 of 1)	1	23191895	23217502	25608	2	3352	ENST00000374619.2	14264	ENSG00000179546	HTR1D	5-hydroxytryptamine receptor 1D	Intron
chr1	23271606	23271820	215	*	Distal Intergenic	1	23284356	23285454	1099	2	100996511	ENST00000604481.1	13634	0	LINC01355	long intergenic non-protein coding RNA 1355	Intergenic
chr1	23303579	23304503	925	*	3' UTR	1	23309784	23311893	2110	2	10236	ENST00000476660.1	7390	ENSG00000125944	HNRNPR	heterogeneous nuclear ribonucleoprotein R	Exon
chr1	23336751	23337003	253	*	Promoter (1-2kb)	1	23313553	23338549	24997	2	10236	ENST00000463552.5	1546	ENSG00000125944	HNRNPR	heterogeneous nuclear ribonucleoprotein R	Promoter
chr1	23343815	23344975	1161	*	Promoter (<=1kb)	1	23304688	23344284	39597	2	10236	ENST00000302271.11	0	ENSG00000125944	HNRNPR	heterogeneous nuclear ribonucleoprotein R	Promoter
chr1	23354218	23354700	483	*	Promoter (9-10kb)	1	23304688	23344336	39649	2	10236	ENST00000478691.5	-9882	ENSG00000125944	HNRNPR	heterogeneous nuclear ribonucleoprotein R	Promoter
chr1	23367937	23369264	1328	*	Promoter (<=1kb)	1	23368997	23371783	2787	1	148898	ENST00000458053.4	0	ENSG00000249087	ZNF436-AS1	ZNF436 antisense RNA 1	Promoter
chr1	23376936	23378031	1096	*	Distal Intergenic	1	23371144	23371783	640	1	148898	ENST00000518600.1	5792	ENSG00000249087	ZNF436-AS1	ZNF436 antisense RNA 1	Intergenic
chr1	23561970	23562747	778	*	Promoter (2-3kb)	1	23557926	23559501	1576	2	3399	ENST00000374561.6	-2469	ENSG00000117318	ID3	inhibitor of DNA binding 3, HLH protein	Promoter
chr1	23571304	23571932	629	*	Promoter (9-10kb)	1	23581495	23640568	59074	1	259283	ENST00000477916.5	-9563	ENSG00000197880	MDS2	myelodysplastic syndrome 2 translocation associated	Promoter
chr1	23748894	23749401	508	*	Exon (ENST00000418390.6/6924, exon 2 of 11)	1	23744034	23750944	6911	1	6924	ENST00000487554.1	4860	ENSG00000011007	ELOA	elongin A	Exon
chr1	23760974	23761289	316	*	3' UTR	1	23771611	23772397	787	2	100506963	ENST00000447961.1	11108	ENSG00000236810	ELOA-AS1	ELOA antisense RNA 1	Exon
chr1	23882540	23883802	1263	*	Intron (ENST00000374472.5/1269, intron 1 of 1)	1	23845077	23868290	23214	2	2517	ENST00000374479.4	-14250	ENSG00000179163	FUCA1	alpha-L-fucosidase 1	Intron
chr1	23964807	23965518	712	*	3' UTR	1	23960968	23961443	476	1	55629	ENST00000579103.1	3839	ENSG00000189266	PNRC2	proline rich nuclear receptor coactivator 2	Exon
chr1	23997862	23998406	545	*	Distal Intergenic	1	23966445	23980927	14483	2	10772	ENST00000341154.10	-16935	ENSG00000188529	SRSF10	serine and arginine rich splicing factor 10	Intergenic
chr1	24027940	24028462	523	*	Distal Intergenic	1	24040835	24086799	45965	1	107984931	ENST00000439239.2	-12373	0	LOC107984931	uncharacterized LOC107984931	Intergenic
chr1	24036253	24037166	914	*	Promoter (3-4kb)	1	24040835	24086799	45965	1	107984931	ENST00000439239.2	-3669	0	LOC107984931	uncharacterized LOC107984931	Promoter
chr1	24106811	24109275	2465	*	Promoter (<=1kb)	1	24081549	24108439	26891	2	127294	ENST00000475306.1	0	ENSG00000142661	MYOM3	myomesin 3	Promoter
chr1	24233702	24234654	953	*	Distal Intergenic	1	24200240	24211693	11454	1	284632	ENST00000439059.2	33462	ENSG00000230023	LINC02800	long intergenic non-protein coding RNA 2800	Intergenic
chr1	24265307	24265803	497	*	Distal Intergenic	1	24319357	24355318	35962	1	57822	ENST00000361548.9	-53554	ENSG00000158055	GRHL3	grainyhead like transcription factor 3	Intergenic
chr1	24280134	24280702	569	*	Distal Intergenic	1	24319357	24355318	35962	1	57822	ENST00000361548.9	-38655	ENSG00000158055	GRHL3	grainyhead like transcription factor 3	Intergenic
chr1	24289673	24290421	749	*	Distal Intergenic	1	24319357	24355318	35962	1	57822	ENST00000361548.9	-28936	ENSG00000158055	GRHL3	grainyhead like transcription factor 3	Intergenic
chr1	24374958	24375959	1002	*	Intron (ENST00000337248.9/90529, intron 5 of 8)	1	24369043	24379823	10781	2	90529	ENST00000438866.1	3864	ENSG00000001460	STPG1	sperm tail PG-rich repeat containing 1	Intron
chr1	24399284	24399895	612	*	Promoter (1-2kb)	1	24368704	24401331	32628	2	90529	ENST00000497384.1	1436	ENSG00000001460	STPG1	sperm tail PG-rich repeat containing 1	Promoter
chr1	24418959	24419638	680	*	Promoter (2-3kb)	1	24357005	24416934	59930	2	90529	ENST00000468303.5	-2025	ENSG00000001460	STPG1	sperm tail PG-rich repeat containing 1	Promoter
chr1	24434963	24435404	442	*	Intron (ENST00000374399.9/57185, intron 2 of 11)	1	24357005	24416934	59930	2	90529	ENST00000468303.5	-18029	ENSG00000001460	STPG1	sperm tail PG-rich repeat containing 1	Intron
chr1	24442818	24443638	821	*	Intron (ENST00000374399.9/57185, intron 4 of 11)	1	24456166	24466378	10213	1	57185	ENST00000432012.1	-12528	ENSG00000001461	NIPAL3	NIPA like domain containing 3	Intron
chr1	24514843	24517200	2358	*	Promoter (<=1kb)	1	24514373	24535279	20907	1	11123	ENST00000374393.4	470	ENSG00000117602	RCAN3	RCAN family member 3	Promoter
chr1	24520913	24521860	948	*	Intron (ENST00000538532.6/11123, intron 2 of 4)	1	24514373	24535279	20907	1	11123	ENST00000374393.4	6540	ENSG00000117602	RCAN3	RCAN family member 3	Intron
chr1	24540386	24541493	1108	*	Promoter (4-5kb)	1	24496270	24535400	39131	2	100750325	ENST00000651630.1	-4986	ENSG00000286061	RCAN3AS	RCAN3 antisense RNA	Promoter
chr1	24564563	24565459	897	*	Intron (ENST00000374392.3/400746, intron 1 of 3)	1	24556087	24609328	53242	1	400746	ENST00000374392.3	8476	ENSG00000184454	NCMAP	non-compact myelin associated protein	Intron
chr1	24659639	24660226	588	*	Intron (ENST00000374389.8/10250, intron 9 of 17)	1	24655054	24660975	5922	1	10250	ENST00000488317.1	4585	ENSG00000133226	SRRM1	serine and arginine repetitive matrix 1	Intron
chr1	24672502	24673411	910	*	3' UTR	1	24669583	24671469	1887	1	10250	ENST00000474843.1	2919	ENSG00000133226	SRRM1	serine and arginine repetitive matrix 1	Exon
chr1	24682548	24684315	1768	*	Distal Intergenic	1	24669583	24671469	1887	1	10250	ENST00000474843.1	12965	ENSG00000133226	SRRM1	serine and arginine repetitive matrix 1	Intergenic
chr1	24704536	24705909	1374	*	Exon (ENST00000641176.1/ENST00000641176.1, exon 1 of 4)	1	24669583	24671469	1887	1	10250	ENST00000474843.1	34953	ENSG00000133226	SRRM1	serine and arginine repetitive matrix 1	Exon
chr1	24743891	24745937	2047	*	Promoter (<=1kb)	1	24745382	24839907	94526	1	25932	ENST00000497755.1	0	ENSG00000169504	CLIC4	chloride intracellular channel 4	Promoter
chr1	24759181	24759696	516	*	Intron (ENST00000497755.1/25932, intron 1 of 5)	1	24745447	24844321	98875	1	25932	ENST00000374379.9	13734	ENSG00000169504	CLIC4	chloride intracellular channel 4	Intron
chr1	24766921	24767137	217	*	Intron (ENST00000497755.1/25932, intron 1 of 5)	1	24745447	24844321	98875	1	25932	ENST00000374379.9	21474	ENSG00000169504	CLIC4	chloride intracellular channel 4	Intron
chr1	24780918	24782288	1371	*	Intron (ENST00000497755.1/25932, intron 1 of 5)	1	24745447	24844321	98875	1	25932	ENST00000374379.9	35471	ENSG00000169504	CLIC4	chloride intracellular channel 4	Intron
chr1	24822848	24823775	928	*	Intron (ENST00000497755.1/25932, intron 4 of 5)	1	24745447	24844321	98875	1	25932	ENST00000374379.9	77401	ENSG00000169504	CLIC4	chloride intracellular channel 4	Intron
chr1	24843963	24844561	599	*	3' UTR	1	24919345	24919416	72	2	102465437	ENST00000614863.1	74855	ENSG00000278034	MIR6731	microRNA 6731	Exon
chr1	24884191	24885340	1150	*	Distal Intergenic	1	24919345	24919416	72	2	102465437	ENST00000614863.1	34076	ENSG00000278034	MIR6731	microRNA 6731	Intergenic
chr1	25091037	25091462	426	*	Intron (ENST00000424084.1/ENST00000424084.1, intron 2 of 2)	1	25041136	25047404	6269	1	105376879	ENST00000648363.1	49901	ENSG00000285823	LINC02793	long intergenic non-protein coding RNA 2793	Intron
chr1	25161748	25162204	457	*	Distal Intergenic	1	25229015	25232432	3418	2	25949	ENST00000474160.1	70228	ENSG00000117614	SYF2	SYF2 pre-mRNA splicing factor	Intergenic
chr1	25166541	25168088	1548	*	Distal Intergenic	1	25229015	25232432	3418	2	25949	ENST00000474160.1	64344	ENSG00000117614	SYF2	SYF2 pre-mRNA splicing factor	Intergenic
chr1	25209453	25210167	715	*	Distal Intergenic	1	25229015	25232432	3418	2	25949	ENST00000474160.1	22265	ENSG00000117614	SYF2	SYF2 pre-mRNA splicing factor	Intergenic
chr1	25259221	25260569	1349	*	Intron (ENST00000473314.6/57035, intron 1 of 5)	1	25253114	25267885	14772	2	57035	ENST00000450820.2	7316	ENSG00000117616	RSRP1	arginine and serine rich protein 1	Intron
chr1	25271805	25272386	582	*	Promoter (<=1kb)	1	25272393	25306942	34550	1	6007	ENST00000564398.5	-7	ENSG00000187010	RHD	Rh blood group D antigen	Promoter
chr1	25313988	25314214	227	*	Intron (ENST00000648012.1/6007, intron 6 of 8)	1	25335846	25337218	1373	2	57035	ENST00000564413.1	23004	ENSG00000117616	RSRP1	arginine and serine rich protein 1	Intron
chr1	25329723	25330806	1084	*	3' UTR	1	25335846	25337218	1373	2	57035	ENST00000564413.1	6412	ENSG00000117616	RSRP1	arginine and serine rich protein 1	Exon
chr1	25378021	25378554	534	*	Intron (ENST00000294413.13/6006, intron 7 of 9)	1	25362359	25402702	40344	2	6006	ENST00000527747.5	24148	ENSG00000188672	RHCE	Rh blood group CcEe antigens	Intron
chr1	25420946	25421424	479	*	Promoter (<=1kb)	1	25385498	25420941	35444	2	6006	ENST00000527187.5	-5	ENSG00000188672	RHCE	Rh blood group CcEe antigens	Promoter
chr1	25429934	25431435	1502	*	Promoter (<=1kb)	1	25430858	25500205	69348	1	55219	ENST00000399766.7	0	ENSG00000204178	MACO1	macoilin 1	Promoter
chr1	25462711	25463150	440	*	Intron (ENST00000399766.7/55219, intron 4 of 8)	1	25448893	25458783	9891	1	55219	ENST00000470035.1	13818	ENSG00000204178	MACO1	macoilin 1	Intron
chr1	25637972	25638717	746	*	Intron (ENST00000374332.9/57134, intron 1 of 11)	1	25617850	25784450	166601	1	57134	ENST00000263979.7	20122	ENSG00000117643	MAN1C1	mannosidase alpha class 1C member 1	Intron
chr1	25697431	25697640	210	*	Intron (ENST00000374332.9/57134, intron 2 of 11)	1	25686502	25761684	75183	1	57134	ENST00000473891.1	10929	ENSG00000117643	MAN1C1	mannosidase alpha class 1C member 1	Intron
chr1	25699750	25700291	542	*	Promoter (9-10kb)	1	25709602	25784450	74849	1	57134	ENST00000374329.1	-9311	ENSG00000117643	MAN1C1	mannosidase alpha class 1C member 1	Promoter
chr1	25752145	25753588	1444	*	Exon (ENST00000374332.9/57134, exon 5 of 12)	1	25772069	25782700	10632	1	57134	ENST00000496532.5	-18481	ENSG00000117643	MAN1C1	mannosidase alpha class 1C member 1	Exon
chr1	25900081	25900611	531	*	3' UTR	1	25901407	25903813	2407	2	3925	ENST00000485226.1	3202	ENSG00000117632	STMN1	stathmin 1	Exon
chr1	25905046	25907385	2340	*	Promoter (<=1kb)	1	25906362	25906454	93	2	100500808	ENST00000580971.1	0	ENSG00000283938	MIR3917	microRNA 3917	Promoter
chr1	25915300	25916204	905	*	Promoter (8-9kb)	1	25900595	25906991	6397	2	3925	ENST00000357865.6	-8309	ENSG00000117632	STMN1	stathmin 1	Promoter
chr1	25965087	25967511	2425	*	Intron (ENST00000374282.8/5051, intron 10 of 10)	1	25982404	25984109	1706	2	5051	ENST00000476611.1	16598	ENSG00000158006	PAFAH2	platelet activating factor acetylhydrolase 2	Intron
chr1	26025237	26025942	706	*	Intron (ENST00000481377.5/2134, intron 1 of 5)	1	26023189	26031555	8367	1	2134	ENST00000484339.1	2048	ENSG00000158008	EXTL1	exostosin like glycosyltransferase 1	Intron
chr1	26070394	26070855	462	*	Promoter (1-2kb)	1	26061244	26068436	7193	2	84676	ENST00000483052.1	-1958	ENSG00000158022	TRIM63	tripartite motif containing 63	Promoter
chr1	26089655	26090624	970	*	Distal Intergenic	1	26111165	26125530	14366	1	149420	ENST00000619836.4	-20541	ENSG00000175087	PDIK1L	PDLIM1 interacting kinase 1 like	Intergenic
chr1	26096362	26096821	460	*	Distal Intergenic	1	26111165	26125530	14366	1	149420	ENST00000619836.4	-14344	ENSG00000175087	PDIK1L	PDLIM1 interacting kinase 1 like	Intergenic
chr1	26131042	26131537	496	*	Distal Intergenic	1	26111837	26125543	13707	1	149420	ENST00000374271.8	19205	ENSG00000175087	PDIK1L	PDLIM1 interacting kinase 1 like	Intergenic
chr1	26237306	26238437	1132	*	Intron (ENST00000640292.2/64793, intron 1 of 12)	1	26234202	26278808	44607	1	64793	ENST00000252992.8	3104	ENSG00000130695	CEP85	centrosomal protein 85	Intron
chr1	26239815	26240692	878	*	Exon (ENST00000640292.2/64793, exon 2 of 13)	1	26234202	26278808	44607	1	64793	ENST00000252992.8	5613	ENSG00000130695	CEP85	centrosomal protein 85	Exon
chr1	26404677	26405293	617	*	Promoter (5-6kb)	1	26410817	26429719	18903	1	79727	ENST00000254231.4	-5524	ENSG00000131914	LIN28A	lin-28 homolog A	Promoter
chr1	26406532	26406731	200	*	Promoter (4-5kb)	1	26410817	26429719	18903	1	79727	ENST00000254231.4	-4086	ENSG00000131914	LIN28A	lin-28 homolog A	Promoter
chr1	26565649	26566377	729	*	Promoter (4-5kb)	1	26571229	26572021	793	1	6195	ENST00000530305.1	-4852	ENSG00000117676	RPS6KA1	ribosomal protein S6 kinase A1	Promoter
chr1	26605328	26605748	421	*	Distal Intergenic	1	26572270	26574734	2465	1	6195	ENST00000438977.1	33058	ENSG00000117676	RPS6KA1	ribosomal protein S6 kinase A1	Intergenic
chr1	26674677	26674959	283	*	Distal Intergenic	1	26693236	26781177	87942	1	8289	ENST00000430799.7	-18277	ENSG00000117713	ARID1A	AT-rich interaction domain 1A	Intergenic
chr1	26697429	26698924	1496	*	Promoter (1-2kb)	1	26696404	26780817	84414	1	8289	ENST00000457599.6	1025	ENSG00000117713	ARID1A	AT-rich interaction domain 1A	Promoter
chr1	26716890	26717385	496	*	Intron (ENST00000430799.7/8289, intron 1 of 19)	1	26727708	26731318	3611	1	8289	ENST00000524572.1	-10323	ENSG00000117713	ARID1A	AT-rich interaction domain 1A	Intron
chr1	26744002	26744809	808	*	Promoter (8-9kb)	1	26752952	26765080	12129	1	8289	ENST00000636958.1	-8143	ENSG00000117713	ARID1A	AT-rich interaction domain 1A	Promoter
chr1	26750092	26750666	575	*	Promoter (2-3kb)	1	26752952	26765080	12129	1	8289	ENST00000636958.1	-2286	ENSG00000117713	ARID1A	AT-rich interaction domain 1A	Promoter
chr1	26759846	26761052	1207	*	Promoter (5-6kb)	1	26766270	26771191	4922	1	8289	ENST00000430291.2	-5218	ENSG00000117713	ARID1A	AT-rich interaction domain 1A	Promoter
chr1	26927972	26928395	424	*	Intron (ENST00000435827.6/10726, intron 4 of 6)	1	26922142	26942776	20635	1	10726	ENST00000452707.1	5830	ENSG00000090273	NUDC	nuclear distribution C, dynein complex regulator	Intron
chr1	26985824	26986234	411	*	Promoter (7-8kb)	1	26993692	27000886	7195	1	388610	ENST00000522111.3	-7458	ENSG00000253368	TRNP1	TMF1 regulated nuclear protein 1	Promoter
chr1	27200168	27200557	390	*	Distal Intergenic	1	27114233	27166981	52749	2	6548	ENST00000374084.2	-33187	ENSG00000090020	SLC9A1	solute carrier family 9 member A1	Intergenic
chr1	27220157	27221897	1741	*	Distal Intergenic	1	27229106	27234352	5247	2	105376890	ENST00000425205.1	12455	0	WDTC1-DT	WDTC1 divergent transcript	Intergenic
chr1	27229272	27229758	487	*	Intron (ENST00000425205.1/105376890, intron 2 of 2)	1	27229106	27234352	5247	2	105376890	ENST00000425205.1	4594	0	WDTC1-DT	WDTC1 divergent transcript	Intron
chr1	27245092	27245714	623	*	Intron (ENST00000319394.8/23038, intron 1 of 15)	1	27234668	27308244	73577	1	23038	ENST00000361771.7	10424	ENSG00000142784	WDTC1	WD and tetratricopeptide repeats 1	Intron
chr1	27246605	27247948	1344	*	Intron (ENST00000319394.8/23038, intron 1 of 15)	1	27234668	27308244	73577	1	23038	ENST00000361771.7	11937	ENSG00000142784	WDTC1	WD and tetratricopeptide repeats 1	Intron
chr1	27406016	27406882	867	*	3' UTR	1	27392622	27395814	3193	1	2827	ENST00000374024.4	13394	ENSG00000181773	GPR3	G protein-coupled receptor 3	Exon
chr1	27480736	27482474	1739	*	Intron (ENST00000618852.5/10163, intron 1 of 8)	1	27408197	27490051	81855	2	10163	ENST00000536657.1	7577	ENSG00000158195	WASF2	WASP family member 2	Intron
chr1	27489498	27489697	200	*	Promoter (<=1kb)	1	27408197	27490051	81855	2	10163	ENST00000536657.1	354	ENSG00000158195	WASF2	WASP family member 2	Promoter
chr1	27489707	27490820	1114	*	Promoter (<=1kb)	1	27404230	27490167	85938	2	10163	ENST00000618852.5	0	ENSG00000158195	WASF2	WASP family member 2	Promoter
chr1	27637216	27637793	578	*	Promoter (2-3kb)	1	27612064	27635185	23122	2	2268	ENST00000374005.8	-2031	ENSG00000000938	FGR	FGR proto-oncogene, Src family tyrosine kinase	Promoter
chr1	27682341	27682586	246	*	Intron (ENST00000626608.2/ENST00000626608.2, intron 2 of 2)	1	27666065	27672212	6148	2	2537	ENST00000679644.1	-10129	ENSG00000126709	IFI6	interferon alpha inducible protein 6	Intron
chr1	27705725	27706413	689	*	Distal Intergenic	1	27725961	27763116	37156	1	199870	ENST00000373954.11	-19548	ENSG00000009780	FAM76A	family with sequence similarity 76 member A	Intergenic
chr1	27723879	27726567	2689	*	Promoter (<=1kb)	1	27725961	27763116	37156	1	199870	ENST00000373954.11	0	ENSG00000009780	FAM76A	family with sequence similarity 76 member A	Promoter
chr1	27771430	27773927	2498	*	Promoter (<=1kb)	1	27773219	27824443	51225	1	23673	ENST00000373943.9	0	ENSG00000117758	STX12	syntaxin 12	Promoter
chr1	27787516	27788407	892	*	Intron (ENST00000373943.9/23673, intron 1 of 8)	1	27773255	27802039	28785	1	23673	ENST00000468761.1	14261	ENSG00000117758	STX12	syntaxin 12	Intron
chr1	27802776	27802983	208	*	Promoter (6-7kb)	1	27809923	27812234	2312	1	23673	ENST00000481874.1	-6940	ENSG00000117758	STX12	syntaxin 12	Promoter
chr1	27830075	27831867	1793	*	Promoter (<=1kb)	1	27830782	27851676	20895	1	5511	ENST00000311772.10	0	ENSG00000117751	PPP1R8	protein phosphatase 1 regulatory subunit 8	Promoter
chr1	27904323	27905345	1023	*	Promoter (7-8kb)	1	27891538	27897085	5548	2	6118	ENST00000419958.5	-7238	ENSG00000117748	RPA2	replication protein A2	Promoter
chr1	27914182	27915209	1028	*	Promoter (<=1kb)	1	27891524	27914575	23052	2	6118	ENST00000373912.8	0	ENSG00000117748	RPA2	replication protein A2	Promoter
chr1	27980174	27980501	328	*	Intron (ENST00000373871.8/2140, intron 16 of 17)	1	27960262	27967572	7311	1	55113	ENST00000675359.1	19912	ENSG00000158156	XKR8	XK related 8	Intron
chr1	28020606	28020910	305	*	Promoter (9-10kb)	1	27988473	28011086	22614	2	2140	ENST00000495923.5	-9520	ENSG00000158161	EYA3	EYA transcriptional coactivator and phosphatase 3	Promoter
chr1	28045643	28046367	725	*	Promoter (9-10kb)	1	28010796	28035679	24884	2	2140	ENST00000468665.1	-9964	ENSG00000158161	EYA3	EYA transcriptional coactivator and phosphatase 3	Promoter
chr1	28067678	28068742	1065	*	Promoter (9-10kb)	1	27973468	28058087	84620	2	2140	ENST00000373864.5	-9591	ENSG00000158161	EYA3	EYA transcriptional coactivator and phosphatase 3	Promoter
chr1	28072616	28073035	420	*	Intron (ENST00000373871.8/2140, intron 1 of 17)	1	27973468	28058087	84620	2	2140	ENST00000373864.5	-14529	ENSG00000158161	EYA3	EYA transcriptional coactivator and phosphatase 3	Intron
chr1	28078774	28079596	823	*	Intron (ENST00000373871.8/2140, intron 1 of 17)	1	27977273	28088564	111292	2	2140	ENST00000373863.3	8968	ENSG00000158161	EYA3	EYA transcriptional coactivator and phosphatase 3	Intron
chr1	28088106	28089924	1819	*	Promoter (<=1kb)	1	27970344	28088610	118267	2	2140	ENST00000373871.8	0	ENSG00000158161	EYA3	EYA transcriptional coactivator and phosphatase 3	Promoter
chr1	28122071	28122697	627	*	Distal Intergenic	1	27970347	28088637	118291	2	2140	ENST00000540618.5	-33434	ENSG00000158161	EYA3	EYA transcriptional coactivator and phosphatase 3	Intergenic
chr1	28210264	28210480	217	*	Promoter (1-2kb)	1	28205258	28208809	3552	2	22826	ENST00000470967.1	-1455	ENSG00000126698	DNAJC8	DnaJ heat shock protein family (Hsp40) member C8	Promoter
chr1	28221038	28222241	1204	*	Intron (ENST00000263697.6/22826, intron 2 of 8)	1	28210160	28233004	22845	2	22826	ENST00000482674.5	10763	ENSG00000126698	DNAJC8	DnaJ heat shock protein family (Hsp40) member C8	Intron
chr1	28240910	28241153	244	*	Exon (ENST00000604716.1/ENST00000604716.1, exon 1 of 1)	1	28236154	28238098	1945	1	93974	ENST00000465645.1	4756	ENSG00000130770	ATP5IF1	ATP synthase inhibitory factor subunit 1	Exon
chr1	28251133	28252102	970	*	Promoter (7-8kb)	1	28259518	28282491	22974	1	83667	ENST00000253063.4	-7416	ENSG00000130766	SESN2	sestrin 2	Promoter
chr1	28374409	28374769	361	*	Intron (ENST00000633371.1/65979, intron 1 of 4)	1	28369744	28497156	127413	1	65979	ENST00000493669.2	4665	ENSG00000204138	PHACTR4	phosphatase and actin regulator 4	Intron
chr1	28421620	28422154	535	*	Intron (ENST00000633371.1/65979, intron 2 of 4)	1	28438151	28460286	22136	1	65979	ENST00000633167.1	-15997	ENSG00000204138	PHACTR4	phosphatase and actin regulator 4	Intron
chr1	28437304	28438442	1139	*	Promoter (<=1kb)	1	28438151	28460286	22136	1	65979	ENST00000633167.1	0	ENSG00000204138	PHACTR4	phosphatase and actin regulator 4	Promoter
chr1	28455775	28456580	806	*	Intron (ENST00000633371.1/65979, intron 3 of 4)	1	28438171	28497303	59133	1	65979	ENST00000373836.4	17604	ENSG00000204138	PHACTR4	phosphatase and actin regulator 4	Intron
chr1	28512403	28512602	200	*	Intron (ENST00000398958.6/1104, intron 3 of 11)	1	28510077	28536026	25950	1	1104	ENST00000419074.5	2326	ENSG00000180198	RCC1	regulator of chromosome condensation 1	Intron
chr1	28550226	28550761	536	*	Promoter (2-3kb)	1	28553085	28578545	25461	1	54952	ENST00000373830.4	-2324	ENSG00000180098	TRNAU1AP	tRNA selenocysteine 1 associated protein 1	Promoter
chr1	28602854	28603511	658	*	3' UTR	1	28592265	28595449	3185	1	115273	ENST00000465518.3	10589	ENSG00000188060	RAB42	RAB42, member RAS oncogene family	Exon
chr1	28613605	28613821	217	*	Intron (ENST00000471683.5/6883, intron 1 of 4)	1	28589323	28618030	28708	2	6883	ENST00000471683.5	4209	ENSG00000120656	TAF12	TATA-box binding protein associated factor 12	Intron
chr1	28648115	28650448	2334	*	Promoter (<=1kb)	1	28648600	28648730	131	1	26824	ENST00000602813.1	0	ENSG00000274978	RNU11	RNA, U11 small nuclear	Promoter
chr1	28660710	28661289	580	*	Promoter (7-8kb)	1	28668778	28714886	46109	1	10691	ENST00000361872.8	-7489	ENSG00000162419	GMEB1	glucocorticoid modulatory element binding protein 1	Promoter
chr1	28755923	28756397	475	*	Intron (ENST00000542507.5/51441, intron 5 of 5)	1	28739091	28742883	3793	1	51441	ENST00000468863.1	16832	ENSG00000198492	YTHDF2	YTH N6-methyladenosine RNA binding protein 2	Intron
chr1	28938908	28939283	376	*	Intron (ENST00000647103.1/2035, intron 1 of 17)	1	28914626	29065950	151325	1	2035	ENST00000645184.1	24282	ENSG00000159023	EPB41	erythrocyte membrane protein band 4.1	Intron
chr1	28955336	28956787	1452	*	Intron (ENST00000647103.1/2035, intron 1 of 17)	1	28987498	29072224	84727	1	2035	ENST00000645111.1	-30711	ENSG00000159023	EPB41	erythrocyte membrane protein band 4.1	Intron
chr1	28965419	28966128	710	*	Intron (ENST00000647103.1/2035, intron 1 of 17)	1	28987498	29072224	84727	1	2035	ENST00000645111.1	-21370	ENSG00000159023	EPB41	erythrocyte membrane protein band 4.1	Intron
chr1	28971986	28972900	915	*	Intron (ENST00000647103.1/2035, intron 1 of 17)	1	28987498	29072224	84727	1	2035	ENST00000645111.1	-14598	ENSG00000159023	EPB41	erythrocyte membrane protein band 4.1	Intron
chr1	29001203	29001908	706	*	Intron (ENST00000647103.1/2035, intron 4 of 17)	1	28987611	29065607	77997	1	2035	ENST00000642643.1	13592	ENSG00000159023	EPB41	erythrocyte membrane protein band 4.1	Intron
chr1	29011732	29012281	550	*	Promoter (3-4kb)	1	29015692	29072806	57115	1	2035	ENST00000636666.1	-3411	ENSG00000159023	EPB41	erythrocyte membrane protein band 4.1	Promoter
chr1	29057747	29057946	200	*	Promoter (<=1kb)	1	29058604	29097849	39246	1	2035	ENST00000488277.1	-658	ENSG00000159023	EPB41	erythrocyte membrane protein band 4.1	Promoter
chr1	29164322	29165294	973	*	Promoter (3-4kb)	1	29154697	29160563	5867	2	6429	ENST00000497015.5	-3759	ENSG00000116350	SRSF4	serine and arginine rich splicing factor 4	Promoter
chr1	29181161	29182719	1559	*	Promoter (<=1kb)	1	29147743	29181900	34158	2	6429	ENST00000373795.7	0	ENSG00000116350	SRSF4	serine and arginine rich splicing factor 4	Promoter
chr1	29264533	29265436	904	*	Intron (ENST00000345512.7/10076, intron 7 of 30)	1	29260181	29275685	15505	1	10076	ENST00000527027.1	4352	ENSG00000060656	PTPRU	protein tyrosine phosphatase receptor type U	Intron
chr1	29274991	29275401	411	*	Promoter (4-5kb)	1	29279551	29312706	33156	1	10076	ENST00000415600.6	-4150	ENSG00000060656	PTPRU	protein tyrosine phosphatase receptor type U	Promoter
chr1	29292301	29292857	557	*	Intron (ENST00000345512.7/10076, intron 16 of 30)	1	29283723	29304040	20318	1	10076	ENST00000531385.1	8578	ENSG00000060656	PTPRU	protein tyrosine phosphatase receptor type U	Intron
chr1	29331623	29332570	948	*	Intron (ENST00000417651.1/101928460, intron 2 of 2)	1	29323218	29325650	2433	1	10076	ENST00000492954.1	8405	ENSG00000060656	PTPRU	protein tyrosine phosphatase receptor type U	Intron
chr1	29465441	29465912	472	*	Distal Intergenic	1	29329620	29350114	20495	2	101928460	ENST00000417651.1	-115327	ENSG00000230523	LINC01756	long intergenic non-protein coding RNA 1756	Intergenic
chr1	29509024	29509223	200	*	Distal Intergenic	1	29329620	29350114	20495	2	101928460	ENST00000417651.1	-158910	ENSG00000230523	LINC01756	long intergenic non-protein coding RNA 1756	Intergenic
chr1	29575369	29576842	1474	*	Distal Intergenic	1	29329620	29350114	20495	2	101928460	ENST00000417651.1	-225255	ENSG00000230523	LINC01756	long intergenic non-protein coding RNA 1756	Intergenic
chr1	29588569	29589135	567	*	Distal Intergenic	1	29329620	29350114	20495	2	101928460	ENST00000417651.1	-238455	ENSG00000230523	LINC01756	long intergenic non-protein coding RNA 1756	Intergenic
chr1	29711906	29712582	677	*	Distal Intergenic	1	30013952	30037612	23661	2	101929406	ENST00000445180.2	325030	ENSG00000233399	LINC01648	long intergenic non-protein coding RNA 1648	Intergenic
chr1	29763777	29764122	346	*	Intron (ENST00000641702.1/ENST00000641702.1, intron 2 of 4)	1	30013952	30037612	23661	2	101929406	ENST00000445180.2	273490	ENSG00000233399	LINC01648	long intergenic non-protein coding RNA 1648	Intron
chr1	29776125	29776875	751	*	Exon (ENST00000641702.1/ENST00000641702.1, exon 3 of 5)	1	30013952	30037612	23661	2	101929406	ENST00000445180.2	260737	ENSG00000233399	LINC01648	long intergenic non-protein coding RNA 1648	Exon
chr1	29813283	29813894	612	*	Distal Intergenic	1	30013952	30037612	23661	2	101929406	ENST00000445180.2	223718	ENSG00000233399	LINC01648	long intergenic non-protein coding RNA 1648	Intergenic
chr1	29906018	29906747	730	*	Distal Intergenic	1	30013952	30037612	23661	2	101929406	ENST00000445180.2	130865	ENSG00000233399	LINC01648	long intergenic non-protein coding RNA 1648	Intergenic
chr1	29957750	29958220	471	*	Distal Intergenic	1	30013952	30037612	23661	2	101929406	ENST00000445180.2	79392	ENSG00000233399	LINC01648	long intergenic non-protein coding RNA 1648	Intergenic
chr1	29974067	29974887	821	*	Distal Intergenic	1	30013952	30037612	23661	2	101929406	ENST00000445180.2	62725	ENSG00000233399	LINC01648	long intergenic non-protein coding RNA 1648	Intergenic
chr1	30177468	30177667	200	*	Distal Intergenic	1	30013952	30037612	23661	2	101929406	ENST00000445180.2	-139856	ENSG00000233399	LINC01648	long intergenic non-protein coding RNA 1648	Intergenic
chr1	30666743	30667305	563	*	Distal Intergenic	1	30713767	30716135	2369	2	4146	ENST00000494561.1	48830	ENSG00000162510	MATN1	matrilin 1	Intergenic
chr1	30675410	30676192	783	*	Distal Intergenic	1	30713767	30716135	2369	2	4146	ENST00000494561.1	39943	ENSG00000162510	MATN1	matrilin 1	Intergenic
chr1	30683218	30683464	247	*	Distal Intergenic	1	30713767	30716135	2369	2	4146	ENST00000494561.1	32671	ENSG00000162510	MATN1	matrilin 1	Intergenic
chr1	30717650	30719627	1978	*	Promoter (<=1kb)	1	30718504	30726744	8241	1	100129196	ENST00000414532.6	0	ENSG00000186056	MATN1-AS1	MATN1 antisense RNA 1	Promoter
chr1	30732422	30733280	859	*	3' UTR	1	30739156	30739232	77	2	100616164	ENST00000583944.1	5952	ENSG00000264773	MIR4420	microRNA 4420	Exon
chr1	30823340	30824858	1519	*	Promoter (<=1kb)	1	30824217	30834399	10183	1	105378622	ENST00000658212.1	0	ENSG00000223382	LINC01778	long intergenic non-protein coding RNA 1778	Promoter
chr1	30890409	30890608	200	*	Promoter (8-9kb)	1	30876767	30881429	4663	2	9672	ENST00000471567.1	-8980	ENSG00000162512	SDC3	syndecan 3	Promoter
chr1	30942417	30942987	571	*	Intron (ENST00000424085.6/9698, intron 14 of 17)	1	30933305	30945372	12068	2	9698	ENST00000530669.1	2385	ENSG00000134644	PUM1	pumilio RNA binding family member 1	Intron
chr1	30945337	30945852	516	*	Promoter (<=1kb)	1	30933305	30945372	12068	2	9698	ENST00000530669.1	0	ENSG00000134644	PUM1	pumilio RNA binding family member 1	Promoter
chr1	30956666	30957125	460	*	Promoter (2-3kb)	1	30936722	30953757	17036	2	9698	ENST00000529846.5	-2909	ENSG00000134644	PUM1	pumilio RNA binding family member 1	Promoter
chr1	30958089	30958507	419	*	Promoter (4-5kb)	1	30936722	30953757	17036	2	9698	ENST00000529846.5	-4332	ENSG00000134644	PUM1	pumilio RNA binding family member 1	Promoter
chr1	30996364	30996821	458	*	Promoter (1-2kb)	1	30967225	30995104	27880	2	9698	ENST00000532678.1	-1260	ENSG00000134644	PUM1	pumilio RNA binding family member 1	Promoter
chr1	31012729	31013370	642	*	Intron (ENST00000424085.6/9698, intron 3 of 17)	1	30967225	30995104	27880	2	9698	ENST00000532678.1	-17625	ENSG00000134644	PUM1	pumilio RNA binding family member 1	Intron
chr1	31020911	31021572	662	*	Intron (ENST00000424085.6/9698, intron 3 of 17)	1	30967225	30995104	27880	2	9698	ENST00000532678.1	-25807	ENSG00000134644	PUM1	pumilio RNA binding family member 1	Intron
chr1	31063488	31063980	493	*	Promoter (1-2kb)	1	31059279	31061916	2638	2	9698	ENST00000531867.1	-1572	ENSG00000134644	PUM1	pumilio RNA binding family member 1	Promoter
chr1	31064704	31066906	2203	*	Promoter (<=1kb)	1	30931506	31065695	134190	2	9698	ENST00000424085.6	0	ENSG00000134644	PUM1	pumilio RNA binding family member 1	Promoter
chr1	31110355	31111836	1482	*	Distal Intergenic	1	30932850	31065991	133142	2	9698	ENST00000373741.8	-44364	ENSG00000134644	PUM1	pumilio RNA binding family member 1	Intergenic
chr1	31153262	31153638	377	*	Distal Intergenic	1	31181589	31188153	6565	2	79570	ENST00000526106.5	34515	ENSG00000084628	NKAIN1	sodium/potassium transporting ATPase interacting 1	Intergenic
chr1	31306205	31307854	1650	*	Intron (ENST00000546109.5/51538, intron 1 of 8)	1	31297036	31364552	67517	1	51538	ENST00000627541.1	9169	ENSG00000121766	ZCCHC17	zinc finger CCHC-type containing 17	Intron
chr1	31334176	31335330	1155	*	Intron (ENST00000546109.5/51538, intron 4 of 8)	1	31365713	31369590	3878	2	2170	ENST00000497275.5	34260	ENSG00000121769	FABP3	fatty acid binding protein 3	Intron
chr1	31431688	31432249	562	*	Intron (ENST00000373710.5/347735, intron 9 of 10)	1	31413813	31434680	20868	1	347735	ENST00000536384.2	17875	ENSG00000168528	SERINC2	serine incorporator 2	Intron
chr1	31553822	31554314	493	*	Intron (ENST00000639839.1/149086, intron 4 of 4)	1	31571585	31575573	3989	2	105378626	ENST00000435872.1	21259	0	LOC105378626	uncharacterized LOC105378626	Intron
chr1	31559635	31559853	219	*	Intron (ENST00000639839.1/149086, intron 4 of 4)	1	31571585	31575573	3989	2	105378626	ENST00000435872.1	15720	0	LOC105378626	uncharacterized LOC105378626	Intron
chr1	31625543	31626914	1372	*	Exon (ENST00000403528.6/3061, exon 8 of 8)	1	31619193	31632518	13326	1	3061	ENST00000373705.1	6350	ENSG00000121764	HCRTR1	hypocretin receptor 1	Exon
chr1	31821981	31823141	1161	*	Promoter (5-6kb)	1	31790424	31816051	25628	2	90853	ENST00000360482.6	-5930	ENSG00000134668	SPOCD1	SPOC domain containing 1	Promoter
chr1	31836001	31836200	200	*	Distal Intergenic	1	31790424	31816051	25628	2	90853	ENST00000360482.6	-19950	ENSG00000134668	SPOCD1	SPOC domain containing 1	Intergenic
chr1	31931589	31932074	486	*	Intron (ENST00000647444.2/8073, intron 1 of 5)	1	31908263	31937775	29513	2	8073	ENST00000649841.1	5701	ENSG00000184007	PTP4A2	protein tyrosine phosphatase 4A2	Intron
chr1	31984669	31985712	1044	*	Intron (ENST00000641788.1/ENST00000641788.1, intron 1 of 1)	1	32013868	32043877	30010	1	10657	ENST00000327300.12	-28156	ENSG00000121774	KHDRBS1	KH RNA binding domain containing, signal transduction associated 1	Intron
chr1	32020323	32020799	477	*	Intron (ENST00000327300.12/10657, intron 1 of 8)	1	32014182	32060850	46669	1	10657	ENST00000484270.2	6141	ENSG00000121774	KHDRBS1	KH RNA binding domain containing, signal transduction associated 1	Intron
chr1	32028667	32029757	1091	*	Intron (ENST00000327300.12/10657, intron 1 of 8)	1	32014182	32060850	46669	1	10657	ENST00000484270.2	14485	ENSG00000121774	KHDRBS1	KH RNA binding domain containing, signal transduction associated 1	Intron
chr1	32051922	32052343	422	*	Exon (ENST00000366152.3/ENST00000366152.3, exon 3 of 3)	1	32072031	32102863	30833	1	55116	ENST00000487305.5	-19688	ENSG00000121775	TMEM39B	transmembrane protein 39B	Exon
chr1	32127349	32127981	633	*	Intron (ENST00000373625.8/23633, intron 1 of 13)	1	32142923	32162394	19472	1	23633	ENST00000469790.1	-14942	ENSG00000025800	KPNA6	karyopherin subunit alpha 6	Intron
chr1	32235910	32236581	672	*	3' UTR	1	32231660	32240422	8763	2	339483	ENST00000403496.6	3841	0	MTMR9LP	myotubularin related protein 9 like, pseudogene	Exon
chr1	32394020	32395696	1677	*	Promoter (<=1kb)	1	32364633	32394441	29809	2	55108	ENST00000455895.7	0	ENSG00000160058	BSDC1	BSD domain containing 1	Promoter
chr1	32398751	32399088	338	*	Promoter (4-5kb)	1	32378763	32394731	15969	2	55108	ENST00000474414.5	-4020	ENSG00000160058	BSDC1	BSD domain containing 1	Promoter
chr1	32474744	32475308	565	*	Intron (ENST00000480336.1/653121, intron 2 of 9)	1	32465072	32496686	31615	1	728116	ENST00000609129.2	9672	ENSG00000273274	ZBTB8B	zinc finger and BTB domain containing 8B	Intron
chr1	32528818	32529181	364	*	Intron (ENST00000480336.1/653121, intron 4 of 9)	1	32539427	32605941	66515	1	653121	ENST00000373510.9	-10246	ENSG00000160062	ZBTB8A	zinc finger and BTB domain containing 8A	Intron
chr1	32609727	32610265	539	*	Intron (ENST00000341885.6/339487, intron 1 of 1)	1	32621830	32632058	10229	2	339487	ENST00000467652.5	21793	ENSG00000176261	ZBTB8OS	zinc finger and BTB domain containing 8 opposite strand	Intron
chr1	32622154	32622471	318	*	Intron (ENST00000341885.6/339487, intron 1 of 1)	1	32621830	32632058	10229	2	339487	ENST00000467652.5	9587	ENSG00000176261	ZBTB8OS	zinc finger and BTB domain containing 8 opposite strand	Intron
chr1	32647962	32648272	311	*	Intron (ENST00000341885.6/339487, intron 1 of 1)	1	32621830	32650525	28696	2	339487	ENST00000373501.6	2253	ENSG00000176261	ZBTB8OS	zinc finger and BTB domain containing 8 opposite strand	Intron
chr1	32650299	32651651	1353	*	Promoter (<=1kb)	1	32600172	32650565	50394	2	339487	ENST00000341885.6	0	ENSG00000176261	ZBTB8OS	zinc finger and BTB domain containing 8 opposite strand	Promoter
chr1	32660414	32660962	549	*	Promoter (7-8kb)	1	32668319	32672901	4583	1	5928	ENST00000475321.5	-7357	ENSG00000162521	RBBP4	RB binding protein 4, chromatin remodeling factor	Promoter
chr1	32716623	32717531	909	*	Distal Intergenic	1	32695565	32703596	8032	2	81493	ENST00000417633.1	-13027	ENSG00000162520	SYNC	syncoilin, intermediate filament protein	Intergenic
chr1	32792650	32793402	753	*	Intron (ENST00000373477.9/8565, intron 5 of 12)	1	32786940	32798214	11275	2	8565	ENST00000466052.1	4812	ENSG00000134684	YARS1	tyrosyl-tRNA synthetase 1	Intron
chr1	32793782	32793981	200	*	Intron (ENST00000373477.9/8565, intron 5 of 12)	1	32786940	32798214	11275	2	8565	ENST00000466052.1	4233	ENSG00000134684	YARS1	tyrosyl-tRNA synthetase 1	Intron
chr1	32810148	32810542	395	*	Promoter (1-2kb)	1	32810731	32811647	917	2	8565	ENST00000472692.1	1105	ENSG00000134684	YARS1	tyrosyl-tRNA synthetase 1	Promoter
chr1	32835358	32836078	721	*	Exon (ENST00000356689.7/64766, exon 7 of 7)	1	32824897	32826115	1219	1	64766	ENST00000530552.1	10461	ENSG00000116497	S100PBP	S100P binding protein	Exon
chr1	32939482	32940211	730	*	Intron (ENST00000661031.1/ENST00000661031.1, intron 2 of 2)	1	32936445	32964685	28241	2	127544	ENST00000373456.11	24474	ENSG00000116514	RNF19B	ring finger protein 19B	Intron
chr1	32941414	32942076	663	*	Intron (ENST00000661031.1/ENST00000661031.1, intron 2 of 2)	1	32936445	32964685	28241	2	127544	ENST00000373456.11	22609	ENSG00000116514	RNF19B	ring finger protein 19B	Intron
chr1	32953178	32954560	1383	*	Intron (ENST00000373456.11/127544, intron 1 of 8)	1	32936445	32964685	28241	2	127544	ENST00000373456.11	10125	ENSG00000116514	RNF19B	ring finger protein 19B	Intron
chr1	33014866	33015512	647	*	Promoter (1-2kb)	1	33010631	33013287	2657	2	204	ENST00000491241.1	-1579	ENSG00000004455	AK2	adenylate kinase 2	Promoter
chr1	33036461	33037669	1209	*	Promoter (<=1kb)	1	33007940	33036911	28972	2	204	ENST00000629371.2	0	ENSG00000004455	AK2	adenylate kinase 2	Promoter
chr1	33050080	33050759	680	*	Intron (ENST00000548559.1/204, intron 2 of 4)	1	33008892	33037004	28113	2	204	ENST00000354858.11	-13076	ENSG00000004455	AK2	adenylate kinase 2	Intron
chr1	33058790	33059777	988	*	Intron (ENST00000548559.1/204, intron 2 of 4)	1	33021607	33080996	59390	2	204	ENST00000548559.1	21219	ENSG00000004455	AK2	adenylate kinase 2	Intron
chr1	33060435	33061231	797	*	Intron (ENST00000548559.1/204, intron 2 of 4)	1	33021607	33080996	59390	2	204	ENST00000548559.1	19765	ENSG00000004455	AK2	adenylate kinase 2	Intron
chr1	33067369	33068584	1216	*	Intron (ENST00000548559.1/204, intron 2 of 4)	1	33021607	33080996	59390	2	204	ENST00000548559.1	12412	ENSG00000004455	AK2	adenylate kinase 2	Intron
chr1	33074119	33074970	852	*	Intron (ENST00000548559.1/204, intron 2 of 4)	1	33021607	33080996	59390	2	204	ENST00000548559.1	6026	ENSG00000004455	AK2	adenylate kinase 2	Intron
chr1	33099124	33099984	861	*	Intron (ENST00000481886.5/113451, intron 7 of 8)	1	33094644	33096956	2313	1	113451	ENST00000492521.1	4480	ENSG00000142920	AZIN2	antizyme inhibitor 2	Intron
chr1	33185499	33186412	914	*	Promoter (3-4kb)	1	33181255	33182059	805	2	55223	ENST00000486583.1	-3440	ENSG00000116525	TRIM62	tripartite motif containing 62	Promoter
chr1	33201836	33202035	200	*	Distal Intergenic	1	33181255	33182059	805	2	55223	ENST00000486583.1	-19777	ENSG00000116525	TRIM62	tripartite motif containing 62	Intergenic
chr1	33243183	33244697	1515	*	Distal Intergenic	1	33256492	33300719	44228	1	149076	ENST00000539719.6	-11795	ENSG00000160094	ZNF362	zinc finger protein 362	Intergenic
chr1	33261135	33261816	682	*	Exon (ENST00000602618.1/ENST00000602618.1, exon 1 of 1)	1	33256619	33275248	18630	1	149076	ENST00000490959.2	4516	ENSG00000160094	ZNF362	zinc finger protein 362	Exon
chr1	33345553	33346117	565	*	Exon (ENST00000630909.2/ENST00000630909.2, exon 2 of 2)	1	33330071	33349650	19580	2	1912	ENST00000486897.5	3533	ENSG00000134686	PHC2	polyhomeotic homolog 2	Exon
chr1	33346281	33347607	1327	*	Exon (ENST00000627130.1/ENST00000627130.1, exon 2 of 4)	1	33330071	33349650	19580	2	1912	ENST00000486897.5	2043	ENSG00000134686	PHC2	polyhomeotic homolog 2	Exon
chr1	33379657	33380768	1112	*	Promoter (4-5kb)	1	33323626	33375593	51968	2	1912	ENST00000257118.5	-4064	ENSG00000134686	PHC2	polyhomeotic homolog 2	Promoter
chr1	33410029	33410952	924	*	Intron (ENST00000683057.1/1912, intron 1 of 14)	1	33368570	33392765	24196	2	1912	ENST00000468406.5	-17264	ENSG00000134686	PHC2	polyhomeotic homolog 2	Intron
chr1	33457566	33458990	1425	*	Distal Intergenic	1	33472645	33496507	23863	1	7579	ENST00000361328.7	-13655	ENSG00000121903	ZSCAN20	zinc finger and SCAN domain containing 20	Intergenic
chr1	33470448	33470909	462	*	Promoter (1-2kb)	1	33472645	33496507	23863	1	7579	ENST00000361328.7	-1736	ENSG00000121903	ZSCAN20	zinc finger and SCAN domain containing 20	Promoter
chr1	33529232	33530191	960	*	Intron (ENST00000373381.9/114784, intron 64 of 70)	1	33559353	33572590	13238	2	114784	ENST00000465819.1	42399	ENSG00000121904	CSMD2	CUB and Sushi multiple domains 2	Intron
chr1	33630829	33631534	706	*	Promoter (4-5kb)	1	33598689	33626584	27896	2	114784	ENST00000373377.1	-4245	ENSG00000121904	CSMD2	CUB and Sushi multiple domains 2	Promoter
chr1	33641125	33641678	554	*	Intron (ENST00000373381.9/114784, intron 29 of 70)	1	33598689	33626584	27896	2	114784	ENST00000373377.1	-14541	ENSG00000121904	CSMD2	CUB and Sushi multiple domains 2	Intron
chr1	33682257	33682757	501	*	Intron (ENST00000373381.9/114784, intron 25 of 70)	1	33591807	33709504	117698	2	114784	ENST00000373380.5	26747	ENSG00000121904	CSMD2	CUB and Sushi multiple domains 2	Intron
chr1	33687114	33688054	941	*	Intron (ENST00000373381.9/114784, intron 25 of 70)	1	33591807	33709504	117698	2	114784	ENST00000373380.5	21450	ENSG00000121904	CSMD2	CUB and Sushi multiple domains 2	Intron
chr1	33709233	33710316	1084	*	Promoter (<=1kb)	1	33591807	33709504	117698	2	114784	ENST00000373380.5	0	ENSG00000121904	CSMD2	CUB and Sushi multiple domains 2	Promoter
chr1	33765321	33766601	1281	*	Intron (ENST00000373381.9/114784, intron 13 of 70)	1	33772108	33814219	42112	2	114784	ENST00000338325.1	47618	ENSG00000121904	CSMD2	CUB and Sushi multiple domains 2	Intron
chr1	33804101	33804338	238	*	Intron (ENST00000373381.9/114784, intron 10 of 70)	1	33772108	33814219	42112	2	114784	ENST00000338325.1	9881	ENSG00000121904	CSMD2	CUB and Sushi multiple domains 2	Intron
chr1	33807664	33807947	284	*	Intron (ENST00000373381.9/114784, intron 10 of 70)	1	33772108	33814219	42112	2	114784	ENST00000338325.1	6272	ENSG00000121904	CSMD2	CUB and Sushi multiple domains 2	Intron
chr1	33925455	33925936	482	*	Intron (ENST00000373381.9/114784, intron 4 of 70)	1	33875466	33885423	9958	1	402779	ENST00000431046.1	49989	ENSG00000231163	CSMD2-AS1	CSMD2 antisense RNA 1	Intron
chr1	34000075	34000901	827	*	Intron (ENST00000373381.9/114784, intron 3 of 70)	1	33875466	33885423	9958	1	402779	ENST00000431046.1	124609	ENSG00000231163	CSMD2-AS1	CSMD2 antisense RNA 1	Intron
chr1	34014518	34014953	436	*	Intron (ENST00000373381.9/114784, intron 3 of 70)	1	33875466	33885423	9958	1	402779	ENST00000431046.1	139052	ENSG00000231163	CSMD2-AS1	CSMD2 antisense RNA 1	Intron
chr1	34032114	34033331	1218	*	Exon (ENST00000373381.9/114784, exon 3 of 71)	1	33513998	34165230	651233	2	114784	ENST00000373381.9	131899	ENSG00000121904	CSMD2	CUB and Sushi multiple domains 2	Exon
chr1	34070317	34070682	366	*	Intron (ENST00000373381.9/114784, intron 2 of 70)	1	33513998	34165230	651233	2	114784	ENST00000373381.9	94548	ENSG00000121904	CSMD2	CUB and Sushi multiple domains 2	Intron
chr1	34114565	34115433	869	*	Intron (ENST00000373381.9/114784, intron 1 of 70)	1	33513998	34165230	651233	2	114784	ENST00000373381.9	49797	ENSG00000121904	CSMD2	CUB and Sushi multiple domains 2	Intron
chr1	34490562	34490893	332	*	Distal Intergenic	1	34669599	34669694	96	2	693137	ENST00000385206.1	178801	ENSG00000207941	MIR552	microRNA 552	Intergenic
chr1	34676899	34677098	200	*	Promoter (7-8kb)	1	34669599	34669694	96	2	693137	ENST00000385206.1	-7205	ENSG00000207941	MIR552	microRNA 552	Promoter
chr1	34768687	34769200	514	*	Intron (ENST00000426886.1/113444, intron 2 of 4)	1	34759740	34762327	2588	1	127534	ENST00000339480.3	8947	ENSG00000189433	GJB4	gap junction protein beta 4	Intron
chr1	34873317	34873867	551	*	Intron (ENST00000235180.4/58512, intron 6 of 9)	1	34855169	34859755	4587	2	113444	ENST00000456842.1	-13562	ENSG00000163866	SMIM12	small integral membrane protein 12	Intron
chr1	35026360	35026969	610	*	Intron (ENST00000487874.1/9204, intron 2 of 16)	1	35014866	35031632	16767	2	9204	ENST00000415531.5	4663	ENSG00000163867	ZMYM6	zinc finger MYM-type containing 6	Intron
chr1	35031290	35032300	1011	*	Promoter (<=1kb)	1	35032172	35115624	83453	1	79830	ENST00000650449.1	0	ENSG00000197056	ZMYM1	zinc finger MYM-type containing 1	Promoter
chr1	35042628	35043220	593	*	Intron (ENST00000650449.1/79830, intron 2 of 12)	1	35032172	35115624	83453	1	79830	ENST00000650449.1	10456	ENSG00000197056	ZMYM1	zinc finger MYM-type containing 1	Intron
chr1	35047298	35048647	1350	*	Intron (ENST00000650449.1/79830, intron 2 of 12)	1	35059786	35113215	53430	1	79830	ENST00000417119.5	-11139	ENSG00000197056	ZMYM1	zinc finger MYM-type containing 1	Intron
chr1	35055937	35056162	226	*	Promoter (3-4kb)	1	35059786	35113215	53430	1	79830	ENST00000417119.5	-3624	ENSG00000197056	ZMYM1	zinc finger MYM-type containing 1	Promoter
chr1	35098947	35099361	415	*	Promoter (4-5kb)	1	35104243	35111777	7535	1	79830	ENST00000463393.1	-4882	ENSG00000197056	ZMYM1	zinc finger MYM-type containing 1	Promoter
chr1	35111084	35111451	368	*	Intron (ENST00000650449.1/79830, intron 10 of 12)	1	35104243	35111777	7535	1	79830	ENST00000463393.1	6841	ENSG00000197056	ZMYM1	zinc finger MYM-type containing 1	Intron
chr1	35182437	35183187	751	*	Promoter (<=1kb)	1	35176380	35181606	5227	2	6421	ENST00000485365.1	-831	ENSG00000116560	SFPQ	splicing factor proline and glutamine rich	Promoter
chr1	35196428	35198217	1790	*	Promoter (3-4kb)	1	35182936	35193145	10210	2	6421	ENST00000357214.6	-3283	ENSG00000116560	SFPQ	splicing factor proline and glutamine rich	Promoter
chr1	35221272	35221786	515	*	Distal Intergenic	1	35182936	35193145	10210	2	6421	ENST00000357214.6	-28127	ENSG00000116560	SFPQ	splicing factor proline and glutamine rich	Intergenic
chr1	35229277	35229774	498	*	Distal Intergenic	1	35182936	35193145	10210	2	6421	ENST00000357214.6	-36132	ENSG00000116560	SFPQ	splicing factor proline and glutamine rich	Intergenic
chr1	35236115	35236694	580	*	Distal Intergenic	1	35268709	35422058	153350	1	9202	ENST00000314607.11	-32015	ENSG00000146463	ZMYM4	zinc finger MYM-type containing 4	Intergenic
chr1	35244126	35244514	389	*	Distal Intergenic	1	35268709	35422058	153350	1	9202	ENST00000314607.11	-24195	ENSG00000146463	ZMYM4	zinc finger MYM-type containing 4	Intergenic
chr1	35281963	35282221	259	*	Intron (ENST00000314607.11/9202, intron 1 of 29)	1	35269033	35359229	90197	1	9202	ENST00000441447.1	12930	ENSG00000146463	ZMYM4	zinc finger MYM-type containing 4	Intron
chr1	35288719	35289470	752	*	Intron (ENST00000314607.11/9202, intron 1 of 29)	1	35269033	35359229	90197	1	9202	ENST00000441447.1	19686	ENSG00000146463	ZMYM4	zinc finger MYM-type containing 4	Intron
chr1	35294953	35295286	334	*	Intron (ENST00000314607.11/9202, intron 1 of 29)	1	35269033	35359229	90197	1	9202	ENST00000441447.1	25920	ENSG00000146463	ZMYM4	zinc finger MYM-type containing 4	Intron
chr1	35334333	35335962	1630	*	Intron (ENST00000314607.11/9202, intron 2 of 29)	1	35361705	35422058	60354	1	9202	ENST00000457946.1	-25743	ENSG00000146463	ZMYM4	zinc finger MYM-type containing 4	Intron
chr1	35362789	35363961	1173	*	Promoter (1-2kb)	1	35361717	35370853	9137	1	9202	ENST00000482131.1	1072	ENSG00000146463	ZMYM4	zinc finger MYM-type containing 4	Promoter
chr1	35392744	35392951	208	*	Promoter (<=1kb)	1	35392680	35397462	4783	1	9202	ENST00000470175.1	64	ENSG00000146463	ZMYM4	zinc finger MYM-type containing 4	Promoter
chr1	35418642	35419112	471	*	Intron (ENST00000314607.11/9202, intron 29 of 29)	1	35404844	35408052	3209	1	9202	ENST00000492456.1	13798	ENSG00000146463	ZMYM4	zinc finger MYM-type containing 4	Intron
chr1	35448139	35449076	938	*	Promoter (<=1kb)	1	35444036	35448199	4164	2	79932	ENST00000474856.1	0	ENSG00000142687	KIAA0319L	KIAA0319 like	Promoter
chr1	35497539	35498368	830	*	Intron (ENST00000325722.8/79932, intron 3 of 20)	1	35460308	35506867	46560	2	79932	ENST00000431916.5	8499	ENSG00000142687	KIAA0319L	KIAA0319 like	Intron
chr1	35505817	35506633	817	*	Promoter (<=1kb)	1	35460308	35506867	46560	2	79932	ENST00000431916.5	234	ENSG00000142687	KIAA0319L	KIAA0319 like	Promoter
chr1	35517716	35518108	393	*	Intron (ENST00000325722.8/79932, intron 2 of 20)	1	35460308	35506867	46560	2	79932	ENST00000431916.5	-10849	ENSG00000142687	KIAA0319L	KIAA0319 like	Intron
chr1	35523937	35524646	710	*	Intron (ENST00000325722.8/79932, intron 2 of 20)	1	35460308	35506867	46560	2	79932	ENST00000431916.5	-17070	ENSG00000142687	KIAA0319L	KIAA0319 like	Intron
chr1	35553491	35553871	381	*	Promoter (1-2kb)	1	35451635	35554987	103353	2	79932	ENST00000440579.5	1116	ENSG00000142687	KIAA0319L	KIAA0319 like	Promoter
chr1	35556999	35557921	923	*	Promoter (<=1kb)	1	35557473	35566772	9300	1	23154	ENST00000373253.7	0	ENSG00000020129	NCDN	neurochondrin	Promoter
chr1	35607276	35608732	1457	*	Intron (ENST00000373237.4/5690, intron 4 of 5)	1	35587957	35595266	7310	1	339488	ENST00000683984.1	19319	ENSG00000116819	TFAP2E	transcription factor AP-2 epsilon	Intron
chr1	35613409	35614224	816	*	Intron (ENST00000373237.4/5690, intron 3 of 5)	1	35599544	35631537	31994	2	5690	ENST00000621781.4	17313	ENSG00000126067	PSMB2	proteasome 20S subunit beta 2	Intron
chr1	35633522	35634091	570	*	Promoter (1-2kb)	1	35602634	35631537	28904	2	5690	ENST00000630477.1	-1985	ENSG00000126067	PSMB2	proteasome 20S subunit beta 2	Promoter
chr1	35747959	35749214	1256	*	Promoter (<=1kb)	1	35746965	35748774	1810	2	63967	ENST00000517467.1	0	ENSG00000092853	CLSPN	claspin	Promoter
chr1	35783555	35784111	557	*	Distal Intergenic	1	35732112	35769978	37867	2	63967	ENST00000318121.8	-13577	ENSG00000092853	CLSPN	claspin	Intergenic
chr1	35832075	35832692	618	*	Promoter (8-9kb)	1	35841673	35851195	9523	1	192670	ENST00000488778.1	-8981	ENSG00000134698	2004-08-01	argonaute RISC component 4	Promoter
chr1	35935896	35938468	2573	*	Intron (ENST00000324350.9/192669, intron 2 of 6)	1	35931258	36056462	125205	1	192669	ENST00000246314.10	4638	ENSG00000126070	2003-08-01	argonaute RISC catalytic component 3	Intron
chr1	35949991	35950663	673	*	Intron (ENST00000324350.9/192669, intron 3 of 6)	1	35966955	35973592	6638	1	192669	ENST00000491443.2	-16292	ENSG00000126070	2003-08-01	argonaute RISC catalytic component 3	Intron
chr1	35970386	35970658	273	*	Intron (ENST00000324350.9/192669, intron 4 of 6)	1	35966955	35973592	6638	1	192669	ENST00000491443.2	3431	ENSG00000126070	2003-08-01	argonaute RISC catalytic component 3	Intron
chr1	35998783	35998999	217	*	Intron (ENST00000634486.1/192669, intron 6 of 20)	1	35966955	35973592	6638	1	192669	ENST00000491443.2	31828	ENSG00000126070	2003-08-01	argonaute RISC catalytic component 3	Intron
chr1	36042664	36043077	414	*	Promoter (<=1kb)	1	36043264	36055262	11999	1	192669	ENST00000471099.1	-187	ENSG00000126070	2003-08-01	argonaute RISC catalytic component 3	Promoter
chr1	36067937	36068190	254	*	3' UTR	1	36084094	36088275	4182	1	27285	ENST00000207457.8	-15904	ENSG00000092850	TEKT2	tektin 2	Exon
chr1	36149162	36151200	2039	*	Promoter (<=1kb)	1	36136570	36149514	12945	2	27095	ENST00000616074.4	0	ENSG00000054116	TRAPPC3	trafficking protein particle complex subunit 3	Promoter
chr1	36231124	36231890	767	*	Intron (ENST00000469141.6/9967, intron 2 of 12)	1	36224443	36305357	80915	1	9967	ENST00000354618.10	6681	ENSG00000054118	THRAP3	thyroid hormone receptor associated protein 3	Intron
chr1	36368803	36369326	524	*	Promoter (2-3kb)	1	36355205	36366072	10868	2	83931	ENST00000460417.5	-2731	ENSG00000196182	STK40	serine/threonine kinase 40	Promoter
chr1	36387316	36387972	657	*	Promoter (1-2kb)	1	36339628	36385924	46297	2	83931	ENST00000373132.4	-1392	ENSG00000196182	STK40	serine/threonine kinase 40	Promoter
chr1	36751513	36752062	550	*	Distal Intergenic	1	36849948	36853687	3740	2	2899	ENST00000479620.1	101625	ENSG00000163873	GRIK3	glutamate ionotropic receptor kainate type subunit 3	Intergenic
chr1	37517759	37518028	270	*	Promoter (2-3kb)	1	37489993	37514766	24774	2	64769	ENST00000296214.10	-2993	ENSG00000163875	MEAF6	MYST/Esa1 associated factor 6	Promoter
chr1	37534370	37534961	592	*	3' UTR	1	37536690	37541594	4905	2	79753	ENST00000638725.1	6633	ENSG00000163877	SNIP1	Smad nuclear interacting protein 1	Exon
chr1	37537293	37539740	2448	*	Promoter (1-2kb)	1	37536690	37541594	4905	2	79753	ENST00000638725.1	1854	ENSG00000163877	SNIP1	Smad nuclear interacting protein 1	Promoter
chr1	37549444	37550302	859	*	Intron (ENST00000296215.8/79753, intron 2 of 3)	1	37538008	37554248	16241	2	79753	ENST00000468040.2	3946	ENSG00000163877	SNIP1	Smad nuclear interacting protein 1	Intron
chr1	37563491	37564974	1484	*	Intron (ENST00000296218.8/7802, intron 5 of 5)	1	37561401	37565146	3746	1	7802	ENST00000467277.1	2090	ENSG00000163879	DNALI1	dynein axonemal light intermediate chain 1	Intron
chr1	37566734	37567477	744	*	Promoter (<=1kb)	1	37566816	37568115	1300	2	29889	ENST00000490029.1	638	ENSG00000134697	GNL2	G protein nucleolar 2	Promoter
chr1	37827849	37828086	238	*	Intron (ENST00000373036.5/4520, intron 7 of 10)	1	37802945	37808208	5264	2	79693	ENST00000373044.3	-19641	ENSG00000196449	YRDC	yrdC N6-threonylcarbamoyltransferase domain containing	Intron
chr1	37925603	37926283	681	*	Intron (ENST00000373027.5/3633, intron 1 of 17)	1	37860697	37931749	71053	2	3633	ENST00000373027.5	5466	ENSG00000204084	INPP5B	inositol polyphosphate-5-phosphatase B	Intron
chr1	38418386	38418658	273	*	Distal Intergenic	1	38474825	38476482	1658	1	105378656	ENST00000658664.1	-56167	0	LINC01685	long intergenic non-protein coding RNA 1685	Intergenic
chr1	38690709	38691374	666	*	Distal Intergenic	1	38839349	38848074	8726	2	64121	ENST00000474456.1	156700	ENSG00000116954	RRAGC	Ras related GTP binding C	Intergenic
chr1	38691849	38692065	217	*	Distal Intergenic	1	38839349	38848074	8726	2	64121	ENST00000474456.1	156009	ENSG00000116954	RRAGC	Ras related GTP binding C	Intergenic
chr1	38845505	38846413	909	*	Promoter (1-2kb)	1	38839349	38848074	8726	2	64121	ENST00000474456.1	1661	ENSG00000116954	RRAGC	Ras related GTP binding C	Promoter
chr1	38929426	38930248	823	*	Promoter (2-3kb)	1	38886296	38926837	40542	2	54933	ENST00000289248.6	-2589	ENSG00000158315	RHBDL2	rhomboid like 2	Promoter
chr1	38938919	38939307	389	*	Intron (ENST00000667635.1/ENST00000667635.1, intron 1 of 1)	1	38915503	38941799	26297	2	54933	ENST00000540558.1	2492	ENSG00000158315	RHBDL2	rhomboid like 2	Intron
chr1	39007284	39007940	657	*	Distal Intergenic	1	38991496	39004381	12886	1	79647	ENST00000531822.1	15788	ENSG00000174574	AKIRIN1	akirin 1	Intergenic
chr1	39051411	39052373	963	*	Distal Intergenic	1	39026350	39034615	8266	1	4725	ENST00000372969.8	25061	ENSG00000168653	NDUFS5	NADH:ubiquinone oxidoreductase subunit S5	Intergenic
chr1	39100964	39103432	2469	*	Promoter (1-2kb)	1	39105411	39323008	217598	1	23499	ENST00000524432.5	-1979	ENSG00000127603	MACF1	microtubule actin crosslinking factor 1	Promoter
chr1	39104250	39106649	2400	*	Promoter (<=1kb)	1	39105411	39323008	217598	1	23499	ENST00000524432.5	0	ENSG00000127603	MACF1	microtubule actin crosslinking factor 1	Promoter
chr1	39106827	39107318	492	*	Promoter (1-2kb)	1	39105429	39254648	149220	1	23499	ENST00000467673.5	1398	ENSG00000127603	MACF1	microtubule actin crosslinking factor 1	Promoter
chr1	39110450	39112037	1588	*	Intron (ENST00000361689.7/23499, intron 2 of 93)	1	39105429	39254648	149220	1	23499	ENST00000467673.5	5021	ENSG00000127603	MACF1	microtubule actin crosslinking factor 1	Intron
chr1	39117001	39118063	1063	*	Intron (ENST00000361689.7/23499, intron 2 of 93)	1	39105429	39254648	149220	1	23499	ENST00000467673.5	11572	ENSG00000127603	MACF1	microtubule actin crosslinking factor 1	Intron
chr1	39118078	39118595	518	*	Intron (ENST00000361689.7/23499, intron 2 of 93)	1	39105429	39254648	149220	1	23499	ENST00000467673.5	12649	ENSG00000127603	MACF1	microtubule actin crosslinking factor 1	Intron
chr1	39131946	39133542	1597	*	Intron (ENST00000361689.7/23499, intron 2 of 93)	1	39158864	39333181	174318	1	23499	ENST00000672812.1	-25322	ENSG00000127603	MACF1	microtubule actin crosslinking factor 1	Intron
chr1	39154678	39155476	799	*	Promoter (3-4kb)	1	39158864	39333181	174318	1	23499	ENST00000672812.1	-3388	ENSG00000127603	MACF1	microtubule actin crosslinking factor 1	Promoter
chr1	39158393	39159948	1556	*	Promoter (<=1kb)	1	39158864	39333181	174318	1	23499	ENST00000672812.1	0	ENSG00000127603	MACF1	microtubule actin crosslinking factor 1	Promoter
chr1	39160109	39160724	616	*	Promoter (1-2kb)	1	39158864	39333181	174318	1	23499	ENST00000672812.1	1245	ENSG00000127603	MACF1	microtubule actin crosslinking factor 1	Promoter
chr1	39177607	39178973	1367	*	Intron (ENST00000361689.7/23499, intron 2 of 93)	1	39158864	39333181	174318	1	23499	ENST00000672812.1	18743	ENSG00000127603	MACF1	microtubule actin crosslinking factor 1	Intron
chr1	39182731	39183188	458	*	Intron (ENST00000361689.7/23499, intron 2 of 93)	1	39204246	39487177	282932	1	23499	ENST00000564288.5	-21058	ENSG00000127603	MACF1	microtubule actin crosslinking factor 1	Intron
chr1	39183548	39184236	689	*	Intron (ENST00000361689.7/23499, intron 2 of 93)	1	39204246	39487177	282932	1	23499	ENST00000564288.5	-20010	ENSG00000127603	MACF1	microtubule actin crosslinking factor 1	Intron
chr1	39191628	39192872	1245	*	Intron (ENST00000361689.7/23499, intron 2 of 93)	1	39204246	39487177	282932	1	23499	ENST00000564288.5	-11374	ENSG00000127603	MACF1	microtubule actin crosslinking factor 1	Intron
chr1	39195231	39195653	423	*	Promoter (8-9kb)	1	39204246	39487177	282932	1	23499	ENST00000564288.5	-8593	ENSG00000127603	MACF1	microtubule actin crosslinking factor 1	Promoter
chr1	39204375	39205596	1222	*	Promoter (<=1kb)	1	39204695	39254375	49681	1	23499	ENST00000494012.1	0	ENSG00000127603	MACF1	microtubule actin crosslinking factor 1	Promoter
chr1	39205767	39205966	200	*	Promoter (1-2kb)	1	39204695	39254375	49681	1	23499	ENST00000494012.1	1072	ENSG00000127603	MACF1	microtubule actin crosslinking factor 1	Promoter
chr1	39213976	39214686	711	*	Promoter (<=1kb)	1	39215262	39260540	45279	1	23499	ENST00000480624.5	-576	ENSG00000127603	MACF1	microtubule actin crosslinking factor 1	Promoter
chr1	39232331	39232858	528	*	Intron (ENST00000361689.7/23499, intron 3 of 93)	1	39215357	39486987	271631	1	23499	ENST00000671089.1	16974	ENSG00000127603	MACF1	microtubule actin crosslinking factor 1	Intron
chr1	39236369	39236928	560	*	Intron (ENST00000361689.7/23499, intron 3 of 93)	1	39215357	39486987	271631	1	23499	ENST00000671089.1	21012	ENSG00000127603	MACF1	microtubule actin crosslinking factor 1	Intron
chr1	39260099	39260377	279	*	Promoter (8-9kb)	1	39268465	39327225	58761	1	23499	ENST00000496804.5	-8088	ENSG00000127603	MACF1	microtubule actin crosslinking factor 1	Promoter
chr1	39307174	39307527	354	*	Intron (ENST00000361689.7/23499, intron 23 of 93)	1	39300314	39486987	186674	1	23499	ENST00000372925.6	6860	ENSG00000127603	MACF1	microtubule actin crosslinking factor 1	Intron
chr1	39328634	39328901	268	*	Promoter (<=1kb)	1	39328369	39331244	2876	1	23499	ENST00000528611.1	265	ENSG00000127603	MACF1	microtubule actin crosslinking factor 1	Promoter
chr1	39363331	39363770	440	*	Intron (ENST00000361689.7/23499, intron 44 of 93)	1	39387187	39422900	35714	1	23499	ENST00000673980.1	-23417	ENSG00000127603	MACF1	microtubule actin crosslinking factor 1	Intron
chr1	39384467	39385949	1483	*	Promoter (1-2kb)	1	39387187	39422900	35714	1	23499	ENST00000673980.1	-1238	ENSG00000127603	MACF1	microtubule actin crosslinking factor 1	Promoter
chr1	39391899	39392539	641	*	3' UTR	1	39387187	39422900	35714	1	23499	ENST00000673980.1	4712	ENSG00000127603	MACF1	microtubule actin crosslinking factor 1	Exon
chr1	39398296	39399122	827	*	Intron (ENST00000361689.7/23499, intron 53 of 93)	1	39409503	39428092	18590	1	23499	ENST00000530275.3	-10381	ENSG00000127603	MACF1	microtubule actin crosslinking factor 1	Intron
chr1	39407593	39409887	2295	*	Promoter (<=1kb)	1	39409503	39428092	18590	1	23499	ENST00000530275.3	0	ENSG00000127603	MACF1	microtubule actin crosslinking factor 1	Promoter
chr1	39430213	39430776	564	*	Promoter (3-4kb)	1	39434485	39436007	1523	1	23499	ENST00000473843.1	-3709	ENSG00000127603	MACF1	microtubule actin crosslinking factor 1	Promoter
chr1	39437337	39438865	1529	*	Promoter (1-2kb)	1	39435626	39442289	6664	1	23499	ENST00000469490.1	1711	ENSG00000127603	MACF1	microtubule actin crosslinking factor 1	Promoter
chr1	39446971	39447516	546	*	Promoter (5-6kb)	1	39452533	39453749	1217	1	23499	ENST00000487656.1	-5017	ENSG00000127603	MACF1	microtubule actin crosslinking factor 1	Promoter
chr1	39460244	39460577	334	*	Promoter (<=1kb)	1	39460747	39486987	26241	1	23499	ENST00000442046.5	-170	ENSG00000127603	MACF1	microtubule actin crosslinking factor 1	Promoter
chr1	39605889	39607400	1512	*	Distal Intergenic	1	39572393	39576790	4398	2	8761	ENST00000451091.2	-29099	ENSG00000090621	PABPC4	poly(A) binding protein cytoplasmic 4	Intergenic
chr1	39726928	39727261	334	*	Intron (ENST00000470018.5/10450, intron 1 of 7)	1	39738879	39742481	3603	1	10450	ENST00000485507.5	-11618	ENSG00000084072	PPIE	peptidylprolyl isomerase E	Intron
chr1	39734026	39734385	360	*	Promoter (4-5kb)	1	39738879	39742481	3603	1	10450	ENST00000485507.5	-4494	ENSG00000084072	PPIE	peptidylprolyl isomerase E	Promoter
chr1	39797133	39797523	391	*	Promoter (1-2kb)	1	39799422	39805452	6031	1	105378951	ENST00000641382.1	-1899	0	LOC105378951	uncharacterized LOC105378951	Promoter
chr1	39842942	39843432	491	*	Intron (ENST00000648678.1/54802, intron 11 of 11)	1	39847044	39847757	714	2	54802	ENST00000467774.1	4325	ENSG00000043514	TRIT1	tRNA isopentenyltransferase 1	Intron
chr1	39952528	39953094	567	*	Promoter (2-3kb)	1	39955112	39969968	14857	1	84879	ENST00000420632.6	-2018	ENSG00000168389	MFSD2A	major facilitator superfamily domain containing 2A	Promoter
chr1	39987473	39988296	824	*	Distal Intergenic	1	39967619	39968614	996	1	84879	ENST00000481612.1	19854	ENSG00000168389	MFSD2A	major facilitator superfamily domain containing 2A	Intergenic
chr1	39995603	39996156	554	*	Distal Intergenic	1	39967619	39968614	996	1	84879	ENST00000481612.1	27984	ENSG00000168389	MFSD2A	major facilitator superfamily domain containing 2A	Intergenic
chr1	40039406	40041116	1711	*	Promoter (<=1kb)	1	40040233	40072649	32417	1	10487	ENST00000372797.7	0	ENSG00000131236	CAP1	cyclase associated actin cytoskeleton regulatory protein 1	Promoter
chr1	40047148	40047661	514	*	Intron (ENST00000372797.7/10487, intron 1 of 12)	1	40040882	40060130	19249	1	10487	ENST00000446031.1	6266	ENSG00000131236	CAP1	cyclase associated actin cytoskeleton regulatory protein 1	Intron
chr1	40059237	40060079	843	*	Promoter (7-8kb)	1	40067270	40071581	4312	1	10487	ENST00000479759.5	-7191	ENSG00000131236	CAP1	cyclase associated actin cytoskeleton regulatory protein 1	Promoter
chr1	40092653	40093414	762	*	Promoter (1-2kb)	1	40073786	40091373	17588	2	5538	ENST00000641381.1	-1280	ENSG00000131238	PPT1	palmitoyl-protein thioesterase 1	Promoter
chr1	40113720	40113955	236	*	Distal Intergenic	1	40072738	40097260	24523	2	5538	ENST00000449045.7	-16460	ENSG00000131238	PPT1	palmitoyl-protein thioesterase 1	Intergenic
chr1	40123805	40124408	604	*	Distal Intergenic	1	40072738	40097260	24523	2	5538	ENST00000449045.7	-26545	ENSG00000131238	PPT1	palmitoyl-protein thioesterase 1	Intergenic
chr1	40130886	40131112	227	*	Distal Intergenic	1	40161387	40240921	79535	1	6018	ENST00000372771.5	-30275	ENSG00000117000	RLF	RLF zinc finger	Intergenic
chr1	40132668	40133856	1189	*	Exon (ENST00000430724.2/ENST00000430724.2, exon 1 of 1)	1	40161387	40240921	79535	1	6018	ENST00000372771.5	-27531	ENSG00000117000	RLF	RLF zinc finger	Exon
chr1	40155726	40156809	1084	*	Promoter (4-5kb)	1	40161387	40240921	79535	1	6018	ENST00000372771.5	-4578	ENSG00000117000	RLF	RLF zinc finger	Promoter
chr1	40189983	40190822	840	*	Exon (ENST00000372771.5/6018, exon 3 of 8)	1	40161387	40240921	79535	1	6018	ENST00000372771.5	28596	ENSG00000117000	RLF	RLF zinc finger	Exon
chr1	40238164	40238881	718	*	Promoter (7-8kb)	1	40245947	40251683	5737	1	127391	ENST00000468258.1	-7066	ENSG00000188800	TMCO2	transmembrane and coiled-coil domains 2	Promoter
chr1	40257444	40258468	1025	*	Promoter (<=1kb)	1	40258041	40294174	36134	1	10269	ENST00000675937.1	0	ENSG00000084073	ZMPSTE24	zinc metallopeptidase STE24	Promoter
chr1	40267610	40269126	1517	*	3' UTR	1	40258239	40294173	35935	1	10269	ENST00000675754.1	9371	ENSG00000084073	ZMPSTE24	zinc metallopeptidase STE24	Exon
chr1	40346012	40346633	622	*	Promoter (1-2kb)	1	40344850	40414240	69391	1	64744	ENST00000435168.6	1162	ENSG00000084070	SMAP2	small ArfGAP2	Promoter
chr1	40356174	40356751	578	*	Intron (ENST00000435168.6/64744, intron 1 of 6)	1	40344850	40414240	69391	1	64744	ENST00000435168.6	11324	ENSG00000084070	SMAP2	small ArfGAP2	Intron
chr1	40358917	40359155	239	*	Intron (ENST00000435168.6/64744, intron 1 of 6)	1	40344850	40414240	69391	1	64744	ENST00000435168.6	14067	ENSG00000084070	SMAP2	small ArfGAP2	Intron
chr1	40373331	40375399	2069	*	Promoter (<=1kb)	1	40373727	40423322	49596	1	64744	ENST00000372718.8	0	ENSG00000084070	SMAP2	small ArfGAP2	Promoter
chr1	40392079	40393090	1012	*	Promoter (<=1kb)	1	40393345	40423324	29980	1	64744	ENST00000614549.4	-255	ENSG00000084070	SMAP2	small ArfGAP2	Promoter
chr1	40525618	40526289	672	*	Promoter (5-6kb)	1	40531573	40548110	16538	1	127396	ENST00000648542.1	-5284	ENSG00000117010	ZNF684	zinc finger protein 684	Promoter
chr1	40625961	40626751	791	*	3' UTR	1	40659848	40667480	7633	1	105378675	ENST00000658681.1	-33097	0	LOC105378675	uncharacterized LOC105378675	Exon
chr1	40708733	40709695	963	*	Promoter (<=1kb)	1	40709357	40771603	62247	1	4802	ENST00000372652.5	0	ENSG00000066136	NFYC	nuclear transcription factor Y subunit gamma	Promoter
chr1	40748453	40749084	632	*	Promoter (4-5kb)	1	40753213	40771603	18391	1	4802	ENST00000414185.1	-4129	ENSG00000066136	NFYC	nuclear transcription factor Y subunit gamma	Promoter
chr1	40906683	40907460	778	*	Distal Intergenic	1	40861054	40862363	1310	2	163732	ENST00000372638.4	-44320	ENSG00000179862	CITED4	Cbp/p300 interacting transactivator with Glu/Asp rich carboxy-terminal domain 4	Intergenic
chr1	40944299	40945190	892	*	Exon (ENST00000653821.1/ENST00000653821.1, exon 2 of 2)	1	40979688	41011754	32067	1	1503	ENST00000480420.6	-34498	ENSG00000171793	CTPS1	CTP synthase 1	Exon
chr1	40967437	40968417	981	*	Distal Intergenic	1	40979688	41011754	32067	1	1503	ENST00000480420.6	-11271	ENSG00000171793	CTPS1	CTP synthase 1	Intergenic
chr1	40978721	40980459	1739	*	Promoter (<=1kb)	1	40979688	41011754	32067	1	1503	ENST00000480420.6	0	ENSG00000171793	CTPS1	CTP synthase 1	Promoter
chr1	40984175	40984556	382	*	Promoter (<=1kb)	1	40983287	41012549	29263	1	1503	ENST00000650634.1	888	ENSG00000171793	CTPS1	CTP synthase 1	Promoter
chr1	40996302	40997180	879	*	Promoter (<=1kb)	1	40995979	41011987	16009	1	1503	ENST00000463423.6	323	ENSG00000171793	CTPS1	CTP synthase 1	Promoter
chr1	41003438	41004137	700	*	Promoter (1-2kb)	1	41001539	41009589	8051	1	1503	ENST00000464283.5	1899	ENSG00000171793	CTPS1	CTP synthase 1	Promoter
chr1	41086778	41087041	264	*	Intron (ENST00000397174.6/22955, intron 5 of 12)	1	41041422	41070631	29210	2	22955	ENST00000482530.1	-16147	ENSG00000010803	SCMH1	Scm polycomb group protein homolog 1	Intron
chr1	41087938	41088145	208	*	Intron (ENST00000397174.6/22955, intron 5 of 12)	1	41041422	41070631	29210	2	22955	ENST00000482530.1	-17307	ENSG00000010803	SCMH1	Scm polycomb group protein homolog 1	Intron
chr1	41111591	41112403	813	*	Intron (ENST00000397174.6/22955, intron 5 of 12)	1	41027200	41152674	125475	2	22955	ENST00000397174.6	40271	ENSG00000010803	SCMH1	Scm polycomb group protein homolog 1	Intron
chr1	41145619	41146079	461	*	Intron (ENST00000397174.6/22955, intron 2 of 12)	1	41027200	41152674	125475	2	22955	ENST00000397174.6	6595	ENSG00000010803	SCMH1	Scm polycomb group protein homolog 1	Intron
chr1	41158201	41158752	552	*	Promoter (1-2kb)	1	41028192	41159871	131680	2	22955	ENST00000456518.3	1119	ENSG00000010803	SCMH1	Scm polycomb group protein homolog 1	Promoter
chr1	41165785	41166150	366	*	Promoter (2-3kb)	1	41027202	41163017	135816	2	22955	ENST00000372595.5	-2768	ENSG00000010803	SCMH1	Scm polycomb group protein homolog 1	Promoter
chr1	41193331	41193979	649	*	Intron (ENST00000337495.9/22955, intron 1 of 14)	1	41027202	41163017	135816	2	22955	ENST00000372595.5	-30314	ENSG00000010803	SCMH1	Scm polycomb group protein homolog 1	Intron
chr1	41212286	41212588	303	*	Intron (ENST00000337495.9/22955, intron 1 of 14)	1	41027202	41242110	214909	2	22955	ENST00000337495.9	29522	ENSG00000010803	SCMH1	Scm polycomb group protein homolog 1	Intron
chr1	41213965	41215266	1302	*	Intron (ENST00000337495.9/22955, intron 1 of 14)	1	41027202	41242110	214909	2	22955	ENST00000337495.9	26844	ENSG00000010803	SCMH1	Scm polycomb group protein homolog 1	Intron
chr1	41251131	41251977	847	*	Promoter (8-9kb)	1	41185984	41242154	56171	2	22955	ENST00000488592.1	-8977	ENSG00000010803	SCMH1	Scm polycomb group protein homolog 1	Promoter
chr1	41255689	41256786	1098	*	Intron (ENST00000657314.1/ENST00000657314.1, intron 1 of 1)	1	41185984	41242154	56171	2	22955	ENST00000488592.1	-13535	ENSG00000010803	SCMH1	Scm polycomb group protein homolog 1	Intron
chr1	41263279	41264728	1450	*	Exon (ENST00000425554.1/ENST00000425554.1, exon 3 of 3)	1	41185984	41242154	56171	2	22955	ENST00000488592.1	-21125	ENSG00000010803	SCMH1	Scm polycomb group protein homolog 1	Exon
chr1	41333238	41334739	1502	*	Exon (ENST00000657314.1/ENST00000657314.1, exon 2 of 2)	1	41361922	41383590	21669	1	100132074	ENST00000372591.1	-27183	ENSG00000281518	FOXO6	forkhead box O6	Exon
chr1	41360921	41362153	1233	*	Promoter (<=1kb)	1	41361922	41383590	21669	1	100132074	ENST00000372591.1	0	ENSG00000281518	FOXO6	forkhead box O6	Promoter
chr1	41506217	41506821	605	*	3' UTR	1	41478775	41484683	5909	2	1907	ENST00000372587.5	-21534	ENSG00000127129	EDN2	endothelin 2	Exon
chr1	41599920	41600300	381	*	Intron (ENST00000643665.1/59269, intron 2 of 7)	1	41510230	41579900	69671	2	59269	ENST00000460604.1	-20020	ENSG00000127124	HIVEP3	HIVEP zinc finger 3	Intron
chr1	41604138	41604511	374	*	Intron (ENST00000643665.1/59269, intron 2 of 7)	1	41510230	41579900	69671	2	59269	ENST00000460604.1	-24238	ENSG00000127124	HIVEP3	HIVEP zinc finger 3	Intron
chr1	41649977	41651401	1425	*	Intron (ENST00000643665.1/59269, intron 1 of 7)	1	41506365	41662325	155961	2	59269	ENST00000643665.1	10924	ENSG00000127124	HIVEP3	HIVEP zinc finger 3	Intron
chr1	41769445	41770378	934	*	Intron (ENST00000372584.5/59269, intron 1 of 7)	1	41847948	41869630	21683	2	59269	ENST00000479350.1	99252	ENSG00000127124	HIVEP3	HIVEP zinc finger 3	Intron
chr1	41783033	41783805	773	*	Intron (ENST00000372584.5/59269, intron 1 of 7)	1	41847948	41869630	21683	2	59269	ENST00000479350.1	85825	ENSG00000127124	HIVEP3	HIVEP zinc finger 3	Intron
chr1	41870003	41870663	661	*	Promoter (<=1kb)	1	41847948	41869630	21683	2	59269	ENST00000479350.1	-373	ENSG00000127124	HIVEP3	HIVEP zinc finger 3	Promoter
chr1	41931863	41932085	223	*	Intron (ENST00000489103.5/59269, intron 1 of 3)	1	41506365	41918922	412558	2	59269	ENST00000372583.6	-12941	ENSG00000127124	HIVEP3	HIVEP zinc finger 3	Intron
chr1	41954485	41956057	1573	*	Intron (ENST00000489103.5/59269, intron 1 of 3)	1	41506365	41918922	412558	2	59269	ENST00000372583.6	-35563	ENSG00000127124	HIVEP3	HIVEP zinc finger 3	Intron
chr1	41994731	41995879	1149	*	Intron (ENST00000489103.5/59269, intron 1 of 3)	1	41847191	42035925	188735	2	59269	ENST00000489103.5	40046	ENSG00000127124	HIVEP3	HIVEP zinc finger 3	Intron
chr1	42025059	42026139	1081	*	Intron (ENST00000489103.5/59269, intron 1 of 3)	1	41847191	42035925	188735	2	59269	ENST00000489103.5	9786	ENSG00000127124	HIVEP3	HIVEP zinc finger 3	Intron
chr1	42047171	42047818	648	*	Intron (ENST00000670076.1/ENST00000670076.1, intron 2 of 3)	1	41847191	42035925	188735	2	59269	ENST00000489103.5	-11246	ENSG00000127124	HIVEP3	HIVEP zinc finger 3	Intron
chr1	42049567	42050061	495	*	Intron (ENST00000670076.1/ENST00000670076.1, intron 3 of 3)	1	41847191	42035925	188735	2	59269	ENST00000489103.5	-13642	ENSG00000127124	HIVEP3	HIVEP zinc finger 3	Intron
chr1	42054898	42055305	408	*	Distal Intergenic	1	41847191	42035925	188735	2	59269	ENST00000489103.5	-18973	ENSG00000127124	HIVEP3	HIVEP zinc finger 3	Intergenic
chr1	42066539	42066906	368	*	Distal Intergenic	1	41847191	42035925	188735	2	59269	ENST00000489103.5	-30614	ENSG00000127124	HIVEP3	HIVEP zinc finger 3	Intergenic
chr1	42071246	42071944	699	*	Distal Intergenic	1	41847191	42035925	188735	2	59269	ENST00000489103.5	-35321	ENSG00000127124	HIVEP3	HIVEP zinc finger 3	Intergenic
chr1	42102024	42102231	208	*	Distal Intergenic	1	42153410	42155820	2411	1	2981	ENST00000372581.2	-51179	ENSG00000044012	GUCA2B	guanylate cyclase activator 2B	Intergenic
chr1	42118125	42118732	608	*	Distal Intergenic	1	42153410	42155820	2411	1	2981	ENST00000372581.2	-34678	ENSG00000044012	GUCA2B	guanylate cyclase activator 2B	Intergenic
chr1	42148083	42148668	586	*	Promoter (4-5kb)	1	42153410	42155820	2411	1	2981	ENST00000372581.2	-4742	ENSG00000044012	GUCA2B	guanylate cyclase activator 2B	Promoter
chr1	42186145	42187143	999	*	Intron (ENST00000372571.5/22887, intron 1 of 2)	1	42176539	42189809	13271	2	22887	ENST00000372571.5	2666	ENSG00000198815	FOXJ3	forkhead box J3	Intron
chr1	42208149	42208688	540	*	Promoter (2-3kb)	1	42194997	42206011	11015	2	22887	ENST00000422278.1	-2138	ENSG00000198815	FOXJ3	forkhead box J3	Promoter
chr1	42213047	42213919	873	*	Promoter (7-8kb)	1	42194997	42206011	11015	2	22887	ENST00000422278.1	-7036	ENSG00000198815	FOXJ3	forkhead box J3	Promoter
chr1	42214594	42215081	488	*	Promoter (8-9kb)	1	42194997	42206011	11015	2	22887	ENST00000422278.1	-8583	ENSG00000198815	FOXJ3	forkhead box J3	Promoter
chr1	42247690	42248105	416	*	Intron (ENST00000372572.5/22887, intron 6 of 14)	1	42264931	42278587	13657	2	22887	ENST00000454417.1	30482	ENSG00000198815	FOXJ3	forkhead box J3	Intron
chr1	42259454	42259875	422	*	Intron (ENST00000372572.5/22887, intron 6 of 14)	1	42264931	42278587	13657	2	22887	ENST00000454417.1	18712	ENSG00000198815	FOXJ3	forkhead box J3	Intron
chr1	42274291	42274775	485	*	Intron (ENST00000372572.5/22887, intron 5 of 14)	1	42264931	42278587	13657	2	22887	ENST00000454417.1	3812	ENSG00000198815	FOXJ3	forkhead box J3	Intron
chr1	42279235	42280043	809	*	Promoter (<=1kb)	1	42264931	42278587	13657	2	22887	ENST00000454417.1	-648	ENSG00000198815	FOXJ3	forkhead box J3	Promoter
chr1	42293745	42296376	2632	*	Intron (ENST00000372572.5/22887, intron 4 of 14)	1	42264931	42278587	13657	2	22887	ENST00000454417.1	-15158	ENSG00000198815	FOXJ3	forkhead box J3	Intron
chr1	42315850	42316225	376	*	Promoter (<=1kb)	1	42176545	42315459	138915	2	22887	ENST00000545068.5	-391	ENSG00000198815	FOXJ3	forkhead box J3	Promoter
chr1	42319161	42319727	567	*	Promoter (3-4kb)	1	42176545	42315459	138915	2	22887	ENST00000545068.5	-3702	ENSG00000198815	FOXJ3	forkhead box J3	Promoter
chr1	42324649	42325070	422	*	Promoter (9-10kb)	1	42176545	42315459	138915	2	22887	ENST00000545068.5	-9190	ENSG00000198815	FOXJ3	forkhead box J3	Promoter
chr1	42410600	42411143	544	*	Intron (ENST00000431473.4/284716, intron 4 of 4)	1	42432860	42435522	2663	2	84217	ENST00000475426.1	24379	ENSG00000066185	ZMYND12	zinc finger MYND-type containing 12	Intron
chr1	42439874	42440401	528	*	Promoter (4-5kb)	1	42432860	42435522	2663	2	84217	ENST00000475426.1	-4352	ENSG00000066185	ZMYND12	zinc finger MYND-type containing 12	Promoter
chr1	42462863	42464054	1192	*	Promoter (<=1kb)	1	42463221	42484158	20938	1	728621	ENST00000654683.1	0	ENSG00000186409	CCDC30	coiled-coil domain containing 30	Promoter
chr1	42472405	42472831	427	*	Intron (ENST00000471420.1/79717, intron 2 of 2)	1	42467744	42473385	5642	1	79717	ENST00000462063.1	4661	ENSG00000127125	PPCS	phosphopantothenoylcysteine synthetase	Intron
chr1	42497870	42498420	551	*	Promoter (<=1kb)	1	42498843	42515216	16374	1	728621	ENST00000665466.1	-423	ENSG00000186409	CCDC30	coiled-coil domain containing 30	Promoter
chr1	42525454	42526079	626	*	Promoter (7-8kb)	1	42533860	42642579	108720	1	728621	ENST00000471390.6	-7781	ENSG00000186409	CCDC30	coiled-coil domain containing 30	Promoter
chr1	42543754	42544549	796	*	Intron (ENST00000660938.1/728621, intron 6 of 16)	1	42536573	42595573	59001	1	728621	ENST00000514642.1	7181	ENSG00000186409	CCDC30	coiled-coil domain containing 30	Intron
chr1	42554834	42555930	1097	*	Intron (ENST00000660938.1/728621, intron 6 of 16)	1	42566160	42654142	87983	1	728621	ENST00000667055.1	-10230	ENSG00000186409	CCDC30	coiled-coil domain containing 30	Intron
chr1	42637523	42637965	443	*	Intron (ENST00000660938.1/728621, intron 13 of 16)	1	42630281	42654155	23875	1	728621	ENST00000656306.1	7242	ENSG00000186409	CCDC30	coiled-coil domain containing 30	Intron
chr1	42657774	42658860	1087	*	Promoter (<=1kb)	1	42658335	42676043	17709	1	10465	ENST00000677900.1	0	ENSG00000171960	PPIH	peptidylprolyl isomerase H	Promoter
chr1	42707195	42707450	256	*	Distal Intergenic	1	42683156	42697211	14056	1	4904	ENST00000467957.1	24039	ENSG00000065978	YBX1	Y-box binding protein 1	Intergenic
chr1	42713459	42713666	208	*	Distal Intergenic	1	42734995	42740140	5146	2	149461	ENST00000372539.3	26474	ENSG00000164007	CLDN19	claudin 19	Intergenic
chr1	42836917	42837316	400	*	Exon (ENST00000372517.8/114625, exon 7 of 12)	1	42829915	42844985	15071	1	114625	ENST00000328249.3	7002	ENSG00000164010	ERMAP	erythroblast membrane associated protein (Scianna blood group)	Exon
chr1	42844242	42845219	978	*	Promoter (1-2kb)	1	42846573	42852473	5901	1	51058	ENST00000372502.5	-1354	ENSG00000164011	ZNF691	zinc finger protein 691	Promoter
chr1	42876027	42876649	623	*	Distal Intergenic	1	42850687	42852473	1787	1	51058	ENST00000630961.1	25340	ENSG00000164011	ZNF691	zinc finger protein 691	Intergenic
chr1	42940822	42942135	1314	*	Promoter (1-2kb)	1	42926796	42943238	16443	2	6513	ENST00000475162.3	1103	ENSG00000117394	SLC2A1	solute carrier family 2 member 1	Promoter
chr1	43027789	43029519	1731	*	Distal Intergenic	1	42959104	42976428	17325	1	440584	ENST00000416689.1	68685	ENSG00000227533	SLC2A1-DT	SLC2A1 divergent transcript	Intergenic
chr1	43187250	43187923	674	*	Intron (ENST00000528956.5/149465, intron 6 of 10)	1	43184878	43186785	1908	1	149465	ENST00000534615.1	2372	ENSG00000243710	CFAP57	cilia and flagella associated protein 57	Intron
chr1	43214156	43214664	509	*	Promoter (<=1kb)	1	43215356	43222278	6923	1	149465	ENST00000428122.1	-692	ENSG00000243710	CFAP57	cilia and flagella associated protein 57	Promoter
chr1	43242825	43243308	484	*	Exon (ENST00000610710.4/149465, exon 23 of 24)	1	43194684	43250391	55708	2	105378685	ENST00000474566.1	7083	0	LOC105378685	uncharacterized LOC105378685	Exon
chr1	43243406	43244280	875	*	Intron (ENST00000610710.4/149465, intron 23 of 23)	1	43194684	43250391	55708	2	105378685	ENST00000474566.1	6111	0	LOC105378685	uncharacterized LOC105378685	Intron
chr1	43295429	43296505	1077	*	Promoter (4-5kb)	1	43300982	43323108	22127	1	7075	ENST00000372476.8	-4477	ENSG00000066056	TIE1	tyrosine kinase with immunoglobulin like and EGF like domains 1	Promoter
chr1	43325204	43325611	408	*	Distal Intergenic	1	43319463	43320423	961	1	7075	ENST00000492874.1	5741	ENSG00000066056	TIE1	tyrosine kinase with immunoglobulin like and EGF like domains 1	Intergenic
chr1	43325632	43325839	208	*	Distal Intergenic	1	43319463	43320423	961	1	7075	ENST00000492874.1	6169	ENSG00000066056	TIE1	tyrosine kinase with immunoglobulin like and EGF like domains 1	Intergenic
chr1	43348517	43350713	2197	*	Promoter (<=1kb)	1	43349263	43352736	3474	1	4352	ENST00000643351.1	0	ENSG00000117400	MPL	MPL proto-oncogene, thrombopoietin receptor	Promoter
chr1	43358063	43359523	1461	*	Promoter (<=1kb)	1	43354684	43358658	3975	2	105378687	ENST00000424948.1	0	0	CDC20-DT	CDC20 divergent transcript	Promoter
chr1	43413463	43413899	437	*	Promoter (6-7kb)	1	43420757	43429489	8733	1	23334	ENST00000470139.1	-6858	ENSG00000198198	SZT2	SZT2 subunit of KICSTOR complex	Promoter
chr1	43472450	43473289	840	*	Distal Intergenic	1	43451003	43453989	2987	2	81888	ENST00000583037.5	-18461	ENSG00000178922	HYI	hydroxypyruvate isomerase (putative)	Intergenic
chr1	43635922	43636420	499	*	Distal Intergenic	1	43650149	43705518	55370	1	9682	ENST00000372396.4	-13729	ENSG00000066135	KDM4A	lysine demethylase 4A	Intergenic
chr1	43642227	43643473	1247	*	Promoter (6-7kb)	1	43650149	43705518	55370	1	9682	ENST00000372396.4	-6676	ENSG00000066135	KDM4A	lysine demethylase 4A	Promoter
chr1	43649069	43650693	1625	*	Promoter (<=1kb)	1	43650149	43705518	55370	1	9682	ENST00000372396.4	0	ENSG00000066135	KDM4A	lysine demethylase 4A	Promoter
chr1	43729861	43730689	829	*	Promoter (2-3kb)	1	43709392	43727343	17952	2	101929592	ENST00000437753.1	-2518	ENSG00000229444	ST3GAL3-AS1	ST3GAL3 antisense RNA 1	Promoter
chr1	43736538	43737085	548	*	Promoter (<=1kb)	1	43736369	43931092	194724	1	6487	ENST00000644287.1	169	ENSG00000126091	ST3GAL3	ST3 beta-galactoside alpha-2,3-sialyltransferase 3	Promoter
chr1	43757463	43758285	823	*	Intron (ENST00000645057.1/9682, intron 16 of 25)	1	43736369	43931092	194724	1	6487	ENST00000644287.1	21094	ENSG00000126091	ST3GAL3	ST3 beta-galactoside alpha-2,3-sialyltransferase 3	Intron
chr1	43763411	43764041	631	*	Intron (ENST00000645057.1/9682, intron 16 of 25)	1	43736369	43931092	194724	1	6487	ENST00000644287.1	27042	ENSG00000126091	ST3GAL3	ST3 beta-galactoside alpha-2,3-sialyltransferase 3	Intron
chr1	43766116	43767420	1305	*	Intron (ENST00000645057.1/9682, intron 16 of 25)	1	43792102	43931127	139026	1	6487	ENST00000647503.1	-24682	ENSG00000126091	ST3GAL3	ST3 beta-galactoside alpha-2,3-sialyltransferase 3	Intron
chr1	43783218	43784273	1056	*	Promoter (7-8kb)	1	43792102	43931127	139026	1	6487	ENST00000647503.1	-7829	ENSG00000126091	ST3GAL3	ST3 beta-galactoside alpha-2,3-sialyltransferase 3	Promoter
chr1	43794622	43794837	216	*	Intron (ENST00000645057.1/9682, intron 17 of 25)	1	43792107	43920550	128444	1	6487	ENST00000461375.2	2515	ENSG00000126091	ST3GAL3	ST3 beta-galactoside alpha-2,3-sialyltransferase 3	Intron
chr1	43828393	43829658	1266	*	Promoter (8-9kb)	1	43838250	43931139	92890	1	6487	ENST00000644645.1	-8592	ENSG00000126091	ST3GAL3	ST3 beta-galactoside alpha-2,3-sialyltransferase 3	Promoter
chr1	43833686	43835922	2237	*	Promoter (2-3kb)	1	43838250	43931139	92890	1	6487	ENST00000644645.1	-2328	ENSG00000126091	ST3GAL3	ST3 beta-galactoside alpha-2,3-sialyltransferase 3	Promoter
chr1	43847016	43847981	966	*	Intron (ENST00000645057.1/9682, intron 19 of 25)	1	43838622	43838683	62	1	102464830	ENST00000635807.1	8394	ENSG00000283477	MIR6079	microRNA 6079	Intron
chr1	43918978	43919177	200	*	Promoter (<=1kb)	1	43919102	43931057	11956	1	6487	ENST00000645670.1	0	ENSG00000126091	ST3GAL3	ST3 beta-galactoside alpha-2,3-sialyltransferase 3	Promoter
chr1	44047717	44049257	1541	*	Promoter (<=1kb)	1	44047947	44052832	4886	1	128209	ENST00000656061.1	0	ENSG00000171872	KLF17	Kruppel like factor 17	Promoter
chr1	44160390	44160589	200	*	Distal Intergenic	1	44137821	44141631	3811	2	105378952	ENST00000634670.1	-18759	ENSG00000283039	KLF18	Kruppel like factor 18	Intergenic
chr1	44167941	44168169	229	*	Distal Intergenic	1	44137821	44141631	3811	2	105378952	ENST00000634670.1	-26310	ENSG00000283039	KLF18	Kruppel like factor 18	Intergenic
chr1	44189575	44190063	489	*	Distal Intergenic	1	44213455	44220681	7227	1	55929	ENST00000361745.10	-23392	ENSG00000178028	DMAP1	DNA methyltransferase 1 associated protein 1	Intergenic
chr1	44198803	44199328	526	*	Distal Intergenic	1	44213455	44220681	7227	1	55929	ENST00000361745.10	-14127	ENSG00000178028	DMAP1	DNA methyltransferase 1 associated protein 1	Intergenic
chr1	44210070	44210758	689	*	Promoter (2-3kb)	1	44213455	44220681	7227	1	55929	ENST00000361745.10	-2697	ENSG00000178028	DMAP1	DNA methyltransferase 1 associated protein 1	Promoter
chr1	44327685	44328538	854	*	Promoter (4-5kb)	1	44221070	44323043	101974	2	79033	ENST00000372259.9	-4642	ENSG00000117419	ERI3	ERI1 exoribonuclease family member 3	Promoter
chr1	44390069	44391180	1112	*	Exon (ENST00000362515.1/ENST00000362515.1, exon 1 of 1)	1	44405194	44651723	246530	1	55182	ENST00000355387.6	-14014	ENSG00000187147	RNF220	ring finger protein 220	Exon
chr1	44404942	44406987	2046	*	Promoter (<=1kb)	1	44405194	44651723	246530	1	55182	ENST00000355387.6	0	ENSG00000187147	RNF220	ring finger protein 220	Promoter
chr1	44471992	44473312	1321	*	Intron (ENST00000355387.6/55182, intron 2 of 14)	1	44412698	44419872	7175	1	107984951	ENST00000470498.1	59294	0	LOC107984951	uncharacterized LOC107984951	Intron
chr1	44500576	44502232	1657	*	Intron (ENST00000355387.6/55182, intron 2 of 14)	1	44545493	44545552	60	1	100847089	ENST00000581357.1	-43261	ENSG00000263381	MIR5584	microRNA 5584	Intron
chr1	44531911	44532817	907	*	Intron (ENST00000355387.6/55182, intron 2 of 14)	1	44545493	44545552	60	1	100847089	ENST00000581357.1	-12676	ENSG00000263381	MIR5584	microRNA 5584	Intron
chr1	44673906	44674964	1059	*	Promoter (<=1kb)	1	44635238	44674459	39222	2	107984950	ENST00000372242.7	0	0	LOC107984950	uncharacterized LOC107984950	Promoter
chr1	44730447	44731586	1140	*	Promoter (<=1kb)	1	44731055	44731170	116	2	26830	ENST00000363299.1	0	ENSG00000200169	RNU5D-1	RNA, U5D small nuclear 1	Promoter
chr1	44799701	44800959	1259	*	Promoter (<=1kb)	1	44800377	44805990	5614	1	1263	ENST00000372201.5	0	ENSG00000173846	PLK3	polo like kinase 3	Promoter
chr1	44807035	44808923	1889	*	Promoter (<=1kb)	1	44808482	44814129	5648	1	149478	ENST00000450269.5	0	ENSG00000222009	BTBD19	BTB domain containing 19	Promoter
chr1	44844684	44844900	217	*	Promoter (1-2kb)	1	44821938	44843253	21316	2	8643	ENST00000372192.4	-1431	ENSG00000117425	PTCH2	patched 2	Promoter
chr1	44932373	44932626	254	*	Promoter (5-6kb)	1	44850776	44926655	75880	2	8891	ENST00000439363.5	-5718	ENSG00000070785	EIF2B3	eukaryotic translation initiation factor 2B subunit gamma	Promoter
chr1	44941667	44942293	627	*	Intron (ENST00000360403.7/8891, intron 3 of 11)	1	44850776	44926655	75880	2	8891	ENST00000439363.5	-15012	ENSG00000070785	EIF2B3	eukaryotic translation initiation factor 2B subunit gamma	Intron
chr1	44966097	44968867	2771	*	Intron (ENST00000360403.7/8891, intron 3 of 11)	1	44926628	44986586	59959	2	8891	ENST00000477953.5	17719	ENSG00000070785	EIF2B3	eukaryotic translation initiation factor 2B subunit gamma	Intron
chr1	45026190	45026856	667	*	Intron (ENST00000359600.6/57643, intron 11 of 13)	1	45014547	45015405	859	1	7389	ENST00000465678.1	11643	ENSG00000126088	UROD	uroporphyrinogen decarboxylase	Intron
chr1	45059032	45059642	611	*	Intron (ENST00000359600.6/57643, intron 3 of 13)	1	45014547	45015405	859	1	7389	ENST00000465678.1	44485	ENSG00000126088	UROD	uroporphyrinogen decarboxylase	Intron
chr1	45072794	45073026	233	*	Intron (ENST00000359600.6/57643, intron 2 of 13)	1	45014547	45015405	859	1	7389	ENST00000465678.1	58247	ENSG00000126088	UROD	uroporphyrinogen decarboxylase	Intron
chr1	45122652	45123477	826	*	Intron (ENST00000359600.6/57643, intron 1 of 13)	1	45016399	45206605	190207	2	57643	ENST00000359600.6	83128	ENSG00000162415	ZSWIM5	zinc finger SWIM-type containing 5	Intron
chr1	45130651	45131139	489	*	Intron (ENST00000359600.6/57643, intron 1 of 13)	1	45016399	45206605	190207	2	57643	ENST00000359600.6	75466	ENSG00000162415	ZSWIM5	zinc finger SWIM-type containing 5	Intron
chr1	45142964	45143573	610	*	Intron (ENST00000359600.6/57643, intron 1 of 13)	1	45016399	45206605	190207	2	57643	ENST00000359600.6	63032	ENSG00000162415	ZSWIM5	zinc finger SWIM-type containing 5	Intron
chr1	45147710	45148957	1248	*	Intron (ENST00000359600.6/57643, intron 1 of 13)	1	45016399	45206605	190207	2	57643	ENST00000359600.6	57648	ENSG00000162415	ZSWIM5	zinc finger SWIM-type containing 5	Intron
chr1	45157403	45158217	815	*	Intron (ENST00000359600.6/57643, intron 1 of 13)	1	45016399	45206605	190207	2	57643	ENST00000359600.6	48388	ENSG00000162415	ZSWIM5	zinc finger SWIM-type containing 5	Intron
chr1	45169622	45169917	296	*	Intron (ENST00000359600.6/57643, intron 1 of 13)	1	45016399	45206605	190207	2	57643	ENST00000359600.6	36688	ENSG00000162415	ZSWIM5	zinc finger SWIM-type containing 5	Intron
chr1	45177577	45177922	346	*	Intron (ENST00000359600.6/57643, intron 1 of 13)	1	45016399	45206605	190207	2	57643	ENST00000359600.6	28683	ENSG00000162415	ZSWIM5	zinc finger SWIM-type containing 5	Intron
chr1	45187696	45188448	753	*	Intron (ENST00000359600.6/57643, intron 1 of 13)	1	45016399	45206605	190207	2	57643	ENST00000359600.6	18157	ENSG00000162415	ZSWIM5	zinc finger SWIM-type containing 5	Intron
chr1	45194096	45194449	354	*	Intron (ENST00000359600.6/57643, intron 1 of 13)	1	45016399	45206605	190207	2	57643	ENST00000359600.6	12156	ENSG00000162415	ZSWIM5	zinc finger SWIM-type containing 5	Intron
chr1	45195510	45196671	1162	*	Intron (ENST00000359600.6/57643, intron 1 of 13)	1	45016399	45206605	190207	2	57643	ENST00000359600.6	9934	ENSG00000162415	ZSWIM5	zinc finger SWIM-type containing 5	Intron
chr1	45239090	45239289	200	*	Intron (ENST00000464588.1/57643, intron 2 of 2)	1	45016399	45206605	190207	2	57643	ENST00000359600.6	-32485	ENSG00000162415	ZSWIM5	zinc finger SWIM-type containing 5	Intron
chr1	45243642	45244209	568	*	Intron (ENST00000464588.1/57643, intron 2 of 2)	1	45016399	45206605	190207	2	57643	ENST00000359600.6	-37037	ENSG00000162415	ZSWIM5	zinc finger SWIM-type containing 5	Intron
chr1	45246490	45247235	746	*	Intron (ENST00000464588.1/57643, intron 2 of 2)	1	45016399	45206605	190207	2	57643	ENST00000359600.6	-39885	ENSG00000162415	ZSWIM5	zinc finger SWIM-type containing 5	Intron
chr1	45272680	45273684	1005	*	Intron (ENST00000464588.1/57643, intron 2 of 2)	1	45303910	45305619	1710	1	400752	ENST00000626198.1	-30226	ENSG00000281912	LINC01144	long intergenic non-protein coding RNA 1144	Intron
chr1	45303382	45304353	972	*	Promoter (<=1kb)	1	45303910	45305619	1710	1	400752	ENST00000626198.1	0	ENSG00000281912	LINC01144	long intergenic non-protein coding RNA 1144	Promoter
chr1	45333667	45334191	525	*	Promoter (<=1kb)	1	45332200	45334477	2278	2	4595	ENST00000674679.1	286	ENSG00000132781	MUTYH	mutY DNA glycosylase	Promoter
chr1	45363588	45363787	200	*	Intron (ENST00000671898.1/4595, intron 4 of 20)	1	45341296	45342859	1564	1	114034	ENST00000460057.1	22292	ENSG00000132773	TOE1	target of EGR1, exonuclease	Intron
chr1	45373133	45374362	1230	*	Intron (ENST00000671898.1/4595, intron 4 of 20)	1	45341296	45342859	1564	1	114034	ENST00000460057.1	31837	ENSG00000132773	TOE1	target of EGR1, exonuclease	Intron
chr1	45413895	45414640	746	*	Intron (ENST00000671898.1/4595, intron 3 of 20)	1	45398733	45457621	58889	2	10420	ENST00000493974.1	42981	ENSG00000070759	TESK2	testis associated actin remodelling kinase 2	Intron
chr1	45427431	45427770	340	*	Intron (ENST00000671898.1/4595, intron 2 of 20)	1	45398733	45457621	58889	2	10420	ENST00000493974.1	29851	ENSG00000070759	TESK2	testis associated actin remodelling kinase 2	Intron
chr1	45441194	45443027	1834	*	Intron (ENST00000671898.1/4595, intron 2 of 20)	1	45398733	45457621	58889	2	10420	ENST00000493974.1	14594	ENSG00000070759	TESK2	testis associated actin remodelling kinase 2	Intron
chr1	45473403	45473890	488	*	Intron (ENST00000671898.1/4595, intron 1 of 20)	1	45343883	45457799	113917	2	10420	ENST00000372084.5	-15604	ENSG00000070759	TESK2	testis associated actin remodelling kinase 2	Intron
chr1	45485736	45486476	741	*	Intron (ENST00000671898.1/4595, intron 1 of 20)	1	45329262	45491155	161894	2	4595	ENST00000671898.1	4679	ENSG00000132781	MUTYH	mutY DNA glycosylase	Intron
chr1	45489153	45492687	3535	*	Promoter (<=1kb)	1	45343883	45491163	147281	2	10420	ENST00000372086.4	0	ENSG00000070759	TESK2	testis associated actin remodelling kinase 2	Promoter
chr1	45524033	45525863	1831	*	Promoter (<=1kb)	1	45510914	45523047	12134	2	5052	ENST00000424390.2	-986	ENSG00000117450	PRDX1	peroxiredoxin 1	Promoter
chr1	45578848	45579413	566	*	Promoter (4-5kb)	1	45583846	45615131	31286	1	4678	ENST00000437901.6	-4433	ENSG00000132780	NASP	nuclear autoantigenic sperm protein	Promoter
chr1	45583311	45585248	1938	*	Promoter (<=1kb)	1	45583846	45615131	31286	1	4678	ENST00000437901.6	0	ENSG00000132780	NASP	nuclear autoantigenic sperm protein	Promoter
chr1	45627932	45628458	527	*	Promoter (1-2kb)	1	45627957	45629715	1759	2	60313	ENST00000467032.1	1257	ENSG00000159592	GPBP1L1	GC-rich promoter binding protein 1 like 1	Promoter
chr1	45645963	45649000	3038	*	Promoter (<=1kb)	1	45645816	45646197	382	2	728963	ENST00000432472.1	0	0	RPS15AP10	ribosomal protein S15a pseudogene 10	Promoter
chr1	45686150	45687498	1349	*	Promoter (<=1kb)	1	45627304	45686533	59230	2	60313	ENST00000355105.8	0	ENSG00000159592	GPBP1L1	GC-rich promoter binding protein 1 like 1	Promoter
chr1	45802667	45804382	1716	*	Promoter (<=1kb)	1	45803612	46036122	232511	1	23139	ENST00000361297.7	0	ENSG00000086015	MAST2	microtubule associated serine/threonine kinase 2	Promoter
chr1	45809730	45810401	672	*	Intron (ENST00000470809.1/23139, intron 1 of 4)	1	45803612	46036122	232511	1	23139	ENST00000361297.7	6118	ENSG00000086015	MAST2	microtubule associated serine/threonine kinase 2	Intron
chr1	45830956	45831236	281	*	Intron (ENST00000470809.1/23139, intron 3 of 4)	1	45803612	46036122	232511	1	23139	ENST00000361297.7	27344	ENSG00000086015	MAST2	microtubule associated serine/threonine kinase 2	Intron
chr1	45835742	45836258	517	*	Intron (ENST00000470809.1/23139, intron 3 of 4)	1	45803612	46036122	232511	1	23139	ENST00000361297.7	32130	ENSG00000086015	MAST2	microtubule associated serine/threonine kinase 2	Intron
chr1	45850135	45850446	312	*	Intron (ENST00000470809.1/23139, intron 3 of 4)	1	45803612	46036122	232511	1	23139	ENST00000361297.7	46523	ENSG00000086015	MAST2	microtubule associated serine/threonine kinase 2	Intron
chr1	45850572	45851125	554	*	Intron (ENST00000470809.1/23139, intron 3 of 4)	1	45803612	46036122	232511	1	23139	ENST00000361297.7	46960	ENSG00000086015	MAST2	microtubule associated serine/threonine kinase 2	Intron
chr1	45857111	45857743	633	*	Intron (ENST00000470809.1/23139, intron 3 of 4)	1	45803612	46036122	232511	1	23139	ENST00000361297.7	53499	ENSG00000086015	MAST2	microtubule associated serine/threonine kinase 2	Intron
chr1	45864211	45865123	913	*	Intron (ENST00000470809.1/23139, intron 3 of 4)	1	45913588	46030759	117172	1	23139	ENST00000372008.6	-48465	ENSG00000086015	MAST2	microtubule associated serine/threonine kinase 2	Intron
chr1	45886563	45887050	488	*	Intron (ENST00000470809.1/23139, intron 4 of 4)	1	45913588	46030759	117172	1	23139	ENST00000372008.6	-26538	ENSG00000086015	MAST2	microtubule associated serine/threonine kinase 2	Intron
chr1	45892139	45892994	856	*	Intron (ENST00000470809.1/23139, intron 4 of 4)	1	45913588	46030759	117172	1	23139	ENST00000372008.6	-20594	ENSG00000086015	MAST2	microtubule associated serine/threonine kinase 2	Intron
chr1	45902775	45902982	208	*	Intron (ENST00000470809.1/23139, intron 4 of 4)	1	45913588	46030759	117172	1	23139	ENST00000372008.6	-10606	ENSG00000086015	MAST2	microtubule associated serine/threonine kinase 2	Intron
chr1	45937469	45938484	1016	*	Intron (ENST00000361297.7/23139, intron 4 of 28)	1	45959386	46011109	51724	1	23139	ENST00000482881.1	-20902	ENSG00000086015	MAST2	microtubule associated serine/threonine kinase 2	Intron
chr1	45963171	45963941	771	*	Intron (ENST00000361297.7/23139, intron 5 of 28)	1	45959386	46011109	51724	1	23139	ENST00000482881.1	3785	ENSG00000086015	MAST2	microtubule associated serine/threonine kinase 2	Intron
chr1	46042467	46042879	413	*	3' UTR	1	46033868	46034420	553	1	23139	ENST00000492813.1	8599	ENSG00000086015	MAST2	microtubule associated serine/threonine kinase 2	Exon
chr1	46043644	46044413	770	*	3' UTR	1	46033868	46034420	553	1	23139	ENST00000492813.1	9776	ENSG00000086015	MAST2	microtubule associated serine/threonine kinase 2	Exon
chr1	46050702	46050998	297	*	Intron (ENST00000262741.10/8503, intron 7 of 9)	1	46042641	46057434	14794	2	8503	ENST00000488808.1	6436	ENSG00000117461	PIK3R3	phosphoinositide-3-kinase regulatory subunit 3	Intron
chr1	46067715	46068077	363	*	Intron (ENST00000262741.10/8503, intron 3 of 9)	1	46042641	46057434	14794	2	8503	ENST00000488808.1	-10281	ENSG00000117461	PIK3R3	phosphoinositide-3-kinase regulatory subunit 3	Intron
chr1	46084224	46085324	1101	*	Intron (ENST00000262741.10/8503, intron 1 of 9)	1	46042641	46057434	14794	2	8503	ENST00000488808.1	-26790	ENSG00000117461	PIK3R3	phosphoinositide-3-kinase regulatory subunit 3	Intron
chr1	46086538	46087140	603	*	Intron (ENST00000262741.10/8503, intron 1 of 9)	1	46042641	46057434	14794	2	8503	ENST00000488808.1	-29104	ENSG00000117461	PIK3R3	phosphoinositide-3-kinase regulatory subunit 3	Intron
chr1	46097816	46098774	959	*	Intron (ENST00000262741.10/8503, intron 1 of 9)	1	46043662	46132616	88955	2	8503	ENST00000423209.5	33842	ENSG00000117461	PIK3R3	phosphoinositide-3-kinase regulatory subunit 3	Intron
chr1	46102891	46103563	673	*	Intron (ENST00000262741.10/8503, intron 1 of 9)	1	46043662	46132616	88955	2	8503	ENST00000423209.5	29053	ENSG00000117461	PIK3R3	phosphoinositide-3-kinase regulatory subunit 3	Intron
chr1	46107918	46108295	378	*	Intron (ENST00000262741.10/8503, intron 1 of 9)	1	46043662	46132616	88955	2	8503	ENST00000423209.5	24321	ENSG00000117461	PIK3R3	phosphoinositide-3-kinase regulatory subunit 3	Intron
chr1	46123680	46124233	554	*	Intron (ENST00000262741.10/8503, intron 1 of 9)	1	46043662	46132616	88955	2	8503	ENST00000423209.5	8383	ENSG00000117461	PIK3R3	phosphoinositide-3-kinase regulatory subunit 3	Intron
chr1	46130105	46130807	703	*	Promoter (1-2kb)	1	46043662	46132616	88955	2	8503	ENST00000423209.5	1809	ENSG00000117461	PIK3R3	phosphoinositide-3-kinase regulatory subunit 3	Promoter
chr1	46132355	46133520	1166	*	Promoter (<=1kb)	1	46040140	46132629	92490	2	8503	ENST00000262741.10	0	ENSG00000117461	PIK3R3	phosphoinositide-3-kinase regulatory subunit 3	Promoter
chr1	46223416	46224027	612	*	Promoter (3-4kb)	1	46188683	46220305	31623	2	55624	ENST00000371992.1	-3111	ENSG00000085998	POMGNT1	protein O-linked mannose N-acetylglucosaminyltransferase 1 (beta 1,2-)	Promoter
chr1	46295331	46295530	200	*	Intron (ENST00000617190.5/10489, intron 3 of 9)	1	46278404	46299890	21487	2	10489	ENST00000472710.2	4360	ENSG00000132128	LRRC41	leucine rich repeat containing 41	Intron
chr1	46421162	46422165	1004	*	Promoter (9-10kb)	1	46432129	46445321	13193	1	729041	ENST00000446499.1	-9964	0	FAAHP1	fatty acid amide hydrolase pseudogene 1	Promoter
chr1	46696971	46697741	771	*	Promoter (4-5kb)	1	46675165	46692310	17146	2	9813	ENST00000481623.2	-4661	ENSG00000159658	EFCAB14	EF-hand calcium binding domain 14	Promoter
chr1	46708619	46709028	410	*	Intron (ENST00000674268.1/9813, intron 2 of 10)	1	46707236	46718661	11426	2	9813	ENST00000674331.1	9633	ENSG00000159658	EFCAB14	EF-hand calcium binding domain 14	Intron
chr1	46894043	46894564	522	*	Intron (ENST00000505841.5/163720, intron 2 of 11)	1	46843178	46900434	57257	2	163720	ENST00000423332.1	5870	ENSG00000154198	CYP4Z2P	cytochrome P450 family 4 subfamily Z member 2, pseudogene	Intron
chr1	46894803	46895002	200	*	Intron (ENST00000505841.5/163720, intron 2 of 11)	1	46843178	46900434	57257	2	163720	ENST00000423332.1	5432	ENSG00000154198	CYP4Z2P	cytochrome P450 family 4 subfamily Z member 2, pseudogene	Intron
chr1	46905483	46906021	539	*	Promoter (5-6kb)	1	46843095	46900437	57343	2	163720	ENST00000505841.5	-5046	ENSG00000154198	CYP4Z2P	cytochrome P450 family 4 subfamily Z member 2, pseudogene	Promoter
chr1	46908362	46908561	200	*	Promoter (7-8kb)	1	46843095	46900437	57343	2	163720	ENST00000505841.5	-7925	ENSG00000154198	CYP4Z2P	cytochrome P450 family 4 subfamily Z member 2, pseudogene	Promoter
chr1	46959169	46959680	512	*	Distal Intergenic	1	46930048	46941484	11437	2	1579	ENST00000474458.5	-17685	ENSG00000187048	CYP4A11	cytochrome P450 family 4 subfamily A member 11	Intergenic
chr1	46960385	46960584	200	*	Distal Intergenic	1	46930048	46941484	11437	2	1579	ENST00000474458.5	-18901	ENSG00000187048	CYP4A11	cytochrome P450 family 4 subfamily A member 11	Intergenic
chr1	47002451	47002931	481	*	Distal Intergenic	1	47023669	47050751	27083	1	260293	ENST00000371901.4	-20738	ENSG00000186377	CYP4X1	cytochrome P450 family 4 subfamily X member 1	Intergenic
chr1	47016629	47017312	684	*	Promoter (6-7kb)	1	47023669	47050751	27083	1	260293	ENST00000371901.4	-6357	ENSG00000186377	CYP4X1	cytochrome P450 family 4 subfamily X member 1	Promoter
chr1	47025622	47025829	208	*	Promoter (1-2kb)	1	47023669	47050751	27083	1	260293	ENST00000371901.4	1953	ENSG00000186377	CYP4X1	cytochrome P450 family 4 subfamily X member 1	Promoter
chr1	47030308	47032095	1788	*	Promoter (4-5kb)	1	47036108	47039723	3616	1	260293	ENST00000466294.1	-4013	ENSG00000186377	CYP4X1	cytochrome P450 family 4 subfamily X member 1	Promoter
chr1	47043971	47044421	451	*	Intron (ENST00000371901.4/260293, intron 8 of 11)	1	47036108	47039723	3616	1	260293	ENST00000466294.1	7863	ENSG00000186377	CYP4X1	cytochrome P450 family 4 subfamily X member 1	Intron
chr1	47060661	47061220	560	*	Promoter (6-7kb)	1	47067231	47118318	51088	1	199974	ENST00000334194.4	-6011	ENSG00000186160	CYP4Z1	cytochrome P450 family 4 subfamily Z member 1	Promoter
chr1	47066443	47066650	208	*	Promoter (<=1kb)	1	47067231	47118318	51088	1	199974	ENST00000334194.4	-581	ENSG00000186160	CYP4Z1	cytochrome P450 family 4 subfamily Z member 1	Promoter
chr1	47073101	47073605	505	*	Intron (ENST00000334194.4/199974, intron 2 of 11)	1	47067231	47118318	51088	1	199974	ENST00000334194.4	5870	ENSG00000186160	CYP4Z1	cytochrome P450 family 4 subfamily Z member 1	Intron
chr1	47303598	47304081	484	*	Promoter (1-2kb)	1	47302234	47305317	3084	2	6491	ENST00000413565.1	1236	ENSG00000123473	STIL	STIL centriolar assembly protein	Promoter
chr1	47325463	47325920	458	*	Promoter (7-8kb)	1	47333790	47378839	45050	1	51727	ENST00000371873.10	-7870	ENSG00000162368	CMPK1	cytidine/uridine monophosphate kinase 1	Promoter
chr1	47373564	47374933	1370	*	Exon (ENST00000371873.10/51727, exon 4 of 6)	1	47380928	47408477	27550	2	102724077	ENST00000420876.1	33544	0	LINC01389	long intergenic non-protein coding RNA 1389	Exon
chr1	47395222	47395941	720	*	Intron (ENST00000420876.1/102724077, intron 1 of 2)	1	47380928	47408477	27550	2	102724077	ENST00000420876.1	12536	0	LINC01389	long intergenic non-protein coding RNA 1389	Intron
chr1	47425914	47426212	299	*	Distal Intergenic	1	47432133	47434641	2509	2	84793	ENST00000445551.1	8429	ENSG00000237424	FOXD2-AS1	FOXD2 adjacent opposite strand RNA 1	Intergenic
chr1	47576654	47577039	386	*	Distal Intergenic	1	47688463	47704029	15567	1	107984953	ENST00000454285.2	-111424	ENSG00000227947	LINC01738	long intergenic non-protein coding RNA 1738	Intergenic
chr1	47862846	47863124	279	*	Intron (ENST00000606738.3/388630, intron 2 of 6)	1	47761132	47765547	4416	2	388630	ENST00000438589.1	-97299	ENSG00000269113	TRABD2B	TraB domain containing 2B	Intron
chr1	48031425	48031970	546	*	Distal Intergenic	1	48050659	48091736	41078	1	105379778	ENST00000635446.1	-18689	0	LINC02794	long intergenic non-protein coding RNA 2794	Intergenic
chr1	48112283	48112689	407	*	Intron (ENST00000604015.1/391037, intron 1 of 1)	1	48096092	48127948	31857	2	391037	ENST00000604015.1	15259	0	SKINT1L	Skint1 like (pseudogene)	Intron
chr1	48156722	48157096	375	*	Intron (ENST00000452503.1/391037, intron 2 of 4)	1	48101715	48161871	60157	2	391037	ENST00000452503.1	4775	0	SKINT1L	Skint1 like (pseudogene)	Intron
chr1	48179790	48180103	314	*	Promoter (<=1kb)	1	48161799	48179230	17432	2	391037	ENST00000401057.7	-560	0	SKINT1L	Skint1 like (pseudogene)	Promoter
chr1	48309674	48310195	522	*	Intron (ENST00000371847.8/54558, intron 11 of 12)	1	48355445	48359722	4278	2	54558	ENST00000487629.1	49527	ENSG00000132122	SPATA6	spermatogenesis associated 6	Intron
chr1	48326931	48327631	701	*	Intron (ENST00000371847.8/54558, intron 11 of 12)	1	48355445	48359722	4278	2	54558	ENST00000487629.1	32091	ENSG00000132122	SPATA6	spermatogenesis associated 6	Intron
chr1	48340932	48341704	773	*	Intron (ENST00000371847.8/54558, intron 11 of 12)	1	48355445	48359722	4278	2	54558	ENST00000487629.1	18018	ENSG00000132122	SPATA6	spermatogenesis associated 6	Intron
chr1	48362469	48363076	608	*	Promoter (2-3kb)	1	48355445	48359722	4278	2	54558	ENST00000487629.1	-2747	ENSG00000132122	SPATA6	spermatogenesis associated 6	Promoter
chr1	48389292	48390624	1333	*	Intron (ENST00000371847.8/54558, intron 8 of 12)	1	48305799	48400850	95052	2	54558	ENST00000371841.1	10226	ENSG00000132122	SPATA6	spermatogenesis associated 6	Intron
chr1	48429378	48430030	653	*	Intron (ENST00000371847.8/54558, intron 3 of 12)	1	48411464	48451586	40123	2	54558	ENST00000465990.5	21556	ENSG00000132122	SPATA6	spermatogenesis associated 6	Intron
chr1	48454145	48455663	1519	*	Promoter (2-3kb)	1	48411464	48451586	40123	2	54558	ENST00000465990.5	-2559	ENSG00000132122	SPATA6	spermatogenesis associated 6	Promoter
chr1	48465844	48466288	445	*	Intron (ENST00000371847.8/54558, intron 1 of 12)	1	48297837	48472010	174174	2	54558	ENST00000371843.7	5722	ENSG00000132122	SPATA6	spermatogenesis associated 6	Intron
chr1	48471717	48472636	920	*	Promoter (<=1kb)	1	48295373	48472204	176832	2	54558	ENST00000371847.8	0	ENSG00000132122	SPATA6	spermatogenesis associated 6	Promoter
chr1	48494023	48495045	1023	*	Distal Intergenic	1	48295374	48472208	176835	2	54558	ENST00000396199.7	-21815	ENSG00000132122	SPATA6	spermatogenesis associated 6	Intergenic
chr1	48523284	48523888	605	*	Distal Intergenic	1	48295374	48472208	176835	2	54558	ENST00000396199.7	-51076	ENSG00000132122	SPATA6	spermatogenesis associated 6	Intergenic
chr1	48525892	48527069	1178	*	Distal Intergenic	1	48295374	48472208	176835	2	54558	ENST00000396199.7	-53684	ENSG00000132122	SPATA6	spermatogenesis associated 6	Intergenic
chr1	48542793	48543197	405	*	Intron (ENST00000371839.6/84871, intron 11 of 13)	1	48295374	48472208	176835	2	54558	ENST00000396199.7	-70585	ENSG00000132122	SPATA6	spermatogenesis associated 6	Intron
chr1	48548823	48549040	218	*	Intron (ENST00000371839.6/84871, intron 11 of 13)	1	48295374	48472208	176835	2	54558	ENST00000396199.7	-76615	ENSG00000132122	SPATA6	spermatogenesis associated 6	Intron
chr1	48620427	48620808	382	*	Intron (ENST00000371839.6/84871, intron 9 of 13)	1	48534173	48663244	129072	2	84871	ENST00000334103.11	42436	ENSG00000186094	AGBL4	AGBL carboxypeptidase 4	Intron
chr1	48640838	48641553	716	*	Intron (ENST00000371839.6/84871, intron 8 of 13)	1	48534173	48663244	129072	2	84871	ENST00000334103.11	21691	ENSG00000186094	AGBL4	AGBL carboxypeptidase 4	Intron
chr1	48701485	48701880	396	*	Intron (ENST00000371839.6/84871, intron 6 of 13)	1	48534173	48663244	129072	2	84871	ENST00000334103.11	-38241	ENSG00000186094	AGBL4	AGBL carboxypeptidase 4	Intron
chr1	48765473	48765908	436	*	Promoter (6-7kb)	1	48727873	48759255	31383	2	79656	ENST00000476096.1	-6218	ENSG00000162373	BEND5	BEN domain containing 5	Promoter
chr1	48787207	48787772	566	*	Intron (ENST00000371839.6/84871, intron 6 of 13)	1	48759207	48776969	17763	2	79656	ENST00000480399.1	-10238	ENSG00000162373	BEND5	BEN domain containing 5	Intron
chr1	48814856	48815389	534	*	Intron (ENST00000371839.6/84871, intron 6 of 13)	1	48759207	48776969	17763	2	79656	ENST00000480399.1	-37887	ENSG00000162373	BEND5	BEN domain containing 5	Intron
chr1	48822459	48822773	315	*	Intron (ENST00000371839.6/84871, intron 6 of 13)	1	48759207	48776969	17763	2	79656	ENST00000480399.1	-45490	ENSG00000162373	BEND5	BEN domain containing 5	Intron
chr1	48831250	48832156	907	*	Intron (ENST00000371839.6/84871, intron 6 of 13)	1	48759207	48776969	17763	2	79656	ENST00000480399.1	-54281	ENSG00000162373	BEND5	BEN domain containing 5	Intron
chr1	48847745	48848071	327	*	Intron (ENST00000371839.6/84871, intron 6 of 13)	1	48759207	48776969	17763	2	79656	ENST00000480399.1	-70776	ENSG00000162373	BEND5	BEN domain containing 5	Intron
chr1	48878200	48879378	1179	*	Intron (ENST00000371839.6/84871, intron 5 of 13)	1	48759207	48776969	17763	2	79656	ENST00000480399.1	-101231	ENSG00000162373	BEND5	BEN domain containing 5	Intron
chr1	48947882	48949177	1296	*	Intron (ENST00000371839.6/84871, intron 5 of 13)	1	49025595	49187585	161991	1	105378706	ENST00000456002.2	-76418	0	LOC105378706	uncharacterized LOC105378706	Intron
chr1	48952257	48953055	799	*	Intron (ENST00000371839.6/84871, intron 5 of 13)	1	49025595	49187585	161991	1	105378706	ENST00000456002.2	-72540	0	LOC105378706	uncharacterized LOC105378706	Intron
chr1	48963634	48964136	503	*	Intron (ENST00000371839.6/84871, intron 5 of 13)	1	49025595	49187585	161991	1	105378706	ENST00000456002.2	-61459	0	LOC105378706	uncharacterized LOC105378706	Intron
chr1	48966636	48967079	444	*	Intron (ENST00000371839.6/84871, intron 5 of 13)	1	49025595	49187585	161991	1	105378706	ENST00000456002.2	-58516	0	LOC105378706	uncharacterized LOC105378706	Intron
chr1	49096946	49097594	649	*	Intron (ENST00000456002.2/105378706, intron 2 of 3)	1	48583870	49045714	461845	2	84871	ENST00000416121.5	-51232	ENSG00000186094	AGBL4	AGBL carboxypeptidase 4	Intron
chr1	49129155	49129434	280	*	Intron (ENST00000456002.2/105378706, intron 2 of 3)	1	48583870	49045714	461845	2	84871	ENST00000416121.5	-83441	ENSG00000186094	AGBL4	AGBL carboxypeptidase 4	Intron
chr1	49163112	49163368	257	*	Intron (ENST00000456002.2/105378706, intron 2 of 3)	1	49257411	49269285	11875	1	101929721	ENST00000420071.1	-94043	ENSG00000230114	AGBL4-AS1	AGBL4 antisense RNA 1	Intron
chr1	49231625	49232029	405	*	Intron (ENST00000371839.6/84871, intron 4 of 13)	1	49257411	49269285	11875	1	101929721	ENST00000420071.1	-25382	ENSG00000230114	AGBL4-AS1	AGBL4 antisense RNA 1	Intron
chr1	49244606	49244989	384	*	Intron (ENST00000371839.6/84871, intron 4 of 13)	1	49257411	49269285	11875	1	101929721	ENST00000420071.1	-12422	ENSG00000230114	AGBL4-AS1	AGBL4 antisense RNA 1	Intron
chr1	49249631	49249852	222	*	Promoter (7-8kb)	1	49257411	49269285	11875	1	101929721	ENST00000420071.1	-7559	ENSG00000230114	AGBL4-AS1	AGBL4 antisense RNA 1	Promoter
chr1	49351737	49352343	607	*	Intron (ENST00000371839.6/84871, intron 3 of 13)	1	49257411	49269285	11875	1	101929721	ENST00000420071.1	94326	ENSG00000230114	AGBL4-AS1	AGBL4 antisense RNA 1	Intron
chr1	49382179	49382850	672	*	Intron (ENST00000371839.6/84871, intron 3 of 13)	1	49374201	49472085	97885	2	100874313	ENST00000457061.1	89235	ENSG00000225623	AGBL4-IT1	AGBL4 intronic transcript 1	Intron
chr1	49398767	49399314	548	*	Intron (ENST00000371839.6/84871, intron 3 of 13)	1	49374201	49472085	97885	2	100874313	ENST00000457061.1	72771	ENSG00000225623	AGBL4-IT1	AGBL4 intronic transcript 1	Intron
chr1	49402096	49402547	452	*	Intron (ENST00000371839.6/84871, intron 3 of 13)	1	49374201	49472085	97885	2	100874313	ENST00000457061.1	69538	ENSG00000225623	AGBL4-IT1	AGBL4 intronic transcript 1	Intron
chr1	49416591	49417152	562	*	Intron (ENST00000371839.6/84871, intron 3 of 13)	1	49374201	49472085	97885	2	100874313	ENST00000457061.1	54933	ENSG00000225623	AGBL4-IT1	AGBL4 intronic transcript 1	Intron
chr1	49444888	49445087	200	*	Intron (ENST00000371839.6/84871, intron 3 of 13)	1	49374201	49472085	97885	2	100874313	ENST00000457061.1	26998	ENSG00000225623	AGBL4-IT1	AGBL4 intronic transcript 1	Intron
chr1	49465051	49465325	275	*	Intron (ENST00000371839.6/84871, intron 3 of 13)	1	49374201	49472085	97885	2	100874313	ENST00000457061.1	6760	ENSG00000225623	AGBL4-IT1	AGBL4 intronic transcript 1	Intron
chr1	49465488	49465949	462	*	Intron (ENST00000371839.6/84871, intron 3 of 13)	1	49374201	49472085	97885	2	100874313	ENST00000457061.1	6136	ENSG00000225623	AGBL4-IT1	AGBL4 intronic transcript 1	Intron
chr1	49605771	49606068	298	*	Intron (ENST00000371839.6/84871, intron 3 of 13)	1	49374201	49472085	97885	2	100874313	ENST00000457061.1	-133686	ENSG00000225623	AGBL4-IT1	AGBL4 intronic transcript 1	Intron
chr1	49608650	49608906	257	*	Intron (ENST00000371839.6/84871, intron 3 of 13)	1	49374201	49472085	97885	2	100874313	ENST00000457061.1	-136565	ENSG00000225623	AGBL4-IT1	AGBL4 intronic transcript 1	Intron
chr1	49663459	49663666	208	*	Intron (ENST00000371839.6/84871, intron 3 of 13)	1	49527228	49851518	324291	2	84871	ENST00000497451.1	187852	ENSG00000186094	AGBL4	AGBL carboxypeptidase 4	Intron
chr1	49771644	49772063	420	*	Intron (ENST00000371839.6/84871, intron 2 of 13)	1	49527228	49851518	324291	2	84871	ENST00000497451.1	79455	ENSG00000186094	AGBL4	AGBL carboxypeptidase 4	Intron
chr1	49772485	49773058	574	*	Intron (ENST00000371839.6/84871, intron 2 of 13)	1	49527228	49851518	324291	2	84871	ENST00000497451.1	78460	ENSG00000186094	AGBL4	AGBL carboxypeptidase 4	Intron
chr1	49883693	49883912	220	*	Intron (ENST00000371839.6/84871, intron 1 of 13)	1	49527228	49851518	324291	2	84871	ENST00000497451.1	-32175	ENSG00000186094	AGBL4	AGBL carboxypeptidase 4	Intron
chr1	50017088	50017461	374	*	Exon (ENST00000438595.2/ENST00000438595.2, exon 1 of 1)	1	48817507	50023900	1206394	2	84871	ENST00000371836.1	6439	ENSG00000186094	AGBL4	AGBL carboxypeptidase 4	Exon
chr1	50458511	50458749	239	*	Promoter (2-3kb)	1	50461469	50471150	9682	1	105378715	ENST00000424664.1	-2720	0	FAF1-AS1	FAF1 antisense RNA 1	Promoter
chr1	50490601	50491133	533	*	Exon (ENST00000396153.7/11124, exon 17 of 19)	1	50461469	50471150	9682	1	105378715	ENST00000424664.1	29132	0	FAF1-AS1	FAF1 antisense RNA 1	Exon
chr1	50658374	50658860	487	*	Intron (ENST00000396153.7/11124, intron 7 of 18)	1	50441276	50706051	264776	2	11124	ENST00000494400.5	47191	ENSG00000185104	FAF1	Fas associated factor 1	Intron
chr1	50697655	50697854	200	*	Intron (ENST00000396153.7/11124, intron 7 of 18)	1	50441276	50706051	264776	2	11124	ENST00000494400.5	8197	ENSG00000185104	FAF1	Fas associated factor 1	Intron
chr1	51108928	51109329	402	*	Promoter (3-4kb)	1	51112460	51148082	35623	1	284546	ENST00000612209.1	-3131	ENSG00000204006	C1orf185	chromosome 1 open reading frame 185	Promoter
chr1	51139488	51139824	337	*	Intron (ENST00000648827.1/284546, intron 3 of 3)	1	51112460	51148082	35623	1	284546	ENST00000612209.1	27028	ENSG00000204006	C1orf185	chromosome 1 open reading frame 185	Intron
chr1	51196421	51197184	764	*	Exon (ENST00000366181.2/105378716, exon 2 of 2)	1	51195095	51235096	40002	2	105378716	ENST00000366181.2	37912	ENSG00000203356	LINC01562	long intergenic non-protein coding RNA 1562	Exon
chr1	51203100	51203512	413	*	Intron (ENST00000366181.2/105378716, intron 1 of 1)	1	51195095	51235096	40002	2	105378716	ENST00000366181.2	31584	ENSG00000203356	LINC01562	long intergenic non-protein coding RNA 1562	Intron
chr1	51271678	51271975	298	*	Promoter (1-2kb)	1	51269918	51271536	1619	1	26994	ENST00000486691.1	1760	ENSG00000123091	RNF11	ring finger protein 11	Promoter
chr1	51272234	51272788	555	*	3' UTR	1	51269918	51271536	1619	1	26994	ENST00000486691.1	2316	ENSG00000123091	RNF11	ring finger protein 11	Exon
chr1	51382011	51383515	1505	*	Exon (ENST00000383868.1/ENST00000383868.1, exon 1 of 1)	1	51394419	51401199	6781	2	2060	ENST00000478657.1	17684	ENSG00000085832	EPS15	epidermal growth factor receptor pathway substrate 15	Exon
chr1	51433616	51435489	1874	*	Intron (ENST00000371730.6/2060, intron 12 of 22)	1	51403429	51422104	18676	2	2060	ENST00000493793.1	-11512	ENSG00000085832	EPS15	epidermal growth factor receptor pathway substrate 15	Intron
chr1	51444424	51445210	787	*	Exon (ENST00000371730.6/2060, exon 11 of 23)	1	51458396	51465326	6931	2	2060	ENST00000464478.5	20116	ENSG00000085832	EPS15	epidermal growth factor receptor pathway substrate 15	Exon
chr1	51466792	51467202	411	*	Promoter (1-2kb)	1	51458396	51465326	6931	2	2060	ENST00000464478.5	-1466	ENSG00000085832	EPS15	epidermal growth factor receptor pathway substrate 15	Promoter
chr1	51479472	51480023	552	*	Intron (ENST00000371730.6/2060, intron 2 of 22)	1	51458396	51465326	6931	2	2060	ENST00000464478.5	-14146	ENSG00000085832	EPS15	epidermal growth factor receptor pathway substrate 15	Intron
chr1	51523788	51524405	618	*	Promoter (4-5kb)	1	51354263	51519266	165004	2	2060	ENST00000371733.8	-4522	ENSG00000085832	EPS15	epidermal growth factor receptor pathway substrate 15	Promoter
chr1	51567563	51568466	904	*	Promoter (8-9kb)	1	51577179	51788469	211291	1	114883	ENST00000371714.5	-8713	ENSG00000117859	OSBPL9	oxysterol binding protein like 9	Promoter
chr1	51624670	51625185	516	*	Intron (ENST00000371714.5/114883, intron 4 of 25)	1	51617114	51776912	159799	1	114883	ENST00000489990.5	7556	ENSG00000117859	OSBPL9	oxysterol binding protein like 9	Intron
chr1	51629081	51629435	355	*	Intron (ENST00000371714.5/114883, intron 4 of 25)	1	51617114	51776912	159799	1	114883	ENST00000489990.5	11967	ENSG00000117859	OSBPL9	oxysterol binding protein like 9	Intron
chr1	51657081	51657596	516	*	Intron (ENST00000371714.5/114883, intron 5 of 25)	1	51617114	51776912	159799	1	114883	ENST00000489990.5	39967	ENSG00000117859	OSBPL9	oxysterol binding protein like 9	Intron
chr1	51660705	51661549	845	*	Intron (ENST00000371714.5/114883, intron 5 of 25)	1	51617114	51776912	159799	1	114883	ENST00000489990.5	43591	ENSG00000117859	OSBPL9	oxysterol binding protein like 9	Intron
chr1	51736742	51738280	1539	*	Intron (ENST00000371714.5/114883, intron 7 of 25)	1	51730034	51788469	58436	1	114883	ENST00000486942.5	6708	ENSG00000117859	OSBPL9	oxysterol binding protein like 9	Intron
chr1	51749994	51751410	1417	*	Promoter (<=1kb)	1	51750154	51776918	26765	1	114883	ENST00000528603.5	0	ENSG00000117859	OSBPL9	oxysterol binding protein like 9	Promoter
chr1	51795059	51795484	426	*	Promoter (<=1kb)	1	51795211	51798409	3199	1	105378721	ENST00000591675.1	0	ENSG00000266993	LOC105378721	uncharacterized LOC105378721	Promoter
chr1	51808766	51809126	361	*	Intron (ENST00000440943.5/4898, intron 4 of 15)	1	51789191	51814071	24881	2	4898	ENST00000440943.5	4945	ENSG00000078618	NRDC	nardilysin convertase	Intron
chr1	51926803	51927257	455	*	Intron (ENST00000371655.4/5865, intron 4 of 4)	1	51789196	51878937	89742	2	4898	ENST00000544028.5	-47866	ENSG00000078618	NRDC	nardilysin convertase	Intron
chr1	51954035	51954314	280	*	Intron (ENST00000371655.4/5865, intron 2 of 4)	1	51907956	51990700	82745	2	5865	ENST00000371655.4	36386	ENSG00000169213	RAB3B	RAB3B, member RAS oncogene family	Intron
chr1	51963596	51964237	642	*	Intron (ENST00000371655.4/5865, intron 2 of 4)	1	51907956	51990700	82745	2	5865	ENST00000371655.4	26463	ENSG00000169213	RAB3B	RAB3B, member RAS oncogene family	Intron
chr1	52088994	52089504	511	*	3' UTR	1	52056332	52083500	27169	1	91408	ENST00000533836.1	32662	ENSG00000134717	BTF3L4	basic transcription factor 3 like 4	Exon
chr1	52111499	52112142	644	*	Distal Intergenic	1	52142089	52346634	204546	1	9372	ENST00000287727.8	-29947	ENSG00000157077	ZFYVE9	zinc finger FYVE-type containing 9	Intergenic
chr1	52212714	52214699	1986	*	Intron (ENST00000287727.8/9372, intron 1 of 18)	1	52142374	52346515	204142	1	9372	ENST00000357206.6	70340	ENSG00000157077	ZFYVE9	zinc finger FYVE-type containing 9	Intron
chr1	52234781	52235109	329	*	Intron (ENST00000287727.8/9372, intron 3 of 18)	1	52295895	52335207	39313	1	9372	ENST00000469134.1	-60786	ENSG00000157077	ZFYVE9	zinc finger FYVE-type containing 9	Intron
chr1	52275318	52275563	246	*	Intron (ENST00000287727.8/9372, intron 8 of 18)	1	52295895	52335207	39313	1	9372	ENST00000469134.1	-20332	ENSG00000157077	ZFYVE9	zinc finger FYVE-type containing 9	Intron
chr1	52327055	52328964	1910	*	Intron (ENST00000287727.8/9372, intron 13 of 18)	1	52345723	52354865	9143	2	200014	ENST00000470844.5	25901	ENSG00000154222	CC2D1B	coiled-coil and C2 domain containing 1B	Intron
chr1	52334191	52335202	1012	*	Exon (ENST00000287727.8/9372, exon 15 of 19)	1	52345723	52354865	9143	2	200014	ENST00000470844.5	19663	ENSG00000154222	CC2D1B	coiled-coil and C2 domain containing 1B	Exon
chr1	52350847	52351973	1127	*	3' UTR	1	52345723	52354865	9143	2	200014	ENST00000470844.5	2892	ENSG00000154222	CC2D1B	coiled-coil and C2 domain containing 1B	Exon
chr1	52423901	52424853	953	*	3' UTR	1	52423636	52431081	7446	2	23318	ENST00000471623.1	6228	ENSG00000134744	TUT4	terminal uridylyl transferase 4	Exon
chr1	52454248	52455054	807	*	Intron (ENST00000257177.9/23318, intron 20 of 29)	1	52460957	52461716	760	2	23318	ENST00000481528.1	6662	ENSG00000134744	TUT4	terminal uridylyl transferase 4	Intron
chr1	52504785	52505156	372	*	Intron (ENST00000257177.9/23318, intron 4 of 29)	1	52462178	52525930	63753	2	23318	ENST00000371541.5	20774	ENSG00000134744	TUT4	terminal uridylyl transferase 4	Intron
chr1	52518085	52518342	258	*	Intron (ENST00000257177.9/23318, intron 2 of 29)	1	52462178	52525930	63753	2	23318	ENST00000371541.5	7588	ENSG00000134744	TUT4	terminal uridylyl transferase 4	Intron
chr1	52573714	52575497	1784	*	Exon (ENST00000422983.1/ENST00000422983.1, exon 1 of 1)	1	52526050	52553487	27438	2	23318	ENST00000524582.1	-20227	ENSG00000134744	TUT4	terminal uridylyl transferase 4	Exon
chr1	52580861	52581574	714	*	Distal Intergenic	1	52602371	52609051	6681	1	2882	ENST00000361314.5	-20797	ENSG00000116157	GPX7	glutathione peroxidase 7	Intergenic
chr1	52588694	52589347	654	*	Distal Intergenic	1	52602371	52609051	6681	1	2882	ENST00000361314.5	-13024	ENSG00000116157	GPX7	glutathione peroxidase 7	Intergenic
chr1	52618208	52618630	423	*	Distal Intergenic	1	52633168	52657065	23898	1	348378	ENST00000517870.2	-14538	ENSG00000182183	SHISAL2A	shisa like 2A	Intergenic
chr1	52662492	52663296	805	*	Intron (ENST00000440303.5/348378, intron 3 of 4)	1	52633593	52667688	34096	1	348378	ENST00000424164.1	28899	ENSG00000182183	SHISAL2A	shisa like 2A	Intron
chr1	52708168	52709840	1673	*	Promoter (9-10kb)	1	52684449	52698347	13899	2	65260	ENST00000371538.5	-9821	ENSG00000162377	COA7	cytochrome c oxidase assembly factor 7	Promoter
chr1	52728468	52729117	650	*	Intron (ENST00000294353.7/79699, intron 1 of 13)	1	52726467	52816638	90172	1	79699	ENST00000545132.5	2001	ENSG00000162378	ZYG11B	zyg-11 family member B, cell cycle regulator	Intron
chr1	52734580	52735642	1063	*	Intron (ENST00000294353.7/79699, intron 1 of 13)	1	52726467	52816638	90172	1	79699	ENST00000545132.5	8113	ENSG00000162378	ZYG11B	zyg-11 family member B, cell cycle regulator	Intron
chr1	52744941	52745508	568	*	Intron (ENST00000294353.7/79699, intron 1 of 13)	1	52726467	52816638	90172	1	79699	ENST00000545132.5	18474	ENSG00000162378	ZYG11B	zyg-11 family member B, cell cycle regulator	Intron
chr1	52750271	52751249	979	*	Intron (ENST00000294353.7/79699, intron 1 of 13)	1	52726467	52816638	90172	1	79699	ENST00000545132.5	23804	ENSG00000162378	ZYG11B	zyg-11 family member B, cell cycle regulator	Intron
chr1	52756178	52756466	289	*	Exon (ENST00000294353.7/79699, exon 2 of 14)	1	52726467	52816638	90172	1	79699	ENST00000545132.5	29711	ENSG00000162378	ZYG11B	zyg-11 family member B, cell cycle regulator	Exon
chr1	52860422	52861025	604	*	5' UTR	1	52842760	52894998	52239	1	440590	ENST00000371528.2	17662	ENSG00000203995	ZYG11A	zyg-11 family member A, cell cycle regulator	Exon
chr1	52882432	52882930	499	*	Intron (ENST00000612017.4/440590, intron 10 of 13)	1	52896232	52904847	8616	2	55268	ENST00000479183.6	21917	ENSG00000121310	ECHDC2	enoyl-CoA hydratase domain containing 2	Intron
chr1	53017365	53017572	208	*	Intron (ENST00000371514.8/6342, intron 12 of 15)	1	53014974	53051610	36637	1	6342	ENST00000488965.1	2391	ENSG00000116171	SCP2	sterol carrier protein 2	Intron
chr1	53170880	53171301	422	*	Distal Intergenic	1	53196792	53214178	17387	1	1376	ENST00000636867.1	-25491	ENSG00000157184	CPT2	carnitine palmitoyltransferase 2	Intergenic
chr1	53283184	53284152	969	*	Promoter (6-7kb)	1	53245591	53277070	31480	2	7804	ENST00000653217.1	-6114	ENSG00000157193	LRP8	LDL receptor related protein 8	Promoter
chr1	53325862	53326930	1069	*	Promoter (<=1kb)	1	53246568	53327399	80832	2	7804	ENST00000658404.1	469	ENSG00000157193	LRP8	LDL receptor related protein 8	Promoter
chr1	53398061	53399542	1482	*	Distal Intergenic	1	53366668	53368245	1578	2	107984957	ENST00000449958.1	-29816	0	LINC02812	long intergenic non-protein coding RNA 2812	Intergenic
chr1	53423088	53423560	473	*	Intron (ENST00000563752.5/163742, intron 1 of 2)	1	53438711	53439569	859	2	163742	ENST00000562700.1	16009	ENSG00000236253	SLC25A3P1	solute carrier family 25 member 3 pseudogene 1	Intron
chr1	53446232	53446831	600	*	Promoter (6-7kb)	1	53438370	53440020	1651	2	163742	ENST00000569142.1	-6212	ENSG00000236253	SLC25A3P1	solute carrier family 25 member 3 pseudogene 1	Promoter
chr1	53568870	53569429	560	*	Intron (ENST00000312233.4/148979, intron 3 of 9)	1	53459976	53464679	4704	1	63948	ENST00000463126.1	108894	ENSG00000143006	DMRTB1	DMRT like family B with proline rich C-terminal 1	Intron
chr1	53623530	53623876	347	*	Intron (ENST00000312233.4/148979, intron 1 of 9)	1	53506237	53734204	227968	2	148979	ENST00000312233.4	110328	ENSG00000174332	GLIS1	GLIS family zinc finger 1	Intron
chr1	53766358	53767136	779	*	3' UTR	1	53506242	53738106	231865	2	148979	ENST00000628545.1	-28252	ENSG00000174332	GLIS1	GLIS family zinc finger 1	Exon
chr1	53767768	53768148	381	*	3' UTR	1	53506242	53738106	231865	2	148979	ENST00000628545.1	-29662	ENSG00000174332	GLIS1	GLIS family zinc finger 1	Exon
chr1	53879063	53880700	1638	*	Intron (ENST00000464950.6/54432, intron 3 of 10)	1	53851719	53889733	38015	2	54432	ENST00000464950.6	9033	ENSG00000058799	YIPF1	Yip1 domain family member 1	Intron
chr1	53896577	53897350	774	*	Intron (ENST00000534069.5/1733, intron 2 of 4)	1	53894211	53909999	15789	1	1733	ENST00000532493.5	2366	ENSG00000211452	DIO1	iodothyronine deiodinase 1	Intron
chr1	53945317	53946598	1282	*	Promoter (<=1kb)	1	53946085	53958252	12168	1	115353	ENST00000371368.5	0	ENSG00000116212	LRRC42	leucine rich repeat containing 42	Promoter
chr1	53971754	53972607	854	*	Distal Intergenic	1	53961953	53967733	5781	1	115353	ENST00000477905.1	9801	ENSG00000116212	LRRC42	leucine rich repeat containing 42	Intergenic
chr1	53999819	54000464	646	*	Distal Intergenic	1	54008739	54018172	9434	2	388633	ENST00000371362.7	17708	ENSG00000203985	LDLRAD1	low density lipoprotein receptor class A domain containing 1	Intergenic
chr1	54046441	54047300	860	*	Promoter (<=1kb)	1	54031663	54048013	16351	2	9528	ENST00000371348.5	713	ENSG00000116209	TMEM59	transmembrane protein 59	Promoter
chr1	54052547	54053914	1368	*	Promoter (<=1kb)	1	54053584	54112504	58921	1	127428	ENST00000648983.1	0	ENSG00000116205	TCEANC2	transcription elongation factor A N-terminal and central domain containing 2	Promoter
chr1	54087773	54087989	217	*	Intron (ENST00000648983.1/127428, intron 3 of 5)	1	54054134	54096493	42360	1	127428	ENST00000371331.1	33639	ENSG00000116205	TCEANC2	transcription elongation factor A N-terminal and central domain containing 2	Intron
chr1	54153043	54154368	1326	*	Promoter (<=1kb)	1	54138995	54153770	14776	2	200008	ENST00000371330.1	0	ENSG00000157211	CDCP2	CUB domain containing protein 2	Promoter
chr1	54272865	54274014	1150	*	Intron (ENST00000326956.12/23648, intron 2 of 13)	1	54239096	54257266	18171	2	23648	ENST00000420121.5	-15599	ENSG00000157216	SSBP3	single stranded DNA binding protein 3	Intron
chr1	54539248	54539650	403	*	Promoter (2-3kb)	1	54542257	54610124	67868	1	26027	ENST00000481208.5	-2607	ENSG00000162390	ACOT11	acyl-CoA thioesterase 11	Promoter
chr1	54690926	54691484	559	*	Intron (ENST00000339553.9/100527960, intron 15 of 18)	1	54686265	54695782	9518	1	374977	ENST00000493533.1	4661	ENSG00000184313	MROH7	maestro heat like repeat family member 7	Intron
chr1	54715298	54716998	1701	*	Promoter (<=1kb)	1	54715861	54742657	26797	1	7268	ENST00000371281.4	0	ENSG00000243725	TTC4	tetratricopeptide repeat domain 4	Promoter
chr1	54764111	54765081	971	*	Promoter (<=1kb)	1	54756898	54764523	7626	2	25973	ENST00000371279.4	0	ENSG00000162396	PARS2	prolyl-tRNA synthetase 2, mitochondrial	Promoter
chr1	54848006	54848224	219	*	Distal Intergenic	1	54871592	54886490	14899	2	1718	ENST00000650362.1	38266	ENSG00000116133	DHCR24	24-dehydrocholesterol reductase	Intergenic
chr1	54881007	54881785	779	*	Intron (ENST00000658428.1/ENST00000658428.1, intron 3 of 3)	1	54871592	54886490	14899	2	1718	ENST00000650362.1	4705	ENSG00000116133	DHCR24	24-dehydrocholesterol reductase	Intron
chr1	54882314	54883020	707	*	Exon (ENST00000648494.1/1718, exon 3 of 4)	1	54871592	54886490	14899	2	1718	ENST00000650362.1	3470	ENSG00000116133	DHCR24	24-dehydrocholesterol reductase	Exon
chr1	54888310	54888691	382	*	Promoter (1-2kb)	1	54875976	54887195	11220	2	1718	ENST00000648494.1	-1115	ENSG00000116133	DHCR24	24-dehydrocholesterol reductase	Promoter
chr1	54904256	54904934	679	*	Distal Intergenic	1	54875976	54887195	11220	2	1718	ENST00000648494.1	-17061	ENSG00000116133	DHCR24	24-dehydrocholesterol reductase	Intergenic
chr1	54934750	54935422	673	*	Distal Intergenic	1	54975195	54980452	5258	2	105378736	ENST00000641734.1	45030	ENSG00000284601	LOC105378736	uncharacterized LOC105378736	Intergenic
chr1	54936991	54937776	786	*	Distal Intergenic	1	54975195	54980452	5258	2	105378736	ENST00000641734.1	42676	ENSG00000284601	LOC105378736	uncharacterized LOC105378736	Intergenic
chr1	54955390	54956179	790	*	Distal Intergenic	1	54975195	54980452	5258	2	105378736	ENST00000641734.1	24273	ENSG00000284601	LOC105378736	uncharacterized LOC105378736	Intergenic
chr1	54976685	54977437	753	*	Intron (ENST00000641973.1/105378736, intron 3 of 3)	1	54975195	54980452	5258	2	105378736	ENST00000641734.1	3015	ENSG00000284601	LOC105378736	uncharacterized LOC105378736	Intron
chr1	55015912	55016917	1006	*	3' UTR	1	54998933	55017172	18240	1	7809	ENST00000651561.1	16979	ENSG00000162399	BSND	barttin CLCNK type accessory subunit beta	Exon
chr1	55080516	55080830	315	*	Promoter (5-6kb)	1	55071273	55075499	4227	2	23358	ENST00000484447.5	-5017	ENSG00000162402	USP24	ubiquitin specific peptidase 24	Promoter
chr1	55092177	55092955	779	*	Exon (ENST00000294383.7/23358, exon 53 of 68)	1	55093553	55095319	1767	2	23358	ENST00000482197.1	2364	ENSG00000162402	USP24	ubiquitin specific peptidase 24	Exon
chr1	55104609	55105266	658	*	Promoter (9-10kb)	1	55093553	55095319	1767	2	23358	ENST00000482197.1	-9290	ENSG00000162402	USP24	ubiquitin specific peptidase 24	Promoter
chr1	55116226	55117021	796	*	Intron (ENST00000294383.7/23358, intron 38 of 67)	1	55093553	55095319	1767	2	23358	ENST00000482197.1	-20907	ENSG00000162402	USP24	ubiquitin specific peptidase 24	Intron
chr1	55117854	55118304	451	*	Intron (ENST00000294383.7/23358, intron 38 of 67)	1	55093553	55095319	1767	2	23358	ENST00000482197.1	-22535	ENSG00000162402	USP24	ubiquitin specific peptidase 24	Intron
chr1	55140258	55140955	698	*	Intron (ENST00000294383.7/23358, intron 24 of 67)	1	55147649	55153917	6269	2	23358	ENST00000634589.1	12962	ENSG00000162402	USP24	ubiquitin specific peptidase 24	Intron
chr1	55151892	55152658	767	*	Promoter (1-2kb)	1	55147649	55153917	6269	2	23358	ENST00000634589.1	1259	ENSG00000162402	USP24	ubiquitin specific peptidase 24	Promoter
chr1	55155775	55156533	759	*	Promoter (1-2kb)	1	55147649	55153917	6269	2	23358	ENST00000634589.1	-1858	ENSG00000162402	USP24	ubiquitin specific peptidase 24	Promoter
chr1	55171563	55172008	446	*	Exon (ENST00000294383.7/23358, exon 5 of 68)	1	55147649	55153917	6269	2	23358	ENST00000634589.1	-17646	ENSG00000162402	USP24	ubiquitin specific peptidase 24	Exon
chr1	55174306	55174829	524	*	Intron (ENST00000294383.7/23358, intron 3 of 67)	1	55147649	55153917	6269	2	23358	ENST00000634589.1	-20389	ENSG00000162402	USP24	ubiquitin specific peptidase 24	Intron
chr1	55187355	55188303	949	*	Intron (ENST00000294383.7/23358, intron 1 of 67)	1	55066359	55215364	149006	2	23358	ENST00000294383.7	27061	ENSG00000162402	USP24	ubiquitin specific peptidase 24	Intron
chr1	55188885	55189674	790	*	Intron (ENST00000294383.7/23358, intron 1 of 67)	1	55066359	55215364	149006	2	23358	ENST00000294383.7	25690	ENSG00000162402	USP24	ubiquitin specific peptidase 24	Intron
chr1	55204532	55205417	886	*	Intron (ENST00000294383.7/23358, intron 1 of 67)	1	55066359	55215364	149006	2	23358	ENST00000294383.7	9947	ENSG00000162402	USP24	ubiquitin specific peptidase 24	Intron
chr1	55206023	55207060	1038	*	Intron (ENST00000294383.7/23358, intron 1 of 67)	1	55066359	55215364	149006	2	23358	ENST00000294383.7	8304	ENSG00000162402	USP24	ubiquitin specific peptidase 24	Intron
chr1	55212413	55213221	809	*	Intron (ENST00000294383.7/23358, intron 1 of 67)	1	55066359	55215364	149006	2	23358	ENST00000294383.7	2143	ENSG00000162402	USP24	ubiquitin specific peptidase 24	Intron
chr1	55277308	55277959	652	*	Intron (ENST00000643232.1/109729135, intron 1 of 1)	1	55225641	55225723	83	1	100616272	ENST00000581938.1	51667	ENSG00000265822	MIR4422	microRNA 4422	Intron
chr1	55294697	55294896	200	*	Intron (ENST00000643232.1/109729135, intron 1 of 1)	1	55225641	55225723	83	1	100616272	ENST00000581938.1	69056	ENSG00000265822	MIR4422	microRNA 4422	Intron
chr1	55392003	55392784	782	*	Intron (ENST00000643167.1/ENST00000643167.1, intron 1 of 3)	1	55225641	55225723	83	1	100616272	ENST00000581938.1	166362	ENSG00000265822	MIR4422	microRNA 4422	Intron
chr1	55404337	55404924	588	*	Intron (ENST00000643167.1/ENST00000643167.1, intron 1 of 3)	1	55225641	55225723	83	1	100616272	ENST00000581938.1	178696	ENSG00000265822	MIR4422	microRNA 4422	Intron
chr1	55437790	55438247	458	*	Intron (ENST00000643167.1/ENST00000643167.1, intron 1 of 3)	1	55225641	55225723	83	1	100616272	ENST00000581938.1	212149	ENSG00000265822	MIR4422	microRNA 4422	Intron
chr1	55503790	55504120	331	*	Intron (ENST00000643167.1/ENST00000643167.1, intron 1 of 3)	1	55225641	55225723	83	1	100616272	ENST00000581938.1	278149	ENSG00000265822	MIR4422	microRNA 4422	Intron
chr1	55539845	55540426	582	*	Intron (ENST00000643167.1/ENST00000643167.1, intron 1 of 3)	1	55823816	56070513	246698	1	105378737	ENST00000646266.1	-283390	0	LOC105378737	uncharacterized LOC105378737	Intron
chr1	55580534	55581722	1189	*	Exon (ENST00000422374.1/ENST00000422374.1, exon 1 of 3)	1	55823816	56070513	246698	1	105378737	ENST00000646266.1	-242094	0	LOC105378737	uncharacterized LOC105378737	Exon
chr1	55631611	55632598	988	*	Intron (ENST00000643167.1/ENST00000643167.1, intron 2 of 3)	1	55823816	56070513	246698	1	105378737	ENST00000646266.1	-191218	0	LOC105378737	uncharacterized LOC105378737	Intron
chr1	55662318	55662776	459	*	Intron (ENST00000643167.1/ENST00000643167.1, intron 2 of 3)	1	55823816	56070513	246698	1	105378737	ENST00000646266.1	-161040	0	LOC105378737	uncharacterized LOC105378737	Intron
chr1	55677812	55678011	200	*	Intron (ENST00000643167.1/ENST00000643167.1, intron 3 of 3)	1	55823816	56070513	246698	1	105378737	ENST00000646266.1	-145805	0	LOC105378737	uncharacterized LOC105378737	Intron
chr1	55679509	55680315	807	*	Intron (ENST00000643167.1/ENST00000643167.1, intron 3 of 3)	1	55823816	56070513	246698	1	105378737	ENST00000646266.1	-143501	0	LOC105378737	uncharacterized LOC105378737	Intron
chr1	55724522	55725347	826	*	Intron (ENST00000643167.1/ENST00000643167.1, intron 3 of 3)	1	55823816	56070513	246698	1	105378737	ENST00000646266.1	-98469	0	LOC105378737	uncharacterized LOC105378737	Intron
chr1	55741238	55741786	549	*	Intron (ENST00000643167.1/ENST00000643167.1, intron 3 of 3)	1	55823816	56070513	246698	1	105378737	ENST00000646266.1	-82030	0	LOC105378737	uncharacterized LOC105378737	Intron
chr1	55781793	55782528	736	*	Intron (ENST00000643167.1/ENST00000643167.1, intron 3 of 3)	1	55823816	56070513	246698	1	105378737	ENST00000646266.1	-41288	0	LOC105378737	uncharacterized LOC105378737	Intron
chr1	55795568	55796135	568	*	Intron (ENST00000643167.1/ENST00000643167.1, intron 3 of 3)	1	55823816	56070513	246698	1	105378737	ENST00000646266.1	-27681	0	LOC105378737	uncharacterized LOC105378737	Intron
chr1	55821043	55821515	473	*	Promoter (2-3kb)	1	55823816	56070513	246698	1	105378737	ENST00000646266.1	-2301	0	LOC105378737	uncharacterized LOC105378737	Promoter
chr1	55833164	55833554	391	*	Promoter (<=1kb)	1	55832350	56059531	227182	1	105378737	ENST00000661225.1	814	0	LOC105378737	uncharacterized LOC105378737	Promoter
chr1	55867885	55868503	619	*	Promoter (<=1kb)	1	55868254	55950118	81865	1	105378738	ENST00000648749.1	0	ENSG00000233079	LINC01755	long intergenic non-protein coding RNA 1755	Promoter
chr1	55880409	55880948	540	*	Intron (ENST00000646266.1/105378737, intron 3 of 11)	1	55868254	55950118	81865	1	105378738	ENST00000648749.1	12155	ENSG00000233079	LINC01755	long intergenic non-protein coding RNA 1755	Intron
chr1	55890485	55891353	869	*	Intron (ENST00000646266.1/105378737, intron 3 of 11)	1	55868254	55950118	81865	1	105378738	ENST00000648749.1	22231	ENSG00000233079	LINC01755	long intergenic non-protein coding RNA 1755	Intron
chr1	55974778	55975379	602	*	Exon (ENST00000646266.1/105378737, exon 5 of 12)	1	55945087	55950119	5033	1	105378738	ENST00000455010.1	29691	ENSG00000233079	LINC01755	long intergenic non-protein coding RNA 1755	Exon
chr1	55979509	55980090	582	*	Intron (ENST00000646266.1/105378737, intron 6 of 11)	1	55945087	55950119	5033	1	105378738	ENST00000455010.1	34422	ENSG00000233079	LINC01755	long intergenic non-protein coding RNA 1755	Intron
chr1	56100199	56100419	221	*	Distal Intergenic	1	55945087	55950119	5033	1	105378738	ENST00000455010.1	155112	ENSG00000233079	LINC01755	long intergenic non-protein coding RNA 1755	Intergenic
chr1	56103080	56103509	430	*	Distal Intergenic	1	55945087	55950119	5033	1	105378738	ENST00000455010.1	157993	ENSG00000233079	LINC01755	long intergenic non-protein coding RNA 1755	Intergenic
chr1	56122177	56122384	208	*	Distal Intergenic	1	55945087	55950119	5033	1	105378738	ENST00000455010.1	177090	ENSG00000233079	LINC01755	long intergenic non-protein coding RNA 1755	Intergenic
chr1	56173007	56173265	259	*	Exon (ENST00000641333.1/ENST00000641333.1, exon 1 of 5)	1	55945087	55950119	5033	1	105378738	ENST00000455010.1	227920	ENSG00000233079	LINC01755	long intergenic non-protein coding RNA 1755	Exon
chr1	56189845	56190256	412	*	Intron (ENST00000641611.1/ENST00000641611.1, intron 3 of 7)	1	56414935	56415966	1032	1	105378744	ENST00000451914.2	-224679	ENSG00000223956	LINC01767	long intergenic non-protein coding RNA 1767	Intron
chr1	56210438	56210855	418	*	Intron (ENST00000641611.1/ENST00000641611.1, intron 3 of 7)	1	56414935	56415966	1032	1	105378744	ENST00000451914.2	-204080	ENSG00000223956	LINC01767	long intergenic non-protein coding RNA 1767	Intron
chr1	56215763	56216370	608	*	Intron (ENST00000641611.1/ENST00000641611.1, intron 3 of 7)	1	56414935	56415966	1032	1	105378744	ENST00000451914.2	-198565	ENSG00000223956	LINC01767	long intergenic non-protein coding RNA 1767	Intron
chr1	56247015	56247574	560	*	Intron (ENST00000641611.1/ENST00000641611.1, intron 2 of 7)	1	56414935	56415966	1032	1	105378744	ENST00000451914.2	-167361	ENSG00000223956	LINC01767	long intergenic non-protein coding RNA 1767	Intron
chr1	56301316	56301714	399	*	Intron (ENST00000641611.1/ENST00000641611.1, intron 1 of 7)	1	56414935	56415966	1032	1	105378744	ENST00000451914.2	-113221	ENSG00000223956	LINC01767	long intergenic non-protein coding RNA 1767	Intron
chr1	56309722	56310247	526	*	Intron (ENST00000641611.1/ENST00000641611.1, intron 1 of 7)	1	56414935	56415966	1032	1	105378744	ENST00000451914.2	-104688	ENSG00000223956	LINC01767	long intergenic non-protein coding RNA 1767	Intron
chr1	56330426	56331003	578	*	Intron (ENST00000641611.1/ENST00000641611.1, intron 1 of 7)	1	56414935	56415966	1032	1	105378744	ENST00000451914.2	-83932	ENSG00000223956	LINC01767	long intergenic non-protein coding RNA 1767	Intron
chr1	56349638	56350104	467	*	Intron (ENST00000641611.1/ENST00000641611.1, intron 1 of 7)	1	56414935	56415966	1032	1	105378744	ENST00000451914.2	-64831	ENSG00000223956	LINC01767	long intergenic non-protein coding RNA 1767	Intron
chr1	56362954	56363697	744	*	Intron (ENST00000641611.1/ENST00000641611.1, intron 1 of 7)	1	56414935	56415966	1032	1	105378744	ENST00000451914.2	-51238	ENSG00000223956	LINC01767	long intergenic non-protein coding RNA 1767	Intron
chr1	56412421	56412640	220	*	Promoter (2-3kb)	1	56414935	56415966	1032	1	105378744	ENST00000451914.2	-2295	ENSG00000223956	LINC01767	long intergenic non-protein coding RNA 1767	Promoter
chr1	56421548	56422886	1339	*	Intron (ENST00000641494.1/8613, intron 3 of 5)	1	56415064	56415962	899	1	105378744	ENST00000635434.1	6484	ENSG00000223956	LINC01767	long intergenic non-protein coding RNA 1767	Intron
chr1	56484681	56485158	478	*	Intron (ENST00000641494.1/8613, intron 2 of 5)	1	56173433	56512039	338607	2	8613	ENST00000641494.1	26881	ENSG00000162407	PLPP3	phospholipid phosphatase 3	Intron
chr1	56488618	56488875	258	*	Intron (ENST00000641494.1/8613, intron 2 of 5)	1	56173433	56512039	338607	2	8613	ENST00000641494.1	23164	ENSG00000162407	PLPP3	phospholipid phosphatase 3	Intron
chr1	56551181	56552037	857	*	Intron (ENST00000371250.4/8613, intron 1 of 5)	1	56248294	56524495	276202	2	8613	ENST00000642129.1	-26686	ENSG00000162407	PLPP3	phospholipid phosphatase 3	Intron
chr1	56562986	56563543	558	*	Intron (ENST00000371250.4/8613, intron 1 of 5)	1	56494761	56579563	84803	2	8613	ENST00000371250.4	16020	ENSG00000162407	PLPP3	phospholipid phosphatase 3	Intron
chr1	56610670	56611163	494	*	Intron (ENST00000461655.1/8613, intron 2 of 3)	1	56494761	56579563	84803	2	8613	ENST00000371250.4	-31107	ENSG00000162407	PLPP3	phospholipid phosphatase 3	Intron
chr1	56616940	56617783	844	*	Intron (ENST00000461655.1/8613, intron 2 of 3)	1	56579168	56645272	66105	2	101929935	ENST00000476206.1	27489	0	LOC101929935	uncharacterized LOC101929935	Intron
chr1	56625897	56626971	1075	*	Intron (ENST00000461655.1/8613, intron 2 of 3)	1	56579168	56645272	66105	2	101929935	ENST00000476206.1	18301	0	LOC101929935	uncharacterized LOC101929935	Intron
chr1	56627185	56627485	301	*	Intron (ENST00000461655.1/8613, intron 2 of 3)	1	56579168	56645272	66105	2	101929935	ENST00000476206.1	17787	0	LOC101929935	uncharacterized LOC101929935	Intron
chr1	56631022	56631344	323	*	Intron (ENST00000461655.1/8613, intron 2 of 3)	1	56579168	56645272	66105	2	101929935	ENST00000476206.1	13928	0	LOC101929935	uncharacterized LOC101929935	Intron
chr1	56632896	56633577	682	*	Intron (ENST00000461655.1/8613, intron 2 of 3)	1	56579168	56645272	66105	2	101929935	ENST00000476206.1	11695	0	LOC101929935	uncharacterized LOC101929935	Intron
chr1	56638310	56639335	1026	*	Intron (ENST00000461655.1/8613, intron 2 of 3)	1	56579168	56645272	66105	2	101929935	ENST00000476206.1	5937	0	LOC101929935	uncharacterized LOC101929935	Intron
chr1	56647060	56647299	240	*	Promoter (1-2kb)	1	56645388	56715334	69947	1	5563	ENST00000610361.1	1672	ENSG00000162409	PRKAA2	protein kinase AMP-activated catalytic subunit alpha 2	Promoter
chr1	56665428	56665785	358	*	Intron (ENST00000371244.9/5563, intron 1 of 8)	1	56645388	56715334	69947	1	5563	ENST00000610361.1	20040	ENSG00000162409	PRKAA2	protein kinase AMP-activated catalytic subunit alpha 2	Intron
chr1	56686238	56686642	405	*	Intron (ENST00000371244.9/5563, intron 2 of 8)	1	56719650	56720856	1207	2	199920	ENST00000497991.1	34214	ENSG00000187889	FYB2	FYN binding protein 2	Intron
chr1	56732379	56732995	617	*	Intron (ENST00000343433.7/199920, intron 15 of 19)	1	56726548	56737647	11100	2	199920	ENST00000371240.3	4652	ENSG00000187889	FYB2	FYN binding protein 2	Intron
chr1	56759954	56760435	482	*	Promoter (1-2kb)	1	56718871	56762013	43143	2	199920	ENST00000493000.5	1578	ENSG00000187889	FYB2	FYN binding protein 2	Promoter
chr1	56780099	56780462	364	*	Intron (ENST00000343433.7/199920, intron 4 of 19)	1	56718871	56762013	43143	2	199920	ENST00000493000.5	-18086	ENSG00000187889	FYB2	FYN binding protein 2	Intron
chr1	56795199	56795398	200	*	Intron (ENST00000343433.7/199920, intron 1 of 19)	1	56718789	56819404	100616	2	199920	ENST00000343433.7	24006	ENSG00000187889	FYB2	FYN binding protein 2	Intron
chr1	56797956	56798716	761	*	Intron (ENST00000343433.7/199920, intron 1 of 19)	1	56718789	56819404	100616	2	199920	ENST00000343433.7	20688	ENSG00000187889	FYB2	FYN binding protein 2	Intron
chr1	56824948	56825301	354	*	Promoter (5-6kb)	1	56726544	56819696	93153	2	199920	ENST00000484327.1	-5252	ENSG00000187889	FYB2	FYN binding protein 2	Promoter
chr1	56830727	56832796	2070	*	Distal Intergenic	1	56726544	56819696	93153	2	199920	ENST00000484327.1	-11031	ENSG00000187889	FYB2	FYN binding protein 2	Intergenic
chr1	56863245	56863559	315	*	Intron (ENST00000361249.4/731, intron 1 of 10)	1	56854797	56918223	63427	1	731	ENST00000361249.4	8448	ENSG00000157131	C8A	complement C8 alpha chain	Intron
chr1	57101266	57101665	400	*	Intron (ENST00000371236.7/1600, intron 4 of 14)	1	57071178	57136583	65406	2	1600	ENST00000489267.1	34918	ENSG00000173406	DAB1	DAB adaptor protein 1	Intron
chr1	57112050	57113126	1077	*	Intron (ENST00000371236.7/1600, intron 4 of 14)	1	57071178	57136583	65406	2	1600	ENST00000489267.1	23457	ENSG00000173406	DAB1	DAB adaptor protein 1	Intron
chr1	57124087	57125321	1235	*	Intron (ENST00000371236.7/1600, intron 4 of 14)	1	57071178	57136583	65406	2	1600	ENST00000489267.1	11262	ENSG00000173406	DAB1	DAB adaptor protein 1	Intron
chr1	57134873	57135573	701	*	Promoter (1-2kb)	1	57071178	57136583	65406	2	1600	ENST00000489267.1	1010	ENSG00000173406	DAB1	DAB adaptor protein 1	Promoter
chr1	57160126	57160448	323	*	Intron (ENST00000371236.7/1600, intron 2 of 14)	1	57071178	57136583	65406	2	1600	ENST00000489267.1	-23543	ENSG00000173406	DAB1	DAB adaptor protein 1	Intron
chr1	57204709	57205834	1126	*	Intron (ENST00000371236.7/1600, intron 2 of 14)	1	57071178	57136583	65406	2	1600	ENST00000489267.1	-68126	ENSG00000173406	DAB1	DAB adaptor protein 1	Intron
chr1	57221985	57222558	574	*	Intron (ENST00000371236.7/1600, intron 2 of 14)	1	57010695	57291065	280371	2	1600	ENST00000371231.5	68507	ENSG00000173406	DAB1	DAB adaptor protein 1	Intron
chr1	57236843	57237784	942	*	Intron (ENST00000371236.7/1600, intron 2 of 14)	1	57010695	57291065	280371	2	1600	ENST00000371231.5	53281	ENSG00000173406	DAB1	DAB adaptor protein 1	Intron
chr1	57294289	57294520	232	*	Promoter (3-4kb)	1	56994782	57291168	296387	2	1600	ENST00000414851.6	-3121	ENSG00000173406	DAB1	DAB adaptor protein 1	Promoter
chr1	57350699	57350898	200	*	Intron (ENST00000371236.7/1600, intron 1 of 14)	1	57145417	57307364	161948	2	1600	ENST00000473821.1	-43335	ENSG00000173406	DAB1	DAB adaptor protein 1	Intron
chr1	57357995	57358756	762	*	Intron (ENST00000371236.7/1600, intron 1 of 14)	1	57145417	57307364	161948	2	1600	ENST00000473821.1	-50631	ENSG00000173406	DAB1	DAB adaptor protein 1	Intron
chr1	57382151	57383110	960	*	Intron (ENST00000371236.7/1600, intron 1 of 14)	1	57070734	57424057	353324	2	1600	ENST00000371230.1	40947	ENSG00000173406	DAB1	DAB adaptor protein 1	Intron
chr1	57403760	57404284	525	*	Intron (ENST00000371236.7/1600, intron 1 of 14)	1	57070734	57424057	353324	2	1600	ENST00000371230.1	19773	ENSG00000173406	DAB1	DAB adaptor protein 1	Intron
chr1	57409764	57410704	941	*	Intron (ENST00000371236.7/1600, intron 1 of 14)	1	57070734	57424057	353324	2	1600	ENST00000371230.1	13353	ENSG00000173406	DAB1	DAB adaptor protein 1	Intron
chr1	57473712	57474953	1242	*	Intron (ENST00000485760.5/1600, intron 7 of 20)	1	56994778	57424060	429283	2	1600	ENST00000371236.7	-49652	ENSG00000173406	DAB1	DAB adaptor protein 1	Intron
chr1	57489172	57490149	978	*	Intron (ENST00000485760.5/1600, intron 7 of 20)	1	56994778	57424060	429283	2	1600	ENST00000371236.7	-65112	ENSG00000173406	DAB1	DAB adaptor protein 1	Intron
chr1	57538733	57539985	1253	*	Intron (ENST00000485760.5/1600, intron 7 of 20)	1	56994778	57424060	429283	2	1600	ENST00000371236.7	-114673	ENSG00000173406	DAB1	DAB adaptor protein 1	Intron
chr1	57549401	57550033	633	*	Intron (ENST00000485760.5/1600, intron 7 of 20)	1	56994778	57424060	429283	2	1600	ENST00000371236.7	-125341	ENSG00000173406	DAB1	DAB adaptor protein 1	Intron
chr1	57554098	57554953	856	*	Intron (ENST00000485760.5/1600, intron 7 of 20)	1	56994778	57424060	429283	2	1600	ENST00000371236.7	-130038	ENSG00000173406	DAB1	DAB adaptor protein 1	Intron
chr1	57611229	57611737	509	*	Intron (ENST00000485760.5/1600, intron 7 of 20)	1	56994778	57424060	429283	2	1600	ENST00000371236.7	-187169	ENSG00000173406	DAB1	DAB adaptor protein 1	Intron
chr1	57645512	57645712	201	*	Intron (ENST00000485760.5/1600, intron 7 of 20)	1	57860532	57862803	2272	1	101926890	ENST00000585589.5	-214820	ENSG00000226759	DAB1-AS1	DAB1 antisense RNA 1	Intron
chr1	57678335	57678670	336	*	Intron (ENST00000485760.5/1600, intron 6 of 20)	1	57860532	57862803	2272	1	101926890	ENST00000585589.5	-181862	ENSG00000226759	DAB1-AS1	DAB1 antisense RNA 1	Intron
chr1	57687164	57687735	572	*	Intron (ENST00000485760.5/1600, intron 6 of 20)	1	57860532	57862803	2272	1	101926890	ENST00000585589.5	-172797	ENSG00000226759	DAB1-AS1	DAB1 antisense RNA 1	Intron
chr1	57748707	57749221	515	*	Intron (ENST00000485760.5/1600, intron 6 of 20)	1	57860532	57862803	2272	1	101926890	ENST00000585589.5	-111311	ENSG00000226759	DAB1-AS1	DAB1 antisense RNA 1	Intron
chr1	57758681	57758911	231	*	Intron (ENST00000485760.5/1600, intron 6 of 20)	1	57860532	57862803	2272	1	101926890	ENST00000585589.5	-101621	ENSG00000226759	DAB1-AS1	DAB1 antisense RNA 1	Intron
chr1	57817865	57818118	254	*	Intron (ENST00000485760.5/1600, intron 6 of 20)	1	57860532	57862803	2272	1	101926890	ENST00000585589.5	-42414	ENSG00000226759	DAB1-AS1	DAB1 antisense RNA 1	Intron
chr1	57831629	57832097	469	*	Intron (ENST00000485760.5/1600, intron 6 of 20)	1	57860532	57862803	2272	1	101926890	ENST00000585589.5	-28435	ENSG00000226759	DAB1-AS1	DAB1 antisense RNA 1	Intron
chr1	57847914	57848121	208	*	Intron (ENST00000485760.5/1600, intron 6 of 20)	1	57860532	57862803	2272	1	101926890	ENST00000585589.5	-12411	ENSG00000226759	DAB1-AS1	DAB1 antisense RNA 1	Intron
chr1	57964694	57965089	396	*	Intron (ENST00000485760.5/1600, intron 5 of 20)	1	57826071	57884085	58015	2	1600	ENST00000477280.1	-80609	ENSG00000173406	DAB1	DAB adaptor protein 1	Intron
chr1	58153384	58153912	529	*	Intron (ENST00000485760.5/1600, intron 4 of 20)	1	57826071	57884085	58015	2	1600	ENST00000477280.1	-269299	ENSG00000173406	DAB1	DAB adaptor protein 1	Intron
chr1	58243301	58243612	312	*	Intron (ENST00000485760.5/1600, intron 4 of 20)	1	58462552	58506199	43648	2	115209	ENST00000460671.1	262587	ENSG00000162600	OMA1	OMA1 zinc metallopeptidase	Intron
chr1	58353662	58354087	426	*	Intron (ENST00000485760.5/1600, intron 3 of 20)	1	58462552	58506199	43648	2	115209	ENST00000460671.1	152112	ENSG00000162600	OMA1	OMA1 zinc metallopeptidase	Intron
chr1	58394409	58394616	208	*	Intron (ENST00000485760.5/1600, intron 3 of 20)	1	58462552	58506199	43648	2	115209	ENST00000460671.1	111583	ENSG00000162600	OMA1	OMA1 zinc metallopeptidase	Intron
chr1	58395233	58396029	797	*	Intron (ENST00000485760.5/1600, intron 3 of 20)	1	58462552	58506199	43648	2	115209	ENST00000460671.1	110170	ENSG00000162600	OMA1	OMA1 zinc metallopeptidase	Intron
chr1	58411983	58412970	988	*	Intron (ENST00000485760.5/1600, intron 3 of 20)	1	58462552	58506199	43648	2	115209	ENST00000460671.1	93229	ENSG00000162600	OMA1	OMA1 zinc metallopeptidase	Intron
chr1	58474555	58474882	328	*	Intron (ENST00000485760.5/1600, intron 3 of 20)	1	58462552	58506199	43648	2	115209	ENST00000460671.1	31317	ENSG00000162600	OMA1	OMA1 zinc metallopeptidase	Intron
chr1	58509041	58509381	341	*	Promoter (2-3kb)	1	58462552	58506199	43648	2	115209	ENST00000460671.1	-2842	ENSG00000162600	OMA1	OMA1 zinc metallopeptidase	Promoter
chr1	58532091	58532763	673	*	Promoter (1-2kb)	1	58415384	58530662	115279	2	115209	ENST00000467509.5	-1429	ENSG00000162600	OMA1	OMA1 zinc metallopeptidase	Promoter
chr1	58545996	58547050	1055	*	Promoter (<=1kb)	1	58480719	58546726	66008	2	115209	ENST00000371226.8	0	ENSG00000162600	OMA1	OMA1 zinc metallopeptidase	Promoter
chr1	58684826	58685380	555	*	Promoter (2-3kb)	1	58676772	58681896	5125	2	114803	ENST00000481973.1	-2930	ENSG00000162601	MYSM1	Myb like, SWIRM and MPN domains 1	Promoter
chr1	58709382	58709848	467	*	Promoter (5-6kb)	1	58715609	58759623	44015	1	112268263	ENST00000637377.1	-5761	0	LOC112268263	uncharacterized LOC112268263	Promoter
chr1	58723740	58724553	814	*	Intron (ENST00000637377.1/112268263, intron 3 of 6)	1	58718420	58771295	52876	1	105378751	ENST00000636386.1	5320	0	LOC105378751	uncharacterized LOC105378751	Intron
chr1	58727339	58728373	1035	*	Intron (ENST00000637377.1/112268263, intron 3 of 6)	1	58718420	58771295	52876	1	105378751	ENST00000636386.1	8919	0	LOC105378751	uncharacterized LOC105378751	Intron
chr1	58748729	58749086	358	*	Intron (ENST00000637377.1/112268263, intron 3 of 6)	1	58718420	58771295	52876	1	105378751	ENST00000636386.1	30309	0	LOC105378751	uncharacterized LOC105378751	Intron
chr1	58754985	58756172	1188	*	Intron (ENST00000637377.1/112268263, intron 4 of 6)	1	58780791	58784047	3257	2	3725	ENST00000371222.4	27875	ENSG00000177606	JUN	Jun proto-oncogene, AP-1 transcription factor subunit	Intron
chr1	58762440	58763552	1113	*	Intron (ENST00000636386.1/105378751, intron 1 of 3)	1	58780791	58784047	3257	2	3725	ENST00000371222.4	20495	ENSG00000177606	JUN	Jun proto-oncogene, AP-1 transcription factor subunit	Intron
chr1	58764146	58764782	637	*	Intron (ENST00000636386.1/105378751, intron 1 of 3)	1	58780791	58784047	3257	2	3725	ENST00000371222.4	19265	ENSG00000177606	JUN	Jun proto-oncogene, AP-1 transcription factor subunit	Intron
chr1	58779577	58780425	849	*	Intron (ENST00000678696.1/ENST00000678696.1, intron 1 of 3)	1	58780791	58784047	3257	2	3725	ENST00000371222.4	3622	ENSG00000177606	JUN	Jun proto-oncogene, AP-1 transcription factor subunit	Intron
chr1	58783278	58785572	2295	*	Promoter (<=1kb)	1	58785128	58888416	103289	1	100131060	ENST00000653297.1	0	0	LINC01135	long intergenic non-protein coding RNA 1135	Promoter
chr1	58818832	58819360	529	*	Intron (ENST00000653297.1/100131060, intron 1 of 1)	1	58785156	58815895	30740	1	101926907	ENST00000669294.1	33676	0	LOC101926907	uncharacterized LOC101926907	Intron
chr1	58858470	58858797	328	*	Intron (ENST00000653297.1/100131060, intron 1 of 1)	1	58882872	58885662	2791	2	105378753	ENST00000634986.1	26865	ENSG00000232453	LINC02777	long intergenic non-protein coding RNA 2777	Intron
chr1	58874613	58875408	796	*	Intron (ENST00000653297.1/100131060, intron 1 of 1)	1	58882872	58885662	2791	2	105378753	ENST00000634986.1	10254	ENSG00000232453	LINC02777	long intergenic non-protein coding RNA 2777	Intron
chr1	58903287	58904323	1037	*	Promoter (<=1kb)	1	58882872	58903679	20808	2	105378753	ENST00000635492.1	0	ENSG00000232453	LINC02777	long intergenic non-protein coding RNA 2777	Promoter
chr1	59078768	59078967	200	*	Intron (ENST00000634502.1/101926925, intron 12 of 13)	1	59056660	59104116	47457	1	101926925	ENST00000662910.1	22108	0	LINC01358	long intergenic non-protein coding RNA 1358	Intron
chr1	59127894	59129385	1492	*	Intron (ENST00000634569.1/101926925, intron 5 of 5)	1	59132473	59146827	14355	2	729467	ENST00000587839.2	17442	ENSG00000224609	HSD52	uncharacterized LOC729467	Intron
chr1	59152608	59153214	607	*	Promoter (1-2kb)	1	59132473	59151241	18769	2	729467	ENST00000631064.2	-1367	ENSG00000224609	HSD52	uncharacterized LOC729467	Promoter
chr1	59166540	59166976	437	*	Intron (ENST00000625548.1/ENST00000625548.1, intron 1 of 4)	1	59132473	59151241	18769	2	729467	ENST00000631064.2	-15299	ENSG00000224609	HSD52	uncharacterized LOC729467	Intron
chr1	59173129	59174196	1068	*	Intron (ENST00000625548.1/ENST00000625548.1, intron 1 of 4)	1	59132473	59151241	18769	2	729467	ENST00000631064.2	-21888	ENSG00000224609	HSD52	uncharacterized LOC729467	Intron
chr1	59189861	59190391	531	*	Intron (ENST00000625548.1/ENST00000625548.1, intron 2 of 4)	1	59132514	59198621	66108	2	729467	ENST00000436225.1	8230	ENSG00000224609	HSD52	uncharacterized LOC729467	Intron
chr1	59258576	59259143	568	*	Intron (ENST00000647858.1/105378756, intron 3 of 4)	1	59291731	59295992	4262	2	105378756	ENST00000665577.1	36849	0	FGGY-DT	FGGY divergent transcript	Intron
chr1	59270645	59271128	484	*	Intron (ENST00000647858.1/105378756, intron 3 of 4)	1	59291731	59295992	4262	2	105378756	ENST00000665577.1	24864	0	FGGY-DT	FGGY divergent transcript	Intron
chr1	59295254	59295785	532	*	Promoter (<=1kb)	1	59291731	59295992	4262	2	105378756	ENST00000665577.1	207	0	FGGY-DT	FGGY divergent transcript	Promoter
chr1	59296348	59297285	938	*	Promoter (<=1kb)	1	59131960	59296491	164532	2	105378756	ENST00000647858.1	0	0	FGGY-DT	FGGY divergent transcript	Promoter
chr1	59332222	59334483	2262	*	Intron (ENST00000413489.5/55277, intron 2 of 4)	1	59310087	59762728	452642	1	55277	ENST00000371212.5	22135	ENSG00000172456	FGGY	FGGY carbohydrate kinase domain containing	Intron
chr1	59355400	59355699	300	*	Intron (ENST00000413489.5/55277, intron 4 of 4)	1	59393208	59626023	232816	1	55277	ENST00000475949.5	-37509	ENSG00000172456	FGGY	FGGY carbohydrate kinase domain containing	Intron
chr1	59361713	59362486	774	*	Intron (ENST00000413489.5/55277, intron 4 of 4)	1	59393208	59626023	232816	1	55277	ENST00000475949.5	-30722	ENSG00000172456	FGGY	FGGY carbohydrate kinase domain containing	Intron
chr1	59364427	59364753	327	*	Intron (ENST00000413489.5/55277, intron 4 of 4)	1	59393208	59626023	232816	1	55277	ENST00000475949.5	-28455	ENSG00000172456	FGGY	FGGY carbohydrate kinase domain containing	Intron
chr1	59367281	59368449	1169	*	Intron (ENST00000413489.5/55277, intron 4 of 4)	1	59393208	59626023	232816	1	55277	ENST00000475949.5	-24759	ENSG00000172456	FGGY	FGGY carbohydrate kinase domain containing	Intron
chr1	59379308	59379544	237	*	Intron (ENST00000634606.1/55277, intron 4 of 16)	1	59393208	59626023	232816	1	55277	ENST00000475949.5	-13664	ENSG00000172456	FGGY	FGGY carbohydrate kinase domain containing	Intron
chr1	59392873	59394998	2126	*	Promoter (<=1kb)	1	59393208	59626023	232816	1	55277	ENST00000475949.5	0	ENSG00000172456	FGGY	FGGY carbohydrate kinase domain containing	Promoter
chr1	59399039	59399757	719	*	Intron (ENST00000634606.1/55277, intron 4 of 16)	1	59393208	59626023	232816	1	55277	ENST00000475949.5	5831	ENSG00000172456	FGGY	FGGY carbohydrate kinase domain containing	Intron
chr1	59438001	59438301	301	*	Intron (ENST00000634606.1/55277, intron 4 of 16)	1	59393208	59626023	232816	1	55277	ENST00000475949.5	44793	ENSG00000172456	FGGY	FGGY carbohydrate kinase domain containing	Intron
chr1	59448495	59448757	263	*	Intron (ENST00000634606.1/55277, intron 4 of 16)	1	59393208	59626023	232816	1	55277	ENST00000475949.5	55287	ENSG00000172456	FGGY	FGGY carbohydrate kinase domain containing	Intron
chr1	59450519	59451000	482	*	Intron (ENST00000634606.1/55277, intron 4 of 16)	1	59393208	59626023	232816	1	55277	ENST00000475949.5	57311	ENSG00000172456	FGGY	FGGY carbohydrate kinase domain containing	Intron
chr1	59454540	59455582	1043	*	Intron (ENST00000634606.1/55277, intron 4 of 16)	1	59512316	59660423	148108	1	55277	ENST00000485720.1	-56734	ENSG00000172456	FGGY	FGGY carbohydrate kinase domain containing	Intron
chr1	59465496	59465854	359	*	Intron (ENST00000634606.1/55277, intron 5 of 16)	1	59512316	59660423	148108	1	55277	ENST00000485720.1	-46462	ENSG00000172456	FGGY	FGGY carbohydrate kinase domain containing	Intron
chr1	59539736	59540033	298	*	Intron (ENST00000634606.1/55277, intron 6 of 16)	1	59553918	59762728	208811	1	55277	ENST00000371210.1	-13885	ENSG00000172456	FGGY	FGGY carbohydrate kinase domain containing	Intron
chr1	59549799	59550058	260	*	Promoter (3-4kb)	1	59553918	59762728	208811	1	55277	ENST00000371210.1	-3860	ENSG00000172456	FGGY	FGGY carbohydrate kinase domain containing	Promoter
chr1	59561798	59562319	522	*	Intron (ENST00000634606.1/55277, intron 7 of 16)	1	59553918	59762728	208811	1	55277	ENST00000371210.1	7880	ENSG00000172456	FGGY	FGGY carbohydrate kinase domain containing	Intron
chr1	59571289	59572001	713	*	Intron (ENST00000634606.1/55277, intron 7 of 16)	1	59553918	59762728	208811	1	55277	ENST00000371210.1	17371	ENSG00000172456	FGGY	FGGY carbohydrate kinase domain containing	Intron
chr1	59595458	59596445	988	*	Intron (ENST00000634606.1/55277, intron 7 of 16)	1	59626015	59762730	136716	1	55277	ENST00000493891.5	-29570	ENSG00000172456	FGGY	FGGY carbohydrate kinase domain containing	Intron
chr1	59633791	59634318	528	*	Promoter (3-4kb)	1	59638228	59680995	42768	1	55277	ENST00000466791.5	-3910	ENSG00000172456	FGGY	FGGY carbohydrate kinase domain containing	Promoter
chr1	59662729	59663160	432	*	Intron (ENST00000634606.1/55277, intron 10 of 16)	1	59660219	59767675	107457	1	55277	ENST00000476939.5	2510	ENSG00000172456	FGGY	FGGY carbohydrate kinase domain containing	Intron
chr1	59669720	59670463	744	*	Promoter (3-4kb)	1	59673657	59762544	88888	1	55277	ENST00000472783.5	-3194	ENSG00000172456	FGGY	FGGY carbohydrate kinase domain containing	Promoter
chr1	59677613	59678363	751	*	Intron (ENST00000634606.1/55277, intron 12 of 16)	1	59673686	59762727	89042	1	55277	ENST00000471169.5	3927	ENSG00000172456	FGGY	FGGY carbohydrate kinase domain containing	Intron
chr1	59725659	59726146	488	*	Intron (ENST00000634606.1/55277, intron 12 of 16)	1	59733227	59733296	70	2	100616409	ENST00000578274.1	7150	ENSG00000266150	MIR4711	microRNA 4711	Intron
chr1	59727573	59727772	200	*	Intron (ENST00000634606.1/55277, intron 12 of 16)	1	59733227	59733296	70	2	100616409	ENST00000578274.1	5524	ENSG00000266150	MIR4711	microRNA 4711	Intron
chr1	59730328	59731578	1251	*	Promoter (1-2kb)	1	59733227	59733296	70	2	100616409	ENST00000578274.1	1718	ENSG00000266150	MIR4711	microRNA 4711	Promoter
chr1	59742860	59744548	1689	*	Promoter (9-10kb)	1	59733227	59733296	70	2	100616409	ENST00000578274.1	-9564	ENSG00000266150	MIR4711	microRNA 4711	Promoter
chr1	59750458	59751053	596	*	Promoter (4-5kb)	1	59755672	59762724	7053	1	55277	ENST00000480847.1	-4619	ENSG00000172456	FGGY	FGGY carbohydrate kinase domain containing	Promoter
chr1	59752475	59753305	831	*	Promoter (2-3kb)	1	59755672	59762724	7053	1	55277	ENST00000480847.1	-2367	ENSG00000172456	FGGY	FGGY carbohydrate kinase domain containing	Promoter
chr1	59764447	59765625	1179	*	Intron (ENST00000634606.1/55277, intron 14 of 16)	1	59755672	59762724	7053	1	55277	ENST00000480847.1	8775	ENSG00000172456	FGGY	FGGY carbohydrate kinase domain containing	Intron
chr1	59767130	59767583	454	*	Exon (ENST00000476939.5/55277, exon 3 of 3)	1	59755672	59762724	7053	1	55277	ENST00000480847.1	11458	ENSG00000172456	FGGY	FGGY carbohydrate kinase domain containing	Exon
chr1	59798588	59798938	351	*	Intron (ENST00000634606.1/55277, intron 16 of 16)	1	59814786	59835350	20565	1	51361	ENST00000455990.5	-15848	ENSG00000134709	HOOK1	hook microtubule tethering protein 1	Intron
chr1	59803274	59803821	548	*	Intron (ENST00000634606.1/55277, intron 16 of 16)	1	59814786	59835350	20565	1	51361	ENST00000455990.5	-10965	ENSG00000134709	HOOK1	hook microtubule tethering protein 1	Intron
chr1	59839394	59839865	472	*	Intron (ENST00000371208.5/51361, intron 7 of 21)	1	59860283	59863868	3586	1	51361	ENST00000474695.1	-20418	ENSG00000134709	HOOK1	hook microtubule tethering protein 1	Intron
chr1	59856319	59856655	337	*	Promoter (3-4kb)	1	59860283	59863868	3586	1	51361	ENST00000474695.1	-3628	ENSG00000134709	HOOK1	hook microtubule tethering protein 1	Promoter
chr1	59866625	59867074	450	*	Promoter (1-2kb)	1	59864639	59872978	8340	1	51361	ENST00000466803.1	1986	ENSG00000134709	HOOK1	hook microtubule tethering protein 1	Promoter
chr1	59941105	59941637	533	*	Distal Intergenic	1	59893308	59926773	33466	2	1573	ENST00000371204.4	-14332	ENSG00000134716	CYP2J2	cytochrome P450 family 2 subfamily J member 2	Intergenic
chr1	60063125	60063479	355	*	Intron (ENST00000450089.6/127795, intron 2 of 7)	1	59990394	60073736	83343	2	127795	ENST00000450089.6	10257	ENSG00000162598	C1orf87	chromosome 1 open reading frame 87	Intron
chr1	60075453	60075767	315	*	Promoter (1-2kb)	1	59990394	60073770	83377	2	127795	ENST00000371201.3	-1683	ENSG00000162598	C1orf87	chromosome 1 open reading frame 87	Promoter
chr1	60078234	60078599	366	*	Promoter (4-5kb)	1	59990394	60073770	83377	2	127795	ENST00000371201.3	-4464	ENSG00000162598	C1orf87	chromosome 1 open reading frame 87	Promoter
chr1	60091253	60091814	562	*	Distal Intergenic	1	59990394	60073770	83377	2	127795	ENST00000371201.3	-17483	ENSG00000162598	C1orf87	chromosome 1 open reading frame 87	Intergenic
chr1	60110224	60110788	565	*	Promoter (4-5kb)	1	60114875	60149679	34805	1	107984963	ENST00000456878.1	-4087	0	LOC107984963	uncharacterized LOC107984963	Promoter
chr1	60146001	60146540	540	*	Intron (ENST00000456878.1/107984963, intron 1 of 2)	1	60129998	60149784	19787	1	107984963	ENST00000659925.1	16003	0	LOC107984963	uncharacterized LOC107984963	Intron
chr1	60160432	60160748	317	*	Distal Intergenic	1	60129998	60149784	19787	1	107984963	ENST00000659925.1	30434	0	LOC107984963	uncharacterized LOC107984963	Intergenic
chr1	60172522	60173009	488	*	Distal Intergenic	1	60129998	60149784	19787	1	107984963	ENST00000659925.1	42524	0	LOC107984963	uncharacterized LOC107984963	Intergenic
chr1	60228018	60230352	2335	*	Distal Intergenic	1	60129998	60149784	19787	1	107984963	ENST00000659925.1	98020	0	LOC107984963	uncharacterized LOC107984963	Intergenic
chr1	60279738	60280506	769	*	Distal Intergenic	1	60129998	60149784	19787	1	107984963	ENST00000659925.1	149740	0	LOC107984963	uncharacterized LOC107984963	Intergenic
chr1	60311736	60312480	745	*	Distal Intergenic	1	60129998	60149784	19787	1	107984963	ENST00000659925.1	181738	0	LOC107984963	uncharacterized LOC107984963	Intergenic
chr1	60366008	60366305	298	*	Distal Intergenic	1	60540250	60601677	61428	2	105378763	ENST00000634281.1	235372	ENSG00000226476	LINC01748	long intergenic non-protein coding RNA 1748	Intergenic
chr1	60369675	60370266	592	*	Distal Intergenic	1	60540250	60601677	61428	2	105378763	ENST00000634281.1	231411	ENSG00000226476	LINC01748	long intergenic non-protein coding RNA 1748	Intergenic
chr1	60417521	60418472	952	*	Distal Intergenic	1	60540250	60601677	61428	2	105378763	ENST00000634281.1	183205	ENSG00000226476	LINC01748	long intergenic non-protein coding RNA 1748	Intergenic
chr1	60448468	60449370	903	*	Distal Intergenic	1	60540250	60601677	61428	2	105378763	ENST00000634281.1	152307	ENSG00000226476	LINC01748	long intergenic non-protein coding RNA 1748	Intergenic
chr1	60501773	60502328	556	*	Distal Intergenic	1	60540250	60601677	61428	2	105378763	ENST00000634281.1	99349	ENSG00000226476	LINC01748	long intergenic non-protein coding RNA 1748	Intergenic
chr1	60507675	60508240	566	*	Distal Intergenic	1	60540250	60601677	61428	2	105378763	ENST00000634281.1	93437	ENSG00000226476	LINC01748	long intergenic non-protein coding RNA 1748	Intergenic
chr1	60532327	60533138	812	*	Intron (ENST00000634836.1/105378763, intron 6 of 7)	1	60540250	60601677	61428	2	105378763	ENST00000634281.1	68539	ENSG00000226476	LINC01748	long intergenic non-protein coding RNA 1748	Intron
chr1	60562391	60562607	217	*	Intron (ENST00000634836.1/105378763, intron 4 of 7)	1	60540250	60601677	61428	2	105378763	ENST00000634281.1	39070	ENSG00000226476	LINC01748	long intergenic non-protein coding RNA 1748	Intron
chr1	60567028	60567459	432	*	Intron (ENST00000634836.1/105378763, intron 4 of 7)	1	60540250	60601677	61428	2	105378763	ENST00000634281.1	34218	ENSG00000226476	LINC01748	long intergenic non-protein coding RNA 1748	Intron
chr1	60574993	60575717	725	*	Intron (ENST00000634836.1/105378763, intron 4 of 7)	1	60540250	60601677	61428	2	105378763	ENST00000634281.1	25960	ENSG00000226476	LINC01748	long intergenic non-protein coding RNA 1748	Intron
chr1	60621157	60621987	831	*	Promoter (<=1kb)	1	60540218	60622519	82302	2	105378763	ENST00000654935.1	532	ENSG00000226476	LINC01748	long intergenic non-protein coding RNA 1748	Promoter
chr1	60623680	60623887	208	*	Promoter (<=1kb)	1	60515735	60622712	106978	2	105378763	ENST00000661790.1	-968	ENSG00000226476	LINC01748	long intergenic non-protein coding RNA 1748	Promoter
chr1	60695646	60696343	698	*	Intron (ENST00000423403.1/101926964, intron 4 of 5)	1	60595510	60640507	44998	2	105378763	ENST00000663215.1	-55139	ENSG00000226476	LINC01748	long intergenic non-protein coding RNA 1748	Intron
chr1	60743517	60743742	226	*	Intron (ENST00000423403.1/101926964, intron 1 of 5)	1	60659631	60825584	165954	2	101926964	ENST00000423403.1	81842	ENSG00000231252	LOC101926964	uncharacterized LOC101926964	Intron
chr1	60765771	60766392	622	*	Intron (ENST00000423403.1/101926964, intron 1 of 5)	1	60659631	60825584	165954	2	101926964	ENST00000423403.1	59192	ENSG00000231252	LOC101926964	uncharacterized LOC101926964	Intron
chr1	60823381	60823648	268	*	Promoter (1-2kb)	1	60659631	60825584	165954	2	101926964	ENST00000423403.1	1936	ENSG00000231252	LOC101926964	uncharacterized LOC101926964	Promoter
chr1	60861888	60862956	1069	*	Promoter (2-3kb)	1	60865259	61455525	590267	1	4774	ENST00000371191.5	-2303	ENSG00000162599	NFIA	nuclear factor I A	Promoter
chr1	60873463	60875317	1855	*	Promoter (5-6kb)	1	60659634	60868009	208376	2	101926964	ENST00000667362.1	-5454	ENSG00000231252	LOC101926964	uncharacterized LOC101926964	Promoter
chr1	60956309	60956835	527	*	Promoter (3-4kb)	1	60940395	60952849	12455	2	100996570	ENST00000418662.1	-3460	ENSG00000237928	NFIA-AS2	NFIA antisense RNA 2	Promoter
chr1	60970120	60971326	1207	*	Promoter (<=1kb)	1	60912675	60970745	58071	2	100996570	ENST00000665665.1	0	ENSG00000237928	NFIA-AS2	NFIA antisense RNA 2	Promoter
chr1	61011524	61012661	1138	*	Intron (ENST00000371191.5/4774, intron 1 of 10)	1	60940239	60970776	30538	2	100996570	ENST00000438559.5	-40748	ENSG00000237928	NFIA-AS2	NFIA antisense RNA 2	Intron
chr1	61019493	61019832	340	*	Intron (ENST00000371191.5/4774, intron 1 of 10)	1	61053830	61332586	278757	1	4774	ENST00000476646.5	-33998	ENSG00000162599	NFIA	nuclear factor I A	Intron
chr1	61076875	61078361	1487	*	Promoter (<=1kb)	1	61077274	61455585	378312	1	4774	ENST00000407417.7	0	ENSG00000162599	NFIA	nuclear factor I A	Promoter
chr1	61111336	61112014	679	*	3' UTR	1	61088412	61133028	44617	1	4774	ENST00000496712.1	22924	ENSG00000162599	NFIA	nuclear factor I A	Exon
chr1	61118092	61118574	483	*	Exon (ENST00000603233.2/ENST00000603233.2, exon 1 of 1)	1	61088412	61133028	44617	1	4774	ENST00000496712.1	29680	ENSG00000162599	NFIA	nuclear factor I A	Exon
chr1	61132608	61133504	897	*	3' UTR	1	61088412	61133028	44617	1	4774	ENST00000496712.1	44196	ENSG00000162599	NFIA	nuclear factor I A	Exon
chr1	61152332	61153068	737	*	Intron (ENST00000371191.5/4774, intron 2 of 10)	1	61203523	61456678	253156	1	4774	ENST00000663597.1	-50455	ENSG00000162599	NFIA	nuclear factor I A	Intron
chr1	61220208	61220958	751	*	Intron (ENST00000371191.5/4774, intron 2 of 10)	1	61203523	61456678	253156	1	4774	ENST00000663597.1	16685	ENSG00000162599	NFIA	nuclear factor I A	Intron
chr1	61221696	61222043	348	*	Intron (ENST00000371191.5/4774, intron 2 of 10)	1	61203523	61456678	253156	1	4774	ENST00000663597.1	18173	ENSG00000162599	NFIA	nuclear factor I A	Intron
chr1	61227918	61228422	505	*	Intron (ENST00000371191.5/4774, intron 2 of 10)	1	61203523	61456678	253156	1	4774	ENST00000663597.1	24395	ENSG00000162599	NFIA	nuclear factor I A	Intron
chr1	61233111	61233328	218	*	Intron (ENST00000371191.5/4774, intron 2 of 10)	1	61248998	61253484	4487	2	645030	ENST00000630199.2	20156	ENSG00000237853	NFIA-AS1	NFIA antisense RNA 1	Intron
chr1	61235731	61235995	265	*	Intron (ENST00000371191.5/4774, intron 2 of 10)	1	61248998	61253484	4487	2	645030	ENST00000630199.2	17489	ENSG00000237853	NFIA-AS1	NFIA antisense RNA 1	Intron
chr1	61287028	61287438	411	*	Intron (ENST00000371191.5/4774, intron 3 of 10)	1	61277306	61457876	180571	1	4774	ENST00000655770.1	9722	ENSG00000162599	NFIA	nuclear factor I A	Intron
chr1	61287586	61288273	688	*	Intron (ENST00000371191.5/4774, intron 3 of 10)	1	61277306	61457876	180571	1	4774	ENST00000655770.1	10280	ENSG00000162599	NFIA	nuclear factor I A	Intron
chr1	61294387	61294805	419	*	Intron (ENST00000371191.5/4774, intron 3 of 10)	1	61277306	61457876	180571	1	4774	ENST00000655770.1	17081	ENSG00000162599	NFIA	nuclear factor I A	Intron
chr1	61295771	61296537	767	*	Intron (ENST00000371191.5/4774, intron 3 of 10)	1	61277306	61457876	180571	1	4774	ENST00000655770.1	18465	ENSG00000162599	NFIA	nuclear factor I A	Intron
chr1	61337658	61338677	1020	*	Intron (ENST00000371191.5/4774, intron 4 of 10)	1	61352450	61404226	51777	1	4774	ENST00000482020.1	-13773	ENSG00000162599	NFIA	nuclear factor I A	Intron
chr1	61338693	61339313	621	*	Intron (ENST00000371191.5/4774, intron 4 of 10)	1	61352450	61404226	51777	1	4774	ENST00000482020.1	-13137	ENSG00000162599	NFIA	nuclear factor I A	Intron
chr1	61372345	61372803	459	*	3' UTR	1	61352450	61404226	51777	1	4774	ENST00000482020.1	19895	ENSG00000162599	NFIA	nuclear factor I A	Exon
chr1	61382431	61382888	458	*	Intron (ENST00000371191.5/4774, intron 6 of 10)	1	61404076	61458037	53962	1	4774	ENST00000357977.5	-21188	ENSG00000162599	NFIA	nuclear factor I A	Intron
chr1	61388241	61388911	671	*	Intron (ENST00000371191.5/4774, intron 7 of 10)	1	61404076	61458037	53962	1	4774	ENST00000357977.5	-15165	ENSG00000162599	NFIA	nuclear factor I A	Intron
chr1	61412594	61413513	920	*	Intron (ENST00000371191.5/4774, intron 9 of 10)	1	61406672	61455874	49203	1	4774	ENST00000493627.1	5922	ENSG00000162599	NFIA	nuclear factor I A	Intron
chr1	61423821	61424028	208	*	Intron (ENST00000371191.5/4774, intron 9 of 10)	1	61406672	61455874	49203	1	4774	ENST00000493627.1	17149	ENSG00000162599	NFIA	nuclear factor I A	Intron
chr1	61427931	61428422	492	*	Intron (ENST00000371191.5/4774, intron 10 of 10)	1	61406672	61455874	49203	1	4774	ENST00000493627.1	21259	ENSG00000162599	NFIA	nuclear factor I A	Intron
chr1	61452461	61453942	1482	*	Intron (ENST00000371191.5/4774, intron 10 of 10)	1	61406672	61455874	49203	1	4774	ENST00000493627.1	45789	ENSG00000162599	NFIA	nuclear factor I A	Intron
chr1	61472803	61474075	1273	*	Distal Intergenic	1	61406672	61455874	49203	1	4774	ENST00000493627.1	66131	ENSG00000162599	NFIA	nuclear factor I A	Intergenic
chr1	61478080	61478507	428	*	Distal Intergenic	1	61406672	61455874	49203	1	4774	ENST00000493627.1	71408	ENSG00000162599	NFIA	nuclear factor I A	Intergenic
chr1	61496396	61497066	671	*	Intron (ENST00000647399.1/ENST00000647399.1, intron 1 of 2)	1	61406672	61455874	49203	1	4774	ENST00000493627.1	89724	ENSG00000162599	NFIA	nuclear factor I A	Intron
chr1	61518359	61519458	1100	*	Intron (ENST00000647399.1/ENST00000647399.1, intron 1 of 2)	1	61406672	61455874	49203	1	4774	ENST00000493627.1	111687	ENSG00000162599	NFIA	nuclear factor I A	Intron
chr1	61524916	61525487	572	*	Intron (ENST00000647399.1/ENST00000647399.1, intron 2 of 2)	1	61406672	61455874	49203	1	4774	ENST00000493627.1	118244	ENSG00000162599	NFIA	nuclear factor I A	Intron
chr1	61536442	61537586	1145	*	Distal Intergenic	1	61654194	61654908	715	1	414927	ENST00000416440.2	-116608	0	MGC34796	sepiapterin reductase (7,8-dihydrobiopterin:NADP+ oxidoreductase) pseudogene	Intergenic
chr1	61570194	61570650	457	*	Distal Intergenic	1	61654194	61654908	715	1	414927	ENST00000416440.2	-83544	0	MGC34796	sepiapterin reductase (7,8-dihydrobiopterin:NADP+ oxidoreductase) pseudogene	Intergenic
chr1	61646798	61647200	403	*	Promoter (6-7kb)	1	61654194	61654908	715	1	414927	ENST00000416440.2	-6994	0	MGC34796	sepiapterin reductase (7,8-dihydrobiopterin:NADP+ oxidoreductase) pseudogene	Promoter
chr1	61652250	61652757	508	*	Promoter (1-2kb)	1	61654194	61654908	715	1	414927	ENST00000416440.2	-1437	0	MGC34796	sepiapterin reductase (7,8-dihydrobiopterin:NADP+ oxidoreductase) pseudogene	Promoter
chr1	61672694	61672941	248	*	Distal Intergenic	1	61681048	61683857	2810	2	83941	ENST00000472357.1	10916	ENSG00000162604	TM2D1	TM2 domain containing 1	Intergenic
chr1	61680796	61681654	859	*	3' UTR	1	61681048	61683857	2810	2	83941	ENST00000472357.1	2203	ENSG00000162604	TM2D1	TM2 domain containing 1	Exon
chr1	61708347	61709035	689	*	Promoter (<=1kb)	1	61683272	61709418	26147	2	83941	ENST00000472989.5	383	ENSG00000162604	TM2D1	TM2 domain containing 1	Promoter
chr1	61783233	61783537	305	*	Intron (ENST00000316485.11/10207, intron 7 of 25)	1	61805510	62163504	357995	1	10207	ENST00000484937.5	-21973	ENSG00000132849	PATJ	PATJ crumbs cell polarity complex component	Intron
chr1	61812810	61813333	524	*	Intron (ENST00000316485.11/10207, intron 14 of 25)	1	61805510	62163504	357995	1	10207	ENST00000484937.5	7300	ENSG00000132849	PATJ	PATJ crumbs cell polarity complex component	Intron
chr1	61837576	61838600	1025	*	Intron (ENST00000316485.11/10207, intron 17 of 25)	1	61864391	61875531	11141	1	10207	ENST00000488913.1	-25791	ENSG00000132849	PATJ	PATJ crumbs cell polarity complex component	Intron
chr1	61909981	61910684	704	*	Promoter (1-2kb)	1	61908455	61991779	83325	1	10207	ENST00000494842.2	1526	ENSG00000132849	PATJ	PATJ crumbs cell polarity complex component	Promoter
chr1	61928665	61929270	606	*	Intron (ENST00000635214.1/10207, intron 27 of 35)	1	61914647	61990436	75790	1	10207	ENST00000490547.2	14018	ENSG00000132849	PATJ	PATJ crumbs cell polarity complex component	Intron
chr1	61951598	61953236	1639	*	Promoter (<=1kb)	1	61952053	62163950	211898	1	10207	ENST00000646453.1	0	ENSG00000132849	PATJ	PATJ crumbs cell polarity complex component	Promoter
chr1	61956958	61957800	843	*	Intron (ENST00000635214.1/10207, intron 27 of 35)	1	61952312	62117393	165082	1	10207	ENST00000307297.8	4646	ENSG00000132849	PATJ	PATJ crumbs cell polarity complex component	Intron
chr1	61978542	61979300	759	*	Intron (ENST00000635214.1/10207, intron 27 of 35)	1	61952312	62117393	165082	1	10207	ENST00000307297.8	26230	ENSG00000132849	PATJ	PATJ crumbs cell polarity complex component	Intron
chr1	61995809	61996206	398	*	Intron (ENST00000635214.1/10207, intron 28 of 35)	1	61952312	62117393	165082	1	10207	ENST00000307297.8	43497	ENSG00000132849	PATJ	PATJ crumbs cell polarity complex component	Intron
chr1	62012092	62012946	855	*	Intron (ENST00000635214.1/10207, intron 28 of 35)	1	61952312	62117393	165082	1	10207	ENST00000307297.8	59780	ENSG00000132849	PATJ	PATJ crumbs cell polarity complex component	Intron
chr1	62020241	62020628	388	*	Intron (ENST00000635214.1/10207, intron 29 of 35)	1	62078786	62078859	74	1	100422902	ENST00000584654.1	-58158	ENSG00000263908	MIR3116-1	microRNA 3116-1	Intron
chr1	62064794	62065447	654	*	Intron (ENST00000635214.1/10207, intron 31 of 35)	1	62078786	62078859	74	1	100422902	ENST00000584654.1	-13339	ENSG00000263908	MIR3116-1	microRNA 3116-1	Intron
chr1	62075689	62076809	1121	*	Promoter (1-2kb)	1	62078786	62078859	74	1	100422902	ENST00000584654.1	-1977	ENSG00000263908	MIR3116-1	microRNA 3116-1	Promoter
chr1	62105577	62106005	429	*	Promoter (8-9kb)	1	62114090	62117395	3306	1	10207	ENST00000465798.2	-8085	ENSG00000132849	PATJ	PATJ crumbs cell polarity complex component	Promoter
chr1	62121632	62122776	1145	*	Promoter (<=1kb)	1	62120874	62128457	7584	1	10207	ENST00000472512.2	758	ENSG00000132849	PATJ	PATJ crumbs cell polarity complex component	Promoter
chr1	62181342	62181553	212	*	Distal Intergenic	1	62194849	62212328	17480	1	54596	ENST00000498273.2	-13296	ENSG00000240563	L1TD1	LINE1 type transposase domain containing 1	Intergenic
chr1	62241477	62241880	404	*	Intron (ENST00000371153.9/163782, intron 9 of 9)	1	62236979	62263424	26446	2	163782	ENST00000317477.8	21544	ENSG00000132854	KANK4	KN motif and ankyrin repeat domains 4	Intron
chr1	62295741	62296679	939	*	Intron (ENST00000371153.9/163782, intron 1 of 9)	1	62237544	62319301	81758	2	163782	ENST00000354381.3	22622	ENSG00000132854	KANK4	KN motif and ankyrin repeat domains 4	Intron
chr1	62336864	62339538	2675	*	Distal Intergenic	1	62236165	62319434	83270	2	163782	ENST00000371153.9	-17430	ENSG00000132854	KANK4	KN motif and ankyrin repeat domains 4	Intergenic
chr1	62374413	62374941	529	*	Distal Intergenic	1	62236165	62319434	83270	2	163782	ENST00000371153.9	-54979	ENSG00000132854	KANK4	KN motif and ankyrin repeat domains 4	Intergenic
chr1	62384547	62387056	2510	*	Distal Intergenic	1	62436297	62443320	7024	1	7398	ENST00000452143.5	-49241	ENSG00000162607	USP1	ubiquitin specific peptidase 1	Intergenic
chr1	62435983	62437599	1617	*	Promoter (<=1kb)	1	62436297	62443320	7024	1	7398	ENST00000452143.5	0	ENSG00000162607	USP1	ubiquitin specific peptidase 1	Promoter
chr1	62503158	62504028	871	*	Promoter (6-7kb)	1	62495847	62496380	534	2	85440	ENST00000637144.1	-6778	ENSG00000116641	DOCK7	dedicator of cytokinesis 7	Promoter
chr1	62511991	62512292	302	*	Promoter (<=1kb)	1	62455010	62511365	56356	2	85440	ENST00000635983.1	-626	ENSG00000116641	DOCK7	dedicator of cytokinesis 7	Promoter
chr1	62513405	62513815	411	*	Promoter (2-3kb)	1	62455010	62511365	56356	2	85440	ENST00000635983.1	-2040	ENSG00000116641	DOCK7	dedicator of cytokinesis 7	Promoter
chr1	62581663	62581917	255	*	Intron (ENST00000251157.10/85440, intron 16 of 49)	1	62597520	62606313	8794	1	27329	ENST00000371129.4	-15603	ENSG00000132855	ANGPTL3	angiopoietin like 3	Intron
chr1	62590597	62591057	461	*	Promoter (6-7kb)	1	62597520	62606313	8794	1	27329	ENST00000371129.4	-6463	ENSG00000132855	ANGPTL3	angiopoietin like 3	Promoter
chr1	62599975	62600288	314	*	Promoter (<=1kb)	1	62601034	62602380	1347	1	27329	ENST00000482591.1	-746	ENSG00000132855	ANGPTL3	angiopoietin like 3	Promoter
chr1	62625740	62626245	506	*	Promoter (6-7kb)	1	62597523	62618786	21264	2	85440	ENST00000637227.1	-6954	ENSG00000116641	DOCK7	dedicator of cytokinesis 7	Promoter
chr1	62628091	62628724	634	*	3' UTR	1	62625098	62633546	8449	2	85440	ENST00000464312.1	4822	ENSG00000116641	DOCK7	dedicator of cytokinesis 7	Exon
chr1	62663872	62664136	265	*	Promoter (<=1kb)	1	62627559	62663106	35548	2	85440	ENST00000635827.1	-766	ENSG00000116641	DOCK7	dedicator of cytokinesis 7	Promoter
chr1	62674583	62676250	1668	*	Intron (ENST00000251157.10/85440, intron 1 of 49)	1	62627559	62663106	35548	2	85440	ENST00000635827.1	-11477	ENSG00000116641	DOCK7	dedicator of cytokinesis 7	Intron
chr1	62681800	62683307	1508	*	Intron (ENST00000251157.10/85440, intron 1 of 49)	1	62454726	62688264	233539	2	85440	ENST00000251157.10	4957	ENSG00000116641	DOCK7	dedicator of cytokinesis 7	Intron
chr1	62690112	62690885	774	*	Promoter (1-2kb)	1	62454726	62688386	233661	2	85440	ENST00000635253.2	-1726	ENSG00000116641	DOCK7	dedicator of cytokinesis 7	Promoter
chr1	62724972	62725826	855	*	Distal Intergenic	1	62454726	62688386	233661	2	85440	ENST00000635253.2	-36586	ENSG00000116641	DOCK7	dedicator of cytokinesis 7	Intergenic
chr1	62725890	62726339	450	*	Distal Intergenic	1	62454726	62688386	233661	2	85440	ENST00000635253.2	-37504	ENSG00000116641	DOCK7	dedicator of cytokinesis 7	Intergenic
chr1	62729185	62730124	940	*	Distal Intergenic	1	62454726	62688386	233661	2	85440	ENST00000635253.2	-40799	ENSG00000116641	DOCK7	dedicator of cytokinesis 7	Intergenic
chr1	62770233	62770767	535	*	Distal Intergenic	1	62784132	62865516	81385	1	84938	ENST00000317868.9	-13365	ENSG00000125703	ATG4C	autophagy related 4C cysteine peptidase	Intergenic
chr1	62772189	62772584	396	*	Distal Intergenic	1	62784132	62865516	81385	1	84938	ENST00000317868.9	-11548	ENSG00000125703	ATG4C	autophagy related 4C cysteine peptidase	Intergenic
chr1	62782116	62782515	400	*	Promoter (1-2kb)	1	62784132	62865516	81385	1	84938	ENST00000317868.9	-1617	ENSG00000125703	ATG4C	autophagy related 4C cysteine peptidase	Promoter
chr1	62790992	62791193	202	*	Intron (ENST00000317868.9/84938, intron 1 of 10)	1	62785233	62819179	33947	1	84938	ENST00000371118.1	5759	ENSG00000125703	ATG4C	autophagy related 4C cysteine peptidase	Intron
chr1	62823185	62824348	1164	*	Intron (ENST00000317868.9/84938, intron 6 of 10)	1	62821183	62835529	14347	1	84938	ENST00000414558.2	2002	ENSG00000125703	ATG4C	autophagy related 4C cysteine peptidase	Intron
chr1	62851754	62852312	559	*	Intron (ENST00000317868.9/84938, intron 10 of 10)	1	62821183	62835529	14347	1	84938	ENST00000414558.2	30571	ENSG00000125703	ATG4C	autophagy related 4C cysteine peptidase	Intron
chr1	62853596	62853978	383	*	Intron (ENST00000317868.9/84938, intron 10 of 10)	1	62821183	62835529	14347	1	84938	ENST00000414558.2	32413	ENSG00000125703	ATG4C	autophagy related 4C cysteine peptidase	Intron
chr1	62875383	62876140	758	*	Distal Intergenic	1	62821183	62835529	14347	1	84938	ENST00000414558.2	54200	ENSG00000125703	ATG4C	autophagy related 4C cysteine peptidase	Intergenic
chr1	62882133	62882572	440	*	Distal Intergenic	1	62821183	62835529	14347	1	84938	ENST00000414558.2	60950	ENSG00000125703	ATG4C	autophagy related 4C cysteine peptidase	Intergenic
chr1	62926028	62926532	505	*	Distal Intergenic	1	63000497	63011115	10619	2	105378769	ENST00000420285.6	84583	ENSG00000229537	LINC01739	long intergenic non-protein coding RNA 1739	Intergenic
chr1	63010882	63011645	764	*	Promoter (<=1kb)	1	62975751	63011197	35447	2	105378769	ENST00000641890.1	0	ENSG00000229537	LINC01739	long intergenic non-protein coding RNA 1739	Promoter
chr1	63070011	63070473	463	*	Distal Intergenic	1	63000497	63012471	11975	2	105378769	ENST00000420659.1	-57540	ENSG00000229537	LINC01739	long intergenic non-protein coding RNA 1739	Intergenic
chr1	63112045	63112981	937	*	Distal Intergenic	1	63159087	63160410	1324	2	199899	ENST00000432537.2	47429	ENSG00000224209	LINC00466	long intergenic non-protein coding RNA 466	Intergenic
chr1	63117035	63117545	511	*	Distal Intergenic	1	63159087	63160410	1324	2	199899	ENST00000432537.2	42865	ENSG00000224209	LINC00466	long intergenic non-protein coding RNA 466	Intergenic
chr1	63124210	63125305	1096	*	Distal Intergenic	1	63159087	63160410	1324	2	199899	ENST00000432537.2	35105	ENSG00000224209	LINC00466	long intergenic non-protein coding RNA 466	Intergenic
chr1	63128385	63128894	510	*	Distal Intergenic	1	63159087	63160410	1324	2	199899	ENST00000432537.2	31516	ENSG00000224209	LINC00466	long intergenic non-protein coding RNA 466	Intergenic
chr1	63130695	63131371	677	*	Distal Intergenic	1	63159087	63160410	1324	2	199899	ENST00000432537.2	29039	ENSG00000224209	LINC00466	long intergenic non-protein coding RNA 466	Intergenic
chr1	63134381	63135463	1083	*	Distal Intergenic	1	63159087	63160410	1324	2	199899	ENST00000432537.2	24947	ENSG00000224209	LINC00466	long intergenic non-protein coding RNA 466	Intergenic
chr1	63182608	63183019	412	*	Intron (ENST00000666431.1/199899, intron 7 of 10)	1	63159083	63163648	4566	2	199899	ENST00000669810.1	-18960	ENSG00000224209	LINC00466	long intergenic non-protein coding RNA 466	Intron
chr1	63183153	63183369	217	*	Intron (ENST00000666431.1/199899, intron 7 of 10)	1	63159083	63163648	4566	2	199899	ENST00000669810.1	-19505	ENSG00000224209	LINC00466	long intergenic non-protein coding RNA 466	Intron
chr1	63199719	63200025	307	*	Intron (ENST00000666431.1/199899, intron 2 of 10)	1	63159083	63163648	4566	2	199899	ENST00000669810.1	-36071	ENSG00000224209	LINC00466	long intergenic non-protein coding RNA 466	Intron
chr1	63206699	63207253	555	*	Intron (ENST00000666431.1/199899, intron 2 of 10)	1	63159083	63163648	4566	2	199899	ENST00000669810.1	-43051	ENSG00000224209	LINC00466	long intergenic non-protein coding RNA 466	Intron
chr1	63271951	63272485	535	*	Intron (ENST00000666431.1/199899, intron 2 of 10)	1	63169933	63257993	88061	2	199899	ENST00000658104.1	-13958	ENSG00000224209	LINC00466	long intergenic non-protein coding RNA 466	Intron
chr1	63385642	63386107	466	*	Intron (ENST00000647818.1/29929, intron 2 of 14)	1	63367737	63370939	3203	1	29929	ENST00000650331.1	17905	ENSG00000088035	ALG6	ALG6 alpha-1,3-glucosyltransferase	Intron
chr1	63388882	63389181	300	*	Intron (ENST00000647818.1/29929, intron 2 of 14)	1	63367737	63370939	3203	1	29929	ENST00000650331.1	21145	ENSG00000088035	ALG6	ALG6 alpha-1,3-glucosyltransferase	Intron
chr1	63417068	63417330	263	*	Promoter (2-3kb)	1	63419394	63429829	10436	1	29929	ENST00000462390.1	-2064	ENSG00000088035	ALG6	ALG6 alpha-1,3-glucosyltransferase	Promoter
chr1	63423576	63423830	255	*	Intron (ENST00000647818.1/29929, intron 12 of 14)	1	63419394	63429829	10436	1	29929	ENST00000462390.1	4182	ENSG00000088035	ALG6	ALG6 alpha-1,3-glucosyltransferase	Intron
chr1	63453494	63454021	528	*	Promoter (<=1kb)	1	63442510	63454949	12440	2	23421	ENST00000463803.5	928	ENSG00000142856	ITGB3BP	integrin subunit beta 3 binding protein	Promoter
chr1	63475513	63475737	225	*	Intron (ENST00000271002.15/23421, intron 4 of 8)	1	63487957	63508204	20248	1	102724319	ENST00000657197.1	-12220	ENSG00000286429	LOC102724319	uncharacterized LOC102724319	Intron
chr1	63483848	63484114	267	*	Promoter (3-4kb)	1	63487957	63508204	20248	1	102724319	ENST00000657197.1	-3843	ENSG00000286429	LOC102724319	uncharacterized LOC102724319	Promoter
chr1	63497673	63498496	824	*	Promoter (7-8kb)	1	63449303	63490214	40912	2	23421	ENST00000476508.5	-7459	ENSG00000142856	ITGB3BP	integrin subunit beta 3 binding protein	Promoter
chr1	63522788	63524020	1233	*	Promoter (<=1kb)	1	63440770	63523225	82456	2	23421	ENST00000271002.15	0	ENSG00000142856	ITGB3BP	integrin subunit beta 3 binding protein	Promoter
chr1	63552401	63553216	816	*	Promoter (1-2kb)	1	63555075	63572693	17619	1	84455	ENST00000461039.1	-1859	ENSG00000203965	EFCAB7	EF-hand calcium binding domain 7	Promoter
chr1	63559556	63560601	1046	*	Intron (ENST00000371088.5/84455, intron 10 of 13)	1	63555075	63572693	17619	1	84455	ENST00000461039.1	4481	ENSG00000203965	EFCAB7	EF-hand calcium binding domain 7	Intron
chr1	63578430	63579521	1092	*	Intron (ENST00000478138.1/23421, intron 1 of 4)	1	63593411	63660209	66799	1	5236	ENST00000650546.1	-13890	ENSG00000079739	PGM1	phosphoglucomutase 1	Intron
chr1	63646075	63646382	308	*	Promoter (4-5kb)	1	63651355	63654445	3091	1	5236	ENST00000483707.1	-4973	ENSG00000079739	PGM1	phosphoglucomutase 1	Promoter
chr1	63691936	63692360	425	*	Distal Intergenic	1	63651355	63654445	3091	1	5236	ENST00000483707.1	40581	ENSG00000079739	PGM1	phosphoglucomutase 1	Intergenic
chr1	63693905	63694444	540	*	Distal Intergenic	1	63651355	63654445	3091	1	5236	ENST00000483707.1	42550	ENSG00000079739	PGM1	phosphoglucomutase 1	Intergenic
chr1	63694936	63695135	200	*	Distal Intergenic	1	63651355	63654445	3091	1	5236	ENST00000483707.1	43581	ENSG00000079739	PGM1	phosphoglucomutase 1	Intergenic
chr1	63713900	63715127	1228	*	Distal Intergenic	1	63774017	64181498	407482	1	4919	ENST00000371079.6	-58890	ENSG00000185483	ROR1	receptor tyrosine kinase like orphan receptor 1	Intergenic
chr1	63746090	63746840	751	*	Distal Intergenic	1	63774017	64181498	407482	1	4919	ENST00000371079.6	-27177	ENSG00000185483	ROR1	receptor tyrosine kinase like orphan receptor 1	Intergenic
chr1	63757322	63757609	288	*	Distal Intergenic	1	63774017	64181498	407482	1	4919	ENST00000371079.6	-16408	ENSG00000185483	ROR1	receptor tyrosine kinase like orphan receptor 1	Intergenic
chr1	63762836	63763449	614	*	Distal Intergenic	1	63774017	64181498	407482	1	4919	ENST00000371079.6	-10568	ENSG00000185483	ROR1	receptor tyrosine kinase like orphan receptor 1	Intergenic
chr1	63788150	63788349	200	*	Intron (ENST00000371079.6/4919, intron 1 of 8)	1	63775290	64140364	365075	1	4919	ENST00000482426.1	12860	ENSG00000185483	ROR1	receptor tyrosine kinase like orphan receptor 1	Intron
chr1	63813301	63814687	1387	*	Intron (ENST00000371079.6/4919, intron 1 of 8)	1	63775290	64140364	365075	1	4919	ENST00000482426.1	38011	ENSG00000185483	ROR1	receptor tyrosine kinase like orphan receptor 1	Intron
chr1	63826337	63827051	715	*	Intron (ENST00000371079.6/4919, intron 1 of 8)	1	63775290	64140364	365075	1	4919	ENST00000482426.1	51047	ENSG00000185483	ROR1	receptor tyrosine kinase like orphan receptor 1	Intron
chr1	63848746	63850256	1511	*	Intron (ENST00000371079.6/4919, intron 1 of 8)	1	63775290	64140364	365075	1	4919	ENST00000482426.1	73456	ENSG00000185483	ROR1	receptor tyrosine kinase like orphan receptor 1	Intron
chr1	63863414	63864198	785	*	Intron (ENST00000371079.6/4919, intron 1 of 8)	1	63775290	64140364	365075	1	4919	ENST00000482426.1	88124	ENSG00000185483	ROR1	receptor tyrosine kinase like orphan receptor 1	Intron
chr1	63990680	63991024	345	*	Intron (ENST00000371079.6/4919, intron 1 of 8)	1	64009303	64181492	172190	1	4919	ENST00000545203.2	-18279	ENSG00000185483	ROR1	receptor tyrosine kinase like orphan receptor 1	Intron
chr1	63999654	64000488	835	*	Promoter (8-9kb)	1	64009303	64181492	172190	1	4919	ENST00000545203.2	-8815	ENSG00000185483	ROR1	receptor tyrosine kinase like orphan receptor 1	Promoter
chr1	64043562	64044501	940	*	Intron (ENST00000371079.6/4919, intron 2 of 8)	1	64009303	64181492	172190	1	4919	ENST00000545203.2	34259	ENSG00000185483	ROR1	receptor tyrosine kinase like orphan receptor 1	Intron
chr1	64056695	64057498	804	*	Intron (ENST00000371079.6/4919, intron 4 of 8)	1	64009303	64181492	172190	1	4919	ENST00000545203.2	47392	ENSG00000185483	ROR1	receptor tyrosine kinase like orphan receptor 1	Intron
chr1	64072299	64072882	584	*	Intron (ENST00000371079.6/4919, intron 4 of 8)	1	64106630	64108361	1732	2	101927034	ENST00000675824.1	35479	ENSG00000223949	ROR1-AS1	ROR1 antisense RNA 1	Intron
chr1	64096409	64096883	475	*	Intron (ENST00000371079.6/4919, intron 4 of 8)	1	64106630	64108361	1732	2	101927034	ENST00000675824.1	11478	ENSG00000223949	ROR1-AS1	ROR1 antisense RNA 1	Intron
chr1	64106051	64106605	555	*	Promoter (1-2kb)	1	64106630	64108361	1732	2	101927034	ENST00000675824.1	1756	ENSG00000223949	ROR1-AS1	ROR1 antisense RNA 1	Promoter
chr1	64107242	64107649	408	*	Promoter (<=1kb)	1	64106630	64108361	1732	2	101927034	ENST00000675824.1	712	ENSG00000223949	ROR1-AS1	ROR1 antisense RNA 1	Promoter
chr1	64112034	64112903	870	*	Promoter (<=1kb)	1	64094379	64112181	17803	2	101927034	ENST00000676235.1	0	ENSG00000223949	ROR1-AS1	ROR1 antisense RNA 1	Promoter
chr1	64147931	64148415	485	*	Intron (ENST00000371079.6/4919, intron 7 of 8)	1	64104471	64171297	66827	2	101927034	ENST00000424995.2	22882	ENSG00000223949	ROR1-AS1	ROR1 antisense RNA 1	Intron
chr1	64160845	64162161	1317	*	Intron (ENST00000371079.6/4919, intron 8 of 8)	1	64104471	64171297	66827	2	101927034	ENST00000424995.2	9136	ENSG00000223949	ROR1-AS1	ROR1 antisense RNA 1	Intron
chr1	64176504	64177095	592	*	Promoter (5-6kb)	1	64106792	64171342	64551	2	101927034	ENST00000674987.1	-5162	ENSG00000223949	ROR1-AS1	ROR1 antisense RNA 1	Promoter
chr1	64184251	64185026	776	*	Distal Intergenic	1	64106792	64171342	64551	2	101927034	ENST00000674987.1	-12909	ENSG00000223949	ROR1-AS1	ROR1 antisense RNA 1	Intergenic
chr1	64216828	64217636	809	*	Promoter (1-2kb)	1	64215453	64244340	28888	1	148581	ENST00000464349.1	1375	ENSG00000177414	UBE2U	ubiquitin conjugating enzyme E2 U	Promoter
chr1	64263206	64263933	728	*	Intron (ENST00000371077.10/148581, intron 9 of 9)	1	64220864	64267249	46386	1	148581	ENST00000608956.1	42342	ENSG00000177414	UBE2U	ubiquitin conjugating enzyme E2 U	Intron
chr1	64266569	64266934	366	*	Intron (ENST00000371077.10/148581, intron 9 of 9)	1	64220864	64267249	46386	1	148581	ENST00000608956.1	45705	ENSG00000177414	UBE2U	ubiquitin conjugating enzyme E2 U	Intron
chr1	64282269	64283381	1113	*	Distal Intergenic	1	64220864	64267249	46386	1	148581	ENST00000608956.1	61405	ENSG00000177414	UBE2U	ubiquitin conjugating enzyme E2 U	Intergenic
chr1	64291671	64292771	1101	*	Distal Intergenic	1	64220864	64267249	46386	1	148581	ENST00000608956.1	70807	ENSG00000177414	UBE2U	ubiquitin conjugating enzyme E2 U	Intergenic
chr1	64299078	64299512	435	*	Distal Intergenic	1	64220864	64267249	46386	1	148581	ENST00000608956.1	78214	ENSG00000177414	UBE2U	ubiquitin conjugating enzyme E2 U	Intergenic
chr1	64311479	64311678	200	*	Distal Intergenic	1	64220864	64267249	46386	1	148581	ENST00000608956.1	90615	ENSG00000177414	UBE2U	ubiquitin conjugating enzyme E2 U	Intergenic
chr1	64343215	64344483	1269	*	Distal Intergenic	1	64220864	64267249	46386	1	148581	ENST00000608956.1	122351	ENSG00000177414	UBE2U	ubiquitin conjugating enzyme E2 U	Intergenic
chr1	64376429	64376865	437	*	Distal Intergenic	1	64470129	64693053	222925	1	57685	ENST00000651257.2	-93264	ENSG00000158966	CACHD1	cache domain containing 1	Intergenic
chr1	64387575	64388865	1291	*	Distal Intergenic	1	64470129	64693053	222925	1	57685	ENST00000651257.2	-81264	ENSG00000158966	CACHD1	cache domain containing 1	Intergenic
chr1	64407102	64407503	402	*	Distal Intergenic	1	64470129	64693053	222925	1	57685	ENST00000651257.2	-62626	ENSG00000158966	CACHD1	cache domain containing 1	Intergenic
chr1	64412647	64412931	285	*	Distal Intergenic	1	64470129	64693053	222925	1	57685	ENST00000651257.2	-57198	ENSG00000158966	CACHD1	cache domain containing 1	Intergenic
chr1	64449126	64449325	200	*	Distal Intergenic	1	64470129	64693053	222925	1	57685	ENST00000651257.2	-20804	ENSG00000158966	CACHD1	cache domain containing 1	Intergenic
chr1	64484190	64485140	951	*	Intron (ENST00000651257.2/57685, intron 1 of 26)	1	64470793	64693058	222266	1	57685	ENST00000290039.6	13397	ENSG00000158966	CACHD1	cache domain containing 1	Intron
chr1	64502993	64503441	449	*	Promoter (2-3kb)	1	64505901	64693040	187140	1	57685	ENST00000650260.1	-2460	ENSG00000158966	CACHD1	cache domain containing 1	Promoter
chr1	64516889	64517774	886	*	Intron (ENST00000651257.2/57685, intron 1 of 26)	1	64505915	64693053	187139	1	57685	ENST00000495994.5	10974	ENSG00000158966	CACHD1	cache domain containing 1	Intron
chr1	64523587	64524477	891	*	Intron (ENST00000651257.2/57685, intron 1 of 26)	1	64505915	64693053	187139	1	57685	ENST00000495994.5	17672	ENSG00000158966	CACHD1	cache domain containing 1	Intron
chr1	64540448	64541698	1251	*	Intron (ENST00000651257.2/57685, intron 1 of 26)	1	64563677	64693058	129382	1	57685	ENST00000470527.1	-21979	ENSG00000158966	CACHD1	cache domain containing 1	Intron
chr1	64574487	64574708	222	*	Promoter (5-6kb)	1	64579847	64579923	77	1	100616338	ENST00000582305.1	-5139	ENSG00000264470	MIR4794	microRNA 4794	Promoter
chr1	64580938	64582160	1223	*	Promoter (1-2kb)	1	64579847	64579923	77	1	100616338	ENST00000582305.1	1091	ENSG00000264470	MIR4794	microRNA 4794	Promoter
chr1	64590447	64590847	401	*	Intron (ENST00000651257.2/57685, intron 3 of 26)	1	64579847	64579923	77	1	100616338	ENST00000582305.1	10600	ENSG00000264470	MIR4794	microRNA 4794	Intron
chr1	64615535	64615734	200	*	Intron (ENST00000651257.2/57685, intron 4 of 26)	1	64579847	64579923	77	1	100616338	ENST00000582305.1	35688	ENSG00000264470	MIR4794	microRNA 4794	Intron
chr1	64623635	64625338	1704	*	Intron (ENST00000651257.2/57685, intron 4 of 26)	1	64664200	64666140	1941	1	57685	ENST00000486580.1	-38862	ENSG00000158966	CACHD1	cache domain containing 1	Intron
chr1	64628171	64628607	437	*	Intron (ENST00000651257.2/57685, intron 4 of 26)	1	64664200	64666140	1941	1	57685	ENST00000486580.1	-35593	ENSG00000158966	CACHD1	cache domain containing 1	Intron
chr1	64646812	64647215	404	*	Intron (ENST00000651257.2/57685, intron 8 of 26)	1	64664200	64666140	1941	1	57685	ENST00000486580.1	-16985	ENSG00000158966	CACHD1	cache domain containing 1	Intron
chr1	64675591	64675790	200	*	Intron (ENST00000651257.2/57685, intron 20 of 26)	1	64664200	64666140	1941	1	57685	ENST00000486580.1	11391	ENSG00000158966	CACHD1	cache domain containing 1	Intron
chr1	64683351	64683961	611	*	Intron (ENST00000651257.2/57685, intron 26 of 26)	1	64664200	64666140	1941	1	57685	ENST00000486580.1	19151	ENSG00000158966	CACHD1	cache domain containing 1	Intron
chr1	64686922	64688194	1273	*	Intron (ENST00000651257.2/57685, intron 26 of 26)	1	64664200	64666140	1941	1	57685	ENST00000486580.1	22722	ENSG00000158966	CACHD1	cache domain containing 1	Intron
chr1	64742407	64742899	493	*	Promoter (2-3kb)	1	64745095	64833229	88135	1	55225	ENST00000294428.7	-2196	ENSG00000162437	RAVER2	ribonucleoprotein, PTB binding 2	Promoter
chr1	64755305	64755745	441	*	Intron (ENST00000294428.7/55225, intron 1 of 11)	1	64745095	64833232	88138	1	55225	ENST00000371072.8	10210	ENSG00000162437	RAVER2	ribonucleoprotein, PTB binding 2	Intron
chr1	64786280	64787486	1207	*	Intron (ENST00000294428.7/55225, intron 4 of 11)	1	64778066	64816509	38444	1	55225	ENST00000418058.1	8214	ENSG00000162437	RAVER2	ribonucleoprotein, PTB binding 2	Intron
chr1	64802351	64802704	354	*	Intron (ENST00000294428.7/55225, intron 5 of 11)	1	64778066	64816509	38444	1	55225	ENST00000418058.1	24285	ENSG00000162437	RAVER2	ribonucleoprotein, PTB binding 2	Intron
chr1	64825665	64826155	491	*	Intron (ENST00000294428.7/55225, intron 11 of 11)	1	64839496	64841258	1763	2	3716	ENST00000481702.1	15103	ENSG00000162434	JAK1	Janus kinase 1	Intron
chr1	64906500	64907602	1103	*	Intron (ENST00000342505.5/3716, intron 1 of 24)	1	64833254	64873496	40243	2	3716	ENST00000673246.1	-33004	ENSG00000162434	JAK1	Janus kinase 1	Intron
chr1	64914196	64914506	311	*	Intron (ENST00000342505.5/3716, intron 1 of 24)	1	64833254	64873496	40243	2	3716	ENST00000673246.1	-40700	ENSG00000162434	JAK1	Janus kinase 1	Intron
chr1	64916982	64917975	994	*	Intron (ENST00000342505.5/3716, intron 1 of 24)	1	64833254	64873496	40243	2	3716	ENST00000673246.1	-43486	ENSG00000162434	JAK1	Janus kinase 1	Intron
chr1	64920424	64921433	1010	*	Intron (ENST00000342505.5/3716, intron 1 of 24)	1	64833391	64966284	132894	2	3716	ENST00000671929.1	44851	ENSG00000162434	JAK1	Janus kinase 1	Intron
chr1	64933163	64934713	1551	*	Intron (ENST00000342505.5/3716, intron 1 of 24)	1	64833391	64966284	132894	2	3716	ENST00000671929.1	31571	ENSG00000162434	JAK1	Janus kinase 1	Intron
chr1	64947387	64947634	248	*	Intron (ENST00000342505.5/3716, intron 1 of 24)	1	64833391	64966284	132894	2	3716	ENST00000671929.1	18650	ENSG00000162434	JAK1	Janus kinase 1	Intron
chr1	64980965	64981477	513	*	Intron (ENST00000672434.1/3716, intron 2 of 26)	1	64972365	64990062	17698	2	101927084	ENST00000635398.1	8585	ENSG00000226891	LINC01359	long intergenic non-protein coding RNA 1359	Intron
chr1	64990157	64990791	635	*	Promoter (<=1kb)	1	64973658	64990841	17184	2	101927084	ENST00000635626.1	50	ENSG00000226891	LINC01359	long intergenic non-protein coding RNA 1359	Promoter
chr1	64998213	64998455	243	*	Intron (ENST00000672434.1/3716, intron 2 of 26)	1	64974615	65002431	27817	2	101927084	ENST00000647968.1	3976	ENSG00000226891	LINC01359	long intergenic non-protein coding RNA 1359	Intron
chr1	65036333	65037167	835	*	Intron (ENST00000672434.1/3716, intron 2 of 26)	1	65057755	65057842	88	2	100500854	ENST00000580455.1	20675	ENSG00000265996	MIR3671	microRNA 3671	Intron
chr1	65099273	65099610	338	*	Distal Intergenic	1	64864928	65067754	202827	2	3716	ENST00000672751.1	-31519	ENSG00000162434	JAK1	Janus kinase 1	Intergenic
chr1	65115698	65116111	414	*	Distal Intergenic	1	65147549	65226092	78544	1	205	ENST00000497030.5	-31438	ENSG00000162433	AK4	adenylate kinase 4	Intergenic
chr1	65124010	65124553	544	*	Distal Intergenic	1	65147549	65226092	78544	1	205	ENST00000497030.5	-22996	ENSG00000162433	AK4	adenylate kinase 4	Intergenic
chr1	65142002	65142420	419	*	Promoter (5-6kb)	1	65147549	65226092	78544	1	205	ENST00000497030.5	-5129	ENSG00000162433	AK4	adenylate kinase 4	Promoter
chr1	65164374	65165401	1028	*	Promoter (<=1kb)	1	65165932	65226429	60498	1	205	ENST00000479060.1	-531	ENSG00000162433	AK4	adenylate kinase 4	Promoter
chr1	65189599	65190181	583	*	Intron (ENST00000497030.5/205, intron 2 of 5)	1	65165932	65226429	60498	1	205	ENST00000479060.1	23667	ENSG00000162433	AK4	adenylate kinase 4	Intron
chr1	65197863	65198560	698	*	Intron (ENST00000497030.5/205, intron 3 of 5)	1	65165932	65226429	60498	1	205	ENST00000479060.1	31931	ENSG00000162433	AK4	adenylate kinase 4	Intron
chr1	65238371	65238570	200	*	Promoter (9-10kb)	1	65248219	65366194	117976	1	9829	ENST00000463018.5	-9649	ENSG00000116675	DNAJC6	DnaJ heat shock protein family (Hsp40) member C6	Promoter
chr1	65240278	65240629	352	*	Promoter (7-8kb)	1	65248219	65366194	117976	1	9829	ENST00000463018.5	-7590	ENSG00000116675	DNAJC6	DnaJ heat shock protein family (Hsp40) member C6	Promoter
chr1	65260634	65261252	619	*	Promoter (3-4kb)	1	65264694	65415869	151176	1	9829	ENST00000263441.11	-3442	ENSG00000116675	DNAJC6	DnaJ heat shock protein family (Hsp40) member C6	Promoter
chr1	65289346	65289991	646	*	Intron (ENST00000463018.5/9829, intron 1 of 4)	1	65279456	65306521	27066	2	102724416	ENST00000435739.1	16530	0	LOC102724416	uncharacterized LOC102724416	Intron
chr1	65379920	65380841	922	*	Promoter (3-4kb)	1	65384086	65388403	4318	1	9829	ENST00000498720.1	-3245	ENSG00000116675	DNAJC6	DnaJ heat shock protein family (Hsp40) member C6	Promoter
chr1	65388914	65389895	982	*	Exon (ENST00000494710.6/9829, exon 10 of 12)	1	65384086	65388403	4318	1	9829	ENST00000498720.1	4828	ENSG00000116675	DNAJC6	DnaJ heat shock protein family (Hsp40) member C6	Exon
chr1	65409152	65409641	490	*	Intron (ENST00000263441.11/9829, intron 18 of 19)	1	65420587	65432064	11478	1	54741	ENST00000475108.5	-10946	ENSG00000213625	LEPROT	leptin receptor overlapping transcript	Intron
chr1	65425694	65426238	545	*	Intron (ENST00000475108.5/54741, intron 2 of 2)	1	65420716	65436007	15292	1	54741	ENST00000613538.1	4978	ENSG00000213625	LEPROT	leptin receptor overlapping transcript	Intron
chr1	65431104	65431845	742	*	Exon (ENST00000475108.5/54741, exon 3 of 3)	1	65420716	65436007	15292	1	54741	ENST00000613538.1	10388	ENSG00000213625	LEPROT	leptin receptor overlapping transcript	Exon
chr1	65458651	65459666	1016	*	Intron (ENST00000371059.7/3953, intron 2 of 19)	1	65420716	65436007	15292	1	54741	ENST00000613538.1	37935	ENSG00000213625	LEPROT	leptin receptor overlapping transcript	Intron
chr1	65485667	65485926	260	*	Intron (ENST00000371059.7/3953, intron 2 of 19)	1	65525689	65610268	84580	1	3953	ENST00000462765.5	-39763	ENSG00000116678	LEPR	leptin receptor	Intron
chr1	65509267	65510047	781	*	Intron (ENST00000371059.7/3953, intron 2 of 19)	1	65525689	65610268	84580	1	3953	ENST00000462765.5	-15642	ENSG00000116678	LEPR	leptin receptor	Intron
chr1	65515517	65515764	248	*	Promoter (9-10kb)	1	65525689	65610268	84580	1	3953	ENST00000462765.5	-9925	ENSG00000116678	LEPR	leptin receptor	Promoter
chr1	65538840	65539598	759	*	Intron (ENST00000371059.7/3953, intron 2 of 19)	1	65525689	65635409	109721	1	3953	ENST00000616738.4	13151	ENSG00000116678	LEPR	leptin receptor	Intron
chr1	65568874	65569081	208	*	Intron (ENST00000371059.7/3953, intron 3 of 19)	1	65565546	65626234	60689	1	3953	ENST00000371058.1	3328	ENSG00000116678	LEPR	leptin receptor	Intron
chr1	65654270	65655029	760	*	Distal Intergenic	1	65619940	65623384	3445	1	3953	ENST00000471762.1	34330	ENSG00000116678	LEPR	leptin receptor	Intergenic
chr1	65660115	65660322	208	*	Distal Intergenic	1	65619940	65623384	3445	1	3953	ENST00000471762.1	40175	ENSG00000116678	LEPR	leptin receptor	Intergenic
chr1	65668499	65668874	376	*	Distal Intergenic	1	65619940	65623384	3445	1	3953	ENST00000471762.1	48559	ENSG00000116678	LEPR	leptin receptor	Intergenic
chr1	65675651	65676084	434	*	Distal Intergenic	1	65619940	65623384	3445	1	3953	ENST00000471762.1	55711	ENSG00000116678	LEPR	leptin receptor	Intergenic
chr1	65714768	65715542	775	*	Exon (ENST00000646875.1/ENST00000646875.1, exon 3 of 3)	1	65792514	66374278	581765	1	5142	ENST00000329654.8	-76972	ENSG00000184588	PDE4B	phosphodiesterase 4B	Exon
chr1	65751514	65752500	987	*	Distal Intergenic	1	65792514	66374278	581765	1	5142	ENST00000329654.8	-40014	ENSG00000184588	PDE4B	phosphodiesterase 4B	Intergenic
chr1	65753507	65753706	200	*	Distal Intergenic	1	65792514	66374278	581765	1	5142	ENST00000329654.8	-38808	ENSG00000184588	PDE4B	phosphodiesterase 4B	Intergenic
chr1	65767376	65768168	793	*	Distal Intergenic	1	65792514	66374278	581765	1	5142	ENST00000329654.8	-24346	ENSG00000184588	PDE4B	phosphodiesterase 4B	Intergenic
chr1	65777741	65778079	339	*	Distal Intergenic	1	65792514	66374278	581765	1	5142	ENST00000329654.8	-14435	ENSG00000184588	PDE4B	phosphodiesterase 4B	Intergenic
chr1	65783278	65784193	916	*	Promoter (8-9kb)	1	65792514	66374278	581765	1	5142	ENST00000329654.8	-8321	ENSG00000184588	PDE4B	phosphodiesterase 4B	Promoter
chr1	65803250	65804122	873	*	Intron (ENST00000329654.8/5142, intron 1 of 16)	1	65792895	66374574	581680	1	5142	ENST00000341517.9	10355	ENSG00000184588	PDE4B	phosphodiesterase 4B	Intron
chr1	65848579	65848778	200	*	Intron (ENST00000329654.8/5142, intron 1 of 16)	1	65792895	66374574	581680	1	5142	ENST00000341517.9	55684	ENSG00000184588	PDE4B	phosphodiesterase 4B	Intron
chr1	65850236	65850707	472	*	Intron (ENST00000329654.8/5142, intron 1 of 16)	1	65792895	66374574	581680	1	5142	ENST00000341517.9	57341	ENSG00000184588	PDE4B	phosphodiesterase 4B	Intron
chr1	65880635	65881844	1210	*	Intron (ENST00000329654.8/5142, intron 1 of 16)	1	65792895	66374574	581680	1	5142	ENST00000341517.9	87740	ENSG00000184588	PDE4B	phosphodiesterase 4B	Intron
chr1	65906537	65906998	462	*	Intron (ENST00000329654.8/5142, intron 1 of 16)	1	65992422	66374573	382152	1	5142	ENST00000423207.6	-85424	ENSG00000184588	PDE4B	phosphodiesterase 4B	Intron
chr1	65910215	65910783	569	*	Intron (ENST00000329654.8/5142, intron 1 of 16)	1	65992422	66374573	382152	1	5142	ENST00000423207.6	-81639	ENSG00000184588	PDE4B	phosphodiesterase 4B	Intron
chr1	65926513	65927259	747	*	Intron (ENST00000329654.8/5142, intron 3 of 16)	1	65992422	66374573	382152	1	5142	ENST00000423207.6	-65163	ENSG00000184588	PDE4B	phosphodiesterase 4B	Intron
chr1	65934228	65934633	406	*	Intron (ENST00000329654.8/5142, intron 3 of 16)	1	65992422	66374573	382152	1	5142	ENST00000423207.6	-57789	ENSG00000184588	PDE4B	phosphodiesterase 4B	Intron
chr1	65938872	65939189	318	*	Intron (ENST00000329654.8/5142, intron 3 of 16)	1	65992422	66374573	382152	1	5142	ENST00000423207.6	-53233	ENSG00000184588	PDE4B	phosphodiesterase 4B	Intron
chr1	65955073	65955576	504	*	Intron (ENST00000329654.8/5142, intron 3 of 16)	1	65992422	66374573	382152	1	5142	ENST00000423207.6	-36846	ENSG00000184588	PDE4B	phosphodiesterase 4B	Intron
chr1	65965050	65966585	1536	*	Intron (ENST00000329654.8/5142, intron 3 of 16)	1	65992422	66374573	382152	1	5142	ENST00000423207.6	-25837	ENSG00000184588	PDE4B	phosphodiesterase 4B	Intron
chr1	65973415	65974036	622	*	Intron (ENST00000329654.8/5142, intron 3 of 16)	1	65992422	66374573	382152	1	5142	ENST00000423207.6	-18386	ENSG00000184588	PDE4B	phosphodiesterase 4B	Intron
chr1	65979112	65979799	688	*	Intron (ENST00000329654.8/5142, intron 3 of 16)	1	65992422	66374573	382152	1	5142	ENST00000423207.6	-12623	ENSG00000184588	PDE4B	phosphodiesterase 4B	Intron
chr1	65991283	65993155	1873	*	Promoter (<=1kb)	1	65992422	66374573	382152	1	5142	ENST00000423207.6	0	ENSG00000184588	PDE4B	phosphodiesterase 4B	Promoter
chr1	65999482	65999967	486	*	Intron (ENST00000329654.8/5142, intron 3 of 16)	1	65992736	66247544	254809	1	5142	ENST00000526666.1	6746	ENSG00000184588	PDE4B	phosphodiesterase 4B	Intron
chr1	66042253	66042920	668	*	Exon (ENST00000424138.1/101927139, exon 3 of 3)	1	66042500	66050718	8219	2	101927139	ENST00000424138.1	7798	ENSG00000227466	PDE4B-AS1	PDE4B antisense RNA 1	Exon
chr1	66057229	66057436	208	*	Promoter (6-7kb)	1	66042500	66050718	8219	2	101927139	ENST00000424138.1	-6511	ENSG00000227466	PDE4B-AS1	PDE4B antisense RNA 1	Promoter
chr1	66103221	66103476	256	*	Intron (ENST00000329654.8/5142, intron 3 of 16)	1	66152390	66332590	180201	1	5142	ENST00000412480.6	-48914	ENSG00000184588	PDE4B	phosphodiesterase 4B	Intron
chr1	66134072	66134430	359	*	Intron (ENST00000329654.8/5142, intron 3 of 16)	1	66152390	66332590	180201	1	5142	ENST00000412480.6	-17960	ENSG00000184588	PDE4B	phosphodiesterase 4B	Intron
chr1	66137262	66137723	462	*	Intron (ENST00000329654.8/5142, intron 3 of 16)	1	66152390	66332590	180201	1	5142	ENST00000412480.6	-14667	ENSG00000184588	PDE4B	phosphodiesterase 4B	Intron
chr1	66142480	66143081	602	*	Promoter (9-10kb)	1	66152390	66332590	180201	1	5142	ENST00000412480.6	-9309	ENSG00000184588	PDE4B	phosphodiesterase 4B	Promoter
chr1	66148750	66149283	534	*	Promoter (3-4kb)	1	66152390	66332590	180201	1	5142	ENST00000412480.6	-3107	ENSG00000184588	PDE4B	phosphodiesterase 4B	Promoter
chr1	66156085	66156575	491	*	Intron (ENST00000329654.8/5142, intron 3 of 16)	1	66152390	66332590	180201	1	5142	ENST00000412480.6	3695	ENSG00000184588	PDE4B	phosphodiesterase 4B	Intron
chr1	66166453	66167273	821	*	Intron (ENST00000329654.8/5142, intron 3 of 16)	1	66152390	66332590	180201	1	5142	ENST00000412480.6	14063	ENSG00000184588	PDE4B	phosphodiesterase 4B	Intron
chr1	66168568	66169752	1185	*	Intron (ENST00000329654.8/5142, intron 3 of 16)	1	66152390	66332590	180201	1	5142	ENST00000412480.6	16178	ENSG00000184588	PDE4B	phosphodiesterase 4B	Intron
chr1	66181426	66181633	208	*	Intron (ENST00000329654.8/5142, intron 3 of 16)	1	66152390	66332590	180201	1	5142	ENST00000412480.6	29036	ENSG00000184588	PDE4B	phosphodiesterase 4B	Intron
chr1	66182615	66183306	692	*	Intron (ENST00000329654.8/5142, intron 3 of 16)	1	66152390	66332590	180201	1	5142	ENST00000412480.6	30225	ENSG00000184588	PDE4B	phosphodiesterase 4B	Intron
chr1	66194076	66194486	411	*	Intron (ENST00000329654.8/5142, intron 3 of 16)	1	66152390	66332590	180201	1	5142	ENST00000412480.6	41686	ENSG00000184588	PDE4B	phosphodiesterase 4B	Intron
chr1	66205436	66205932	497	*	Intron (ENST00000329654.8/5142, intron 3 of 16)	1	66257365	66267509	10145	1	5142	ENST00000371048.7	-51433	ENSG00000184588	PDE4B	phosphodiesterase 4B	Intron
chr1	66230870	66231871	1002	*	Intron (ENST00000329654.8/5142, intron 3 of 16)	1	66257365	66267509	10145	1	5142	ENST00000371048.7	-25494	ENSG00000184588	PDE4B	phosphodiesterase 4B	Intron
chr1	66242121	66243092	972	*	Intron (ENST00000329654.8/5142, intron 3 of 16)	1	66257365	66267509	10145	1	5142	ENST00000371048.7	-14273	ENSG00000184588	PDE4B	phosphodiesterase 4B	Intron
chr1	66271242	66272145	904	*	Intron (ENST00000329654.8/5142, intron 7 of 16)	1	66257647	66266155	8509	1	5142	ENST00000491340.2	13595	ENSG00000184588	PDE4B	phosphodiesterase 4B	Intron
chr1	66283729	66284208	480	*	Intron (ENST00000329654.8/5142, intron 7 of 16)	1	66257647	66266155	8509	1	5142	ENST00000491340.2	26082	ENSG00000184588	PDE4B	phosphodiesterase 4B	Intron
chr1	66292187	66292613	427	*	Intron (ENST00000329654.8/5142, intron 7 of 16)	1	66257647	66266155	8509	1	5142	ENST00000491340.2	34540	ENSG00000184588	PDE4B	phosphodiesterase 4B	Intron
chr1	66298021	66298230	210	*	Intron (ENST00000329654.8/5142, intron 7 of 16)	1	66330728	66363215	32488	1	5142	ENST00000528771.5	-32498	ENSG00000184588	PDE4B	phosphodiesterase 4B	Intron
chr1	66352459	66353597	1139	*	Promoter (<=1kb)	1	66354382	66372738	18357	1	5142	ENST00000480109.2	-785	ENSG00000184588	PDE4B	phosphodiesterase 4B	Promoter
chr1	66374145	66375222	1078	*	3' UTR	1	66367494	66368157	664	1	5142	ENST00000483863.2	6651	ENSG00000184588	PDE4B	phosphodiesterase 4B	Exon
chr1	66392021	66392228	208	*	Distal Intergenic	1	66367494	66368157	664	1	5142	ENST00000483863.2	24527	ENSG00000184588	PDE4B	phosphodiesterase 4B	Intergenic
chr1	66475532	66475768	237	*	Distal Intergenic	1	66533267	66748987	215721	1	84251	ENST00000682707.1	-57499	ENSG00000118473	SGIP1	SH3GL interacting endocytic adaptor 1	Intergenic
chr1	66477910	66478602	693	*	Distal Intergenic	1	66533267	66748987	215721	1	84251	ENST00000682707.1	-54665	ENSG00000118473	SGIP1	SH3GL interacting endocytic adaptor 1	Intergenic
chr1	66543234	66543901	668	*	Intron (ENST00000682707.1/84251, intron 2 of 22)	1	66534213	66748987	214775	1	84251	ENST00000683067.1	9021	ENSG00000118473	SGIP1	SH3GL interacting endocytic adaptor 1	Intron
chr1	66562859	66563105	247	*	Intron (ENST00000682707.1/84251, intron 2 of 22)	1	66534213	66748987	214775	1	84251	ENST00000683067.1	28646	ENSG00000118473	SGIP1	SH3GL interacting endocytic adaptor 1	Intron
chr1	66624155	66625073	919	*	Promoter (3-4kb)	1	66628440	66628517	78	1	100422871	ENST00000584034.3	-3367	ENSG00000264720	MIR3117	microRNA 3117	Promoter
chr1	66676716	66677594	879	*	Promoter (<=1kb)	1	66677511	66748987	71477	1	84251	ENST00000682894.1	0	ENSG00000118473	SGIP1	SH3GL interacting endocytic adaptor 1	Promoter
chr1	66767823	66768022	200	*	Promoter (8-9kb)	1	66776155	66777820	1666	1	200132	ENST00000489510.1	-8133	ENSG00000152760	DYNLT5	dynein light chain Tctex-type family member 5	Promoter
chr1	66809598	66810297	700	*	Promoter (8-9kb)	1	66797740	66801276	3537	2	10022	ENST00000304526.3	-8322	ENSG00000172410	INSL5	insulin like 5	Promoter
chr1	66819212	66819777	566	*	Intron (ENST00000371026.8/79819, intron 16 of 16)	1	66797740	66801276	3537	2	10022	ENST00000304526.3	-17936	ENSG00000172410	INSL5	insulin like 5	Intron
chr1	66849143	66849569	427	*	Intron (ENST00000371026.8/79819, intron 7 of 16)	1	66837607	66862303	24697	2	79819	ENST00000531552.1	12734	ENSG00000152763	DNAI4	dynein axonemal intermediate chain 4	Intron
chr1	66878821	66879458	638	*	Promoter (3-4kb)	1	66813970	66874878	60909	2	79819	ENST00000464352.6	-3943	ENSG00000152763	DNAI4	dynein axonemal intermediate chain 4	Promoter
chr1	66898776	66899233	458	*	Intron (ENST00000371026.8/79819, intron 2 of 16)	1	66812891	66905303	92413	2	79819	ENST00000491297.6	6070	ENSG00000152763	DNAI4	dynein axonemal intermediate chain 4	Intron
chr1	66905298	66905600	303	*	Promoter (<=1kb)	1	66812891	66905303	92413	2	79819	ENST00000491297.6	0	ENSG00000152763	DNAI4	dynein axonemal intermediate chain 4	Promoter
chr1	66920871	66921240	370	*	Intron (ENST00000371026.8/79819, intron 1 of 16)	1	66921243	66924696	3454	2	79819	ENST00000474506.1	3456	ENSG00000152763	DNAI4	dynein axonemal intermediate chain 4	Intron
chr1	66924620	66925725	1106	*	Promoter (<=1kb)	1	66924895	66988619	63725	1	57708	ENST00000355977.10	0	ENSG00000198160	MIER1	MIER1 transcriptional regulator	Promoter
chr1	66927175	66927865	691	*	Intron (ENST00000355977.10/57708, intron 2 of 13)	1	66924990	66988619	63630	1	57708	ENST00000401041.6	2185	ENSG00000198160	MIER1	MIER1 transcriptional regulator	Intron
chr1	66938489	66939086	598	*	Intron (ENST00000355977.10/57708, intron 2 of 13)	1	66932652	66959750	27099	1	57708	ENST00000479067.1	5837	ENSG00000198160	MIER1	MIER1 transcriptional regulator	Intron
chr1	67021989	67022350	362	*	Intron (ENST00000235345.6/23169, intron 8 of 11)	1	66999350	67054148	54799	2	23169	ENST00000235345.6	31798	ENSG00000116704	SLC35D1	solute carrier family 35 member D1	Intron
chr1	67071297	67071496	200	*	Distal Intergenic	1	66999350	67054148	54799	2	23169	ENST00000235345.6	-17149	ENSG00000116704	SLC35D1	solute carrier family 35 member D1	Intergenic
chr1	67085153	67085777	625	*	Distal Intergenic	1	66999350	67054148	54799	2	23169	ENST00000235345.6	-31005	ENSG00000116704	SLC35D1	solute carrier family 35 member D1	Intergenic
chr1	67224415	67225042	628	*	Intron (ENST00000637002.1/149233, intron 7 of 10)	1	67219557	67259671	40115	1	149233	ENST00000395227.2	4858	ENSG00000162594	IL23R	interleukin 23 receptor	Intron
chr1	67226837	67227666	830	*	Intron (ENST00000637002.1/149233, intron 7 of 10)	1	67092165	67231852	139688	2	400757	ENST00000371007.6	4186	ENSG00000203963	C1orf141	chromosome 1 open reading frame 141	Intron
chr1	67264968	67265356	389	*	Distal Intergenic	1	67093559	67231853	138295	2	400757	ENST00000448166.6	-33115	ENSG00000203963	C1orf141	chromosome 1 open reading frame 141	Intergenic
chr1	67273846	67274161	316	*	Distal Intergenic	1	67307364	67396900	89537	1	3595	ENST00000262345.5	-33203	ENSG00000081985	IL12RB2	interleukin 12 receptor subunit beta 2	Intergenic
chr1	67295993	67296274	282	*	Distal Intergenic	1	67307364	67396900	89537	1	3595	ENST00000262345.5	-11090	ENSG00000081985	IL12RB2	interleukin 12 receptor subunit beta 2	Intergenic
chr1	67300562	67300971	410	*	Promoter (6-7kb)	1	67307364	67396900	89537	1	3595	ENST00000262345.5	-6393	ENSG00000081985	IL12RB2	interleukin 12 receptor subunit beta 2	Promoter
chr1	67332815	67333542	728	*	Intron (ENST00000262345.5/3595, intron 7 of 15)	1	67326769	67338760	11992	1	3595	ENST00000441640.4	6046	ENSG00000081985	IL12RB2	interleukin 12 receptor subunit beta 2	Intron
chr1	67357267	67357757	491	*	Intron (ENST00000262345.5/3595, intron 9 of 15)	1	67379928	67395763	15836	1	3595	ENST00000465396.1	-22171	ENSG00000081985	IL12RB2	interleukin 12 receptor subunit beta 2	Intron
chr1	67361573	67363275	1703	*	Intron (ENST00000262345.5/3595, intron 9 of 15)	1	67379928	67395763	15836	1	3595	ENST00000465396.1	-16653	ENSG00000081985	IL12RB2	interleukin 12 receptor subunit beta 2	Intron
chr1	67389864	67391244	1381	*	Exon (ENST00000262345.5/3595, exon 15 of 16)	1	67379928	67395763	15836	1	3595	ENST00000465396.1	9936	ENSG00000081985	IL12RB2	interleukin 12 receptor subunit beta 2	Exon
chr1	67430053	67431266	1214	*	Promoter (<=1kb)	1	67407810	67430402	22593	2	26135	ENST00000361219.11	0	ENSG00000142864	SERBP1	SERPINE1 mRNA binding protein 1	Promoter
chr1	67461722	67462096	375	*	Distal Intergenic	1	67407810	67430415	22606	2	26135	ENST00000370994.8	-31307	ENSG00000142864	SERBP1	SERPINE1 mRNA binding protein 1	Intergenic
chr1	67484956	67485557	602	*	Distal Intergenic	1	67522299	67532330	10032	1	102724481	ENST00000667745.1	-36742	0	LINC01702	long intergenic non-protein coding RNA 1702	Intergenic
chr1	67514581	67514823	243	*	Promoter (7-8kb)	1	67522299	67532330	10032	1	102724481	ENST00000667745.1	-7476	0	LINC01702	long intergenic non-protein coding RNA 1702	Promoter
chr1	67617975	67619041	1067	*	Distal Intergenic	1	67685201	67687986	2786	1	1647	ENST00000370985.4	-66160	ENSG00000116717	GADD45A	growth arrest and DNA damage inducible alpha	Intergenic
chr1	67626358	67627593	1236	*	Distal Intergenic	1	67685201	67687986	2786	1	1647	ENST00000370985.4	-57608	ENSG00000116717	GADD45A	growth arrest and DNA damage inducible alpha	Intergenic
chr1	67646093	67647465	1373	*	Distal Intergenic	1	67685201	67687986	2786	1	1647	ENST00000370985.4	-37736	ENSG00000116717	GADD45A	growth arrest and DNA damage inducible alpha	Intergenic
chr1	67647677	67648346	670	*	Distal Intergenic	1	67685201	67687986	2786	1	1647	ENST00000370985.4	-36855	ENSG00000116717	GADD45A	growth arrest and DNA damage inducible alpha	Intergenic
chr1	67663467	67663666	200	*	Distal Intergenic	1	67685201	67687986	2786	1	1647	ENST00000370985.4	-21535	ENSG00000116717	GADD45A	growth arrest and DNA damage inducible alpha	Intergenic
chr1	67663786	67664715	930	*	Distal Intergenic	1	67685201	67687986	2786	1	1647	ENST00000370985.4	-20486	ENSG00000116717	GADD45A	growth arrest and DNA damage inducible alpha	Intergenic
chr1	67678714	67679046	333	*	Promoter (6-7kb)	1	67685201	67687986	2786	1	1647	ENST00000370985.4	-6155	ENSG00000116717	GADD45A	growth arrest and DNA damage inducible alpha	Promoter
chr1	67684919	67685776	858	*	Promoter (<=1kb)	1	67685201	67687986	2786	1	1647	ENST00000370985.4	0	ENSG00000116717	GADD45A	growth arrest and DNA damage inducible alpha	Promoter
chr1	67693862	67694078	217	*	Distal Intergenic	1	67685676	67686586	911	1	1647	ENST00000484245.1	8186	ENSG00000116717	GADD45A	growth arrest and DNA damage inducible alpha	Intergenic
chr1	67713350	67714088	739	*	Intron (ENST00000370982.4/55970, intron 2 of 3)	1	67685676	67686586	911	1	1647	ENST00000484245.1	27674	ENSG00000116717	GADD45A	growth arrest and DNA damage inducible alpha	Intron
chr1	67724812	67725347	536	*	Intron (ENST00000370982.4/55970, intron 2 of 3)	1	67685676	67686586	911	1	1647	ENST00000484245.1	39136	ENSG00000116717	GADD45A	growth arrest and DNA damage inducible alpha	Intron
chr1	67726258	67726636	379	*	Intron (ENST00000370982.4/55970, intron 2 of 3)	1	67685676	67686586	911	1	1647	ENST00000484245.1	40582	ENSG00000116717	GADD45A	growth arrest and DNA damage inducible alpha	Intron
chr1	67749607	67750689	1083	*	Intron (ENST00000370982.4/55970, intron 2 of 3)	1	67685676	67686586	911	1	1647	ENST00000484245.1	63931	ENSG00000116717	GADD45A	growth arrest and DNA damage inducible alpha	Intron
chr1	67765958	67767169	1212	*	Intron (ENST00000370982.4/55970, intron 2 of 3)	1	67832303	68202987	370685	1	100289178	ENST00000420587.5	-65134	ENSG00000232284	GNG12-AS1	GNG12, DIRAS3 and WLS antisense RNA 1	Intron
chr1	67778965	67780200	1236	*	Intron (ENST00000370982.4/55970, intron 1 of 3)	1	67832303	68202987	370685	1	100289178	ENST00000420587.5	-52103	ENSG00000232284	GNG12-AS1	GNG12, DIRAS3 and WLS antisense RNA 1	Intron
chr1	67795514	67796550	1037	*	Intron (ENST00000370982.4/55970, intron 1 of 3)	1	67832303	68202987	370685	1	100289178	ENST00000420587.5	-35753	ENSG00000232284	GNG12-AS1	GNG12, DIRAS3 and WLS antisense RNA 1	Intron
chr1	67814190	67814889	700	*	Intron (ENST00000370982.4/55970, intron 1 of 3)	1	67832303	68202987	370685	1	100289178	ENST00000420587.5	-17414	ENSG00000232284	GNG12-AS1	GNG12, DIRAS3 and WLS antisense RNA 1	Intron
chr1	67831878	67832459	582	*	Promoter (<=1kb)	1	67832303	68202987	370685	1	100289178	ENST00000420587.5	0	ENSG00000232284	GNG12-AS1	GNG12, DIRAS3 and WLS antisense RNA 1	Promoter
chr1	67837616	67838032	417	*	Promoter (4-5kb)	1	67701475	67833467	131993	2	55970	ENST00000370982.4	-4149	ENSG00000172380	GNG12	G protein subunit gamma 12	Promoter
chr1	67850282	67851186	905	*	Intron (ENST00000420587.5/100289178, intron 1 of 9)	1	67701475	67833467	131993	2	55970	ENST00000370982.4	-16815	ENSG00000172380	GNG12	G protein subunit gamma 12	Intron
chr1	67853581	67854128	548	*	Intron (ENST00000420587.5/100289178, intron 1 of 9)	1	67701475	67833467	131993	2	55970	ENST00000370982.4	-20114	ENSG00000172380	GNG12	G protein subunit gamma 12	Intron
chr1	67861688	67862232	545	*	Intron (ENST00000420587.5/100289178, intron 1 of 9)	1	67701475	67833467	131993	2	55970	ENST00000370982.4	-28221	ENSG00000172380	GNG12	G protein subunit gamma 12	Intron
chr1	67877548	67878145	598	*	Intron (ENST00000420587.5/100289178, intron 1 of 9)	1	67701475	67833467	131993	2	55970	ENST00000370982.4	-44081	ENSG00000172380	GNG12	G protein subunit gamma 12	Intron
chr1	67878302	67878713	412	*	Intron (ENST00000420587.5/100289178, intron 1 of 9)	1	67701475	67833467	131993	2	55970	ENST00000370982.4	-44835	ENSG00000172380	GNG12	G protein subunit gamma 12	Intron
chr1	67883025	67883712	688	*	Intron (ENST00000420587.5/100289178, intron 1 of 9)	1	67701475	67833467	131993	2	55970	ENST00000370982.4	-49558	ENSG00000172380	GNG12	G protein subunit gamma 12	Intron
chr1	67889881	67890779	899	*	Intron (ENST00000420587.5/100289178, intron 1 of 9)	1	67701475	67833467	131993	2	55970	ENST00000370982.4	-56414	ENSG00000172380	GNG12	G protein subunit gamma 12	Intron
chr1	67912849	67913194	346	*	Intron (ENST00000420587.5/100289178, intron 1 of 9)	1	67701475	67833467	131993	2	55970	ENST00000370982.4	-79382	ENSG00000172380	GNG12	G protein subunit gamma 12	Intron
chr1	67921433	67922137	705	*	Intron (ENST00000420587.5/100289178, intron 1 of 9)	1	67701475	67833467	131993	2	55970	ENST00000370982.4	-87966	ENSG00000172380	GNG12	G protein subunit gamma 12	Intron
chr1	67952155	67952581	427	*	Intron (ENST00000420587.5/100289178, intron 1 of 9)	1	68045962	68050627	4666	2	9077	ENST00000646789.1	98046	ENSG00000162595	DIRAS3	DIRAS family GTPase 3	Intron
chr1	67969454	67970592	1139	*	Intron (ENST00000420587.5/100289178, intron 1 of 9)	1	68045962	68050627	4666	2	9077	ENST00000646789.1	80035	ENSG00000162595	DIRAS3	DIRAS family GTPase 3	Intron
chr1	67979132	67980481	1350	*	Intron (ENST00000420587.5/100289178, intron 1 of 9)	1	68045962	68050627	4666	2	9077	ENST00000646789.1	70146	ENSG00000162595	DIRAS3	DIRAS family GTPase 3	Intron
chr1	67987123	67988983	1861	*	Intron (ENST00000420587.5/100289178, intron 1 of 9)	1	68045962	68050627	4666	2	9077	ENST00000646789.1	61644	ENSG00000162595	DIRAS3	DIRAS family GTPase 3	Intron
chr1	68004807	68005145	339	*	Intron (ENST00000420587.5/100289178, intron 1 of 9)	1	68045962	68050627	4666	2	9077	ENST00000646789.1	45482	ENSG00000162595	DIRAS3	DIRAS family GTPase 3	Intron
chr1	68011669	68012447	779	*	Intron (ENST00000420587.5/100289178, intron 1 of 9)	1	68045962	68050627	4666	2	9077	ENST00000646789.1	38180	ENSG00000162595	DIRAS3	DIRAS family GTPase 3	Intron
chr1	68033119	68033459	341	*	Intron (ENST00000420587.5/100289178, intron 1 of 9)	1	68045962	68050627	4666	2	9077	ENST00000646789.1	17168	ENSG00000162595	DIRAS3	DIRAS family GTPase 3	Intron
chr1	68046014	68046578	565	*	3' UTR	1	68045962	68050627	4666	2	9077	ENST00000646789.1	4049	ENSG00000162595	DIRAS3	DIRAS family GTPase 3	Exon
chr1	68073051	68073551	501	*	Intron (ENST00000420587.5/100289178, intron 3 of 9)	1	68045886	68051631	5746	2	9077	ENST00000370981.3	-21420	ENSG00000162595	DIRAS3	DIRAS family GTPase 3	Intron
chr1	68074201	68075367	1167	*	Intron (ENST00000420587.5/100289178, intron 3 of 9)	1	68045886	68051631	5746	2	9077	ENST00000370981.3	-22570	ENSG00000162595	DIRAS3	DIRAS family GTPase 3	Intron
chr1	68104063	68104664	602	*	Intron (ENST00000420587.5/100289178, intron 6 of 9)	1	68125974	68138162	12189	2	79971	ENST00000498615.1	33498	ENSG00000116729	WLS	Wnt ligand secretion mediator	Intron
chr1	68105056	68105452	397	*	Intron (ENST00000420587.5/100289178, intron 6 of 9)	1	68125974	68138162	12189	2	79971	ENST00000498615.1	32710	ENSG00000116729	WLS	Wnt ligand secretion mediator	Intron
chr1	68160566	68161416	851	*	Promoter (5-6kb)	1	68142604	68155184	12581	2	79971	ENST00000491811.5	-5382	ENSG00000116729	WLS	Wnt ligand secretion mediator	Promoter
chr1	68199508	68199988	481	*	Intron (ENST00000420587.5/100289178, intron 9 of 9)	1	68183518	68183610	93	2	100302279	ENST00000408276.1	-15898	ENSG00000221203	MIR1262	microRNA 1262	Intron
chr1	68207069	68207637	569	*	Intron (ENST00000354777.6/79971, intron 1 of 11)	1	68183518	68183610	93	2	100302279	ENST00000408276.1	-23459	ENSG00000221203	MIR1262	microRNA 1262	Intron
chr1	68211978	68212319	342	*	Intron (ENST00000354777.6/79971, intron 1 of 11)	1	68153517	68231687	78171	2	79971	ENST00000533537.5	19368	ENSG00000116729	WLS	Wnt ligand secretion mediator	Intron
chr1	68227454	68227817	364	*	Intron (ENST00000354777.6/79971, intron 1 of 11)	1	68153517	68231687	78171	2	79971	ENST00000533537.5	3870	ENSG00000116729	WLS	Wnt ligand secretion mediator	Intron
chr1	68237080	68237857	778	*	Promoter (3-4kb)	1	68155172	68233120	77949	2	79971	ENST00000471243.2	-3960	ENSG00000116729	WLS	Wnt ligand secretion mediator	Promoter
chr1	68257861	68258902	1042	*	Distal Intergenic	1	68155172	68233120	77949	2	79971	ENST00000471243.2	-24741	ENSG00000116729	WLS	Wnt ligand secretion mediator	Intergenic
chr1	68270741	68271324	584	*	Distal Intergenic	1	68155172	68233120	77949	2	79971	ENST00000471243.2	-37621	ENSG00000116729	WLS	Wnt ligand secretion mediator	Intergenic
chr1	68284234	68284540	307	*	Distal Intergenic	1	68155172	68233120	77949	2	79971	ENST00000471243.2	-51114	ENSG00000116729	WLS	Wnt ligand secretion mediator	Intergenic
chr1	68301442	68302144	703	*	Distal Intergenic	1	68155172	68233120	77949	2	79971	ENST00000471243.2	-68322	ENSG00000116729	WLS	Wnt ligand secretion mediator	Intergenic
chr1	68313522	68314673	1152	*	Distal Intergenic	1	68155172	68233120	77949	2	79971	ENST00000471243.2	-80402	ENSG00000116729	WLS	Wnt ligand secretion mediator	Intergenic
chr1	68323121	68323936	816	*	Distal Intergenic	1	68155172	68233120	77949	2	79971	ENST00000471243.2	-90001	ENSG00000116729	WLS	Wnt ligand secretion mediator	Intergenic
chr1	68324830	68325273	444	*	Distal Intergenic	1	68155172	68233120	77949	2	79971	ENST00000471243.2	-91710	ENSG00000116729	WLS	Wnt ligand secretion mediator	Intergenic
chr1	68330561	68331595	1035	*	Distal Intergenic	1	68155172	68233120	77949	2	79971	ENST00000471243.2	-97441	ENSG00000116729	WLS	Wnt ligand secretion mediator	Intergenic
chr1	68355597	68356121	525	*	Distal Intergenic	1	68428822	68449954	21133	2	6121	ENST00000262340.6	93833	ENSG00000116745	RPE65	retinoid isomerohydrolase RPE65	Intergenic
chr1	68383816	68385495	1680	*	Distal Intergenic	1	68428822	68449954	21133	2	6121	ENST00000262340.6	64459	ENSG00000116745	RPE65	retinoid isomerohydrolase RPE65	Intergenic
chr1	68406518	68407499	982	*	Distal Intergenic	1	68428822	68449954	21133	2	6121	ENST00000262340.6	42455	ENSG00000116745	RPE65	retinoid isomerohydrolase RPE65	Intergenic
chr1	68425549	68425914	366	*	Distal Intergenic	1	68428822	68449954	21133	2	6121	ENST00000262340.6	24040	ENSG00000116745	RPE65	retinoid isomerohydrolase RPE65	Intergenic
chr1	68457732	68458702	971	*	Promoter (7-8kb)	1	68428822	68449954	21133	2	6121	ENST00000262340.6	-7778	ENSG00000116745	RPE65	retinoid isomerohydrolase RPE65	Promoter
chr1	68491869	68493594	1726	*	Promoter (<=1kb)	1	68476897	68494531	17635	2	55635	ENST00000489862.1	937	ENSG00000024526	DEPDC1	DEP domain containing 1	Promoter
chr1	68516557	68516815	259	*	Intron (ENST00000428732.1/101927220, intron 1 of 2)	1	68474152	68497221	23070	2	55635	ENST00000370966.9	-19336	ENSG00000024526	DEPDC1	DEP domain containing 1	Intron
chr1	68543951	68544462	512	*	Distal Intergenic	1	68474152	68497221	23070	2	55635	ENST00000370966.9	-46730	ENSG00000024526	DEPDC1	DEP domain containing 1	Intergenic
chr1	68571526	68571978	453	*	Distal Intergenic	1	68474152	68497221	23070	2	55635	ENST00000370966.9	-74305	ENSG00000024526	DEPDC1	DEP domain containing 1	Intergenic
chr1	68578962	68579629	668	*	Distal Intergenic	1	68474152	68497221	23070	2	55635	ENST00000370966.9	-81741	ENSG00000024526	DEPDC1	DEP domain containing 1	Intergenic
chr1	68633216	68634002	787	*	Exon (ENST00000646352.1/ENST00000646352.1, exon 1 of 3)	1	68474152	68497221	23070	2	55635	ENST00000370966.9	-135995	ENSG00000024526	DEPDC1	DEP domain containing 1	Exon
chr1	68720152	68720754	603	*	Intron (ENST00000643361.1/ENST00000643361.1, intron 2 of 6)	1	68474152	68497221	23070	2	55635	ENST00000370966.9	-222931	ENSG00000024526	DEPDC1	DEP domain containing 1	Intron
chr1	68728693	68728900	208	*	Intron (ENST00000643361.1/ENST00000643361.1, intron 2 of 6)	1	68474152	68497221	23070	2	55635	ENST00000370966.9	-231472	ENSG00000024526	DEPDC1	DEP domain containing 1	Intron
chr1	68774240	68774608	369	*	Intron (ENST00000643361.1/ENST00000643361.1, intron 2 of 6)	1	68474152	68497221	23070	2	55635	ENST00000370966.9	-277019	ENSG00000024526	DEPDC1	DEP domain containing 1	Intron
chr1	68799363	68800568	1206	*	Intron (ENST00000643361.1/ENST00000643361.1, intron 2 of 6)	1	69055838	69229597	173760	1	105378787	ENST00000658427.1	-255270	0	LOC105378787	uncharacterized LOC105378787	Intron
chr1	68820346	68820577	232	*	Intron (ENST00000643361.1/ENST00000643361.1, intron 2 of 6)	1	69055838	69229597	173760	1	105378787	ENST00000658427.1	-235261	0	LOC105378787	uncharacterized LOC105378787	Intron
chr1	68826623	68827518	896	*	Intron (ENST00000643361.1/ENST00000643361.1, intron 2 of 6)	1	69055838	69229597	173760	1	105378787	ENST00000658427.1	-228320	0	LOC105378787	uncharacterized LOC105378787	Intron
chr1	68852971	68853174	204	*	Intron (ENST00000643361.1/ENST00000643361.1, intron 2 of 6)	1	69055838	69229597	173760	1	105378787	ENST00000658427.1	-202664	0	LOC105378787	uncharacterized LOC105378787	Intron
chr1	68916402	68916867	466	*	Intron (ENST00000643361.1/ENST00000643361.1, intron 4 of 6)	1	69055838	69229597	173760	1	105378787	ENST00000658427.1	-138971	0	LOC105378787	uncharacterized LOC105378787	Intron
chr1	68929772	68930572	801	*	Intron (ENST00000643361.1/ENST00000643361.1, intron 6 of 6)	1	69055838	69229597	173760	1	105378787	ENST00000658427.1	-125266	0	LOC105378787	uncharacterized LOC105378787	Intron
chr1	68973774	68974523	750	*	Exon (ENST00000644104.1/ENST00000644104.1, exon 1 of 4)	1	69055838	69229597	173760	1	105378787	ENST00000658427.1	-81315	0	LOC105378787	uncharacterized LOC105378787	Exon
chr1	69018893	69019257	365	*	Intron (ENST00000644104.1/ENST00000644104.1, intron 2 of 3)	1	69055838	69229597	173760	1	105378787	ENST00000658427.1	-36581	0	LOC105378787	uncharacterized LOC105378787	Intron
chr1	69019259	69019568	310	*	Intron (ENST00000644104.1/ENST00000644104.1, intron 2 of 3)	1	69055838	69229597	173760	1	105378787	ENST00000658427.1	-36270	0	LOC105378787	uncharacterized LOC105378787	Intron
chr1	69076804	69077683	880	*	Intron (ENST00000658427.1/105378787, intron 1 of 3)	1	69055903	69219097	163195	1	105378785	ENST00000660251.1	20901	ENSG00000223883	LINC01707	long intergenic non-protein coding RNA 1707	Intron
chr1	69082828	69083054	227	*	Intron (ENST00000658427.1/105378787, intron 1 of 3)	1	69055903	69219097	163195	1	105378785	ENST00000660251.1	26925	ENSG00000223883	LINC01707	long intergenic non-protein coding RNA 1707	Intron
chr1	69088774	69089457	684	*	Intron (ENST00000658427.1/105378787, intron 2 of 3)	1	69055903	69219097	163195	1	105378785	ENST00000660251.1	32871	ENSG00000223883	LINC01707	long intergenic non-protein coding RNA 1707	Intron
chr1	69152314	69152723	410	*	Intron (ENST00000658427.1/105378787, intron 2 of 3)	1	69055903	69219097	163195	1	105378785	ENST00000660251.1	96411	ENSG00000223883	LINC01707	long intergenic non-protein coding RNA 1707	Intron
chr1	69155970	69156528	559	*	Intron (ENST00000658427.1/105378787, intron 2 of 3)	1	69243372	69249423	6052	2	105378786	ENST00000439878.1	92895	0	LINC02791	long intergenic non-protein coding RNA 2791	Intron
chr1	69184837	69185112	276	*	Exon (ENST00000425517.1/105378785, exon 5 of 5)	1	69243372	69249423	6052	2	105378786	ENST00000439878.1	64311	0	LINC02791	long intergenic non-protein coding RNA 2791	Exon
chr1	69191150	69191800	651	*	Intron (ENST00000658427.1/105378787, intron 2 of 3)	1	69243372	69249423	6052	2	105378786	ENST00000439878.1	57623	0	LINC02791	long intergenic non-protein coding RNA 2791	Intron
chr1	69218927	69219134	208	*	Exon (ENST00000661832.1/105378787, exon 9 of 9)	1	69243372	69249423	6052	2	105378786	ENST00000439878.1	30289	0	LINC02791	long intergenic non-protein coding RNA 2791	Exon
chr1	69235783	69235990	208	*	Intron (ENST00000650525.1/105378786, intron 1 of 3)	1	69243372	69249423	6052	2	105378786	ENST00000439878.1	13433	0	LINC02791	long intergenic non-protein coding RNA 2791	Intron
chr1	69381922	69382265	344	*	Distal Intergenic	1	69433255	69435409	2155	1	105378788	ENST00000448001.1	-50990	ENSG00000229639	LINC01758	long intergenic non-protein coding RNA 1758	Intergenic
chr1	69408470	69408718	249	*	Distal Intergenic	1	69433255	69435409	2155	1	105378788	ENST00000448001.1	-24537	ENSG00000229639	LINC01758	long intergenic non-protein coding RNA 1758	Intergenic
chr1	69436203	69436490	288	*	Distal Intergenic	1	69433255	69435409	2155	1	105378788	ENST00000448001.1	2948	ENSG00000229639	LINC01758	long intergenic non-protein coding RNA 1758	Intergenic
chr1	69439509	69439726	218	*	Distal Intergenic	1	69433255	69435409	2155	1	105378788	ENST00000448001.1	6254	ENSG00000229639	LINC01758	long intergenic non-protein coding RNA 1758	Intergenic
chr1	69464916	69465309	394	*	Distal Intergenic	1	69433255	69435409	2155	1	105378788	ENST00000448001.1	31661	ENSG00000229639	LINC01758	long intergenic non-protein coding RNA 1758	Intergenic
chr1	69490250	69490688	439	*	Distal Intergenic	1	69433255	69435409	2155	1	105378788	ENST00000448001.1	56995	ENSG00000229639	LINC01758	long intergenic non-protein coding RNA 1758	Intergenic
chr1	69494181	69494937	757	*	Distal Intergenic	1	69551848	69563715	11868	1	105378789	ENST00000662276.1	-56911	0	LOC105378789	uncharacterized LOC105378789	Intergenic
chr1	69495603	69496217	615	*	Distal Intergenic	1	69551848	69563715	11868	1	105378789	ENST00000662276.1	-55631	0	LOC105378789	uncharacterized LOC105378789	Intergenic
chr1	69513510	69514034	525	*	Distal Intergenic	1	69551848	69563715	11868	1	105378789	ENST00000662276.1	-37814	0	LOC105378789	uncharacterized LOC105378789	Intergenic
chr1	69515431	69515827	397	*	Distal Intergenic	1	69551848	69563715	11868	1	105378789	ENST00000662276.1	-36021	0	LOC105378789	uncharacterized LOC105378789	Intergenic
chr1	69525491	69525763	273	*	Distal Intergenic	1	69551848	69563715	11868	1	105378789	ENST00000662276.1	-26085	0	LOC105378789	uncharacterized LOC105378789	Intergenic
chr1	69534767	69535040	274	*	Distal Intergenic	1	69551848	69563715	11868	1	105378789	ENST00000662276.1	-16808	0	LOC105378789	uncharacterized LOC105378789	Intergenic
chr1	69544825	69545212	388	*	Promoter (6-7kb)	1	69551848	69563715	11868	1	105378789	ENST00000662276.1	-6636	0	LOC105378789	uncharacterized LOC105378789	Promoter
chr1	69565570	69565948	379	*	Promoter (1-2kb)	1	69567922	70144364	576443	1	57554	ENST00000651989.2	-1974	ENSG00000033122	LRRC7	leucine rich repeat containing 7	Promoter
chr1	69572434	69572761	328	*	Intron (ENST00000651989.2/57554, intron 1 of 26)	1	69568450	69875004	306555	1	57554	ENST00000370958.5	3984	ENSG00000033122	LRRC7	leucine rich repeat containing 7	Intron
chr1	69628405	69628951	547	*	Intron (ENST00000651989.2/57554, intron 1 of 26)	1	69568450	69875004	306555	1	57554	ENST00000370958.5	59955	ENSG00000033122	LRRC7	leucine rich repeat containing 7	Intron
chr1	69645443	69645998	556	*	Intron (ENST00000651989.2/57554, intron 1 of 26)	1	69568450	69875004	306555	1	57554	ENST00000370958.5	76993	ENSG00000033122	LRRC7	leucine rich repeat containing 7	Intron
chr1	69658716	69659290	575	*	Intron (ENST00000651989.2/57554, intron 1 of 26)	1	69568450	69875004	306555	1	57554	ENST00000370958.5	90266	ENSG00000033122	LRRC7	leucine rich repeat containing 7	Intron
chr1	69662274	69662819	546	*	Intron (ENST00000651989.2/57554, intron 1 of 26)	1	69568450	69875004	306555	1	57554	ENST00000370958.5	93824	ENSG00000033122	LRRC7	leucine rich repeat containing 7	Intron
chr1	69669127	69669686	560	*	Intron (ENST00000651989.2/57554, intron 1 of 26)	1	69760175	70122243	362069	1	57554	ENST00000651217.1	-90489	ENSG00000033122	LRRC7	leucine rich repeat containing 7	Intron
chr1	69686246	69686565	320	*	Intron (ENST00000651989.2/57554, intron 2 of 26)	1	69760175	70122243	362069	1	57554	ENST00000651217.1	-73610	ENSG00000033122	LRRC7	leucine rich repeat containing 7	Intron
chr1	69747320	69747957	638	*	Intron (ENST00000651989.2/57554, intron 2 of 26)	1	69760175	70122243	362069	1	57554	ENST00000651217.1	-12218	ENSG00000033122	LRRC7	leucine rich repeat containing 7	Intron
chr1	69752613	69753019	407	*	Promoter (7-8kb)	1	69760175	70122243	362069	1	57554	ENST00000651217.1	-7156	ENSG00000033122	LRRC7	leucine rich repeat containing 7	Promoter
chr1	69768687	69769236	550	*	Intron (ENST00000651989.2/57554, intron 3 of 26)	1	69760187	70121994	361808	1	57554	ENST00000415775.2	8500	ENSG00000033122	LRRC7	leucine rich repeat containing 7	Intron
chr1	69784405	69784818	414	*	Intron (ENST00000651989.2/57554, intron 3 of 26)	1	69760187	70121994	361808	1	57554	ENST00000415775.2	24218	ENSG00000033122	LRRC7	leucine rich repeat containing 7	Intron
chr1	69845539	69845978	440	*	Intron (ENST00000651989.2/57554, intron 7 of 26)	1	69919322	69920317	996	1	5301	ENST00000412108.1	-73344	ENSG00000229359	PIN1P1	peptidylprolyl cis/trans isomerase, NIMA-interacting 1 pseudogene 1	Intron
chr1	69902922	69903121	200	*	Intron (ENST00000651989.2/57554, intron 7 of 26)	1	69919322	69920317	996	1	5301	ENST00000412108.1	-16201	ENSG00000229359	PIN1P1	peptidylprolyl cis/trans isomerase, NIMA-interacting 1 pseudogene 1	Intron
chr1	69948032	69948288	257	*	Intron (ENST00000651989.2/57554, intron 8 of 26)	1	69919357	69919657	301	1	5301	ENST00000439639.2	28675	ENSG00000229359	PIN1P1	peptidylprolyl cis/trans isomerase, NIMA-interacting 1 pseudogene 1	Intron
chr1	69964448	69964844	397	*	Intron (ENST00000651989.2/57554, intron 8 of 26)	1	69919357	69919657	301	1	5301	ENST00000439639.2	45091	ENSG00000229359	PIN1P1	peptidylprolyl cis/trans isomerase, NIMA-interacting 1 pseudogene 1	Intron
chr1	69981092	69981325	234	*	Intron (ENST00000651989.2/57554, intron 9 of 26)	1	70020823	70022398	1576	2	105378792	ENST00000425754.1	41073	0	LRRC7-AS1	LRRC7 antisense RNA 1	Intron
chr1	69981328	69981678	351	*	Intron (ENST00000651989.2/57554, intron 9 of 26)	1	70020823	70022398	1576	2	105378792	ENST00000425754.1	40720	0	LRRC7-AS1	LRRC7 antisense RNA 1	Intron
chr1	69999007	69999405	399	*	Intron (ENST00000651989.2/57554, intron 11 of 26)	1	70020823	70022398	1576	2	105378792	ENST00000425754.1	22993	0	LRRC7-AS1	LRRC7 antisense RNA 1	Intron
chr1	70003224	70003728	505	*	Intron (ENST00000651989.2/57554, intron 11 of 26)	1	70020823	70022398	1576	2	105378792	ENST00000425754.1	18670	0	LRRC7-AS1	LRRC7 antisense RNA 1	Intron
chr1	70016516	70016729	214	*	5' UTR	1	70020823	70022398	1576	2	105378792	ENST00000425754.1	5669	0	LRRC7-AS1	LRRC7 antisense RNA 1	Exon
chr1	70041928	70042440	513	*	Intron (ENST00000651989.2/57554, intron 21 of 26)	1	70013982	70031222	17241	2	105378792	ENST00000414132.5	-10706	0	LRRC7-AS1	LRRC7 antisense RNA 1	Intron
[truncated: 78,874 more rows]

## Sheet: SNB19-SES-V5-Cut&Tag-peaks
chr	start	end	width	strand	annotation	geneChr	geneStart	geneEnd	geneLength	geneStrand	geneId	transcriptId	distanceToTSS	ensembl_gene_id	SYMBOL	GENENAME	Feature
chr1	39845430	39846407	978	*	Promoter (1-2kb)	1	39847044	39847757	714	2	54802	ENST00000467774.1	1350	ENSG00000043514	TRIT1	tRNA isopentenyltransferase 1	Promoter
chr1	44038910	44040386	1477	*	Exon (ENST00000657086.1/107984948, exon 2 of 2)	1	44036126	44051116	14991	1	128209	ENST00000607988.5	2784	ENSG00000171872	KLF17	Kruppel like factor 17	Exon
chr1	122682477	122684091	1615	*	Distal Intergenic	1	121573946	121580524	6579	2	107985195	ENST00000450546.1	-1101953	0	LINC01691	long intergenic non-protein coding RNA 1691	Intergenic
chr1	145751421	145752253	833	*	Exon (ENST00000582693.5/27246, exon 6 of 9)	1	145746389	145773843	27455	2	27246	ENST00000539368.2	21590	ENSG00000265491	RNF115	ring finger protein 115	Exon
chr1	177209234	177209717	484	*	Intron (ENST00000361539.5/57795, intron 1 of 7)	1	177170958	177282422	111465	1	57795	ENST00000361539.5	38276	ENSG00000198797	BRINP2	BMP/retinoic acid inducible neural specific 2	Intron
chr1	214955967	214958268	2302	*	Intron (ENST00000658732.1/ENST00000658732.1, intron 1 of 1)	1	215005775	215236020	230246	1	3776	ENST00000486921.5	-47507	ENSG00000082482	KCNK2	potassium two pore domain channel subfamily K member 2	Intron
chr1	10223125	10224482	1358	*	Promoter (6-7kb)	1	10230764	10306757	75994	1	23095	ENST00000377083.5	-6282	ENSG00000054523	KIF1B	kinesin family member 1B	Promoter
chr1	18480292	18481258	967	*	Promoter (<=1kb)	1	18480930	18485974	5045	1	127707	ENST00000400664.3	0	ENSG00000179023	KLHDC7A	kelch domain containing 7A	Promoter
chr1	20446870	20447454	585	*	Distal Intergenic	1	20398716	20431234	32519	2	339505	ENST00000423486.1	-15636	0	LINC01141	long intergenic non-protein coding RNA 1141	Intergenic
chr1	44300790	44302854	2065	*	Intron (ENST00000456170.6/79033, intron 3 of 6)	1	44221070	44319744	98675	2	79033	ENST00000456170.6	16890	ENSG00000117419	ERI3	ERI1 exoribonuclease family member 3	Intron
chr1	44957193	44958067	875	*	Intron (ENST00000360403.7/8891, intron 3 of 11)	1	44926628	44986586	59959	2	8891	ENST00000477953.5	28519	ENSG00000070785	EIF2B3	eukaryotic translation initiation factor 2B subunit gamma	Intron
chr1	47577811	47579248	1438	*	Distal Intergenic	1	47688463	47704029	15567	1	107984953	ENST00000454285.2	-109215	ENSG00000227947	LINC01738	long intergenic non-protein coding RNA 1738	Intergenic
chr1	51773054	51773595	542	*	Promoter (<=1kb)	1	51772076	51781668	9593	1	114883	ENST00000533825.1	978	ENSG00000117859	OSBPL9	oxysterol binding protein like 9	Promoter
chr1	59375198	59376261	1064	*	Intron (ENST00000413489.5/55277, intron 4 of 4)	1	59393208	59626023	232816	1	55277	ENST00000475949.5	-16947	ENSG00000172456	FGGY	FGGY carbohydrate kinase domain containing	Intron
chr1	61210484	61210872	389	*	Intron (ENST00000371191.5/4774, intron 2 of 10)	1	61203523	61456678	253156	1	4774	ENST00000663597.1	6961	ENSG00000162599	NFIA	nuclear factor I A	Intron
chr1	114031771	114033569	1799	*	Exon (ENST00000632517.1/ENST00000632517.1, exon 1 of 1)	1	113980500	114035572	55073	1	56944	ENST00000633022.1	51271	ENSG00000116774	OLFML3	olfactomedin like 3	Exon
chr1	117702358	117703046	689	*	Distal Intergenic	1	117606048	117628389	22342	1	54855	ENST00000369448.4	96310	ENSG00000183508	TENT5C	terminal nucleotidyltransferase 5C	Intergenic
chr1	120061410	120062438	1029	*	Intron (ENST00000256646.7/4853, intron 1 of 33)	1	120005505	120069363	63859	2	4853	ENST00000651371.1	6925	ENSG00000134250	NOTCH2	notch receptor 2	Intron
chr1	123862355	123863850	1496	*	Distal Intergenic	1	121573946	121580524	6579	2	107985195	ENST00000450546.1	-2281831	0	LINC01691	long intergenic non-protein coding RNA 1691	Intergenic
chr1	152436456	152437121	666	*	Intron (ENST00000411804.1/ENST00000411804.1, intron 1 of 1)	1	152409243	152414263	5021	2	49860	ENST00000271835.3	-22193	ENSG00000143536	CRNN	cornulin	Intron
chr1	172358059	172359811	1753	*	Intron (ENST00000627582.3/26052, intron 17 of 20)	1	172379018	172418466	39449	1	26052	ENST00000485254.2	-19207	ENSG00000197959	DNM3	dynamin 3	Intron
chr1	178126561	178127197	637	*	Intron (ENST00000367649.8/9462, intron 1 of 17)	1	178120961	178300055	179095	1	9462	ENST00000465723.1	5600	ENSG00000075391	RASAL2	RAS protein activator like 2	Intron
chr1	179175138	179176013	876	*	Intron (ENST00000502732.6/27, intron 1 of 11)	1	179104048	179143089	39042	2	27	ENST00000344730.7	-32049	ENSG00000143322	ABL2	ABL proto-oncogene 2, non-receptor tyrosine kinase	Intron
chr1	202112759	202113758	1000	*	Promoter (9-10kb)	1	202122886	202128598	5713	1	9283	ENST00000683302.1	-9128	ENSG00000170075	GPR37L1	G protein-coupled receptor 37 like 1	Promoter
chr1	206175562	206176603	1042	*	Intron (ENST00000428399.1/ENST00000428399.1, intron 1 of 1)	1	206186256	206202446	16191	2	729533	ENST00000341209.9	25843	ENSG00000196550	FAM72A	family with sequence similarity 72 member A	Intron
chr1	221117386	221119252	1867	*	Distal Intergenic	1	221332161	221335958	3798	2	400804	ENST00000434398.2	216706	ENSG00000234754	LINC02817	long intergenic non-protein coding RNA 2817	Intergenic
chr1	230030848	230031506	659	*	Distal Intergenic	1	230057990	230243427	185438	1	2590	ENST00000494106.1	-26484	ENSG00000143641	GALNT2	polypeptide N-acetylgalactosaminyltransferase 2	Intergenic
chr1	235011597	235012404	808	*	Distal Intergenic	1	234979647	234980804	1158	2	107985366	ENST00000549744.1	-30793	0	LOC107985366	uncharacterized LOC107985366	Intergenic
chr1	240385282	240386707	1426	*	Intron (ENST00000319653.14/56776, intron 14 of 17)	1	240340551	240475168	134618	1	56776	ENST00000679646.1	44731	ENSG00000155816	FMN2	formin 2	Intron
chr1	736495	737708	1214	*	Promoter (3-4kb)	1	594458	733064	138607	2	105378947	ENST00000648019.1	-3431	0	LOC105378947	proline-rich extensin-like protein EPR1	Promoter
chr1	1359469	1361010	1542	*	Promoter (<=1kb)	1	1352689	1358794	6106	2	54587	ENST00000342753.8	-675	ENSG00000162576	MXRA8	matrix remodeling associated 8	Promoter
chr1	6600928	6603652	2725	*	Promoter (<=1kb)	1	6590724	6602869	12146	2	9903	ENST00000377658.8	0	ENSG00000162413	KLHL21	kelch like family member 21	Promoter
chr1	7109703	7110800	1098	*	Intron (ENST00000303635.12/23261, intron 4 of 22)	1	6874056	6887842	13787	1	23261	ENST00000467267.1	235647	ENSG00000171735	CAMTA1	calmodulin binding transcription activator 1	Intron
chr1	14137619	14139461	1843	*	Intron (ENST00000636564.1/23254, intron 1 of 2)	1	14221887	14259698	37812	2	107985468	ENST00000657859.1	120237	0	LOC107985468	uncharacterized LOC107985468	Intron
chr1	15368047	15368505	459	*	Intron (ENST00000683790.1/114827, intron 25 of 33)	1	15362697	15398127	35431	1	114827	ENST00000481324.5	5350	ENSG00000142621	FHAD1	forkhead associated phosphopeptide binding domain 1	Intron
chr1	15384141	15384836	696	*	Promoter (<=1kb)	1	15383377	15397529	14153	1	114827	ENST00000472086.1	764	ENSG00000142621	FHAD1	forkhead associated phosphopeptide binding domain 1	Promoter
chr1	16727264	16729001	1738	*	Promoter (7-8kb)	1	16692280	16720157	27878	2	284729	ENST00000270691.9	-7107	0	ESPNP	espin pseudogene	Promoter
chr1	20102943	20103481	539	*	Distal Intergenic	1	20111939	20119536	7598	2	26279	ENST00000375105.8	16055	ENSG00000117215	PLA2G2D	phospholipase A2 group IID	Intergenic
chr1	20496072	20497295	1224	*	Promoter (9-10kb)	1	20482391	20486210	3820	2	55450	ENST00000375078.4	-9862	ENSG00000162545	CAMK2N1	calcium/calmodulin dependent protein kinase II inhibitor 1	Promoter
chr1	21149388	21151852	2465	*	Intron (ENST00000374935.7/8672, intron 2 of 32)	1	20941247	21168039	226793	2	8672	ENST00000682284.1	16187	ENSG00000075151	EIF4G3	eukaryotic translation initiation factor 4 gamma 3	Intron
chr1	23526537	23528925	2389	*	Intron (ENST00000361729.3/1870, intron 1 of 6)	1	23506438	23531233	24796	2	1870	ENST00000361729.3	2308	ENSG00000007968	E2F2	E2F transcription factor 2	Intron
chr1	24018550	24019286	737	*	Distal Intergenic	1	24040835	24086799	45965	1	107984931	ENST00000439239.2	-21549	0	LOC107984931	uncharacterized LOC107984931	Intergenic
chr1	24362999	24363388	390	*	Intron (ENST00000350501.9/57822, intron 15 of 15)	1	24369043	24379823	10781	2	90529	ENST00000438866.1	16435	ENSG00000001460	STPG1	sperm tail PG-rich repeat containing 1	Intron
chr1	24590503	24593163	2661	*	Promoter (1-2kb)	1	24589464	24609328	19865	1	400746	ENST00000486262.1	1039	ENSG00000184454	NCMAP	non-compact myelin associated protein	Promoter
chr1	26377875	26378706	832	*	Promoter (3-4kb)	1	26364722	26374522	9801	2	257101	ENST00000455900.5	-3353	ENSG00000176083	ZNF683	zinc finger protein 683	Promoter
chr1	26771258	26772198	941	*	Promoter (<=1kb)	1	26772963	26774962	2000	1	8289	ENST00000636072.1	-765	ENSG00000117713	ARID1A	AT-rich interaction domain 1A	Promoter
chr1	27606505	27608240	1736	*	Promoter (2-3kb)	1	27553146	27604431	51286	2	27245	ENST00000480033.3	-2074	ENSG00000126705	AHDC1	AT-hook DNA binding motif containing 1	Promoter
chr1	27671985	27673151	1167	*	Promoter (<=1kb)	1	27666064	27672178	6115	2	2537	ENST00000339145.8	0	ENSG00000126709	IFI6	interferon alpha inducible protein 6	Promoter
chr1	27688751	27690610	1860	*	Exon (ENST00000628586.2/ENST00000628586.2, exon 3 of 3)	1	27666065	27672212	6148	2	2537	ENST00000679644.1	-16539	ENSG00000126709	IFI6	interferon alpha inducible protein 6	Exon
chr1	28162861	28164233	1373	*	Intron (ENST00000373857.8/5724, intron 1 of 1)	1	28147166	28176690	29525	2	5724	ENST00000373857.8	12457	ENSG00000169403	PTAFR	platelet activating factor receptor	Intron
chr1	28425321	28426712	1392	*	Intron (ENST00000633371.1/65979, intron 2 of 4)	1	28438151	28460286	22136	1	65979	ENST00000633167.1	-11439	ENSG00000204138	PHACTR4	phosphatase and actin regulator 4	Intron
chr1	30048122	30048469	348	*	Distal Intergenic	1	30013952	30037612	23661	2	101929406	ENST00000445180.2	-10510	ENSG00000233399	LINC01648	long intergenic non-protein coding RNA 1648	Intergenic
chr1	31045931	31048644	2714	*	Intron (ENST00000424085.6/9698, intron 2 of 17)	1	31059279	31061916	2638	2	9698	ENST00000531867.1	13272	ENSG00000134644	PUM1	pumilio RNA binding family member 1	Intron
chr1	31243671	31244749	1079	*	Promoter (3-4kb)	1	31179745	31239887	60143	2	79570	ENST00000373736.7	-3784	ENSG00000084628	NKAIN1	sodium/potassium transporting ATPase interacting 1	Promoter
chr1	35454584	35455082	499	*	Promoter (<=1kb)	1	35434105	35454707	20603	2	79932	ENST00000373266.8	0	ENSG00000142687	KIAA0319L	KIAA0319 like	Promoter
chr1	36486642	36487847	1206	*	Promoter (3-4kb)	1	36466043	36483278	17236	2	1441	ENST00000373104.5	-3364	ENSG00000119535	CSF3R	colony stimulating factor 3 receptor	Promoter
chr1	39370276	39371195	920	*	Intron (ENST00000361689.7/23499, intron 46 of 93)	1	39387187	39422900	35714	1	23499	ENST00000673980.1	-15992	ENSG00000127603	MACF1	microtubule actin crosslinking factor 1	Intron
chr1	44515029	44515893	865	*	Intron (ENST00000355387.6/55182, intron 2 of 14)	1	44545493	44545552	60	1	100847089	ENST00000581357.1	-29600	ENSG00000263381	MIR5584	microRNA 5584	Intron
chr1	44923978	44927007	3030	*	Promoter (<=1kb)	1	44850776	44926655	75880	2	8891	ENST00000439363.5	0	ENSG00000070785	EIF2B3	eukaryotic translation initiation factor 2B subunit gamma	Promoter
chr1	47513442	47513770	329	*	Distal Intergenic	1	47438044	47440691	2648	1	2306	ENST00000334793.6	75398	ENSG00000186564	FOXD2	forkhead box D2	Intergenic
chr1	47792108	47793198	1091	*	Intron (ENST00000606738.3/388630, intron 4 of 6)	1	47761132	47765547	4416	2	388630	ENST00000438589.1	-26561	ENSG00000269113	TRABD2B	TraB domain containing 2B	Intron
chr1	49102762	49103276	515	*	Intron (ENST00000456002.2/105378706, intron 2 of 3)	1	48583870	49045714	461845	2	84871	ENST00000416121.5	-57048	ENSG00000186094	AGBL4	AGBL carboxypeptidase 4	Intron
chr1	53919160	53920190	1031	*	Intron (ENST00000371378.6/51668, intron 5 of 5)	1	53921562	53929000	7439	2	51668	ENST00000489675.1	8810	ENSG00000081870	HSPB11	heat shock protein family B (small) member 11	Intron
chr1	54804057	54804913	857	*	Promoter (1-2kb)	1	54806063	54842252	36190	1	163747	ENST00000358193.7	-1150	ENSG00000162398	LEXM	lymphocyte expansion molecule	Promoter
chr1	55262498	55263625	1128	*	Intron (ENST00000643232.1/109729135, intron 1 of 1)	1	55225641	55225723	83	1	100616272	ENST00000581938.1	36857	ENSG00000265822	MIR4422	microRNA 4422	Intron
chr1	56688300	56688997	698	*	Intron (ENST00000371244.9/5563, intron 2 of 8)	1	56719650	56720856	1207	2	199920	ENST00000497991.1	31859	ENSG00000187889	FYB2	FYN binding protein 2	Intron
chr1	56950261	56951179	919	*	Intron (ENST00000371237.9/732, intron 5 of 11)	1	56963886	56996757	32872	1	105378745	ENST00000417420.1	-12707	0	LOC105378745	uncharacterized LOC105378745	Intron
chr1	58882760	58884127	1368	*	Promoter (1-2kb)	1	58882872	58885662	2791	2	105378753	ENST00000634986.1	1535	ENSG00000232453	LINC02777	long intergenic non-protein coding RNA 2777	Promoter
chr1	58916635	58917064	430	*	Intron (ENST00000669325.1/105378753, intron 1 of 4)	1	58882874	58903747	20874	2	105378753	ENST00000634763.1	-12888	ENSG00000232453	LINC02777	long intergenic non-protein coding RNA 2777	Intron
chr1	58932471	58933394	924	*	Promoter (<=1kb)	1	58933643	59103820	170178	1	101926925	ENST00000634502.1	-249	0	LINC01358	long intergenic non-protein coding RNA 1358	Promoter
chr1	65419785	65421344	1560	*	Promoter (<=1kb)	1	65420652	65630422	209771	1	3953	ENST00000371059.7	0	ENSG00000116678	LEPR	leptin receptor	Promoter
chr1	66944528	66945090	563	*	Intron (ENST00000355977.10/57708, intron 3 of 13)	1	66932652	66959750	27099	1	57708	ENST00000479067.1	11876	ENSG00000198160	MIER1	MIER1 transcriptional regulator	Intron
chr1	70318719	70320168	1450	*	Intron (ENST00000370944.9/81573, intron 3 of 12)	1	70305686	70324957	19272	2	81573	ENST00000498735.1	4789	ENSG00000118454	ANKRD13C	ankyrin repeat domain 13C	Intron
chr1	74530779	74531624	846	*	Promoter (8-9kb)	1	74540255	74544428	4174	1	51086	ENST00000465473.1	-8631	ENSG00000116783	TNNI3K	TNNI3 interacting kinase	Promoter
chr1	74857883	74858691	809	*	Distal Intergenic	1	74763893	74766678	2786	1	127253	ENST00000467646.1	93990	ENSG00000162623	TYW3	tRNA-yW synthesizing protein 3 homolog	Intergenic
chr1	77888058	77889850	1793	*	Promoter (<=1kb)	1	77881348	77889539	8192	2	374987	ENST00000421331.1	0	ENSG00000235927	NEXN-AS1	NEXN antisense RNA 1	Promoter
chr1	83033707	83035594	1888	*	Intron (ENST00000452901.5/103283057, intron 5 of 10)	1	82973929	82986208	12280	2	101927498	ENST00000421931.1	-47499	ENSG00000236268	LINC01361	long intergenic non-protein coding RNA 1361	Intron
chr1	85294277	85295688	1412	*	Intron (ENST00000654182.1/646626, intron 2 of 2)	1	85276715	85399963	123249	1	646626	ENST00000427819.5	17562	0	BCL10-AS1	BCL10 antisense RNA 1	Intron
chr1	86277823	86278511	689	*	Distal Intergenic	1	86288721	86296783	8063	2	105378824	ENST00000647509.1	18272	0	LINC02795	long intergenic non-protein coding RNA 2795	Intergenic
chr1	86703650	86705516	1867	*	Promoter (<=1kb)	1	86703502	86704462	961	2	105378828	ENST00000565575.1	0	ENSG00000261737	CLCA4-AS1	CLCA4 antisense RNA 1	Promoter
chr1	87392151	87393270	1120	*	Distal Intergenic	1	87353521	87371683	18163	2	100505768	ENST00000452509.2	-20468	ENSG00000227290	LINC01364	long intergenic non-protein coding RNA 1364	Intergenic
chr1	89833324	89834302	979	*	Promoter (<=1kb)	1	89833693	89933433	99741	1	55144	ENST00000532201.5	0	ENSG00000171492	LRRC8D	leucine rich repeat containing 8 VRAC subunit D	Promoter
chr1	91569595	91570462	868	*	Distal Intergenic	1	91513127	91520280	7154	1	8317	ENST00000486509.1	56468	ENSG00000097046	CDC7	cell division cycle 7	Intergenic
chr1	93519171	93519966	796	*	Promoter (9-10kb)	1	93529710	93552579	22870	1	54874	ENST00000424449.2	-9744	ENSG00000137942	FNBP1L	formin binding protein 1 like	Promoter
chr1	94617373	94618567	1195	*	Intron (ENST00000634870.1/101928079, intron 5 of 5)	1	94621151	94624184	3034	2	101928079	ENST00000435559.1	5617	ENSG00000224081	SLC44A3-AS1	SLC44A3 antisense RNA 1	Intron
chr1	94863304	94864388	1085	*	Promoter (2-3kb)	1	94867331	94895052	27722	1	126969	ENST00000532670.1	-2943	ENSG00000143036	SLC44A3	solute carrier family 44 member 3	Promoter
chr1	95911829	95912152	324	*	Distal Intergenic	1	95937901	96022866	84966	1	102723661	ENST00000442558.5	-25749	ENSG00000237435	LINC02790	long intergenic non-protein coding RNA 2790	Intergenic
chr1	98991405	98992167	763	*	Intron (ENST00000263177.5/163404, intron 1 of 5)	1	99004276	99148852	144577	1	100129620	ENST00000425113.1	-12109	ENSG00000232825	PLPPR5-AS1	PLPPR5 antisense RNA 1	Intron
chr1	100188045	100189792	1748	*	Promoter (9-10kb)	1	100148449	100178273	29825	2	127495	ENST00000620882.4	-9772	ENSG00000122477	LRRC39	leucine rich repeat containing 39	Promoter
chr1	100596625	100598149	1525	*	Distal Intergenic	1	100627049	100640613	13565	2	100128787	ENST00000416343.2	42464	0	LINC01349	long intergenic non-protein coding RNA 1349	Intergenic
chr1	100630388	100631526	1139	*	Intron (ENST00000648946.1/ENST00000648946.1, intron 2 of 2)	1	100627049	100640613	13565	2	100128787	ENST00000416343.2	9087	0	LINC01349	long intergenic non-protein coding RNA 1349	Intron
chr1	101203910	101204692	783	*	Distal Intergenic	1	101235683	101236528	846	2	101928370	ENST00000432195.1	31836	0	S1PR1-DT	S1PR1 divergent transcript	Intergenic
chr1	101613423	101614013	591	*	Distal Intergenic	1	101639509	101729536	90028	1	105378872	ENST00000668955.1	-25496	0	LINC01709	long intergenic non-protein coding RNA 1709	Intergenic
chr1	102858607	102858939	333	*	Promoter (4-5kb)	1	102763322	102853842	90521	2	112268286	ENST00000414418.1	-4765	0	LOC112268286	uncharacterized LOC112268286	Promoter
chr1	103448500	103449728	1229	*	Intron (ENST00000662345.1/101928436, intron 1 of 3)	1	103415980	103525504	109525	2	101928436	ENST00000662345.1	75776	ENSG00000224613	RNPC3-DT	RNPC3 divergent transcript	Intron
chr1	108380132	108380499	368	*	Intron (ENST00000357046.4/ENST00000357046.4, intron 5 of 9)	1	108420689	108433184	12496	1	653149	ENST00000419814.1	-40190	ENSG00000186086	NBPF6	NBPF member 6	Intron
chr1	108854207	108855747	1541	*	Promoter (1-2kb)	1	108823060	108857076	34017	2	254268	ENST00000461774.5	1329	ENSG00000162641	AKNAD1	AKNA domain containing 1	Promoter
chr1	110476486	110477996	1511	*	Intron (ENST00000640695.1/643160, intron 2 of 7)	1	110473776	110474980	1205	1	105378898	ENST00000634812.2	2710	0	LOC105378898	uncharacterized LOC105378898	Intron
chr1	112704773	112705590	818	*	Promoter (<=1kb)	1	112701614	112704997	3384	2	389	ENST00000534717.5	0	ENSG00000155366	RHOC	ras homolog family member C	Promoter
chr1	113917632	113918039	408	*	Distal Intergenic	1	113924001	113929232	5232	2	101928846	ENST00000427953.5	11193	ENSG00000235527	HIPK1-AS1	HIPK1 antisense RNA 1	Intergenic
chr1	114130816	114131102	287	*	Intron (ENST00000610121.5/148281, intron 3 of 6)	1	114089292	114152440	63149	2	148281	ENST00000607941.5	21338	ENSG00000134207	SYT6	synaptotagmin 6	Intron
chr1	114457947	114459030	1084	*	Intron (ENST00000358465.7/51592, intron 4 of 19)	1	114397608	114463236	65629	2	51592	ENST00000448034.5	4206	ENSG00000197323	TRIM33	tripartite motif containing 33	Intron
chr1	115112919	115114698	1780	*	Distal Intergenic	1	115099672	115102658	2987	1	105378916	ENST00000448680.1	13247	0	LINC01765	long intergenic non-protein coding RNA 1765	Intergenic
chr1	115179286	115180045	760	*	Distal Intergenic	1	115099672	115102658	2987	1	105378916	ENST00000448680.1	79614	0	LINC01765	long intergenic non-protein coding RNA 1765	Intergenic
chr1	115654173	115655462	1290	*	Intron (ENST00000355485.7/81839, intron 2 of 7)	1	115651402	115691854	40453	1	81839	ENST00000369509.1	2771	ENSG00000173218	VANGL1	VANGL planar cell polarity protein 1	Intron
chr1	116359023	116360290	1268	*	Distal Intergenic	1	116372668	116388155	15488	1	476	ENST00000418797.5	-12378	ENSG00000163399	ATP1A1	ATPase Na+/K+ transporting subunit alpha 1	Intergenic
chr1	116588532	116589774	1243	*	Exon (ENST00000369483.5/3321, exon 9 of 12)	1	116521787	116571039	49253	2	965	ENST00000369487.3	-17493	ENSG00000116815	CD58	CD58 molecule	Exon
chr1	116637520	116638589	1070	*	Intron (ENST00000369483.5/3321, intron 2 of 11)	1	116616264	116646945	30682	2	3321	ENST00000481589.1	8356	ENSG00000143061	IGSF3	immunoglobulin superfamily member 3	Intron
chr1	117013773	117014535	763	*	Exon (ENST00000256652.8/9398, exon 4 of 9)	1	117001812	117036417	34606	1	9398	ENST00000369470.1	11961	ENSG00000134256	CD101	CD101 molecule	Exon
chr1	117735075	117735794	720	*	Distal Intergenic	1	117606048	117628389	22342	1	54855	ENST00000369448.4	129027	ENSG00000183508	TENT5C	terminal nucleotidyltransferase 5C	Intergenic
chr1	118210450	118211094	645	*	Distal Intergenic	1	118185349	118207051	21703	1	105378930	ENST00000664031.1	25101	0	LOC105378930	uncharacterized LOC105378930	Intergenic
chr1	118341620	118341834	215	*	Distal Intergenic	1	118185349	118207051	21703	1	105378930	ENST00000664031.1	156271	0	LOC105378930	uncharacterized LOC105378930	Intergenic
chr1	119291761	119292092	332	*	Intron (ENST00000655614.1/ENST00000655614.1, intron 1 of 1)	1	119327399	119330815	3417	1	105378934	ENST00000420059.6	-35307	ENSG00000232650	LINC01780	long intergenic non-protein coding RNA 1780	Intron
chr1	119553880	119554856	977	*	Distal Intergenic	1	119597702	119599271	1570	2	644242	ENST00000562811.1	44415	ENSG00000260941	LINC00622	long intergenic non-protein coding RNA 622	Intergenic
chr1	119602057	119604087	2031	*	Promoter (2-3kb)	1	119597702	119599271	1570	2	644242	ENST00000562811.1	-2786	ENSG00000260941	LINC00622	long intergenic non-protein coding RNA 622	Promoter
chr1	119815241	119816337	1097	*	Promoter (3-4kb)	1	119801172	119811580	10409	2	83998	ENST00000369401.4	-3661	ENSG00000134193	REG4	regenerating family member 4	Promoter
chr1	120503444	120505016	1573	*	Exon (ENST00000612480.2/100996724, exon 32 of 42)	1	120519468	120536339	16872	2	100996724	ENST00000647832.1	31323	0	PDE4DIPP2	PDE4DIP pseudogene 2	Exon
chr1	121748795	121750911	2117	*	Distal Intergenic	1	121573946	121580524	6579	2	107985195	ENST00000450546.1	-168271	0	LINC01691	long intergenic non-protein coding RNA 1691	Intergenic
chr1	122519495	122520730	1236	*	Distal Intergenic	1	121573946	121580524	6579	2	107985195	ENST00000450546.1	-938971	0	LINC01691	long intergenic non-protein coding RNA 1691	Intergenic
chr1	122601174	122601480	307	*	Distal Intergenic	1	121573946	121580524	6579	2	107985195	ENST00000450546.1	-1020650	0	LINC01691	long intergenic non-protein coding RNA 1691	Intergenic
chr1	122666964	122667779	816	*	Distal Intergenic	1	121573946	121580524	6579	2	107985195	ENST00000450546.1	-1086440	0	LINC01691	long intergenic non-protein coding RNA 1691	Intergenic
chr1	122699665	122700036	372	*	Distal Intergenic	1	121573946	121580524	6579	2	107985195	ENST00000450546.1	-1119141	0	LINC01691	long intergenic non-protein coding RNA 1691	Intergenic
chr1	122797972	122800540	2569	*	Distal Intergenic	1	121573946	121580524	6579	2	107985195	ENST00000450546.1	-1217448	0	LINC01691	long intergenic non-protein coding RNA 1691	Intergenic
chr1	122879455	122881481	2027	*	Distal Intergenic	1	121573946	121580524	6579	2	107985195	ENST00000450546.1	-1298931	0	LINC01691	long intergenic non-protein coding RNA 1691	Intergenic
chr1	122912302	122913699	1398	*	Distal Intergenic	1	121573946	121580524	6579	2	107985195	ENST00000450546.1	-1331778	0	LINC01691	long intergenic non-protein coding RNA 1691	Intergenic
chr1	122928197	122930268	2072	*	Distal Intergenic	1	121573946	121580524	6579	2	107985195	ENST00000450546.1	-1347673	0	LINC01691	long intergenic non-protein coding RNA 1691	Intergenic
chr1	122959696	122962086	2391	*	Distal Intergenic	1	121573946	121580524	6579	2	107985195	ENST00000450546.1	-1379172	0	LINC01691	long intergenic non-protein coding RNA 1691	Intergenic
chr1	123108477	123109945	1469	*	Distal Intergenic	1	121573946	121580524	6579	2	107985195	ENST00000450546.1	-1527953	0	LINC01691	long intergenic non-protein coding RNA 1691	Intergenic
chr1	123305025	123306774	1750	*	Distal Intergenic	1	121573946	121580524	6579	2	107985195	ENST00000450546.1	-1724501	0	LINC01691	long intergenic non-protein coding RNA 1691	Intergenic
chr1	123354231	123356033	1803	*	Distal Intergenic	1	121573946	121580524	6579	2	107985195	ENST00000450546.1	-1773707	0	LINC01691	long intergenic non-protein coding RNA 1691	Intergenic
chr1	123369783	123371945	2163	*	Distal Intergenic	1	121573946	121580524	6579	2	107985195	ENST00000450546.1	-1789259	0	LINC01691	long intergenic non-protein coding RNA 1691	Intergenic
chr1	123533909	123536050	2142	*	Distal Intergenic	1	121573946	121580524	6579	2	107985195	ENST00000450546.1	-1953385	0	LINC01691	long intergenic non-protein coding RNA 1691	Intergenic
chr1	123549187	123552275	3089	*	Distal Intergenic	1	121573946	121580524	6579	2	107985195	ENST00000450546.1	-1968663	0	LINC01691	long intergenic non-protein coding RNA 1691	Intergenic
chr1	123649118	123651237	2120	*	Distal Intergenic	1	121573946	121580524	6579	2	107985195	ENST00000450546.1	-2068594	0	LINC01691	long intergenic non-protein coding RNA 1691	Intergenic
chr1	123665096	123666950	1855	*	Distal Intergenic	1	121573946	121580524	6579	2	107985195	ENST00000450546.1	-2084572	0	LINC01691	long intergenic non-protein coding RNA 1691	Intergenic
chr1	123681863	123684197	2335	*	Distal Intergenic	1	121573946	121580524	6579	2	107985195	ENST00000450546.1	-2101339	0	LINC01691	long intergenic non-protein coding RNA 1691	Intergenic
chr1	123959469	123963188	3720	*	Distal Intergenic	1	121573946	121580524	6579	2	107985195	ENST00000450546.1	-2378945	0	LINC01691	long intergenic non-protein coding RNA 1691	Intergenic
chr1	124092295	124094421	2127	*	Distal Intergenic	1	121573946	121580524	6579	2	107985195	ENST00000450546.1	-2511771	0	LINC01691	long intergenic non-protein coding RNA 1691	Intergenic
chr1	124157785	124159652	1868	*	Distal Intergenic	1	121573946	121580524	6579	2	107985195	ENST00000450546.1	-2577261	0	LINC01691	long intergenic non-protein coding RNA 1691	Intergenic
chr1	124205989	124207577	1589	*	Distal Intergenic	1	121573946	121580524	6579	2	107985195	ENST00000450546.1	-2625465	0	LINC01691	long intergenic non-protein coding RNA 1691	Intergenic
chr1	124369947	124372150	2204	*	Distal Intergenic	1	121573946	121580524	6579	2	107985195	ENST00000450546.1	-2789423	0	LINC01691	long intergenic non-protein coding RNA 1691	Intergenic
chr1	124485630	124487298	1669	*	Distal Intergenic	1	121573946	121580524	6579	2	107985195	ENST00000450546.1	-2905106	0	LINC01691	long intergenic non-protein coding RNA 1691	Intergenic
chr1	124532657	124535317	2661	*	Distal Intergenic	1	121573946	121580524	6579	2	107985195	ENST00000450546.1	-2952133	0	LINC01691	long intergenic non-protein coding RNA 1691	Intergenic
chr1	124714611	124715740	1130	*	Distal Intergenic	1	121573946	121580524	6579	2	107985195	ENST00000450546.1	-3134087	0	LINC01691	long intergenic non-protein coding RNA 1691	Intergenic
chr1	124730136	124734324	4189	*	Distal Intergenic	1	121573946	121580524	6579	2	107985195	ENST00000450546.1	-3149612	0	LINC01691	long intergenic non-protein coding RNA 1691	Intergenic
chr1	143212280	143217984	5705	*	Distal Intergenic	1	143419625	143420207	583	2	107985200	ENST00000622095.1	202223	ENSG00000232527	LOC107985200	uncharacterized LOC107985200	Intergenic
[truncated: 42,766 more rows]

## Sheet: Venn Diagram (S4C)
SES V5 only Cut & Tag peaks				SES/SOX2 V5 Cut & Tag common peaks				SOX2 V5 only Cut & Tag peaks
[truncated: 71,053 more rows]

## Sheet: Clusters (S4F)
Cluster 1				Cluster 2
[truncated: 37,574 more rows]
