# Supplementary material for: A SOX2-engineered epigenetic silencer factor represses the glioblastoma genetic program and restrains tumor development
Source: Sci Adv. 2022 Aug 3;8(31):eabn3986. doi: 10.1126/sciadv.abn3986 (PMC9348799; doi:10.1126/sciadv.abn3986)
Supplement: Supplementary file 2 — Tables S1 to S10 [file sciadv.abn3986_tables_s1_to_s10.zip › sciadv.abn3986_table_s4.xlsx]

## Sheet: SOX2
Motif Name	Consensus	P-value	Log P-value	q-value (Benjamini)	# of Target Sequences with Motif	% of Target Sequences with Motif	# of Background Sequences with Motif	% of Background Sequences with Motif
Sox3(HMG)/NPC-Sox3-ChIP-Seq(GSE33059)/Homer	CCWTTGTY	1e-2240	-5160	0	18600	0.3788	8908.5	0.1833
Sox21(HMG)/ESC-SOX21-ChIP-Seq(GSE110505)/Homer	BCCWTTGTBYKV	1e-2055	-4734	0	17618	0.3588	8494	0.1748
Sox10(HMG)/SciaticNerve-Sox3-ChIP-Seq(GSE35132)/Homer	CCWTTGTYYB	1e-1842	-4242	0	16039	0.3266	7695.8	0.1584
Fos(bZIP)/TSC-Fos-ChIP-Seq(GSE110950)/Homer	NDATGASTCAYN	1e-1754	-4039	0	7780	0.1584	2400.4	0.0494
Atf3(bZIP)/GBM-ATF3-ChIP-Seq(GSE33912)/Homer	DATGASTCATHN	1e-1708	-3933	0	8111	0.1652	2631.7	0.0542
Fra1(bZIP)/BT549-Fra1-ChIP-Seq(GSE46166)/Homer	NNATGASTCATH	1e-1708	-3933	0	7460	0.1519	2270.4	0.0467
Fra2(bZIP)/Striatum-Fra2-ChIP-Seq(GSE43429)/Homer	GGATGACTCATC	1e-1705	-3928	0	6321	0.1287	1679.8	0.0346
JunB(bZIP)/DendriticCells-Junb-ChIP-Seq(GSE36099)/Homer	RATGASTCAT	1e-1614	-3717	0	7005	0.1427	2114.9	0.0435
BATF(bZIP)/Th17-BATF-ChIP-Seq(GSE39756)/Homer	DATGASTCAT	1e-1575	-3627	0	7945	0.1618	2680.2	0.0552
AP-1(bZIP)/ThioMac-PU.1-ChIP-Seq(GSE21512)/Homer	VTGACTCATC	1e-1572	-3620	0	8285	0.1687	2882.9	0.0593
Sox2(HMG)/mES-Sox2-ChIP-Seq(GSE11431)/Homer	BCCATTGTTC	1e-1552	-3574	0	10366	0.2111	4203.1	0.0865
Sox6(HMG)/Myotubes-Sox6-ChIP-Seq(GSE32627)/Homer	CCATTGTTNY	1e-1551	-3574	0	16996	0.3461	8996.3	0.1851
Fosl2(bZIP)/3T3L1-Fosl2-ChIP-Seq(GSE56872)/Homer	NATGASTCABNN	1e-1447	-3333	0	4431	0.0902	979.4	0.0202
Sox15(HMG)/CPA-Sox15-ChIP-Seq(GSE62909)/Homer	RAACAATGGN	1e-1373	-3164	0	12015	0.2447	5617	0.1156
Jun-AP1(bZIP)/K562-cJun-ChIP-Seq(GSE31477)/Homer	GATGASTCATCN	1e-1310	-3017	0	3420	0.0697	638.2	0.0131
Sox_fam	CCATTGT	1e-1193	-2747	0	27384	0.5577	19052.3	0.3921
Sox17(HMG)/Endoderm-Sox17-ChIP-Seq(GSE61475)/Homer	CCATTGTTYB	1e-1094	-2521	0	8437	0.1718	3632.6	0.0748
Sox4(HMG)/proB-Sox4-ChIP-Seq(GSE50066)/Homer	YCTTTGTTCC	1e-903	-2080	0	8296	0.169	3869.6	0.0796
Sox9(HMG)/Limb-SOX9-ChIP-Seq(GSE73225)/Homer	AGGVNCCTTTGT	1e-834	-1921	0	7628	0.1554	3536.7	0.0728
Bach2(bZIP)/OCILy7-Bach2-ChIP-Seq(GSE44420)/Homer	TGCTGAGTCA	1e-471	-1085	0	1864	0.038	505.8	0.0104
Sox7(HMG)/ESC-Sox7-ChIP-Seq(GSE133899)/Homer	VVRRAACAATGG	1e-466	-1075	0	3194	0.065	1251.3	0.0257
Bach1(bZIP)/K562-Bach1-ChIP-Seq(GSE31477)/Homer	AWWNTGCTGAGTCAT	1e-158	-365.9	0	615	0.0125	163.5	0.0034
Oct4:Sox17(POU,Homeobox,HMG)/F9-Sox17-ChIP-Seq(GSE44553)/Homer	CCATTGTATGCAAAT	1e-144	-333.3	0	1832	0.0373	940.7	0.0194
NF-E2(bZIP)/K562-NFE2-ChIP-Seq(GSE31477)/Homer	GATGACTCAGCA	1e-128	-295.4	0	528	0.0108	147.4	0.003
RUNX2(Runt)/PCa-RUNX2-ChIP-Seq(GSE33889)/Homer	NWAACCACADNN	1e-127	-292.7	0	4297	0.0875	2920.4	0.0601
Nrf2(bZIP)/Lymphoblast-Nrf2-ChIP-Seq(GSE37589)/Homer	HTGCTGAGTCAT	1e-123	-285.5	0	443	0.009	110.7	0.0023
OCT:OCT-short(POU,Homeobox)/NPC-OCT6-ChIP-Seq(GSE43916)/Homer	ATGCATWATGCATRW	1e-121	-279.1	0	7454	0.1518	5660.7	0.1165
LEF1(HMG)/H1-LEF1-ChIP-Seq(GSE64758)/Homer	CCTTTGATST	1e-119	-275.3	0	5355	0.1091	3848.1	0.0792
TATA-Box(TBP)/Promoter/Homer	CCTTTTAWAGSC	1e-117	-269.9	0	9731	0.1982	7724.1	0.1589
RUNX(Runt)/HPC7-Runx1-ChIP-Seq(GSE22178)/Homer	SAAACCACAG	1e-111	-257.1	0	3516	0.0716	2349.8	0.0484
RUNX1(Runt)/Jurkat-RUNX1-ChIP-Seq(GSE29180)/Homer	AAACCACARM	1e-111	-256.3	0	5207	0.106	3768.2	0.0775
NFE2L2(bZIP)/HepG2-NFE2L2-ChIP-Seq(Encode)/Homer	AWWWTGCTGAGTCAT	1e-107	-247.1	0	595	0.0121	204.5	0.0042
RUNX-AML(Runt)/CD4+-PolII-ChIP-Seq(Barski_et_al.)/Homer	GCTGTGGTTW	1e-105	-243.3	0	3558	0.0725	2411.1	0.0496
MafK(bZIP)/C2C12-MafK-ChIP-Seq(GSE36030)/Homer	GCTGASTCAGCA	1e-98	-226.9	0	1007	0.0205	475	0.0098
Cdx2(Homeobox)/mES-Cdx2-ChIP-Seq(GSE14586)/Homer	GYMATAAAAH	1e-87	-201.4	0	6842	0.1393	5357.6	0.1102
Hoxd12(Homeobox)/ChickenMSG-Hoxd12.Flag-ChIP-Seq(GSE86088)/Homer	HDGYAATGAAAN	1e-87	-200.7	0	15052	0.3065	12945	0.2664
TEAD3(TEA)/HepG2-TEAD3-ChIP-Seq(Encode)/Homer	TRCATTCCAG	1e-72	-168	0	6631	0.135	5284.6	0.1087
TEAD1(TEAD)/HepG2-TEAD1-ChIP-Seq(Encode)/Homer	CYRCATTCCA	1e-71	-164.2	0	5631	0.1147	4403.4	0.0906
HLF(bZIP)/HSC-HLF.Flag-ChIP-Seq(GSE69817)/Homer	RTTATGYAAB	1e-68	-156.8	0	7033	0.1432	5689.6	0.1171
TEAD(TEA)/Fibroblast-PU.1-ChIP-Seq(Unpublished)/Homer	YCWGGAATGY	1e-65	-151.6	0	4442	0.0905	3394.7	0.0699
Hoxa13(Homeobox)/ChickenMSG-Hoxa13.Flag-ChIP-Seq(GSE86088)/Homer	CYHATAAAAN	1e-64	-148.9	0	20533	0.4182	18496.4	0.3806
Etv2(ETS)/ES-ER71-ChIP-Seq(GSE59402)/Homer	NNAYTTCCTGHN	1e-63	-145.2	0	4113	0.0838	3126.6	0.0643
Hoxa11(Homeobox)/ChickenMSG-Hoxa11.Flag-ChIP-Seq(GSE86088)/Homer	TTTTATGGCM	1e-62	-143.8	0	18716	0.3812	16764.6	0.345
NFIL3(bZIP)/HepG2-NFIL3-ChIP-Seq(Encode)/Homer	VTTACGTAAYNNNNN	1e-61	-141.3	0	5241	0.1067	4135.1	0.0851
Fli1(ETS)/CD8-FLI-ChIP-Seq(GSE20898)/Homer	NRYTTCCGGH	1e-61	-141.2	0	4334	0.0883	3332.7	0.0686
OCT4-SOX2-TCF-NANOG(POU,Homeobox,HMG)/mES-Oct4-ChIP-Seq(GSE11431)/Homer	ATTTGCATAACAATG	1e-59	-137.7	0	2185	0.0445	1501.6	0.0309
NF1(CTF)/LNCAP-NF1-ChIP-Seq(Unpublished)/Homer	CYTGGCABNSTGCCAR	1e-59	-137.3	0	1187	0.0242	705.2	0.0145
Hoxd10(Homeobox)/ChickenMSG-Hoxd10.Flag-ChIP-Seq(GSE86088)/Homer	GGCMATGAAA	1e-59	-137.3	0	8771	0.1786	7365.6	0.1516
Barx1(Homeobox)/Stomach-Barx1.3xFlag-ChIP-Seq(GSE69483)/Homer	AAACMATTAN	1e-58	-134.7	0	4762	0.097	3732.5	0.0768
MafB(bZIP)/BMM-Mafb-ChIP-Seq(GSE75722)/Homer	WNTGCTGASTCAGCANWTTY	1e-55	-128.7	0	1888	0.0385	1276.1	0.0263
KLF14(Zf)/HEK293-KLF14.GFP-ChIP-Seq(GSE58341)/Homer	RGKGGGCGKGGC	1e-53	-123.6	0	3447	0.0702	2611.2	0.0537
CDX4(Homeobox)/ZebrafishEmbryos-Cdx4.Myc-ChIP-Seq(GSE48254)/Homer	NGYCATAAAWCH	1e-52	-120.7	0	7506	0.1529	6276	0.1291
TEAD4(TEA)/Tropoblast-Tead4-ChIP-Seq(GSE37350)/Homer	CCWGGAATGY	1e-52	-120.7	0	4216	0.0859	3296.3	0.0678
Hoxd11(Homeobox)/ChickenMSG-Hoxd11.Flag-ChIP-Seq(GSE86088)/Homer	VGCCATAAAA	1e-51	-118.7	0	17842	0.3634	16080.3	0.3309
ETV4(ETS)/HepG2-ETV4-ChIP-Seq(ENCODE)/Homer	ACCGGAAGTG	1e-48	-111.1	0	3740	0.0762	2908.1	0.0598
KLF5(Zf)/LoVo-KLF5-ChIP-Seq(GSE49402)/Homer	DGGGYGKGGC	1e-47	-110	0	2745	0.0559	2043.8	0.0421
Hoxa9(Homeobox)/ChickenMSG-Hoxa9.Flag-ChIP-Seq(GSE86088)/Homer	RGCAATNAAA	1e-47	-109.9	0	18522	0.3772	16799.2	0.3457
EWS:FLI1-fusion(ETS)/SK_N_MC-EWS:FLI1-ChIP-Seq(SRA014231)/Homer	VACAGGAAAT	1e-46	-108.2	0	2363	0.0481	1721.8	0.0354
ETS1(ETS)/Jurkat-ETS1-ChIP-Seq(GSE17954)/Homer	ACAGGAAGTG	1e-46	-107.5	0	4246	0.0865	3370.4	0.0694
ERG(ETS)/VCaP-ERG-ChIP-Seq(GSE14097)/Homer	ACAGGAAGTG	1e-46	-106.3	0	6806	0.1386	5699.6	0.1173
GABPA(ETS)/Jurkat-GABPa-ChIP-Seq(GSE17954)/Homer	RACCGGAAGT	1e-45	-105	0	3351	0.0682	2586.2	0.0532
Fox:Ebox(Forkhead,bHLH)/Panc1-Foxa2-ChIP-Seq(GSE47459)/Homer	NNNVCTGWGYAAACASN	1e-42	-97.67	0	5641	0.1149	4671.9	0.0961
ETV1(ETS)/GIST48-ETV1-ChIP-Seq(GSE22441)/Homer	AACCGGAAGT	1e-42	-97.62	0	5249	0.1069	4314.6	0.0888
Hoxa10(Homeobox)/ChickenMSG-Hoxa10.Flag-ChIP-Seq(GSE86088)/Homer	GGYAATGAAA	1e-41	-96.2	0	4703	0.0958	3825.4	0.0787
Pitx1(Homeobox)/Chicken-Pitx1-ChIP-Seq(GSE38910)/Homer	TAATCCCN	1e-41	-96.2	0	24152	0.4919	22412.7	0.4612
KLF3(Zf)/MEF-Klf3-ChIP-Seq(GSE44748)/Homer	NRGCCCCRCCCHBNN	1e-41	-95.61	0	975	0.0199	606.5	0.0125
Sp5(Zf)/mES-Sp5.Flag-ChIP-Seq(GSE72989)/Homer	RGKGGGCGGAGC	1e-41	-95.51	0	2013	0.041	1457.8	0.03
Nanog(Homeobox)/mES-Nanog-ChIP-Seq(GSE11724)/Homer	RGCCATTAAC	1e-40	-94.1	0	22549	0.4592	20851.8	0.4291
Elk1(ETS)/Hela-Elk1-ChIP-Seq(GSE31477)/Homer	HACTTCCGGY	1e-40	-92.14	0	1748	0.0356	1242.7	0.0256
Ets1-distal(ETS)/CD4+-PolII-ChIP-Seq(Barski_et_al.)/Homer	MACAGGAAGT	1e-39	-91.87	0	1455	0.0296	999.6	0.0206
KLF1(Zf)/HUDEP2-KLF1-CutnRun(GSE136251)/Homer	VDGGGYGGGGCY	1e-38	-88.72	0	1732	0.0353	1237.8	0.0255
TEAD2(TEA)/Py2T-Tead2-ChIP-Seq(GSE55709)/Homer	CCWGGAATGY	1e-38	-88.45	0	2587	0.0527	1971.2	0.0406
Sp2(Zf)/HEK293-Sp2.eGFP-ChIP-Seq(Encode)/Homer	YGGCCCCGCCCC	1e-38	-87.98	0	2979	0.0607	2316.7	0.0477
Elk4(ETS)/Hela-Elk4-ChIP-Seq(GSE31477)/Homer	NRYTTCCGGY	1e-37	-86.34	0	1751	0.0357	1259	0.0259
Sp1(Zf)/Promoter/Homer	GGCCCCGCCCCC	1e-36	-84.66	0	591	0.012	330.3	0.0068
Nkx6.1(Homeobox)/Islet-Nkx6.1-ChIP-Seq(GSE40975)/Homer	GKTAATGR	1e-36	-84.63	0	20229	0.412	18655.5	0.3839
CEBP(bZIP)/ThioMac-CEBPb-ChIP-Seq(GSE21512)/Homer	ATTGCGCAAC	1e-36	-83.43	0	4936	0.1005	4093.5	0.0842
EWS:ERG-fusion(ETS)/CADO_ES1-EWS:ERG-ChIP-Seq(SRA014231)/Homer	ATTTCCTGTN	1e-35	-82.89	0	4103	0.0836	3339	0.0687
FOXA1(Forkhead)/MCF7-FOXA1-ChIP-Seq(GSE26831)/Homer	WAAGTAAACA	1e-35	-82.5	0	8213	0.1673	7134.9	0.1468
Pit1+1bp(Homeobox)/GCrat-Pit1-ChIP-Seq(GSE58009)/Homer	ATGCATAATTCA	1e-35	-80.73	0	3839	0.0782	3110.7	0.064
Smad3(MAD)/NPC-Smad3-ChIP-Seq(GSE36673)/Homer	TWGTCTGV	1e-34	-78.74	0	10857	0.2211	9656.6	0.1987
Hoxd13(Homeobox)/ChickenMSG-Hoxd13.Flag-ChIP-Seq(GSE86088)/Homer	NCYAATAAAA	1e-32	-75.63	0	13239	0.2696	11955.5	0.246
KLF6(Zf)/PDAC-KLF6-ChIP-Seq(GSE64557)/Homer	MKGGGYGTGGCC	1e-32	-73.75	0	2158	0.0439	1644.3	0.0338
ZNF7(Zf)/HepG2-ZNF7.Flag-ChIP-Seq(Encode)/Homer	CTGCCWVCTTTTRTA	1e-31	-72.84	0	3261	0.0664	2623.7	0.054
Foxo1(Forkhead)/RAW-Foxo1-ChIP-Seq(Fan_et_al.)/Homer	CTGTTTAC	1e-31	-71.8	0	10012	0.2039	8902.4	0.1832
PR(NR)/T47D-PR-ChIP-Seq(GSE31130)/Homer	VAGRACAKNCTGTBC	1e-30	-71.08	0	10114	0.206	9004.4	0.1853
Tlx?(NR)/NPC-H3K4me1-ChIP-Seq(GSE16256)/Homer	CTGGCAGSCTGCCA	1e-30	-71.02	0	1148	0.0234	792.1	0.0163
c-Jun-CRE(bZIP)/K562-cJun-ChIP-Seq(GSE31477)/Homer	ATGACGTCATCY	1e-30	-69.34	0	1205	0.0245	843.6	0.0174
AP-2gamma(AP2)/MCF7-TFAP2C-ChIP-Seq(GSE21234)/Homer	SCCTSAGGSCAW	1e-29	-67.91	0	2509	0.0511	1972.6	0.0406
FOXA1(Forkhead)/LNCAP-FOXA1-ChIP-Seq(GSE27824)/Homer	WAAGTAAACA	1e-28	-64.95	0	9544	0.1944	8508	0.1751
Foxh1(Forkhead)/hESC-FOXH1-ChIP-Seq(GSE29422)/Homer	NNTGTGGATTSS	1e-27	-63	0	3850	0.0784	3199.3	0.0658
SPDEF(ETS)/VCaP-SPDEF-ChIP-Seq(SRA014231)/Homer	ASWTCCTGBT	1e-27	-62.79	0	3873	0.0789	3221.4	0.0663
FoxD3(forkhead)/ZebrafishEmbryo-Foxd3.biotin-ChIP-seq(GSE106676)/Homer	TGTTTAYTTAGC	1e-25	-59.66	0	6405	0.1304	5582.7	0.1149
RFX(HTH)/K562-RFX3-ChIP-Seq(SRA012198)/Homer	CGGTTGCCATGGCAAC	1e-25	-59.25	0	308	0.0063	156.3	0.0032
Rfx2(HTH)/LoVo-RFX2-ChIP-Seq(GSE49402)/Homer	GTTGCCATGGCAACM	1e-25	-58.4	0	370	0.0075	201.4	0.0041
MYNN(Zf)/HEK293-MYNN.eGFP-ChIP-Seq(Encode)/Homer	TTCAAAWTAAAAGTC	1e-25	-58.39	0	2292	0.0467	1815.4	0.0374
Atf2(bZIP)/3T3L1-Atf2-ChIP-Seq(GSE56872)/Homer	NRRTGACGTCAT	1e-24	-56.67	0	1182	0.0241	855.4	0.0176
FOXM1(Forkhead)/MCF7-FOXM1-ChIP-Seq(GSE72977)/Homer	TRTTTACTTW	1e-24	-56.13	0	7852	0.1599	6968.9	0.1434
Klf4(Zf)/mES-Klf4-ChIP-Seq(GSE11431)/Homer	GCCACACCCA	1e-24	-55.28	0	771	0.0157	517.8	0.0107
Foxa3(Forkhead)/Liver-Foxa3-ChIP-Seq(GSE77670)/Homer	BSNTGTTTACWYWGN	1e-23	-54.76	0	2441	0.0497	1962.9	0.0404
Klf9(Zf)/GBM-Klf9-ChIP-Seq(GSE62211)/Homer	GCCACRCCCACY	1e-23	-54.24	0	719	0.0146	477.6	0.0098
MafA(bZIP)/Islet-MafA-ChIP-Seq(GSE30298)/Homer	TGCTGACTCA	1e-23	-53.96	0	2790	0.0568	2279	0.0469
CREB5(bZIP)/LNCaP-CREB5.V5-ChIP-Seq(GSE137775)/Homer	VVATGACGTCAT	1e-23	-53.4	0	2069	0.0421	1636.6	0.0337
AR-halfsite(NR)/LNCaP-AR-ChIP-Seq(GSE27824)/Homer	CCAGGAACAG	1e-23	-53.24	0	14229	0.2898	13101.8	0.2696
CTCF(Zf)/CD4+-CTCF-ChIP-Seq(Barski_et_al.)/Homer	AYAGTGCCMYCTRGTGGCCA	1e-20	-48.11	0	328	0.0067	183.5	0.0038
AP-2alpha(AP2)/Hela-AP2alpha-ChIP-Seq(GSE31477)/Homer	ATGCCCTGAGGC	1e-20	-47.05	0	1831	0.0373	1449.7	0.0298
JunD(bZIP)/K562-JunD-ChIP-Seq/Homer	ATGACGTCATCN	1e-19	-45.97	0	383	0.0078	228	0.0047
HOXB13(Homeobox)/ProstateTumor-HOXB13-ChIP-Seq(GSE56288)/Homer	TTTTATKRGG	1e-19	-45.5	0	7892	0.1607	7088.8	0.1459
Rfx1(HTH)/NPC-H3K4me1-ChIP-Seq(GSE16256)/Homer	KGTTGCCATGGCAA	1e-19	-45.13	0	714	0.0145	492.6	0.0101
ELF1(ETS)/Jurkat-ELF1-ChIP-Seq(SRA014231)/Homer	AVCCGGAAGT	1e-19	-44.91	0	1410	0.0287	1087	0.0224
STAT6(Stat)/Macrophage-Stat6-ChIP-Seq(GSE38377)/Homer	TTCCKNAGAA	1e-19	-44.08	0	3720	0.0758	3179.6	0.0654
Atf7(bZIP)/3T3L1-Atf7-ChIP-Seq(GSE56872)/Homer	NGRTGACGTCAY	1e-18	-43.58	0	1745	0.0355	1386.5	0.0285
X-box(HTH)/NPC-H3K4me1-ChIP-Seq(GSE16256)/Homer	GGTTGCCATGGCAA	1e-18	-42.71	0	517	0.0105	337.2	0.0069
FOXK1(Forkhead)/HEK293-FOXK1-ChIP-Seq(GSE51673)/Homer	NVWTGTTTAC	1e-18	-42.24	0	7589	0.1546	6827.9	0.1405
Rfx5(HTH)/GM12878-Rfx5-ChIP-Seq(GSE31477)/Homer	SCCTAGCAACAG	1e-17	-40.67	0	1139	0.0232	864.7	0.0178
bZIP:IRF(bZIP,IRF)/Th17-BatF-ChIP-Seq(GSE39756)/Homer	NAGTTTCABTHTGACTNW	1e-17	-39.3	0	3233	0.0658	2757.3	0.0567
STAT6(Stat)/CD4-Stat6-ChIP-Seq(GSE22104)/Homer	ABTTCYYRRGAA	1e-16	-39.12	0	3884	0.0791	3361.3	0.0692
Maz(Zf)/HepG2-Maz-ChIP-Seq(GSE31477)/Homer	GGGGGGGG	1e-16	-38.83	0	2480	0.0505	2069.9	0.0426
PGR(NR)/EndoStromal-PGR-ChIP-Seq(GSE69539)/Homer	AAGAACATWHTGTTC	1e-16	-38.71	0	1408	0.0287	1106	0.0228
BORIS(Zf)/K562-CTCFL-ChIP-Seq(GSE32465)/Homer	CNNBRGCGCCCCCTGSTGGC	1e-16	-38.22	0	397	0.0081	250.4	0.0052
PAX3:FKHR-fusion(Paired,Homeobox)/Rh4-PAX3:FKHR-ChIP-Seq(GSE19063)/Homer	ACCRTGACTAATTNN	1e-16	-37.56	0	1342	0.0273	1052.9	0.0217
PU.1(ETS)/ThioMac-PU.1-ChIP-Seq(GSE21512)/Homer	AGAGGAAGTG	1e-15	-36.04	0	1944	0.0396	1596.9	0.0329
Tcf7(HMG)/GM12878-TCF7-ChIP-Seq(Encode)/Homer	CTTTGATGTGSB	1e-14	-34	0	2069	0.0421	1719.3	0.0354
ELF3(ETS)/PDAC-ELF3-ChIP-Seq(GSE64557)/Homer	ANCAGGAAGT	1e-14	-33.03	0	3501	0.0713	3044.5	0.0626
FoxL2(Forkhead)/Ovary-FoxL2-ChIP-Seq(GSE60858)/Homer	WWTRTAAACAVG	1e-14	-33.02	0	6626	0.1349	5991.4	0.1233
IRF:BATF(IRF:bZIP)/pDC-Irf8-ChIP-Seq(GSE66899)/Homer	CTTTCANTATGACTV	1e-14	-33	0	1024	0.0209	789.4	0.0162
Pit1(Homeobox)/GCrat-Pit1-ChIP-Seq(GSE58009)/Homer	ATGMATATDC	1e-14	-32.65	0	8712	0.1774	7990	0.1644
Brn2(POU,Homeobox)/NPC-Brn2-ChIP-Seq(GSE35496)/Homer	ATGAATATTC	1e-14	-32.37	0	1025	0.0209	792	0.0163
FOXP1(Forkhead)/H9-FOXP1-ChIP-Seq(GSE31006)/Homer	NYYTGTTTACHN	1e-13	-32.04	0	2999	0.0611	2584.1	0.0532
Atf1(bZIP)/K562-ATF1-ChIP-Seq(GSE31477)/Homer	GATGACGTCA	1e-13	-31.84	0	2723	0.0555	2330.9	0.048
Foxa2(Forkhead)/Liver-Foxa2-ChIP-Seq(GSE25694)/Homer	CYTGTTTACWYW	1e-13	-31.32	0	5415	0.1103	4856.9	0.0999
NFAT:AP1(RHD,bZIP)/Jurkat-NFATC1-ChIP-Seq(Jolma_et_al.)/Homer	SARTGGAAAAWRTGAGTCAB	1e-13	-31.02	0	1139	0.0232	897.5	0.0185
Nkx3.1(Homeobox)/LNCaP-Nkx3.1-ChIP-Seq(GSE28264)/Homer	AAGCACTTAA	1e-12	-29.39	0	10924	0.2225	10157.9	0.209
ETS(ETS)/Promoter/Homer	AACCGGAAGT	1e-12	-28.35	0	944	0.0192	735.5	0.0151
Elf4(ETS)/BMDM-Elf4-ChIP-Seq(GSE88699)/Homer	ACTTCCKGKT	1e-12	-28.09	0	3825	0.0779	3382.3	0.0696
Hnf6b(Homeobox)/LNCaP-Hnf6b-ChIP-Seq(GSE106305)/Homer	TATTGAYY	1e-12	-27.75	0	6403	0.1304	5828.1	0.1199
DMRT1(DM)/Testis-DMRT1-ChIP-Seq(GSE64892)/Homer	TWGHWACAWTGTWDC	1e-11	-25.82	0	1832	0.0373	1546	0.0318
EHF(ETS)/LoVo-EHF-ChIP-Seq(GSE49402)/Homer	AVCAGGAAGT	1e-11	-25.65	0	5851	0.1192	5322.8	0.1095
NFkB-p65-Rel(RHD)/ThioMac-LPS-Expression(GSE23622)/Homer	GGAAATTCCC	1e-10	-25.05	0	246	0.005	154.9	0.0032
Ronin(THAP)/ES-Thap11-ChIP-Seq(GSE51522)/Homer	RACTACAACTCCCAGVAKGC	1e-10	-24.2	0	95	0.0019	44.3	0.0009
NF1-halfsite(CTF)/LNCaP-NF1-ChIP-Seq(Unpublished)/Homer	YTGCCAAG	1e-10	-24.1	0	6153	0.1253	5626.1	0.1158
EKLF(Zf)/Erythrocyte-Klf1-ChIP-Seq(GSE20478)/Homer	NWGGGTGTGGCY	1e-10	-23.79	0	425	0.0087	302.8	0.0062
Foxo3(Forkhead)/U2OS-Foxo3-ChIP-Seq(E-MTAB-2701)/Homer	DGTAAACA	1e-10	-23.79	0	5301	0.108	4816.6	0.0991
Mef2a(MADS)/HL1-Mef2a.biotin-ChIP-Seq(GSE21529)/Homer	CYAAAAATAG	1e-10	-23.55	0	3165	0.0645	2798	0.0576
DMRT6(DM)/Testis-DMRT6-ChIP-Seq(GSE60440)/Homer	YDGHTACAWTGTADC	1e-10	-23.38	0	1365	0.0278	1132.1	0.0233
Mef2d(MADS)/Retina-Mef2d-ChIP-Seq(GSE61391)/Homer	GCTATTTTTAGC	1e-10	-23.11	0	1535	0.0313	1288.9	0.0265
Foxf1(Forkhead)/Lung-Foxf1-ChIP-Seq(GSE77951)/Homer	WWATRTAAACAN	1e-10	-23.09	0	7266	0.148	6704.7	0.138
ZNF675(Zf)/HEK293-ZNF675.GFP-ChIP-Seq(GSE58341)/Homer	ARGAGGMCAAAATGW	1e-09	-22.65	0	766	0.0156	599.6	0.0123
Pdx1(Homeobox)/Islet-Pdx1-ChIP-Seq(SRA008281)/Homer	YCATYAATCA	1e-09	-21.8	0	6456	0.1315	5941.5	0.1223
ZFX(Zf)/mES-Zfx-ChIP-Seq(GSE11431)/Homer	AGGCCTRG	1e-09	-20.89	0	3164	0.0644	2817.6	0.058
CRX(Homeobox)/Retina-Crx-ChIP-Seq(GSE20012)/Homer	GCTAATCC	1e-08	-20.39	0	12407	0.2527	11718.6	0.2411
PAX5(Paired,Homeobox),condensed/GM12878-PAX5-ChIP-Seq(GSE32465)/Homer	GTCACGCTCSCTGM	1e-08	-19.94	0	242	0.0049	160.7	0.0033
FOXA1:AR(Forkhead,NR)/LNCAP-AR-ChIP-Seq(GSE27824)/Homer	AGTAAACAAAAAAGAACAND	1e-08	-19.22	0	541	0.011	414.3	0.0085
NRF1(NRF)/MCF7-NRF1-ChIP-Seq(Unpublished)/Homer	CTGCGCATGCGC	1e-08	-19.2	0	234	0.0048	155.1	0.0032
GRE(NR),IR3/RAW264.7-GRE-ChIP-Seq(Unpublished)/Homer	VAGRACAKWCTGTYC	1e-08	-18.63	0	963	0.0196	792	0.0163
Mef2b(MADS)/HEK293-Mef2b.V5-ChIP-Seq(GSE67450)/Homer	GCTATTTTTGGM	1e-07	-18.4	0	6068	0.1236	5608.9	0.1154
SpiB(ETS)/OCILY3-SPIB-ChIP-Seq(GSE56857)/Homer	AAAGRGGAAGTG	1e-07	-18.24	0	1099	0.0224	916.8	0.0189
THRb(NR)/Liver-NR1A2-ChIP-Seq(GSE52613)/Homer	TRAGGTCA	1e-07	-17.68	0	14208	0.2894	13520.3	0.2782
HIC1(Zf)/Treg-ZBTB29-ChIP-Seq(GSE99889)/Homer	TGCCAGCB	1e-07	-17.62	0	5700	0.1161	5264.8	0.1083
IRF4(IRF)/GM12878-IRF4-ChIP-Seq(GSE32465)/Homer	ACTGAAACCA	1e-07	-17.61	0	2354	0.0479	2082.3	0.0428
Oct11(POU,Homeobox)/NCIH1048-POU2F3-ChIP-seq(GSE115123)/Homer	GATTTGCATA	1e-07	-17.48	0	2467	0.0502	2189.5	0.0451
PU.1-IRF(ETS:IRF)/Bcell-PU.1-ChIP-Seq(GSE21512)/Homer	MGGAAGTGAAAC	1e-07	-16.93	0	6693	0.1363	6228.4	0.1282
ZNF41(Zf)/HEK293-ZNF41.GFP-ChIP-Seq(GSE58341)/Homer	CCTCATGGTGYCYTWYTCCCTTGTG	1e-07	-16.83	0	115	0.0023	66.8	0.0014
Chop(bZIP)/MEF-Chop-ChIP-Seq(GSE35681)/Homer	ATTGCATCAT	1e-07	-16.73	0	1312	0.0267	1119.4	0.023
Tcf3(HMG)/mES-Tcf3-ChIP-Seq(GSE11724)/Homer	ASWTCAAAGG	1e-07	-16.61	0	1569	0.032	1357.4	0.0279
ETS:RUNX(ETS,Runt)/Jurkat-RUNX1-ChIP-Seq(GSE17954)/Homer	RCAGGATGTGGT	1e-07	-16.5	0	237	0.0048	163.3	0.0034
NF1:FOXA1(CTF,Forkhead)/LNCAP-FOXA1-ChIP-Seq(GSE27824)/Homer	WNTGTTTRYTTTGGCA	1e-06	-16.03	0	357	0.0073	265.1	0.0055
Zic3(Zf)/mES-Zic3-ChIP-Seq(GSE37889)/Homer	GGCCYCCTGCTGDGH	1e-06	-15.99	0	1120	0.0228	947.8	0.0195
PRDM1(Zf)/Hela-PRDM1-ChIP-Seq(GSE31477)/Homer	ACTTTCACTTTC	1e-06	-15.84	0	3291	0.067	2982.5	0.0614
NRF(NRF)/Promoter/Homer	STGCGCATGCGC	1e-06	-15.58	0	292	0.0059	212	0.0044
Bcl11a(Zf)/HSPC-BCL11A-ChIP-Seq(GSE104676)/Homer	TYTGACCASWRG	1e-06	-15.56	0	2095	0.0427	1855.2	0.0382
Egr2(Zf)/Thymocytes-Egr2-ChIP-Seq(GSE34254)/Homer	NGCGTGGGCGGR	1e-06	-15.39	0	315	0.0064	231.4	0.0048
Egr1(Zf)/K562-Egr1-ChIP-Seq(GSE32465)/Homer	TGCGTGGGYG	1e-06	-14.49	0	1268	0.0258	1092.5	0.0225
ELF5(ETS)/T47D-ELF5-ChIP-Seq(GSE30407)/Homer	ACVAGGAAGT	1e-06	-14.41	0	3276	0.0667	2982.1	0.0614
ARE(NR)/LNCAP-AR-ChIP-Seq(GSE27824)/Homer	RGRACASNSTGTYCYB	1e-06	-13.94	0	789	0.0161	656.7	0.0135
Atf4(bZIP)/MEF-Atf4-ChIP-Seq(GSE35681)/Homer	MTGATGCAAT	1e-05	-13.55	0	1692	0.0345	1493.8	0.0307
Erra(NR)/HepG2-Erra-ChIP-Seq(GSE31477)/Homer	CAAAGGTCAG	1e-05	-13.17	0	6266	0.1276	5868.2	0.1208
ZNF711(Zf)/SHSY5Y-ZNF711-ChIP-Seq(GSE20673)/Homer	AGGCCTAG	1e-05	-12.59	0	4050	0.0825	3742.7	0.077
WT1(Zf)/Kidney-WT1-ChIP-Seq(GSE90016)/Homer	MCTCCCMCRCAB	1e-05	-12.14	0	1203	0.0245	1047.9	0.0216
Smad2(MAD)/ES-SMAD2-ChIP-Seq(GSE29422)/Homer	CTGTCTGG	1e-05	-12.05	0	4449	0.0906	4132.4	0.085
GFY-Staf(?,Zf)/Promoter/Homer	RACTACAATTCCCAGAAKGC	0.0001	-11.34	0	143	0.0029	97.3	0.002
Oct6(POU,Homeobox)/NPC-Pou3f1-ChIP-Seq(GSE35496)/Homer	WATGCAAATGAG	0.0001	-11.31	0	2982	0.0607	2735	0.0563
ZBTB33(Zf)/GM12878-ZBTB33-ChIP-Seq(GSE32465)/Homer	GGVTCTCGCGAGAAC	0.0001	-11.18	0	62	0.0013	34.1	0.0007
Ap4(bHLH)/AML-Tfap4-ChIP-Seq(GSE45738)/Homer	NAHCAGCTGD	0.0001	-11.17	0	3600	0.0733	3328.2	0.0685
Zfp281(Zf)/ES-Zfp281-ChIP-Seq(GSE81042)/Homer	CCCCTCCCCCAC	0.0001	-11.13	0	314	0.0064	243.7	0.005
PAX5(Paired,Homeobox)/GM12878-PAX5-ChIP-Seq(GSE32465)/Homer	GCAGCCAAGCRTGACH	0.0001	-10.73	0.0001	778	0.0158	663.6	0.0137
GLIS3(Zf)/Thyroid-Glis3.GFP-ChIP-Seq(GSE103297)/Homer	CTCCCTGGGAGGCCN	0.0001	-10.65	0.0001	2641	0.0538	2417.7	0.0498
Tcf21(bHLH)/ArterySmoothMuscle-Tcf21-ChIP-Seq(GSE61369)/Homer	NAACAGCTGG	0.0001	-10.63	0.0001	2689	0.0548	2463.4	0.0507
Unknown(Homeobox)/Limb-p300-ChIP-Seq/Homer	SSCMATWAAA	0.0001	-10.32	0.0001	4668	0.0951	4367.2	0.0899
ZNF136(Zf)/HEK293-ZNF136.GFP-ChIP-Seq(GSE58341)/Homer	YTKGATAHAGTATTCTWGGTNGGCA	0.0001	-10.3	0.0001	606	0.0123	508.9	0.0105
MITF(bHLH)/MastCells-MITF-ChIP-Seq(GSE48085)/Homer	RTCATGTGAC	0.0001	-10.26	0.0001	2714	0.0553	2491.6	0.0513
ZNF322(Zf)/HEK293-ZNF322.GFP-ChIP-Seq(GSE58341)/Homer	GAGCCTGGTACTGWGCCTGR	0.0001	-10.19	0.0001	483	0.0098	397.8	0.0082
NFY(CCAAT)/Promoter/Homer	RGCCAATSRG	0.0001	-9.869	0.0001	3003	0.0612	2772.5	0.0571
CHR(?)/Hela-CellCycle-Expression/Homer	SRGTTTCAAA	0.0001	-9.668	0.0001	5142	0.1047	4835.8	0.0995
Brn1(POU,Homeobox)/NPC-Brn1-ChIP-Seq(GSE35496)/Homer	TATGCWAATBAV	0.0001	-9.585	0.0002	2228	0.0454	2035.6	0.0419
Six4(Homeobox)/MCF7-SIX4-ChIP-Seq(Encode)/Homer	TGWAAYCTGABACCB	0.0001	-9.319	0.0002	228	0.0046	174.3	0.0036
GFY(?)/Promoter/Homer	ACTACAATTCCC	0.001	-9.195	0.0002	231	0.0047	177.8	0.0037
STAT5(Stat)/mCD4+-Stat5-ChIP-Seq(GSE12346)/Homer	RTTTCTNAGAAA	0.001	-9.001	0.0003	1983	0.0404	1808.8	0.0372
MYB(HTH)/ERMYB-Myb-ChIPSeq(GSE22095)/Homer	GGCVGTTR	0.001	-8.694	0.0004	7780	0.1584	7415.6	0.1526
ZNF416(Zf)/HEK293-ZNF416.GFP-ChIP-Seq(GSE58341)/Homer	WDNCTGGGCA	0.001	-8.438	0.0005	3458	0.0704	3228.7	0.0664
CTCF-SatelliteElement(Zf?)/CD4+-CTCF-ChIP-Seq(Barski_et_al.)/Homer	TGCAGTTCCMVNWRTGGCCA	0.001	-8.381	0.0005	41	0.0008	22.4	0.0005
CRE(bZIP)/Promoter/Homer	CSGTGACGTCAC	0.001	-8.259	0.0006	454	0.0092	380.2	0.0078
CArG(MADS)/PUER-Srf-ChIP-Seq(Sullivan_et_al.)/Homer	CCATATATGGNM	0.001	-8.103	0.0007	1413	0.0288	1276.1	0.0263
PSE(SNAPc)/K562-mStart-Seq/Homer	WAVTCACCMTAASYDAAAAG	0.001	-8.1	0.0007	3000	0.0611	2792.8	0.0575
PPARa(NR),DR1/Liver-Ppara-ChIP-Seq(GSE47954)/Homer	VNAGGKCAAAGGTCA	0.001	-7.872	0.0008	3355	0.0683	3137.6	0.0646
Zac1(Zf)/Neuro2A-Plagl1-ChIP-Seq(GSE75942)/Homer	HAWGRGGCCM	0.001	-7.493	0.0012	7235	0.1473	6909.8	0.1422
Mef2c(MADS)/GM12878-Mef2c-ChIP-Seq(GSE32465)/Homer	DCYAAAAATAGM	0.001	-7.327	0.0014	3534	0.072	3318.2	0.0683
Unknown-ESC-element(?)/mES-Nanog-ChIP-Seq(GSE11724)/Homer	CACAGCAGGGGG	0.001	-7.21	0.0016	1271	0.0259	1151	0.0237
GFX(?)/Promoter/Homer	ATTCTCGCGAGA	0.001	-7.144	0.0017	25	0.0005	12.8	0.0003
Otx2(Homeobox)/EpiLC-Otx2-ChIP-Seq(GSE56098)/Homer	NYTAATCCYB	0.01	-6.644	0.0027	3943	0.0803	3725.5	0.0767
Reverb(NR),DR2/RAW-Reverba.biotin-ChIP-Seq(GSE45914)/Homer	GTRGGTCASTGGGTCA	0.01	-6.599	0.0028	262	0.0053	214.6	0.0044
CEBP:AP1(bZIP)/ThioMac-CEBPb-ChIP-Seq(GSE21512)/Homer	DRTGTTGCAA	0.01	-6.524	0.0031	4581	0.0933	4346.2	0.0894
Zic(Zf)/Cerebellum-ZIC1.2-ChIP-Seq(GSE60731)/Homer	CCTGCTGAGH	0.01	-6.474	0.0032	2034	0.0414	1886.8	0.0388
FXR(NR),IR1/Liver-FXR-ChIP-Seq(Chong_et_al.)/Homer	AGGTCANTGACCTB	0.01	-6.425	0.0033	962	0.0196	865	0.0178
Zfp57(Zf)/H1-ZFP57.HA-ChIP-Seq(GSE115387)/Homer	NANTGCSGCA	0.01	-6.218	0.0041	553	0.0113	484	0.01
THRa(NR)/C17.2-THRa-ChIP-Seq(GSE38347)/Homer	GGTCANYTGAGGWCA	0.01	-6.134	0.0044	883	0.018	793.5	0.0163
Znf263(Zf)/K562-Znf263-ChIP-Seq(GSE31477)/Homer	CVGTSCTCCC	0.01	-5.787	0.0062	4139	0.0843	3931.6	0.0809
Six1(Homeobox)/Myoblast-Six1-ChIP-Chip(GSE20150)/Homer	GKVTCADRTTWC	0.01	-5.53	0.008	1149	0.0234	1051.7	0.0216
ZNF341(Zf)/EBV-ZNF341-ChIP-Seq(GSE113194)/Homer	GGAACAGCCG	0.01	-5.526	0.008	1822	0.0371	1695	0.0349
IRF3(IRF)/BMDM-Irf3-ChIP-Seq(GSE67343)/Homer	AGTTTCAKTTTC	0.01	-5.523	0.008	2275	0.0463	2131.7	0.0439
E2F3(E2F)/MEF-E2F3-ChIP-Seq(GSE71376)/Homer	BTKGGCGGGAAA	0.01	-5.429	0.0088	1088	0.0222	994.6	0.0205
IRF1(IRF)/PBMC-IRF1-ChIP-Seq(GSE43036)/Homer	GAAAGTGAAAGT	0.01	-5.428	0.0088	909	0.0185	824	0.017
Zic2(Zf)/ESC-Zic2-ChIP-Seq(SRP197560)/Homer	CHCAGCRGGRGG	0.01	-5.424	0.0088	853	0.0174	771.2	0.0159
GRE(NR),IR3/A549-GR-ChIP-Seq(GSE32465)/Homer	NRGVACABNVTGTYCY	0.01	-5.359	0.0093	435	0.0089	379.3	0.0078
Smad4(MAD)/ESC-SMAD4-ChIP-Seq(GSE29422)/Homer	VBSYGTCTGG	0.01	-5.276	0.01	4221	0.086	4021.9	0.0828
ZNF317(Zf)/HEK293-ZNF317.GFP-ChIP-Seq(GSE58341)/Homer	GTCWGCTGTYYCTCT	0.01	-5.164	0.0112	258	0.0053	217.8	0.0045
HINFP(Zf)/K562-HINFP.eGFP-ChIP-Seq(Encode)/Homer	TWVGGTCCGC	0.01	-5.105	0.0118	361	0.0074	312.2	0.0064
TFE3(bHLH)/MEF-TFE3-ChIP-Seq(GSE75757)/Homer	GTCACGTGACYV	0.01	-5.065	0.0122	198	0.004	163	0.0034
OCT:OCT(POU,Homeobox,IR1)/NPC-Brn2-ChIP-Seq(GSE35496)/Homer	ATGAATWATTCATGA	0.01	-4.993	0.0131	191	0.0039	157	0.0032
E2F6(E2F)/Hela-E2F6-ChIP-Seq(GSE31477)/Homer	GGCGGGAARN	0.01	-4.822	0.0154	971	0.0198	889.4	0.0183
ZNF189(Zf)/HEK293-ZNF189.GFP-ChIP-Seq(GSE58341)/Homer	TGGAACAGMA	0.01	-4.817	0.0154	2935	0.0598	2782	0.0572
Rfx6(HTH)/Min6b1-Rfx6.HA-ChIP-Seq(GSE62844)/Homer	TGTTKCCTAGCAACM	0.01	-4.812	0.0155	3105	0.0632	2946.5	0.0606
Nur77(NR)/K562-NR4A1-ChIP-Seq(GSE31363)/Homer	TGACCTTTNCNT	0.01	-4.75	0.0164	924	0.0188	845.1	0.0174
Stat3(Stat)/mES-Stat3-ChIP-Seq(GSE11431)/Homer	CTTCCGGGAA	0.01	-4.723	0.0167	1803	0.0367	1688.6	0.0347
CEBP:CEBP(bZIP)/MEF-Chop-ChIP-Seq(GSE35681)/Homer	NTNATGCAAYMNNHTGMAAY	0.1	-4.504	0.0208	1025	0.0209	944.8	0.0194
PBX2(Homeobox)/K562-PBX2-ChIP-Seq(Encode)/Homer	RTGATTKATRGN	0.1	-4.472	0.0213	5273	0.1074	5065.8	0.1042
HNF4a(NR),DR1/HepG2-HNF4a-ChIP-Seq(GSE25021)/Homer	CARRGKBCAAAGTYCA	0.1	-4.363	0.0237	1511	0.0308	1412.8	0.0291
Nkx2.5(Homeobox)/HL1-Nkx2.5.biotin-ChIP-Seq(GSE21529)/Homer	RRSCACTYAA	0.1	-4.151	0.0292	8954	0.1824	8680.2	0.1786
Hoxb4(Homeobox)/ES-Hoxb4-ChIP-Seq(GSE34014)/Homer	TGATTRATGGCY	0.1	-4.137	0.0295	962	0.0196	888.3	0.0183
MyoD(bHLH)/Myotube-MyoD-ChIP-Seq(GSE21614)/Homer	RRCAGCTGYTSY	0.1	-3.981	0.0343	1909	0.0389	1802.5	0.0371
NFAT(RHD)/Jurkat-NFATC1-ChIP-Seq(Jolma_et_al.)/Homer	ATTTTCCATT	0.1	-3.91	0.0367	5359	0.1091	5164	0.1063
PRDM10(Zf)/HEK293-PRDM10.eGFP-ChIP-Seq(Encode)/Homer	TGGTACATTCCA	0.1	-3.739	0.0433	1606	0.0327	1513.9	0.0312
T1ISRE(IRF)/ThioMac-Ifnb-Expression/Homer	ACTTTCGTTTCT	0.1	-3.682	0.0457	87	0.0018	70	0.0014
PAX6(Paired,Homeobox)/Forebrain-Pax6-ChIP-Seq(GSE66961)/Homer	NGTGTTCAVTSAAGCGKAAA	0.1	-3.641	0.0474	342	0.007	304.6	0.0063
E2F4(E2F)/K562-E2F4-ChIP-Seq(GSE31477)/Homer	GGCGGGAAAH	0.1	-3.564	0.051	746	0.0152	688.4	0.0142
E2F7(E2F)/Hela-E2F7-ChIP-Seq(GSE32673)/Homer	VDTTTCCCGCCA	0.1	-3.56	0.051	165	0.0034	140.9	0.0029
ZNF519(Zf)/HEK293-ZNF519.GFP-ChIP-Seq(GSE58341)/Homer	GAGSCCGAGC	0.1	-3.514	0.0532	341	0.0069	304.7	0.0063
NFkB-p65(RHD)/GM12787-p65-ChIP-Seq(GSE19485)/Homer	WGGGGATTTCCC	0.1	-3.484	0.0546	1520	0.031	1434.3	0.0295
Srebp1a(bHLH)/HepG2-Srebp1a-ChIP-Seq(GSE31477)/Homer	RTCACSCCAY	0.1	-3.441	0.0567	497	0.0101	452.1	0.0093
p73(p53)/Trachea-p73-ChIP-Seq(PRJNA310161)/Homer	NRRRCAWGTCCDGRCATGYY	0.1	-3.372	0.0605	129	0.0026	108.7	0.0022
ZNF143|STAF(Zf)/CUTLL-ZNF143-ChIP-Seq(GSE29600)/Homer	ATTTCCCAGVAKSCY	0.1	-3.295	0.0651	678	0.0138	626	0.0129
GATA(Zf),IR3/iTreg-Gata3-ChIP-Seq(GSE20898)/Homer	NNNNNBAGATAWYATCTVHN	0.1	-3.265	0.0668	709	0.0144	656.1	0.0135
Stat3+il21(Stat)/CD4-Stat3-ChIP-Seq(GSE19198)/Homer	SVYTTCCNGGAARB	0.1	-3.249	0.0677	2758	0.0562	2641.9	0.0544
Oct4(POU,Homeobox)/mES-Oct4-ChIP-Seq(GSE11431)/Homer	ATTTGCATAW	0.1	-3.234	0.0684	3424	0.0697	3291.5	0.0677
Usf2(bHLH)/C2C12-Usf2-ChIP-Seq(GSE36030)/Homer	GTCACGTGGT	0.1	-3.057	0.0813	720	0.0147	669.8	0.0138

## Sheet: SES
Motif Name	Consensus	Log P-value	q-value (Benjamini)	# of Target Sequences with Motif	% of Target Sequences with Motif	# of Background Sequences with Motif	% of Background Sequences with Motif
NF1(CTF)/LNCAP-NF1-ChIP-Seq(Unpublished)/Homer	CYTGGCABNSTGCCAR	-709.4	0	2095	0.0734	831.1	0.029
TEAD(TEA)/Fibroblast-PU.1-ChIP-Seq(Unpublished)/Homer	YCWGGAATGY	-425.6	0	3261	0.1142	1923.6	0.0672
TEAD1(TEAD)/HepG2-TEAD1-ChIP-Seq(Encode)/Homer	CYRCATTCCA	-415.5	0	4175	0.1462	2667.4	0.0932
TEAD3(TEA)/HepG2-TEAD3-ChIP-Seq(Encode)/Homer	TRCATTCCAG	-408.4	0	4765	0.1669	3166.7	0.1107
TEAD4(TEA)/Tropoblast-Tead4-ChIP-Seq(GSE37350)/Homer	CCWGGAATGY	-364.7	0	3541	0.124	2233.1	0.0781
AP-2gamma(AP2)/MCF7-TFAP2C-ChIP-Seq(GSE21234)/Homer	SCCTSAGGSCAW	-341.1	0	3402	0.1192	2158.3	0.0754
AP-2alpha(AP2)/Hela-AP2alpha-ChIP-Seq(GSE31477)/Homer	ATGCCCTGAGGC	-328.9	0	2719	0.0952	1633.7	0.0571
ETS1(ETS)/Jurkat-ETS1-ChIP-Seq(GSE17954)/Homer	ACAGGAAGTG	-314.9	0	3670	0.1286	2421.3	0.0846
MafB(bZIP)/BMM-Mafb-ChIP-Seq(GSE75722)/Homer	WNTGCTGASTCAGCANWTTY	-305.9	0	1844	0.0646	997	0.0348
TEAD2(TEA)/Py2T-Tead2-ChIP-Seq(GSE55709)/Homer	CCWGGAATGY	-305.4	0	2319	0.0812	1355.7	0.0474
Sox3(HMG)/NPC-Sox3-ChIP-Seq(GSE33059)/Homer	CCWTTGTY	-3246.7	0	6267	0.2195	4683.6	0.1637
Tlx?(NR)/NPC-H3K4me1-ChIP-Seq(GSE16256)/Homer	CTGGCAGSCTGCCA	-289.8	0	1781	0.0624	969.9	0.0339
Sox10(HMG)/SciaticNerve-Sox3-ChIP-Seq(GSE35132)/Homer	CCWTTGTYYB	-3224.7	0	5816	0.2037	4336.7	0.1516
Etv2(ETS)/ES-ER71-ChIP-Seq(GSE59402)/Homer	NNAYTTCCTGHN	-280.7	0	3418	0.1197	2274.7	0.0795
Fli1(ETS)/CD8-FLI-ChIP-Seq(GSE20898)/Homer	NRYTTCCGGH	-274.8	0	3512	0.123	2363.8	0.0826
MafA(bZIP)/Islet-MafA-ChIP-Seq(GSE30298)/Homer	TGCTGACTCA	-271.3	0	2990	0.1047	1939.4	0.0678
ERG(ETS)/VCaP-ERG-ChIP-Seq(GSE14097)/Homer	ACAGGAAGTG	-263.1	0	5501	0.1927	4103.2	0.1434
Sox6(HMG)/Myotubes-Sox6-ChIP-Seq(GSE32627)/Homer	CCATTGTTNY	-3175.7	0	5600	0.1962	4270.8	0.1493
EWS:ERG-fusion(ETS)/CADO_ES1-EWS:ERG-ChIP-Seq(SRA014231)/Homer	ATTTCCTGTN	-227.7	0	2936	0.1028	1973.9	0.069
Sox2(HMG)/mES-Sox2-ChIP-Seq(GSE11431)/Homer	BCCATTGTTC	-3167.9	0	3205	0.1123	2203.3	0.077
Sox21(HMG)/ESC-SOX21-ChIP-Seq(GSE110505)/Homer	BCCWTTGTBYKV	-3162.9	0	5843	0.2047	4524.4	0.1581
ETV4(ETS)/HepG2-ETV4-ChIP-Seq(ENCODE)/Homer	ACCGGAAGTG	-219	0	3328	0.1166	2319.8	0.0811
ETV1(ETS)/GIST48-ETV1-ChIP-Seq(GSE22441)/Homer	AACCGGAAGT	-218.7	0	4316	0.1512	3170.7	0.1108
CEBP(bZIP)/ThioMac-CEBPb-ChIP-Seq(GSE21512)/Homer	ATTGCGCAAC	-218.4	0	2551	0.0894	1673.1	0.0585
Ets1-distal(ETS)/CD4+-PolII-ChIP-Seq(Barski_et_al.)/Homer	MACAGGAAGT	-199	0	1289	0.0452	712.1	0.0249
EWS:FLI1-fusion(ETS)/SK_N_MC-EWS:FLI1-ChIP-Seq(SRA014231)/Homer	VACAGGAAAT	-179.4	0	1947	0.0682	1251.1	0.0437
GABPA(ETS)/Jurkat-GABPa-ChIP-Seq(GSE17954)/Homer	RACCGGAAGT	-169	0	2780	0.0974	1963	0.0686
Sox15(HMG)/CPA-Sox15-ChIP-Seq(GSE62909)/Homer	RAACAATGGN	-3108.5	0	3714	0.1301	2778.3	0.0971
NF1-halfsite(CTF)/LNCaP-NF1-ChIP-Seq(Unpublished)/Homer	YTGCCAAG	-162.8	0	5913	0.2071	4766.3	0.1666
Sox4(HMG)/proB-Sox4-ChIP-Seq(GSE50066)/Homer	YCTTTGTTCC	-3101.5	0	2918	0.1022	2104.1	0.0735
Sox17(HMG)/Endoderm-Sox17-ChIP-Seq(GSE61475)/Homer	CCATTGTTYB	-3096.7	0	2583	0.0905	1829.4	0.0639
NFIL3(bZIP)/HepG2-NFIL3-ChIP-Seq(Encode)/Homer	VTTACGTAAYNNNNN	-145.9	0	2248	0.0787	1563.4	0.0546
HLF(bZIP)/HSC-HLF.Flag-ChIP-Seq(GSE69817)/Homer	RTTATGYAAB	-133.9	0	2930	0.1026	2176.1	0.0761
Elk1(ETS)/Hela-Elk1-ChIP-Seq(GSE31477)/Homer	HACTTCCGGY	-126.7	0	1329	0.0466	845.9	0.0296
c-Jun-CRE(bZIP)/K562-cJun-ChIP-Seq(GSE31477)/Homer	ATGACGTCATCY	-122.9	0	1039	0.0364	623.5	0.0218
Atf7(bZIP)/3T3L1-Atf7-ChIP-Seq(GSE56872)/Homer	NGRTGACGTCAY	-116.8	0	1456	0.051	965.5	0.0337
NFkB-p65-Rel(RHD)/ThioMac-LPS-Expression(GSE23622)/Homer	GGAAATTCCC	-116	0	316	0.0111	119.9	0.0042
CREB5(bZIP)/LNCaP-CREB5.V5-ChIP-Seq(GSE137775)/Homer	VVATGACGTCAT	-112.5	0	1370	0.048	903.1	0.0316
EHF(ETS)/LoVo-EHF-ChIP-Seq(GSE49402)/Homer	AVCAGGAAGT	-110.4	0	4133	0.1448	3322.7	0.1161
Atf1(bZIP)/K562-ATF1-ChIP-Seq(GSE31477)/Homer	GATGACGTCA	-104.9	0	2052	0.0719	1491.2	0.0521
Sox9(HMG)/Limb-SOX9-ChIP-Seq(GSE73225)/Homer	AGGVNCCTTTGT	-3046	0	2887	0.1011	2226.1	0.0778
Elk4(ETS)/Hela-Elk4-ChIP-Seq(GSE31477)/Homer	NRYTTCCGGY	-103.4	0	1247	0.0437	820.3	0.0287
Elf4(ETS)/BMDM-Elf4-ChIP-Seq(GSE88699)/Homer	ACTTCCKGKT	-103.1	0	3121	0.1093	2434.4	0.0851
Pdx1(Homeobox)/Islet-Pdx1-ChIP-Seq(SRA008281)/Homer	YCATYAATCA	-102	0	3550	0.1243	2823.5	0.0987
SPDEF(ETS)/VCaP-SPDEF-ChIP-Seq(SRA014231)/Homer	ASWTCCTGBT	-101.3	0	3110	0.1089	2430.9	0.085
ELF3(ETS)/PDAC-ELF3-ChIP-Seq(GSE64557)/Homer	ANCAGGAAGT	-100.7	0	2528	0.0885	1916.1	0.067
Bcl11a(Zf)/HSPC-BCL11A-ChIP-Seq(GSE104676)/Homer	TYTGACCASWRG	-94.44	0	2220	0.0778	1664.7	0.0582
COUP-TFII(NR)/K562-NR2F1-ChIP-Seq(Encode)/Homer	GKBCARAGGTCA	-90.06	0	4197	0.147	3458.3	0.1209
PU.1(ETS)/ThioMac-PU.1-ChIP-Seq(GSE21512)/Homer	AGAGGAAGTG	-90.03	0	1690	0.0592	1218	0.0426
Atf2(bZIP)/3T3L1-Atf2-ChIP-Seq(GSE56872)/Homer	NRRTGACGTCAT	-88.95	0	1055	0.037	691.8	0.0242
Sox7(HMG)/ESC-Sox7-ChIP-Seq(GSE133899)/Homer	VVRRAACAATGG	-3029.6	0	989	0.0346	642.2	0.0224
ETS(ETS)/Promoter/Homer	AACCGGAAGT	-83.35	0	824	0.0289	516.6	0.0181
ELF1(ETS)/Jurkat-ELF1-ChIP-Seq(SRA014231)/Homer	AVCCGGAAGT	-72.52	0	1183	0.0414	830.5	0.029
FOXA1(Forkhead)/MCF7-FOXA1-ChIP-Seq(GSE26831)/Homer	WAAGTAAACA	-70.74	0	3136	0.1098	2563.8	0.0896
ETS:RUNX(ETS,Runt)/Jurkat-RUNX1-ChIP-Seq(GSE17954)/Homer	RCAGGATGTGGT	-66.01	0	339	0.0119	173.9	0.0061
NF1:FOXA1(CTF,Forkhead)/LNCAP-FOXA1-ChIP-Seq(GSE27824)/Homer	WNTGTTTRYTTTGGCA	-64.09	0	277	0.0097	133	0.0046
RFX(HTH)/K562-RFX3-ChIP-Seq(SRA012198)/Homer	CGGTTGCCATGGCAAC	-62.87	0	241	0.0084	109	0.0038
FoxD3(forkhead)/ZebrafishEmbryo-Foxd3.biotin-ChIP-seq(GSE106676)/Homer	TGTTTAYTTAGC	-62.67	0	2587	0.0906	2095.8	0.0733
Sp1(Zf)/Promoter/Homer	GGCCCCGCCCCC	-61.99	0	326	0.0114	168.3	0.0059
Rfx2(HTH)/LoVo-RFX2-ChIP-Seq(GSE49402)/Homer	GTTGCCATGGCAACM	-61.74	0	287	0.0101	141.2	0.0049
EAR2(NR)/K562-NR2F6-ChIP-Seq(Encode)/Homer	NRBCARRGGTCA	-58.92	0	3807	0.1333	3235.7	0.1131
NFkB-p65(RHD)/GM12787-p65-ChIP-Seq(GSE19485)/Homer	WGGGGATTTCCC	-57.78	0	1579	0.0553	1211	0.0423
COUP-TFII(NR)/Artia-Nr2f2-ChIP-Seq(GSE46497)/Homer	AGRGGTCA	-55.86	0	4854	0.17	4235.5	0.148
OCT:OCT-short(POU,Homeobox)/NPC-OCT6-ChIP-Seq(GSE43916)/Homer	ATGCATWATGCATRW	-55.85	0	2580	0.0904	2116.3	0.074
Atf4(bZIP)/MEF-Atf4-ChIP-Seq(GSE35681)/Homer	MTGATGCAAT	-54.53	0	1012	0.0354	728.9	0.0255
ELF5(ETS)/T47D-ELF5-ChIP-Seq(GSE30407)/Homer	ACVAGGAAGT	-53.78	0	2294	0.0804	1864.4	0.0652
Rfx1(HTH)/NPC-H3K4me1-ChIP-Seq(GSE16256)/Homer	KGTTGCCATGGCAA	-53.67	0	582	0.0204	374.1	0.0131
Stat3(Stat)/mES-Stat3-ChIP-Seq(GSE11431)/Homer	CTTCCGGGAA	-52.79	0	1509	0.0529	1164.2	0.0407
PAX3:FKHR-fusion(Paired,Homeobox)/Rh4-PAX3:FKHR-ChIP-Seq(GSE19063)/Homer	ACCRTGACTAATTNN	-52.07	0	709	0.0248	480.9	0.0168
Erra(NR)/HepG2-Erra-ChIP-Seq(GSE31477)/Homer	CAAAGGTCAG	-51.4	0	5931	0.2077	5288.3	0.1848
Foxa3(Forkhead)/Liver-Foxa3-ChIP-Seq(GSE77670)/Homer	BSNTGTTTACWYWGN	-51	0	1053	0.0369	772.8	0.027
X-box(HTH)/NPC-H3K4me1-ChIP-Seq(GSE16256)/Homer	GGTTGCCATGGCAA	-50.74	0	368	0.0129	212.3	0.0074
Sox_fam	CCATTGT	-2991.51	0	12048	0.422	11282.8	0.3944
ERRg(NR)/Kidney-ESRRG-ChIP-Seq(GSE104905)/Homer	GTGACCTTGRVN	-49.69	0	2234	0.0783	1826.4	0.0638
FOXA1(Forkhead)/LNCAP-FOXA1-ChIP-Seq(GSE27824)/Homer	WAAGTAAACA	-48.21	0	3752	0.1314	3239.8	0.1132
FOXM1(Forkhead)/MCF7-FOXM1-ChIP-Seq(GSE72977)/Homer	TRTTTACTTW	-45.45	0	3201	0.1121	2738.1	0.0957
CDX4(Homeobox)/ZebrafishEmbryos-Cdx4.Myc-ChIP-Seq(GSE48254)/Homer	NGYCATAAAWCH	-40.69	0	2787	0.0976	2377.2	0.0831
Stat3+il21(Stat)/CD4-Stat3-ChIP-Seq(GSE19198)/Homer	SVYTTCCNGGAARB	-40.19	0	2105	0.0737	1749.1	0.0611
KLF3(Zf)/MEF-Klf3-ChIP-Seq(GSE44748)/Homer	NRGCCCCRCCCHBNN	-40.05	0	849	0.0297	626.8	0.0219
CEBP:AP1(bZIP)/ThioMac-CEBPb-ChIP-Seq(GSE21512)/Homer	DRTGTTGCAA	-38.93	0	2491	0.0873	2111.2	0.0738
PBX2(Homeobox)/K562-PBX2-ChIP-Seq(Encode)/Homer	RTGATTKATRGN	-38.02	0	2759	0.0966	2366	0.0827
Esrrb(NR)/mES-Esrrb-ChIP-Seq(GSE11431)/Homer	KTGACCTTGA	-37.45	0	1824	0.0639	1504.1	0.0526
STAT4(Stat)/CD4-Stat4-ChIP-Seq(GSE22104)/Homer	NYTTCCWGGAAR	-36.49	0	3048	0.1068	2644.3	0.0924
KLF5(Zf)/LoVo-KLF5-ChIP-Seq(GSE49402)/Homer	DGGGYGKGGC	-36.07	0	2530	0.0886	2162.5	0.0756
Hoxc9(Homeobox)/Ainv15-Hoxc9-ChIP-Seq(GSE21812)/Homer	GGCCATAAATCA	-35.78	0	1690	0.0592	1389.5	0.0486
Rfx5(HTH)/GM12878-Rfx5-ChIP-Seq(GSE31477)/Homer	SCCTAGCAACAG	-35.59	0	899	0.0315	682.6	0.0239
NFAT:AP1(RHD,bZIP)/Jurkat-NFATC1-ChIP-Seq(Jolma_et_al.)/Homer	SARTGGAAAAWRTGAGTCAB	-35.56	0	729	0.0255	535.9	0.0187
Sp5(Zf)/mES-Sp5.Flag-ChIP-Seq(GSE72989)/Homer	RGKGGGCGGAGC	-35.44	0	1764	0.0618	1458.7	0.051
En1(Homeobox)/SUM149-EN1-ChIP-Seq(GSE120957)/Homer	NDCTAATTAS	-35.29	0	6301	0.2207	5762	0.2014
Hoxb4(Homeobox)/ES-Hoxb4-ChIP-Seq(GSE34014)/Homer	TGATTRATGGCY	-34.6	0	691	0.0242	505	0.0177
KLF1(Zf)/HUDEP2-KLF1-CutnRun(GSE136251)/Homer	VDGGGYGGGGCY	-34.6	0	1601	0.0561	1313.4	0.0459
Nanog(Homeobox)/mES-Nanog-ChIP-Seq(GSE11724)/Homer	RGCCATTAAC	-34.44	0	12862	0.4505	12223.3	0.4272
Chop(bZIP)/MEF-Chop-ChIP-Seq(GSE35681)/Homer	ATTGCATCAT	-34.32	0	775	0.0271	578.4	0.0202
CTCF(Zf)/CD4+-CTCF-ChIP-Seq(Barski_et_al.)/Homer	AYAGTGCCMYCTRGTGGCCA	-33.91	0	274	0.0096	164.9	0.0058
Nur77(NR)/K562-NR4A1-ChIP-Seq(GSE31363)/Homer	TGACCTTTNCNT	-32.79	0	614	0.0215	444.6	0.0155
FoxL2(Forkhead)/Ovary-FoxL2-ChIP-Seq(GSE60858)/Homer	WWTRTAAACAVG	-31.62	0	2521	0.0883	2178.1	0.0761
Foxo1(Forkhead)/RAW-Foxo1-ChIP-Seq(Fan_et_al.)/Homer	CTGTTTAC	-31.48	0	5581	0.1955	5098	0.1782
Six4(Homeobox)/MCF7-SIX4-ChIP-Seq(Encode)/Homer	TGWAAYCTGABACCB	-30.87	0	182	0.0064	99.3	0.0035
Rfx6(HTH)/Min6b1-Rfx6.HA-ChIP-Seq(GSE62844)/Homer	TGTTKCCTAGCAACM	-30.18	0	2723	0.0954	2376.1	0.0831
Foxf1(Forkhead)/Lung-Foxf1-ChIP-Seq(GSE77951)/Homer	WWATRTAAACAN	-30.15	0	2709	0.0949	2363.8	0.0826
Oct6(POU,Homeobox)/NPC-Pou3f1-ChIP-Seq(GSE35496)/Homer	WATGCAAATGAG	-29.39	0	1242	0.0435	1009.8	0.0353
HOXB13(Homeobox)/ProstateTumor-HOXB13-ChIP-Seq(GSE56288)/Homer	TTTTATKRGG	-29.38	0	3328	0.1166	2953.5	0.1032
Foxo3(Forkhead)/U2OS-Foxo3-ChIP-Seq(E-MTAB-2701)/Homer	DGTAAACA	-29.35	0	2289	0.0802	1974.4	0.069
Hoxa13(Homeobox)/ChickenMSG-Hoxa13.Flag-ChIP-Seq(GSE86088)/Homer	CYHATAAAAN	-28.86	0	8175	0.2863	7648.5	0.2673
PU.1-IRF(ETS:IRF)/Bcell-PU.1-ChIP-Seq(GSE21512)/Homer	MGGAAGTGAAAC	-28.48	0	3843	0.1346	3450.2	0.1206
ZNF416(Zf)/HEK293-ZNF416.GFP-ChIP-Seq(GSE58341)/Homer	WDNCTGGGCA	-28.47	0	3667	0.1284	3282.2	0.1147
Isl1(Homeobox)/Neuron-Isl1-ChIP-Seq(GSE31456)/Homer	CTAATKGV	-27.9	0	6006	0.2104	5540.7	0.1937
FOXP1(Forkhead)/H9-FOXP1-ChIP-Seq(GSE31006)/Homer	NYYTGTTTACHN	-27.82	0	1269	0.0444	1040.2	0.0364
Smad3(MAD)/NPC-Smad3-ChIP-Seq(GSE36673)/Homer	TWGTCTGV	-27.77	0	7873	0.2758	7363.8	0.2574
KLF6(Zf)/PDAC-KLF6-ChIP-Seq(GSE64557)/Homer	MKGGGYGTGGCC	-27.3	0	2012	0.0705	1727.7	0.0604
Mef2d(MADS)/Retina-Mef2d-ChIP-Seq(GSE61391)/Homer	GCTATTTTTAGC	-26.67	0	610	0.0214	457.8	0.016
STAT5(Stat)/mCD4+-Stat5-ChIP-Seq(GSE12346)/Homer	RTTTCTNAGAAA	-26.36	0	1089	0.0381	883.8	0.0309
MITF(bHLH)/MastCells-MITF-ChIP-Seq(GSE48085)/Homer	RTCATGTGAC	-26.11	0	2404	0.0842	2101.7	0.0735
THRb(NR)/Liver-NR1A2-ChIP-Seq(GSE52613)/Homer	TRAGGTCA	-26.04	0	11043	0.3868	10508.8	0.3673
IRF:BATF(IRF:bZIP)/pDC-Irf8-ChIP-Seq(GSE66899)/Homer	CTTTCANTATGACTV	-25.98	0	430	0.0151	305.4	0.0107
Nkx6.1(Homeobox)/Islet-Nkx6.1-ChIP-Seq(GSE40975)/Homer	GKTAATGR	-25.71	0	8828	0.3092	8323.8	0.2909
JunD(bZIP)/K562-JunD-ChIP-Seq/Homer	ATGACGTCATCN	-25.48	0	277	0.0097	180.4	0.0063
RXR(NR),DR1/3T3L1-RXR-ChIP-Seq(GSE13511)/Homer	TAGGGCAAAGGTCA	-25.39	0	3025	0.106	2693.7	0.0942
RARa(NR)/K562-RARa-ChIP-Seq(Encode)/Homer	TTGAMCTTTG	-25.36	0	7942	0.2782	7456.8	0.2606
FOXK1(Forkhead)/HEK293-FOXK1-ChIP-Seq(GSE51673)/Homer	NVWTGTTTAC	-25.34	0	3195	0.1119	2855.8	0.0998
STAT1(Stat)/HelaS3-STAT1-ChIP-Seq(GSE12782)/Homer	NATTTCCNGGAAAT	-25.33	0	949	0.0332	761.8	0.0266
bZIP:IRF(bZIP,IRF)/Th17-BatF-ChIP-Seq(GSE39756)/Homer	NAGTTTCABTHTGACTNW	-25.09	0	1388	0.0486	1162	0.0406
FXR(NR),IR1/Liver-FXR-ChIP-Seq(Chong_et_al.)/Homer	AGGTCANTGACCTB	-24.25	0	1033	0.0362	841.4	0.0294
Pitx1(Homeobox)/Chicken-Pitx1-ChIP-Seq(GSE38910)/Homer	TAATCCCN	-23.69	0	12766	0.4472	12250.5	0.4282
Brn1(POU,Homeobox)/NPC-Brn1-ChIP-Seq(GSE35496)/Homer	TATGCWAATBAV	-23.28	0	919	0.0322	742.5	0.026
PPARa(NR),DR1/Liver-Ppara-ChIP-Seq(GSE47954)/Homer	VNAGGKCAAAGGTCA	-23.16	0	2904	0.1017	2595	0.0907
Cdx2(Homeobox)/mES-Cdx2-ChIP-Seq(GSE14586)/Homer	GYMATAAAAH	-21.51	0	2101	0.0736	1845.6	0.0645
Hoxd13(Homeobox)/ChickenMSG-Hoxd13.Flag-ChIP-Seq(GSE86088)/Homer	NCYAATAAAA	-21.43	0	5241	0.1836	4859.8	0.1699
Hoxd11(Homeobox)/ChickenMSG-Hoxd11.Flag-ChIP-Seq(GSE86088)/Homer	VGCCATAAAA	-21.13	0	7809	0.2735	7373.7	0.2577
TR4(NR),DR1/Hela-TR4-ChIP-Seq(GSE24685)/Homer	GAGGTCAAAGGTCA	-21.09	0	339	0.0119	240.7	0.0084
BORIS(Zf)/K562-CTCFL-ChIP-Seq(GSE32465)/Homer	CNNBRGCGCCCCCTGSTGGC	-20.82	0	343	0.012	244.8	0.0086
Fox:Ebox(Forkhead,bHLH)/Panc1-Foxa2-ChIP-Seq(GSE47459)/Homer	NNNVCTGWGYAAACASN	-20.82	0	2874	0.1007	2583.6	0.0903
LEF1(HMG)/H1-LEF1-ChIP-Seq(GSE64758)/Homer	CCTTTGATST	-20.47	0	2116	0.0741	1866.4	0.0652
Ap4(bHLH)/AML-Tfap4-ChIP-Seq(GSE45738)/Homer	NAHCAGCTGD	-19.98	0	3261	0.1142	2960.2	0.1035
KLF14(Zf)/HEK293-KLF14.GFP-ChIP-Seq(GSE58341)/Homer	RGKGGGCGKGGC	-19.87	0	3186	0.1116	2889.2	0.101
Hoxa11(Homeobox)/ChickenMSG-Hoxa11.Flag-ChIP-Seq(GSE86088)/Homer	TTTTATGGCM	-19.79	0	7576	0.2654	7160.2	0.2503
RAR:RXR(NR),DR5/ES-RAR-ChIP-Seq(GSE56893)/Homer	RGGTCADNNAGAGGTCAV	-19.56	0	109	0.0038	59.7	0.0021
PPARE(NR),DR1/3T3L1-Pparg-ChIP-Seq(GSE13511)/Homer	TGACCTTTGCCCCA	-19.5	0	2537	0.0889	2272.2	0.0794
Bcl6(Zf)/Liver-Bcl6-ChIP-Seq(GSE31578)/Homer	NNNCTTTCCAGGAAA	-19.42	0	4186	0.1466	3856.3	0.1348
Pit1+1bp(Homeobox)/GCrat-Pit1-ChIP-Seq(GSE58009)/Homer	ATGCATAATTCA	-18.98	0	1150	0.0403	972.1	0.034
Foxa2(Forkhead)/Liver-Foxa2-ChIP-Seq(GSE25694)/Homer	CYTGTTTACWYW	-18.87	0	2428	0.085	2173.4	0.076
Mef2c(MADS)/GM12878-Mef2c-ChIP-Seq(GSE32465)/Homer	DCYAAAAATAGM	-18.17	0	1275	0.0447	1092.8	0.0382
Reverb(NR),DR2/RAW-Reverba.biotin-ChIP-Seq(GSE45914)/Homer	GTRGGTCASTGGGTCA	-17.9	0	388	0.0136	290.2	0.0101
Lhx3(Homeobox)/Neuron-Lhx3-ChIP-Seq(GSE31456)/Homer	ADBTAATTAR	-17.45	0	5497	0.1925	5151.7	0.1801
Six2(Homeobox)/NephronProgenitor-Six2-ChIP-Seq(GSE39837)/Homer	GWAAYHTGAKMC	-17.38	0	2778	0.0973	2519.4	0.0881
IRF1(IRF)/PBMC-IRF1-ChIP-Seq(GSE43036)/Homer	GAAAGTGAAAGT	-17.02	0	431	0.0151	330.9	0.0116
THRb(NR)/HepG2-THRb.Flag-ChIP-Seq(Encode)/Homer	GGTCACCTGAGGTCA	-16.88	0	1353	0.0474	1172.9	0.041
Ronin(THAP)/ES-Thap11-ChIP-Seq(GSE51522)/Homer	RACTACAACTCCCAGVAKGC	-16.58	0	62	0.0022	29.2	0.001
THRa(NR)/C17.2-THRa-ChIP-Seq(GSE38347)/Homer	GGTCANYTGAGGWCA	-16.33	0	1055	0.037	898.7	0.0314
Sp2(Zf)/HEK293-Sp2.eGFP-ChIP-Seq(Encode)/Homer	YGGCCCCGCCCC	-16.29	0	2862	0.1002	2609.6	0.0912
CRX(Homeobox)/Retina-Crx-ChIP-Seq(GSE20012)/Homer	GCTAATCC	-16.12	0	6721	0.2354	6366.6	0.2225
Mef2b(MADS)/HEK293-Mef2b.V5-ChIP-Seq(GSE67450)/Homer	GCTATTTTTGGM	-15.67	0	2484	0.087	2252.7	0.0787
Klf4(Zf)/mES-Klf4-ChIP-Seq(GSE11431)/Homer	GCCACACCCA	-15.56	0	721	0.0253	595.8	0.0208
OCT:OCT(POU,Homeobox,IR1)/NPC-Brn2-ChIP-Seq(GSE35496)/Homer	ATGAATWATTCATGA	-15.12	0	73	0.0026	38.7	0.0014
IRF3(IRF)/BMDM-Irf3-ChIP-Seq(GSE67343)/Homer	AGTTTCAKTTTC	-15.11	0	928	0.0325	787.7	0.0275
E2F7(E2F)/Hela-E2F7-ChIP-Seq(GSE32673)/Homer	VDTTTCCCGCCA	-14.98	0	117	0.0041	72	0.0025
DLX2(Homeobox)/BasalGanglia-Dlx2-ChIP-seq(GSE124936)/Homer	NNNTAATTAS	-14.32	0	5125	0.1795	4825.9	0.1687
Six1(Homeobox)/Myoblast-Six1-ChIP-Chip(GSE20150)/Homer	GKVTCADRTTWC	-14.31	0	777	0.0272	652.4	0.0228
LHX9(Homeobox)/Hct116-LHX9.V5-ChIP-Seq(GSE116822)/Homer	NGCTAATTAG	-14.22	0	4709	0.1649	4420.4	0.1545
EKLF(Zf)/Erythrocyte-Klf1-ChIP-Seq(GSE20478)/Homer	NWGGGTGTGGCY	-14.11	0	464	0.0163	369.5	0.0129
RAR:RXR(NR),DR0/ES-RAR-ChIP-Seq(GSE56893)/Homer	AGGTCAAGGTCA	-13.78	0	297	0.0104	223.6	0.0078
PAX5(Paired,Homeobox)/GM12878-PAX5-ChIP-Seq(GSE32465)/Homer	GCAGCCAAGCRTGACH	-12.94	0	788	0.0276	669.7	0.0234
Lhx2(Homeobox)/HFSC-Lhx2-ChIP-Seq(GSE48068)/Homer	TAATTAGN	-12.89	0	3563	0.1248	3320.2	0.116
SpiB(ETS)/OCILY3-SPIB-ChIP-Seq(GSE56857)/Homer	AAAGRGGAAGTG	-12.84	0	681	0.0239	571.5	0.02
Hoxa9(Homeobox)/ChickenMSG-Hoxa9.Flag-ChIP-Seq(GSE86088)/Homer	RGCAATNAAA	-12.44	0	8432	0.2954	8107.6	0.2834
RORgt(NR)/EL4-RORgt.Flag-ChIP-Seq(GSE56019)/Homer	AAYTAGGTCA	-12.44	0	391	0.0137	310	0.0108
RORgt(NR)/EL4-RORgt.Flag-ChIP-Seq(GSE56019)/Homer	AAYTAGGTCA	-12.44	0	391	0.0137	310	0.0108
Oct4(POU,Homeobox)/mES-Oct4-ChIP-Seq(GSE11431)/Homer	ATTTGCATAW	-12.42	0	1352	0.0474	1200.4	0.042
ISRE(IRF)/ThioMac-LPS-Expression(GSE23622)/Homer	AGTTTCASTTTC	-11.93	0	198	0.0069	143.2	0.005
Hoxa10(Homeobox)/ChickenMSG-Hoxa10.Flag-ChIP-Seq(GSE86088)/Homer	GGYAATGAAA	-11.6	0	1880	0.0659	1709.1	0.0597
Klf9(Zf)/GBM-Klf9-ChIP-Seq(GSE62211)/Homer	GCCACRCCCACY	-11.59	0	597	0.0209	500.1	0.0175
PSE(SNAPc)/K562-mStart-Seq/Homer	WAVTCACCMTAASYDAAAAG	-11.49	0	1348	0.0472	1203.8	0.0421
Egr1(Zf)/K562-Egr1-ChIP-Seq(GSE32465)/Homer	TGCGTGGGYG	-11.44	0	1171	0.041	1036.1	0.0362
Foxh1(Forkhead)/hESC-FOXH1-ChIP-Seq(GSE29422)/Homer	NNTGTGGATTSS	-11.29	0	1713	0.06	1552.9	0.0543
TCFL2(HMG)/K562-TCF7L2-ChIP-Seq(GSE29196)/Homer	ACWTCAAAGG	-11.23	0	232	0.0081	174.6	0.0061
Hoxd10(Homeobox)/ChickenMSG-Hoxd10.Flag-ChIP-Seq(GSE86088)/Homer	GGCMATGAAA	-11.2	0	3669	0.1285	3443.1	0.1203
GSC(Homeobox)/FrogEmbryos-GSC-ChIP-Seq(DRA000576)/Homer	RGGATTAR	-11.1	0	3273	0.1146	3060	0.107
HIC1(Zf)/Treg-ZBTB29-ChIP-Seq(GSE99889)/Homer	TGCCAGCB	-10.88	0	5472	0.1917	5212.5	0.1822
Nr5a2(NR)/mES-Nr5a2-ChIP-Seq(GSE19019)/Homer	BTCAAGGTCA	-10.6	0.0001	1304	0.0457	1169	0.0409
Maz(Zf)/HepG2-Maz-ChIP-Seq(GSE31477)/Homer	GGGGGGGG	-10.34	0.0001	2295	0.0804	2120.6	0.0741
ERE(NR),IR3/MCF7-ERa-ChIP-Seq(Unpublished)/Homer	VAGGTCACNSTGACC	-10.15	0.0001	639	0.0224	546.7	0.0191
Otx2(Homeobox)/EpiLC-Otx2-ChIP-Seq(GSE56098)/Homer	NYTAATCCYB	-10.15	0.0001	2124	0.0744	1957.8	0.0684
EBF1(EBF)/Near-E2A-ChIP-Seq(GSE21512)/Homer	GTCCCCWGGGGA	-10.15	0.0001	2792	0.0978	2603.8	0.091
ZNF322(Zf)/HEK293-ZNF322.GFP-ChIP-Seq(GSE58341)/Homer	GAGCCTGGTACTGWGCCTGR	-9.817	0.0001	679	0.0238	585.6	0.0205
Pax8(Paired,Homeobox)/Thyroid-Pax8-ChIP-Seq(GSE26938)/Homer	GTCATGCHTGRCTGS	-9.756	0.0001	743	0.026	645.6	0.0226
E2F3(E2F)/MEF-E2F3-ChIP-Seq(GSE71376)/Homer	BTKGGCGGGAAA	-9.74	0.0001	775	0.0271	675.8	0.0236
RORg(NR)/Liver-Rorc-ChIP-Seq(GSE101115)/Homer	WAABTAGGTCAV	-9.698	0.0001	262	0.0092	206	0.0072
PRDM1(Zf)/Hela-PRDM1-ChIP-Seq(GSE31477)/Homer	ACTTTCACTTTC	-9.641	0.0001	1632	0.0572	1489.3	0.0521
Oct11(POU,Homeobox)/NCIH1048-POU2F3-ChIP-seq(GSE115123)/Homer	GATTTGCATA	-9.444	0.0002	939	0.0329	831.6	0.0291
ZNF143|STAF(Zf)/CUTLL-ZNF143-ChIP-Seq(GSE29600)/Homer	ATTTCCCAGVAKSCY	-9.24	0.0002	777	0.0272	680.3	0.0238
OCT4-SOX2-TCF-NANOG(POU,Homeobox,HMG)/mES-Oct4-ChIP-Seq(GSE11431)/Homer	ATTTGCATAACAATG	-2951.95	0.0003	551	0.0193	471.2	0.0165
Oct4:Sox17(POU,Homeobox,HMG)/F9-Sox17-ChIP-Seq(GSE44553)/Homer	CCATTGTATGCAAAT	-2951.1	0.0006	401	0.014	337.6	0.0118
Egr2(Zf)/Thymocytes-Egr2-ChIP-Seq(GSE34254)/Homer	NGCGTGGGCGGR	-9.117	0.0002	271	0.0095	215.2	0.0075
EBF(EBF)/proBcell-EBF-ChIP-Seq(GSE21978)/Homer	DGTCCCYRGGGA	-9.081	0.0002	555	0.0194	474.7	0.0166
IRF2(IRF)/Erythroblas-IRF2-ChIP-Seq(GSE36985)/Homer	GAAASYGAAASY	-9.016	0.0003	303	0.0106	244.3	0.0085
Mef2a(MADS)/HL1-Mef2a.biotin-ChIP-Seq(GSE21529)/Homer	CYAAAAATAG	-8.954	0.0003	1245	0.0436	1125.1	0.0393
EBF2(EBF)/BrownAdipose-EBF2-ChIP-Seq(GSE97114)/Homer	NABTCCCWDGGGAVH	-8.862	0.0003	2493	0.0873	2328.5	0.0814
Pit1(Homeobox)/GCrat-Pit1-ChIP-Seq(GSE58009)/Homer	ATGMATATDC	-8.838	0.0003	3049	0.1068	2869.6	0.1003
WT1(Zf)/Kidney-WT1-ChIP-Seq(GSE90016)/Homer	MCTCCCMCRCAB	-8.792	0.0003	1231	0.0431	1113.4	0.0389
Npas4(bHLH)/Neuron-Npas4-ChIP-Seq(GSE127793)/Homer	NHRTCACGACDN	-8.688	0.0003	1250	0.0438	1132.2	0.0396
Zfp809(Zf)/ES-Zfp809-ChIP-Seq(GSE70799)/Homer	GGGGCTYGKCTGGGA	-8.554	0.0004	411	0.0144	344	0.012
Gfi1b(Zf)/HPC7-Gfi1b-ChIP-Seq(GSE22178)/Homer	MAATCACTGC	-8.515	0.0004	1840	0.0645	1700.5	0.0594
ZNF519(Zf)/HEK293-ZNF519.GFP-ChIP-Seq(GSE58341)/Homer	GAGSCCGAGC	-8.258	0.0005	324	0.0113	266.1	0.0093
Tcf7(HMG)/GM12878-TCF7-ChIP-Seq(Encode)/Homer	CTTTGATGTGSB	-8.23	0.0005	954	0.0334	854.4	0.0299
RORa(NR)/Liver-Rora-ChIP-Seq(GSE101115)/Homer	AAWCTAGGTCARDNN	-8.086	0.0006	414	0.0145	349.8	0.0122
PAX5(Paired,Homeobox),condensed/GM12878-PAX5-ChIP-Seq(GSE32465)/Homer	GTCACGCTCSCTGM	-7.297	0.0013	250	0.0088	203.3	0.0071
Tcf3(HMG)/mES-Tcf3-ChIP-Seq(GSE11724)/Homer	ASWTCAAAGG	-7.218	0.0014	774	0.0271	691	0.0242
E2F6(E2F)/Hela-E2F6-ChIP-Seq(GSE31477)/Homer	GGCGGGAARN	-6.925	0.0019	666	0.0233	591.7	0.0207
Nr5a2(NR)/Pancreas-LRH1-ChIP-Seq(GSE34295)/Homer	BTCAAGGTCA	-6.519	0.0029	1756	0.0615	1641.8	0.0574
Hoxd12(Homeobox)/ChickenMSG-Hoxd12.Flag-ChIP-Seq(GSE86088)/Homer	HDGYAATGAAAN	-6.501	0.0029	5571	0.1951	5385.3	0.1882
RARg(NR)/ES-RARg-ChIP-Seq(GSE30538)/Homer	AGGTCAAGGTCA	-6.349	0.0034	77	0.0027	55	0.0019
HNF1b(Homeobox)/PDAC-HNF1B-ChIP-Seq(GSE64557)/Homer	GTTAATNATTAA	-6.264	0.0036	424	0.0149	368.5	0.0129
Zfp281(Zf)/ES-Zfp281-ChIP-Seq(GSE81042)/Homer	CCCCTCCCCCAC	-6.089	0.0043	299	0.0105	253.2	0.0088
Unknown(Homeobox)/Limb-p300-ChIP-Seq/Homer	SSCMATWAAA	-5.918	0.0051	1916	0.0671	1804.7	0.0631
IRF8(IRF)/BMDM-IRF8-ChIP-Seq(GSE77884)/Homer	GRAASTGAAAST	-5.899	0.0052	872	0.0305	795.4	0.0278
STAT6(Stat)/Macrophage-Stat6-ChIP-Seq(GSE38377)/Homer	TTCCKNAGAA	-5.717	0.0062	1683	0.059	1580.4	0.0552
PRDM10(Zf)/HEK293-PRDM10.eGFP-ChIP-Seq(Encode)/Homer	TGGTACATTCCA	-5.617	0.0068	1587	0.0556	1488.9	0.052
LXRE(NR),DR4/RAW-LXRb.biotin-ChIP-Seq(GSE21512)/Homer	RGGTTACTANAGGTCA	-5.529	0.0074	139	0.0049	110.2	0.0039
OCT:OCT(POU,Homeobox)/NPC-Brn1-ChIP-Seq(GSE35496)/Homer	ATGAATATTCATGAG	-5.526	0.0074	28	0.001	16.5	0.0006
Hand2(bHLH)/Mesoderm-Hand2-ChIP-Seq(GSE61475)/Homer	TGACANARRCCAGRC	-5.466	0.0078	1225	0.0429	1139.4	0.0398
Brachyury(T-box)/Mesoendoderm-Brachyury-ChIP-exo(GSE54963)/Homer	ANTTMRCASBNNNGTGYKAAN	-5.433	0.008	650	0.0228	587.5	0.0205
ZFP3(Zf)/HEK293-ZFP3.GFP-ChIP-Seq(GSE58341)/Homer	GGGTTTTGAAGGATGARTAGGAGTT	-5.408	0.0082	7	0.0002	2.3	0.0001
ZNF317(Zf)/HEK293-ZNF317.GFP-ChIP-Seq(GSE58341)/Homer	GTCWGCTGTYYCTCT	-5.234	0.0097	238	0.0083	201.8	0.0071
CRE(bZIP)/Promoter/Homer	CSGTGACGTCAC	-5.22	0.0098	382	0.0134	335.6	0.0117
NFkB-p50,p52(RHD)/Monocyte-p50-ChIP-Chip(Schreiber_et_al.)/Homer	GGGGGAATCCCC	-5.156	0.0104	206	0.0072	172.1	0.006
MafF(bZIP)/HepG2-MafF-ChIP-Seq(GSE31477)/Homer	HWWGTCAGCAWWTTT	-5.109	0.0109	881	0.0309	811	0.0283
NFY(CCAAT)/Promoter/Homer	RGCCAATSRG	-4.877	0.0137	1941	0.068	1843.8	0.0644
Nkx3.1(Homeobox)/LNCaP-Nkx3.1-ChIP-Seq(GSE28264)/Homer	AAGCACTTAA	-4.874	0.0137	6253	0.219	6097.5	0.2131
Zic2(Zf)/ESC-Zic2-ChIP-Seq(SRP197560)/Homer	CHCAGCRGGRGG	-4.831	0.0142	958	0.0336	888.4	0.0311
Barx1(Homeobox)/Stomach-Barx1.3xFlag-ChIP-Seq(GSE69483)/Homer	AAACMATTAN	-4.817	0.0143	1526	0.0535	1440	0.0503
ZNF528(Zf)/HEK293-ZNF528.GFP-ChIP-Seq(GSE58341)/Homer	AGAAATGACTTCCCT	-4.52	0.0192	25	0.0009	15.5	0.0005
CTCF-SatelliteElement(Zf?)/CD4+-CTCF-ChIP-Seq(Barski_et_al.)/Homer	TGCAGTTCCMVNWRTGGCCA	-4.47	0.0201	35	0.0012	23.5	0.0008
Lhx1(Homeobox)/EmbryoCarcinoma-Lhx1-ChIP-Seq(GSE70957)/Homer	NNYTAATTAR	-4.469	0.0201	3648	0.1278	3528.3	0.1233
Tbx20(T-box)/Heart-Tbx20-ChIP-Seq(GSE29636)/Homer	GGTGYTGACAGS	-4.321	0.0232	568	0.0199	518.6	0.0181
SF1(NR)/H295R-Nr5a1-ChIP-Seq(GSE44220)/Homer	CAAGGHCANV	-4.317	0.0232	1109	0.0388	1040.4	0.0364
DMRT6(DM)/Testis-DMRT6-ChIP-Seq(GSE60440)/Homer	YDGHTACAWTGTADC	-4.265	0.0243	468	0.0164	423.5	0.0148
Unknown-ESC-element(?)/mES-Nanog-ChIP-Seq(GSE11724)/Homer	CACAGCAGGGGG	-4.259	0.0244	1434	0.0502	1357.3	0.0474
Rbpj1(?)/Panc1-Rbpj1-ChIP-Seq(GSE47459)/Homer	HTTTCCCASG	-4.153	0.027	4062	0.1423	3944.4	0.1379
Myf5(bHLH)/GM-Myf5-ChIP-Seq(GSE24852)/Homer	BAACAGCTGT	-4.02	0.0307	1722	0.0603	1642.1	0.0574
IRF4(IRF)/GM12878-IRF4-ChIP-Seq(GSE32465)/Homer	ACTGAAACCA	-4.005	0.031	1142	0.04	1076.3	0.0376
PR(NR)/T47D-PR-ChIP-Seq(GSE31130)/Homer	VAGRACAKNCTGTBC	-3.766	0.0393	5774	0.2022	5651.8	0.1975
E2F1(E2F)/Hela-E2F1-ChIP-Seq(GSE22478)/Homer	CWGGCGGGAA	-3.705	0.0416	194	0.0068	168.4	0.0059
Tcf21(bHLH)/ArterySmoothMuscle-Tcf21-ChIP-Seq(GSE61369)/Homer	NAACAGCTGG	-3.661	0.0433	2414	0.0846	2328.5	0.0814
HNF4a(NR),DR1/HepG2-HNF4a-ChIP-Seq(GSE25021)/Homer	CARRGKBCAAAGTYCA	-3.59	0.0463	1207	0.0423	1145.8	0.04
PU.1:IRF8(ETS:IRF)/pDC-Irf8-ChIP-Seq(GSE66899)/Homer	GGAAGTGAAAST	-3.583	0.0464	562	0.0197	520	0.0182
Brn2(POU,Homeobox)/NPC-Brn2-ChIP-Seq(GSE35496)/Homer	ATGAATATTC	-3.365	0.0575	300	0.0105	270.4	0.0095
DMRT1(DM)/Testis-DMRT1-ChIP-Seq(GSE64892)/Homer	TWGHWACAWTGTWDC	-3.363	0.0575	596	0.0209	554.6	0.0194
Dlx3(Homeobox)/Kerainocytes-Dlx3-ChIP-Seq(GSE89884)/Homer	NDGTAATTAC	-3.305	0.0606	2089	0.0732	2015.6	0.0705
Srebp1a(bHLH)/HepG2-Srebp1a-ChIP-Seq(GSE31477)/Homer	RTCACSCCAY	-3.1	0.0741	529	0.0185	492.2	0.0172
GATA3(Zf),DR4/iTreg-Gata3-ChIP-Seq(GSE20898)/Homer	AGATGKDGAGATAAG	-2.967	0.0844	199	0.007	177.3	0.0062
E-box(bHLH)/Promoter/Homer	SSGGTCACGTGA	-2.957	0.0849	120	0.0042	103.5	0.0036
EBNA1(EBV-virus)/Raji-EBNA1-ChIP-Seq(GSE30709)/Homer	GGYAGCAYDTGCTDCCCNNN	-2.909	0.0888	44	0.0015	34	0.0012
Bach2(bZIP)/OCILy7-Bach2-ChIP-Seq(GSE44420)/Homer	TGCTGAGTCA	-2985	0	2801	0.0981	432	0.0151
Jun-AP1(bZIP)/K562-cJun-ChIP-Seq(GSE31477)/Homer	GATGASTCATCN	-6470	0	4564	0.1599	486.2	0.017
Fosl2(bZIP)/3T3L1-Fosl2-ChIP-Seq(GSE56872)/Homer	NATGASTCABNN	-7152	0	5605	0.1963	711.6	0.0249
RUNX1(Runt)/Jurkat-RUNX1-ChIP-Seq(GSE29180)/Homer	AAACCACARM	-728.3	0	4685	0.1641	2647.5	0.0925
NFE2L2(bZIP)/HepG2-NFE2L2-ChIP-Seq(Encode)/Homer	AWWWTGCTGAGTCAT	-752.3	0	707	0.0248	106.1	0.0037
AP-1(bZIP)/ThioMac-PU.1-ChIP-Seq(GSE21512)/Homer	VTGACTCATC	-7682	0	8692	0.3045	1827.8	0.0639
RUNX-AML(Runt)/CD4+-PolII-ChIP-Seq(Barski_et_al.)/Homer	GCTGTGGTTW	-772.3	0	3575	0.1252	1776.7	0.0621
Atf3(bZIP)/GBM-ATF3-ChIP-Seq(GSE33912)/Homer	DATGASTCATHN	-7842	0	8411	0.2946	1661.6	0.0581
JunB(bZIP)/DendriticCells-Junb-ChIP-Seq(GSE36099)/Homer	RATGASTCAT	-7874	0	7671	0.2687	1340.9	0.0469
RUNX2(Runt)/PCa-RUNX2-ChIP-Seq(GSE33889)/Homer	NWAACCACADNN	-789.5	0	3994	0.1399	2062.9	0.0721
BATF(bZIP)/Th17-BATF-ChIP-Seq(GSE39756)/Homer	DATGASTCAT	-7888	0	8369	0.2931	1632.9	0.0571
Fra2(bZIP)/Striatum-Fra2-ChIP-Seq(GSE43429)/Homer	GGATGACTCATC	-7964	0	7109	0.249	1104.2	0.0386
Nrf2(bZIP)/Lymphoblast-Nrf2-ChIP-Seq(GSE37589)/Homer	HTGCTGAGTCAT	-810.6	0	706	0.0247	96.7	0.0034
RUNX(Runt)/HPC7-Runx1-ChIP-Seq(GSE22178)/Homer	SAAACCACAG	-814.9	0	3573	0.1252	1736.9	0.0607
Fra1(bZIP)/BT549-Fra1-ChIP-Seq(GSE46166)/Homer	NNATGASTCATH	-8146	0	7897	0.2766	1377.7	0.0482
Fos(bZIP)/TSC-Fos-ChIP-Seq(GSE110950)/Homer	NDATGASTCAYN	-8150	0	8101	0.2838	1460	0.051
MafK(bZIP)/C2C12-MafK-ChIP-Seq(GSE36030)/Homer	GCTGASTCAGCA	-922.3	0	1545	0.0541	418.1	0.0146
Bach1(bZIP)/K562-Bach1-ChIP-Seq(GSE31477)/Homer	AWWNTGCTGAGTCAT	-1015	0	867	0.0304	115.2	0.004
NF-E2(bZIP)/K562-NFE2-ChIP-Seq(GSE31477)/Homer	GATGACTCAGCA	-1032	0	885	0.031	118.3	0.0041
