# Supplementary material for: A SOX2-engineered epigenetic silencer factor represses the glioblastoma genetic program and restrains tumor development
Source: Sci Adv. 2022 Aug 3;8(31):eabn3986. doi: 10.1126/sciadv.abn3986 (PMC9348799; doi:10.1126/sciadv.abn3986)
Supplement: Supplementary file 2 — Tables S1 to S10 [file sciadv.abn3986_tables_s1_to_s10.zip › sciadv.abn3986_table_s5.xls]

## Sheet: Venn Diagram (3F)
Down-regulated targets log2FC<0 & Padj <0.1		Targets non Down-regulated log2FC<0 & Padj <0.1		Down-regulated Non-targets log2FC<0 & Padj <0.1
PROS1		LINC00486		RAD51
DYNC2H1		LINC01691		AC004980.1
AKAP6		MTRNR2L1		CASKIN2
PCBD2		LOC101928626		RANBP10
LRP1B		LOC105378947		RP9
HGH1		CWH43		AP002748.3
KDR		ANKRD26P1		DNA2
SPECC1		LOC107985200		HIST1H2AG
SOX2-OT		EMB		DHX37
PTPRN2		LINC00399		LHFPL4
CSNK1G3		LOC107987235		GLMP
CPA6		ACSL3		LRRC75A-AS1
TCAF2		GUSBP19		FAM212A
EMC2		LOC105379362		TMEM144
ID1		LINC02876		TRMT1L
IL7R		FAM230C		SLC25A11
KHDRBS3		VAMP7		CDT1
NRCAM		DCAF12L1		CHTF18
ZXDA		LOC101929373		DARS-AS1
HBP1		LINC01120		WDR90
LNX1		MIR4522		ADAL
BTC		LOC105371578		AC245100.4
C2CD3		RGPD2		SPSB2
CHIC2		ELOVL7		ISL2
WDR81		FRG1CP		ATRIP
PHGDH		MTRNR2L8		OGFR
PI15		LOC101927050		AC002480.2
ZNF775		SETD3		RARG
KIRREL3		PTENP1		KCNJ14
GRIK2		MTRNR2L3		AC245452.1
ADAMTSL1		KIAA0825		RRM1
ZNF697		FAM230E		RBFA
SLFN12		EPHA6		AC073335.2
LRRC27		TECRL		GUCA1B
TMEM161B		FRG2B		RNF219
PLEKHG1		MTRNR2L2		TST
COQ8B		MTRNR2L10		DDX55
ZFPM2-AS1		MTRNR2L6		THBS1
UTRN		EFHC2		C1orf226
SNRNP48		ZP4		MAD2L1
HES1		OR2T1		HIRIP3
POU3F2		GUSBP10		MAP3K12
C11orf49		MTRNR2L9		PSPC1
MAML2		DUX4		AC098614.4
ATP1A1		LINC02167		MED19
GADD45A		DEFB115		NAP1L2
SIK3		LINC01850		PRPF3
STAT3		LOC105375345		PRPF38A
TFAP2C		EEF1A1		USP25
CCL2		MIR663AHG		C14orf159
MTHFD2L		SYPL1		BRSK1
ID3		LINC00960		AC008770.1
FILIP1L		MLPH		ZNF619
PLEKHH2		LOC105378066		AC099850.3
RERE		LOC105379273		AC084033.3
KLF10		MIR663B		2001-01-01
FASTK		LOC101928195		CACNB3
CRIM1		LOC105377503		AC093752.1
EHF		LOC100132154		FAM227B
EPHA3		RIC1		ZNF646
STK40		ARHGEF18		IFFO1
SESN3		CCT8L2		VPS18
NEDD9		TMEM185B		AC113383.1
SLC35E2B		RNA5S13		CDCA3
TMC1		MIR4477A		SF3A2
PLEKHF2		JAK2		RASGRP1
LSAMP		SNORD3B-2		CDC45
BLOC1S3		PDGFRA		VPS33B
ARHGEF4		LOC102724904		FAM160A1
OSGIN2		LOC154761		DTX3
TRIM47		LOC105372345		POP5
CDH8		LINC02178		HIST1H3D
B9D1		PRR32		LINS1
SIAH1		LOC107987070		RNF113A
ZNF251		TBX15		CEP290
SNTB1		LOC101927293		C12orf65
HRCT1		LOC101929021		PPFIBP1
TPRG1		TM4SF1		CLUHP3
FAM27E3		SNORD3B-1		TMEM79
CNTNAP2		LOC284412		PILRA
MCM7		DDX18		AP001258.1
ADAMTS3		MIR21		CIDECP
GEM		LOC105373480		MEX3A
ORC6		MTRNR2L7		ADAMTS7
FRG1HP		TRIM49B		AP5Z1
DST		ZNF727		MESDC1
TNFSF4		SRGAP2C		RBM28
SAP30BP		LOC100134317		AC241585.3
BAIAP2		B3GALNT2		NDUFAF1
PVT1		LOC650226		ENKD1
PIPOX		LOC101930026		C12orf29
PGM5P2		ARHGAP15		YEATS4
RUSC1		LINC01597		NA
ALK		ANKRD20A3P		C19orf66
EFEMP1		LOC101927450		P2RX7
FGFRL1		RPL21P44		ATP23
FARS2		EGFR		PAN2
JUN		LOC105379443		AEN
PER1		ESYT2		PCED1B
CBLB		UBBP4		CDH2
RARB		ZNF565		HIST3H2BB
TTC7A		LINC02148		LIPE
ZNF608		RNA5S6		CHMP4A
BORCS6		FRG2		PRC1
GSX2		PHLDB2		ZNF490
UBALD2		ANKRD20A21P		GPATCH4
KATNB1		SPAAR		CCDC130
NRG2		TRAPPC9		GIMAP2
IRX1		SYBU		HEXIM2
ALDH3B1		PAICS		FAM46A
CDKAL1		LOC107986991		CKS1B
ZFHX4		ABCB8		MCEE
PIK3R1		PDIA4		SELENOH
FAM193B		LOC100506444		FASTKD2
ECT2		LINC00293		HAUS4
TRIP13		FAM242B		KMT2E-AS1
TRIM45		CDK5		MAN1B1-AS1
NLGN1		LOC105377885		NFATC1
KDM6B		IGFBP7-AS1		C8orf37
ZNF786		INSIG1		DGCR14
LSMEM1		PAX8		ZNF816
GTF2F2		LINC02270		FO538757.1
NUP93		ANKRD30BL		AL513550.1
CAST		ACTR3BP5		RRP9
MCC		LOC389602		SLC6A8
ROBO1		LPP		MGEA5
TRPS1		RNA5S15		H2AFX
ZNF827		CUEDC1		HNRNPDL
NACC2		IGFBP7		SPATA5L1
KCTD11		MAN1A2		BUB1B
ZNF367		LINC02380		AC099343.3
TMPRSS5		LOC101927845		CHAC2
SOX9		LOC728743		SLC16A13
RARA		LOC101930420		CCNT1
NREP		TRIM55		C14orf79
RGS20		AGAP3		ILF3-AS1
LINC00461		MIR4521		NOV
PLPPR4		GASAL1		TWISTNB
MIR181A2HG		CAPNS2		NAMPTP1
CNR1		KDM7A-DT		LINC01578
ST7L		PEX2		TTYH1
PCF11		H19		ZNF330
NKAIN3		CAMTA1		IQCB1
ZNF436		ADORA2B		DGAT2
KMT5C		LOC101928782		CCDC151
SLC25A28		ARL14		AC022150.2
FEZ2		SRGAP2D		TTC34
GPD2		FBXO32		AC008038.1
ST6GALNAC2		FAM72C		AC041040.1
TNIK		GSN		TNFRSF14
WRAP53		GMPR		ZNF205
SQSTM1		EIPR1		GSN-AS1
FAM86HP		MIR1299		AF117829.1
TMCC2		OSBPL11		AC087741.1
PAX3		LOC105375586		ENOSF1
NBN		TRIB1		GALK2
PCNX3		F3		KNSTRN
WWTR1		SLC35F2		HOXD13
KLF7		CEP41		TMEM55B
BRD2		MIR204		ARHGAP11B
NBPF8		ZNF800		OIP5
CLCF1		LINC01968		AL645608.1
UCKL1		NMT1		KIAA1524
MIR137HG		MT2A		C5orf34
PPP2R3A		ZBTB38		TUBA1A
BTBD19		LOC105372703		USP53
UTP6		LOC107985015		RNASEL
NCOA2		ACAP2		NLE1
NR1D1		FOXO3		ZNF433
ZNF672		KDM7A		CASP4
KCNIP4		CCN1		SDSL
HOOK2		ZNF733P		MDM1
XPA		LINC02630		AASDHPPT
FGF12		EXOC6B		ARHGAP11A
PTEN		SCHIP1		AL132780.2
TTF2		MIR22HG		ADCY10P1
THG1L		GOLM1		HIST1H4H
CLCN2		CASP8		AC106869.1
PITPNM1		TANC2		SLC43A3
MIER1		MAP3K5		RNASEK
SMG1P3		BPGM		KANSL2
GPBP1		VCL		SERHL2
SLC40A1		FSCN2		AC073869.1
ARID1A		LOC112268235		BHLHE41
RNF212		VPS13D		AL359764.1
PDHX		LOC107985953		PCDHB10
LINC02473		LOC100132249		ZNF521
HNRNPL		NDUFB2-AS1		KIF23
JADE2		SIX5		HIST1H2BN
USP36		FOSL2		Z83843.1
TRIP10		AZIN1		SPAG5
ABCA8		LOC101927245		PIF1
ATP6V0E2-AS1		LINC01802		KNL1
MRPL45P2		TTTY23		B4GALNT3
COX18		LOC112268009		MVK
FAM120C		CRYBA1		LIN7A
TUBB		LOC286297		ODF3B
RAP2B		HCN1		AC007249.2
PER2		HAVCR1P1		C16orf59
NR3C1		LARP1B		HMG20A
UNC80		MAILR		ZGLP1
TYW1B		TMEM87B		AC104964.3
FMNL2		TAS2R5		PPP1R12A
MDM4		CFL1		WDR89
RBM33		LINC02928		LRFN4
TMEM26		RNA5S1		RASSF1
SCRIB		NDRG1		GRAMD3
HIVEP3		SLC4A2		AC026271.4
AGPAT4		LINC02002		ZNF280D
TTC28		SPIN4-AS1		HOXC6
LINC02154		LOC105374029		CD27-AS1
TBPL1		TMEM131		FAM196B
SLC25A10		MIR3181		ZNF579
SDK1		ANKHD1-EIF4EBP3		NUDT4
MAGI3		LOC107987007		AC068580.3
TNFSF10		VOPP1		GSG2
VCAN		CIC		ZBED3
TFAP2B		CLOCK		MXD3
NUAK2		PRKAG2		LMO3
ITPKC		KLHL38		SERPINB7
ZNF282		S100A10		HELB
NBPF1		DLG1-AS1		RHNO1
BCAS3		MCCC2		TMPO
LAYN		NDUFB2		TRMT13
GUSBP3		YWHAZ		WDR66
SLC4A7		FTO		DLGAP1-AS1
APC		LOC102724517		IFI27
RBM7		LOC100129203		DDIT3
KMT2B		GPT2		TMEM62
ZNF3		ABCC3		NUSAP1
ELOVL5		LINC01986		HPX
FAT4		SRGAP2B		STAT2
IFFO2		MIR3935		AC073548.1
TLE1		LOC646813		RNF111
IFI44		DSE		GATM
TENM2		SEPTIN7P13		SNRPN
SRI		OCIAD2		BAG1
SERINC5		DHCR24		ZNF418
TNKS1BP1		UBR5-DT		GPRASP2
CEBPD		LINC01028		PATZ1
ARHGEF28		SPAG7		E2F7
SLC25A25		SRGAP2		TTI2
ENC1		DIAPH1		PUS1
NRG1		UNC13B		AC022415.1
CCDC93		LINC00466		TCHP
PIGL		LOC105377272		AC008915.2
TRPM3		SRD5A3		ICK
CASQ2		PSPH		LRRFIP1P1
ARID5B		ADGRV1		CHAC1
ANXA1		ITGAV		C14orf80
U2SURP		SLC2A8		RAD51AP1
RBMS1		FAM86B1		PHLDA1
SLIT2		FAM85A		LDHB
WDR91		RABL3		SMIM25
SLX4IP		KCNH7		FOXD3-AS1
GNG12-AS1		EIF4A1		RND1
PTPN1		EGR1		OVGP1
GLIS3		LINC-PINT		NAP1L1
ZNF391		LOC100505716		KIF15
PHLDB1		CHST3		AL353743.1
MAFG		ITGA3		SEPT7P2
FNBP4		SNORD3D		EPS8
EPHA5		CXCL6		HIST2H2BE
PPP6R3		MARCHF10-DT		GATA6
ZNF837		RTN4		RORB
TEPSIN		BMS1P23		FSIP1
AFG1L		LINC00673		LEAP2
ZNF658		UBE3C		TP53
CACHD1		MIR570HG		HMGN3
PHF23		LOC105374988		MCTS1
FAM72B		MUS81		AC009506.1
GEMIN8P4		GABRR2		DBF4B
EZH2		MYH10		PML
ZBTB7B		S100A11		GLT8D2
FREM2		RALGAPA2		SLC38A1
CTPS1		C1QTNF3		C9orf172
DHODH		NEAT1		AC022107.1
BMP5		NECAB1		GTSE1
ILKAP		LOC105375342		RACGAP1
NUDT21		MNT		C17orf53
TP53RK		KANSL1		AC243772.2
CD44		MIR365B		TCF4
FKBP9P1		SUMO1P1		AL353807.3
SERTAD2		MIR128-1		C17orf97
PUF60		CELSR2		AC016876.1
MARCKS		IRF2BP2		DNALI1
TRIM24		LOC107986179		AL133406.2
ADGRG1		LINC02798		MIR1254-1
AP3D1		GUSBP17		DTWD1
DOCK10		SEC22B		LRSAM1
ZNF319		NDUFA11		SGO1
TGFA		ZSWIM7		ARMCX2
MIDN		SEC22B2P		CARF
CYTH2		SMC6		CXorf40A
ALCAM		UBASH3B		CCDC169
LRRC75A		FOXD4L4		ADAMTS1
SKA2		MUC3A		AC098864.1
HS3ST3A1		LOC100507507		RAD52
TIAL1		EFHC1		ST8SIA1
MEF2C-AS1		C1QTNF7		PCDHB13
VSNL1		AUTS2		FRMD6-AS1
EXOSC4		PABPC1		SHMT2
PJA2		RBM15-AS1		RANGAP1
GRIA3		LINC00333		TMEM2
DNAJB12		PHTF2		XPC
FAM201B		HEXIM1		IGHMBP2
DDR2		SRPK2		PTGES3P1
ABLIM1		TNFSF15		HIST1H1C
LENG1		HIPK2		AC009414.2
SORL1		FER1L6-AS2		PCDHB16
ZNF746		MIR4492		AC116407.2
HMGCS1		LINC02283		PRR22
IRF1		LOC105375937		SGF29
PMEPA1		LINC02048		H2AFY2
AGPS		SH3RF2		CNKSR1
DCAF8		FAM74A4		FAM3C2
ITGA6		LINC01132		VCPKMT
CEP120		WARS2		RRP7BP
OSBPL6		TMIGD1		AL683813.1
PCNA		LMBR1		CHST9
VAV2		LOC100129917		POLR2M
JAG1		SNORD3A		PTTG1
PPM1D		MRPS28		GLDN
SLC38A11		SLC38A9		AC090970.3
NCDN		LOC105369199		AL118558.3
NCEH1		LOC112268234		TROAP
GFAP		SENP3-EIF4A1		AC092279.2
DDX42		ANKHD1		FRMD5
HNRNPU		MSI2		CHDH
CFAP20		DENND2A		DOK6
CC2D2A		RBKS		RARA-AS1
LMNA		FRG1DP		ZNF660
UTP3		LINC01846		SLC15A3
TTC37		AK5		KCTD1
CYHR1		LOC101929846		NDUFAF5
CDC42EP4		PTMA		ARMCX6
TBC1D17		TRIM33		TAF1A-AS1
LINC01011		ACTG1		AC009533.1
PTPRZ1		MACROD2		Z97200.1
PTGER4		CHRNA1		CEP295NL
RCOR3		LAMA5-AS1		NDC80
ZNF658B		CHD9		CDC20P1
NR1D2		LOC105374928		CHD2
SMC3		AKTIP		VWF
KLF4		LINC00557		HOXB13
ARID4B		CAV1		FAM181B
PDE4DIP		BHLHE40		TF
FSBP		TBXAS1		AL161646.1
CDK6		SUMF2		NAT8L
SAP130		CCDC115		AL359915.2
ZFAS1		DDAH1		TMSB4XP4
ETS1		ADRA1D		AC092115.1
ZBTB2		MIR4670		TKTL1
GLIDR		IGF2BP2		ARHGAP5-AS1
CALCRL		MIR1288		AGPAT4-IT1
SLC1A3		LRP8		TMEM161B-AS1
PDCD1LG2		LINC02073		TMEM200C
TXNDC9		VCPIP1		GAS2L3
ALKBH8		FBXO24		ARMCX1
ANGPT1		TENT4B		S100B
PTPRC		TOM1L2		KIAA1257
OGFOD1		PMP22		ASNSD1
GJA1		SPARC		TERT
PYCR3		VMP1		TGM5
CTSC		USO1		C10orf107
DIRAS3		IER2		TGIF1
CNKSR3		PLEC		OAS1
BCL6		ERI3		AC244197.3
DOLPP1		CALM2		LINC01293
CELF1		USP22		CCNB2
WWTR1-AS1		RHEB		TMSB15B
POLR2H		RPGRIP1L		AC022364.1
CDCA2		PRKCH		KIF1BP
BRAF		BNC2		PTHLH
FCGR1B		LOC105376654		PELI1
ATM		CNOT1		NOSTRIN
FEM1C		MAP3K3		IGFBP5
PDE1C		HSD3B1		BEX2
TRA2B		PLXNA1		E2F5
TOP1MT		SP2-DT		PRICKLE1
REST		SHARPIN		AL450003.2
SRSF2		TBC1D1		AL645933.2
FAM3C		LOC101926953		AURKA
DCAKD		ASPH		LINC00632
PNKP		LOC105377261		IRAK4
DACT3-AS1		SLC39A13		AC133785.1
SENP2		FAHD2A		BRCA2
DAPK3		DNAJB5		SPA17P1
RIPOR1		KAT6B		AL591845.1
HAS2-AS1		PLEKHH3		AC116407.3
MYC		KLF5		ZNF182
KCNE4		P4HB		CAPS2
RGMB		LINC01843		HIST1H4E
KLHL24		MIR183		BEST3
FIP1L1		ZNF436-AS1		LINC01579
ABTB2		MIR1269A		AC068580.1
MCCC1		ACTR1A		SCGB3A2
LSM14B		LOC102724580		PIGB
THAP8		LOC107986993		TYW5
MKRN1		MIR6864		LHFP
TACC3		LOC105378969		PCDHB2
TSNAXIP1		LINC02038		NDUFA4L2
APBB3		GTF2I		AC093724.1
SAC3D1		GMDS		KIF18A
STK32B		MIR9-2		ACTBP7
AR		LOC101928201		RAET1L
GGNBP2		ACAT2		AC093535.2
DZIP1L		PTDSS1		TXLNGY
ZNF425		RNF19A		BORA
ANK3		LOC100996643		CFAP73
CTNS		BICC1		ZNF506
FRMD3		SCAF1		SYT1
C20orf27		LINC00536		TMSB4XP8
FABP7		SUZ12		AC011447.3
KDM3A		SVIL		AC107959.3
MLH1		ASNSP1		DLGAP1-AS2
INTS4P1		AHCYL2		TTC25
ZNF446		LOC105375851		FYB
PTBP1		CNN3		AC037198.2
ANKUB1		MUC20		AC002480.3
FXR2		LOC101929583		RSRC2
TRIQK		HS3ST3B1		AL035448.1
SLC9A8		LYST		AC011447.7
EPB41L2		LOC339593		FAM26E
EYA4		ARHGAP32		PLIN1
MCM4		MLLT10P1		CTD-2201I18.1
ARL6IP6		LOC101926886		C2orf70
NPR3		SMARCA2		ANKS1B
VMAC		IFRD1		ATP5G1P4
ARL16		CUL1		AL035681.1
NUBP1		MACF1		AC025580.2
HMCN1		TRAF4		ERGIC2
WBP2		MIR4470		AC013394.1
ATP6V1G1		MIR23AHG		ZNF726
AKAP8		FAM86EP		C12orf57
TRIM25		EXTL2		ESPL1
ARHGEF37		SKIL		ZNF285
ZNF574		CANX		AC018529.1
LURAP1L-AS1		LINC01208		CDC25C
CCT6P1		CDRT1		BTG1
DTX2		LINC02122		CCDC102B
DCAF7		CD58		AC112777.1
LINC01473		MRPL13		KRT8P33
CENPF		LOC101927040		SLC7A5P1
KIFC1		MAP2K3		ATF7IP
AP4B1		LNCAROD		AC004148.2
SDCCAG8		LOC102724775		AL390955.2
CIRBP		SLC37A3		AC006058.3
FAAP100		PSRC1		LINC00893
SHB		SDHAP2		TRIM69
SH3BP2		RBP1		THAP2
ADCK5		GNAO1		AC093157.1
ESRRG		CFAP44		POSTN
SCG2		SRD5A3-AS1		AC087742.2
SLFN5		HIP1		C18orf32
SCD5		LOC101927226		CDC20
CYC1		VXN		AC008957.3
MAGI2		ZNF862		ADAMTS7P4
CAT		FAT3		AC003092.1
ADAT2		SNORD3C		UG0898H09
SAE1		SPEF2		BX323046.1
TMEM250		BCL10-AS1		ZNF214
DNAJC7		BCL9L		CTGF
TBC1D10B		TRIM16		FOXD3
PLK2		SEMA3E		AP000766.1
RFX3		PDE1A		AL603766.1
COL14A1		PDE4DIPP2		AC008708.1
SEMA3C		RAPGEF4		CCDC121
CASC3		LINC02305		MRFAP1L1
LINC01184		TMX2-CTNND1		HIST1H4C
BLOC1S5		DESI2		AC069224.1
LEMD2		LINC02098		LINC00116
ABCF2		TEDC1		IL32
ZNF767P		SLC16A1		FAM133A
SPAST		DTNB		RANP4
HDAC8		LINC01003		AC104137.1
RASAL2		SLC4A1AP		AC009948.1
CCDC18		RNU2-1		AL606763.1
GAD1		IRX3		PCDHB7
C20orf204		PLCB4		HMMR
HES4		CXCL12		AL139393.2
GRM1		CENPX		C21orf62-AS1
NFKB2		NARF		RPAIN
ABI3BP		FAM184A		RPL29P14
PEG10		ZFAT		LINC00640
SBDSP1		G3BP2		C6orf48
MAN2A1		BCAR3		CDCA8
AIF1L		CCDC85B		YPEL4
SPAG17		ABHD15		CAMKV
LAMA2		LINC00391		H1FX
COA1		LOC101927057		TEKT2
LMNB1		CNIH3-AS1		CPT1B
THRAP3		LOC112268045		AC011503.2
CCDC50		CALD1		AL117332.1
NR2F1-AS1		LOC105369520		AC005035.1
NPHP4		ADRA1B		AC097537.1
MIR181A1HG		CNIH3		GSPT2
MGAT5B		MYBL1		AC006372.4
ABCA13		PTPN14		MYEF2
YAP1		ITPRIP		ISLR2
CNOT3		MTHFD1L		AL161937.2
CBX4		ANXA13		ZNF474
PLEKHG4		DUSP14		RIMBP2
C1orf109		LOC100507516		AL357519.1
TPRN		POLD4		AC125613.1
KPNA2		SEC22B3P		AGAP9
RIN2		HSD17B12		AC007996.1
MCTP1		LINC00513		EFTUD1P1
PSMB9		DNAJC3		CHRM1
EHD1		ASCC1		RNU1-138P
TM4SF18		LINC01085		AC021851.1
LTBP4		GPR108		C2orf71
STARD7-AS1		SEPTIN9		C11orf71
IFIT3		SYNCRIP		AL031058.1
EPHB3		LOC101927421		AL157834.1
SLC2A12		NTRK2		A2M
SERPINB9P1		MIR3188		AC098650.1
NBPF14		RDH10		AC005330.1
HECTD2		LOC105374308		SERPINB8
TANK		LOC107986821		AC060766.4
ATXN7L1		BCAN-AS1		AJ239322.1
FAM86B3P		ITSN2		PIGBOS1
ITGA9		NUFIP2		AC011477.3
POLA1		ADAM19		AC107027.3
RNF217		P3H2		DNAJC22
TDP1		FBXO9		AL358334.2
CREBRF		MPV17L2		RAB28P5
EEF2K		LOC105373438		MED18
HSF2		C1D		MS4A3
SPTLC3		CHCHD2		AL139383.1
EDN1		TMUB1		LTA
AKAP8L		NARF-AS2		H1F0
ATP13A1		FSHR		Z69733.1
NHSL1		GALNT11		AC039056.2
TMEM198		DOCK7		KCNJ6
DNAH5		PYGB		DUSP15
VLDLR-AS1		FZD5		AC121761.2
LY96		FAM230D		AP002851.1
C11orf87		RBPJ		AC009271.1
CAPS		FBXW11		PATL2
FTSJ3		TG		DTNA
DPYD		LINC02783		AC109326.1
DACH1		OR2A42		SMTNL1
PANK2		LINC00501		MAPK8IP2
NFIX		RNU1-1		TMSB4Y
PER3		ITGB6		FRZB
ELAC2		GDPD4		AC004870.2
TACR1		ZFAND3		AC007423.1
DUSP10		LINC02520		ZNF33B
PCYT2		TMEM127		FP565260.3
PIM1		TSC22D2		BTG4
AFP		RABL2A		C8orf31
MAN1B1		TRIM8		PLS3-AS1
WASF2		JARID2		OAS3
MATR3		SEPTIN9-DT		PLK1
PLCD3		HDGFL2		AC010168.2
FBXL6		CREB3L2-AS1		NLRP11
AKIRIN2		KCTD7		AC060766.7
CAMK2G		STAU2		AL355596.1
TRIM9		SLC35F3		ZMAT2
PBX1		LOC105374528		IGSF5
U2AF2		SSR3		LINC00907
CREB5		LOC105371689		AC060766.6
CEP126		LOC105378027		HIST4H4
PLCB1		PDP1		AC104779.1
BIRC2		FASN		AC012368.1
ACAP3		RRAS		AC098487.1
ZNF462		LOC105375523		AC010395.1
IRAK1BP1		CALU		AL031666.1
ARHGAP23		LOC441242		CYP4A22-AS1
BBOX1-AS1		MIR5702		AKAP3
DDX19B		HS1BP3-IT1		AC125608.1
STAP2		PROM1		LINC02450
FAM53A		DHFR		LRIG3
LTBP3		PKIA-AS1		AL139393.1
LGALS9		MRPL33		AL356124.1
CITED2		MTRNR2L4		DDIT4L
MSL3		MIR3914-2		CMPK2
CAPN10		LOC101927664		AL022068.1
PI4K2A		EMD		PRIMA1
PLEKHM1		LINC02580		AC060766.5
MAP3K4		LIMD1		LINC00865
IQCG		NQO1		AL138749.1
EGR2		LOC105376617		HMGN5
CAMKK1		CTCF		AL157834.2
CLCN6		MIR4282		AC010260.1
RPL10		CTRL		LINC01268
LINC00324		MED9		43525
CYB561		ITGB3		AC090692.1
ZHX2		SPIDR		OR5B19P
CENPC		TET1		GLIPR1L1
PI4KB		TTC19		NSUN3
ARRDC3		LINC02764		DDX60
SPIN3		KIRREL1-IT1		TCEAL7
BBC3		CALHM4		AL133264.2
TRIM2		FAM74A7		AL512310.7
MTERF3		NNMT		LGR5
ZNF638		CHRAC1		PUS7L
FBXO5		DDR1		AC011632.1
GADD45B		SREBF1		AC020905.1
STON1		LUC7L2		AC060766.1
ZNF721		RPTOR		NR1H4
CHCHD3		CCDC200		AC083841.1
PHIP		THAP6		AC090152.1
AMACR		LOC107986163		C15orf54
ERF		PENK		AC092675.1
BBS2		FOXI1		C6orf58
ZBTB20		LOC105377663		MGAT4C
GBP5		RASSF4		FAXDC2
RFX1		ABCC12		AC100800.1
ITPR1		LINC01350		PTPRB
ZMYM5		SEC61G		AC062015.1
CFLAR		LOC112268026		PPFIA2
CTTNBP2NL		ARL2BP		AL445490.1
ZNF212		TSEN34		LINC01852
COL5A2		CDH5		NAV3
RUFY3		ST3GAL1		SOX5
MAP3K1		RPL23A		AP001610.1
IL1RAPL2		PBRM1		AP005242.1
CEP89		TLCD1		AC009318.1
MSANTD4		LINC01730		AC011352.1
MBNL1		ABCC4		OTOGL
ARHGAP12		RPL7		TOX
ARL4A		MIR7845		AC138761.4
SBDS		LOC107987087		ZNF630
ZC3HC1		SOCS3		KITLG
CBR4		SUFU		HMGB1P1
ABCF3		MSL2		OAS2
BTG2		SH3TC2-DT		ARSE
COMTD1		LINC02849		AP001172.1
SERTAD1		UQCC1		LINC00702
FIGN		OSTCP1		AC090833.1
GTPBP1		LINC02021		LRRTM2
DCP2		TOP1		ZMAT1
AATF		MMEL1		CXCL10
ANKRD50		ADGRL1-AS1		AC019117.1
RAPGEF6		LOC102723604		MIR99AHG
GCA		MXD4		SMARCAD1
MRPL45		LINC00622		GIMAP6
SLC16A4		PDLIM4		HIST1H3E
ARAP3		NAE1		HIST2H4A
KDM4C		CTNNBIP1		AC011352.3
RMND1		AP2A1		TSPAN8
TRIM37		SHH		SUGT1P1
WLS		LOC105374038		AC092958.1
C2orf42		LOC100996662		RSAD2
TNRC6C		FAM86JP		HOXA11
RNF145		RPS6KC1		MX1
LINC01206		USP32		AL136298.1
GPR37L1		CPA4		LINC01468
ADAMTS15		PODXL		AC020551.1
SF3B2		SOGA1		HRAT17
KLF11		LINC02832		BATF2
RBM14-RBM4		TP53I13		COQ5
ATG5		MIR8052		AC005150.1
ZNF777		DCK		PTPRR
WDR74		LANCL2		C8orf4
IWS1		TNK2		ARMCX5
SIRT1		KLHL5		MX2
KIAA0895L		CEMIP2		AP002004.1
NEK10		C8orf44-SGK3		IL21-AS1
TLR4		ENSA		AC098679.1
SPAG1		PTK2		LINC00973
SLC3A2		CA13		LINC00704
CDC25B		ALDH8A1		AC093787.1
ACP6		CEP57L1		Y_RNA
CCDC112		LOC105378146		FAM198B
PFKFB4		TRIO		DDX23
RAD51AP2		PRDM14		EIF3J
SOX21-AS1		LOC107984037		RBM18
C1orf159		TMEM216		CTDSP2
TULP4		KIF13A		NGLY1
SDHAP1		LINC01765		KIAA0141
MTMR9LP		BICD2		EIF3L
TERF2		JUNB		FKBP4
ATG2A		AMOTL1		HSF1
KIZ		PMS2P7		PHKA2
COL8A1		NRP2		BAG2
CEP131		B3GNTL1		RRP36
ARHGEF10L		LDLR		C14orf119
PPOX		FOSL1		LARS
DUSP8		LOC107987011		SYDE1
CDC34		LINC00273		LEMD3
CCDC102A		LINC01948		UFSP2
TRIB2		TAOK1		ALKBH3
RGMB-AS1		AHNAK		CIR1
PIMREG		TP53INP1		CSK
SNX5		C20orf85		AARS
RXRA		EOLA2-DT		TECPR1
PEX16		RNF139-DT		ADSS
PACSIN2		FAM47E		AP2A2
KIF6		ELK4		APP
SLC27A4		WARS2-AS1		TMX4
EPHA5-AS1		ZMIZ1		SFSWAP
FLRT3		LOC105375738		LYAR
TXNL4B		AK3		NELFCD
PRR12		JUND		STRN4
CNTROB		XPO1		MTA1
KLHL3		MIR4295		ELP2
CEP135		RGS9		UBE2Q2
DNMT3A		LOC105373907		HNRNPUL2
XRCC3		ANKFY1		CHUK
CPNE4		FLYWCH1		AC011498.1
FAM13C		ANAPC13		GLYR1
BCHE		IFT122		MCOLN1
ZNF524		MIR4738		DYRK1A
DCAF15		LOC112268058		RNPC3
STK11		XXYLT1		AMPD1
TNFRSF19		RAB30-DT		RBM25
RPL22L1		MATN2		NISCH
SPAG4		ATP6V0A1		LPCAT4
RASGEF1A		LOC107984950		UBOX5
DLX6		CDH11		TMEM11
EPM2AIP1		ZBTB20-AS3		POLG
ABHD11		NAA20		MUT
PRDM16		TSPAN33		RRN3
PRR16		SOD2-OT1		GART
ATF3		JPT1		CHST10
CBX1		C9orf152		GPKOW
CD36		HM13-AS1		TSTA3
ITGB4		DCXR-DT		RAB21
DEK		LOC102724579		RNPS1
UTP18		ENY2		RBSN
UFSP1		LINC01592		LRRC49
INTS4		MIR548A1HG		BAHD1
NUFIP1		ID2-AS1		PSMG2
RGL1		LOC101927872		HDAC7
RIN1		SIPA1L2		RPP30
CH25H		MIR4268		ACSS3
SLAIN1		PSME3IP1		C12orf10
PRIM2		BEAN1-AS1		CREB3
SPATA6		VAC14		MINDY2
METTL15		VOPP1-DT		RTCA
IRS1		UPK2		CENPBD1P1
ACVR2A		LOC105377858		TAF6
EHBP1		OGFRL1		ZNF266
POMT2		RNU1-2		ZNF146
NSMCE2		SP3		FGFR1OP
MTAP		LOC107986229		PAPD4
RBM39		ENO1-AS1		USP30
BMT2		LOC101928354		RELA
NFKBIB		FLII		MRPL32
SMCR8		THADA		VPS29
DHRS3		PTP4A1		C11orf57
SLC1A5		RSPRY1		P2RX4
TMEM242		CISD1		CXorf40B
CXCL3		SLX1A-SULT1A3		PSMD5-AS1
RFFL		PFKFB3		MRPL37
CACNB1		ANKRD60		ZNF106
RSF1		LINC02358		TSPYL1
PLCD1		LRP3		THOC1
SET		MERTK		CGGBP1
HMGB2		TBCA		SNHG3
RIOK2		LOC100507006		NCKAP5L
CYB5R2		CAPN2		ORMDL1
MYL5		DNAJB6		AACS
KAZALD1		MIR23A		VEZT
RNF167		CPQ		AAR2
IPCEF1		TMEM18-DT		EIF3J-AS1
PREP		LOC101927798		FAM129A
COMMD1		LOC105373430		TMEM138
HP1BP3		LINC01126		YRDC
CCDC34		RHOC		C16orf62
UBE2S		KPNB1-DT		RTCB
NOM1		MIR3907		CSRNP2
DAB2IP		ALKBH5		GARS
PRPSAP2		MET		CCT2
ING5		TCF7L2		L3MBTL4
SMPD4		C17orf67		TP73-AS1
SGIP1		GRM5-AS1		BICD1
DDX50		LINC02093		FAM175B
TRMT61A		LOC100130298		TARBP2
SF1		ING1		RBM26
PPP2R2B		TIAM2		PGGHG
KCNK2		TOB1		ZNF420
GEMIN4		GNGT2		IVD
ADAR		GTF2H5		MZF1
EFNB2		KAZN-AS1		USP4
RND3		IBA57		WDR24
CPSF1		HJV		WDR73
FOXJ3		ACACA		PNISR
SMC5		FRG2EP		OXNAD1
NAGLU		KCNMA1		TUBGCP5
PPRC1		PPM1L		LINC00969
WARS2-IT1		LOC105375754		ARIH1
CDC42EP3		RAB10		MOCS1
MB21D2		PREX1		AC106795.1
TIMM44		B4GALT1-AS1		SLC15A4
DLD		LRATD2		GORASP1
SPRY2		TUBB4B		MEIS2
CRB2		EML6		MAF1
ANKRD13D		NBPF18P		NOP14
SOX9-AS1		TIMP2		RNF123
SAMD9		GLTPD2		MTFMT
CEP85		LOC107985955		ZNF585B
CDK5RAP2		TMEM70		DDX51
CROCCP2		NACA2		STK16
FZR1		STAG1		DDX49
TMEM199		KCTD2		SLC24A1
ZEB2		MFSD3		MAP2K5
DTX2P1-UPK3BP1-PMS2P11		SLC25A45		PCBP2
PDE4D		VPS4A		ELP4
MLLT3		E2F3		MAPKAPK5-AS1
RIPK2		LOC105374409		MTERF2
CEBPA		PNPLA8		PWP1
DDX10		UBE2W		ZC3H18
CASC17		CPA5		STX5
FAM76B		SEC14L1		GTF2H1
ST6GALNAC5		PDCD10		LSS
USP39		FPGT-TNNI3K		CLTCL1
TMEM45A		SPI1		ZNF197
TRAF2		LINC02771		ANKMY1
NUCKS1		FCGR2A		KIAA0556
NAMPT		UBA6-DT		MED25
LRRN3		NRF1		HAUS3
TWIST1		FKBP2		KNOP1
NFKBIZ		DUSP1		RNF41
NWD1		LINC01780		YARS
UPRT		LINC02695		SRSF6
ZNF441		CCN4		PDCD7
SAXO1		PPP2R1B		RFXANK
CCDC137		LOC105369183		MPHOSPH8
PRR11		KRBA1		RBM19
LRRCC1		CACNG4		RPS4Y1
CENPP		FABP6		CS
MINDY1		ZBTB5		TRMT10C
ENO3		RALGPS1		CRADD
HNRNPF		ERBB4		PHLPP1
CHRM3		TAX1BP3		CHAF1B
DYNLRB1		ABCA7		PA2G4
PARP12		MIR3193		ANKLE2
MSTO2P		LINC01010		ALKBH4
SLC16A1-AS1		CEP112		C1orf74
EXOC6		FAM222B		WNT3
PEX14		CENPBD2P		KDM5A
CCDC9		TRIM16L		HAUS1
ACBD4		RIPK2-DT		ZNF232
TONSL		CDK2AP2		STK38L
C5orf46		LINC02836		C16orf58
COL11A1		LOC107987118		ZNF439
MRPS30		FNDC3B		MRPS18C
MIRLET7BHG		CAMTA1-DT		TTF1
YY1AP1		LOC646652		MEX3C
MEGF6		LOC105376121		ZNF576
CNTLN		PAQR8		HNRNPA3
MAP1B		VIM-AS1		SLTM
SDCBP		LINC02183		ARRDC4
DPYSL3		HNRNPUL1		CEP152
MBNL1-AS1		SLC25A42		DNAJC17
AGRN		LINC00922		GOLGA8B
PHF21A		PHPT1		PRPF6
LDB1		FAM168A		PFKM
KIF20B		GTF2IP1		BAG6
PHF19		LINC01591		CASP1
TRIM56		LOC101927942		TMEM159
CTNNAL1		KCNMA1-AS2		CLPX
CEP97		GOLIM4		TRNT1
CDC14A		CLIC5		TIGD5
ARFGAP2		EEF1D		CPSF7
DEAF1		BCL9		LINC00998
PRMT7		PHF3		CDK4
NBPF26		PRICKLE2-AS3		SF3B6
STAG3L4		ATXN1-AS1		RIMKLB
KIAA0753		BEND6		MAPKAPK5
GYS1		GTPBP6		MAPK11
SCAF8		MALRD1		CASP2
COL9A3		LOC105374243		N4BP2L2
BTBD3		PTPN12		C11orf70
PARG		SLC66A3		SLC38A3
MYD88		TBC1D16		ATG14
IL18		PARD6A		TBP
AKNAD1		MIR3074		FAM175A
SLC35B2		ZSWIM6		ZMYM6
GTPBP2		LOC101929289		TMEM43
PMS2P3		PSMB10		SLBP
TAB2		VTCN1		NOVA2
PTPRJ		PIK3CB		NAA60
RACK1		LINC00222		TROVE2
ZNF442		CCDC6		TAZ
AMPD2		LINC02300		POLR3D
SAMD13		TMEM11-DT		DPY30
ZBTB26		TCAF1		ITPA
GRINA		GUSBP16		FAM160A2
ERICH3		SLC7A14-AS1		PAAF1
XAF1		KDM2A		SMAD4
CATSPER3		LPCAT2		RAB5A
CACFD1		GPX4		SNHG14
OLMALINC		SERP1		VPS9D1
MIIP		UBE2H		SENP8
SOX21		LOC105371267		CREBL2
OPHN1		ALOXE3		NUP62
GAS5		YWHAQ		MOB2
MCOLN2		LINC01626		FAM122C
LINC00869		PLCE1		TYRO3
MMS19		OPA3		FAM207A
ARHGAP22		VANGL1		RECQL5
ASAP3		GSK3B-DT		PINX1
PMS1		GRID2		CDK2AP1
MAP2		PLA2R1		COA6
ZFAND5		SLC22A15		PSMG1
WIPF2		ACTR3		ANAPC7
C6orf141		CARD19		SNRNP40
ARFRP1		CBLC		IMP4
FYN		LOC107984626		CXXC1
MARK2		ST3GAL2		ITFG2
NSUN2		IFITM4P		HSPA13
CAVIN2		KMT2E		ARMCX3
MYCBP2		LINC01191		UNG
UBN2		SKAP1-AS2		TBC1D13
TFAM		SESN1		ZNF91
C19orf54		DM1-AS		INPP5J
BICRA		PPP1R9B		NUP37
ALYREF		PRKCE		HNRNPH2
NBR1		NEK8		NCAPD3
C9orf85		PLXNA4		C20orf194
NDP		LINC00504		NAT6
PRKAB2		SLC20A1-DT		EIF4B
CXCL2		TP53I3		USP15
GMNN		SH3GL1		EDC3
HMGXB3		ATG10		MRPS35
LYPD1		LAPTM4A		IL17RB
MAML1		EIF2B4		SUGP1
APIP		GGT8P		FBXO48
KBTBD3		ANKRD33B		PPCDC
DKK1		KLF9		THAP7
AKR1C3		LINC00863		ZNF461
LCA5		LOC105377284		MAN2C1
RAB24		EGFLAM		FIZ1
ZBTB45		LINC02622		TCF25
CP		TEKT3		AAAS
WDR53		MYADM-AS1		OS9
BZW2		PLEKHG4B		SNRNP70
BUD13		DDIT4		ARL5B
LINC01186		LINC02709		SLC5A6
MRPS18B		ANKRD18DP		ZNF140
FIRRE		MAP4		TTC23
FGF13		CBLL1-AS1		ZKSCAN4
GDA		EIF1B-AS1		PQLC2
YTHDF1		HES7		REPIN1
LSM3		LOC101928277		HAUS2
TSSC4		RILP		AHSA2
SP100		FBXL17		CTDSPL2
SPATA2L		CHRDL2		DDX52
ME1		INTS4P2		RNF40
SRSF3		LRRC42		PAXBP1
VIM		LOC101926923		AL160006.1
THRA		LINC02543		MKRN3
CCHCR1		NT5M		ZFYVE21
STX1A		TSEN54		MTSS1L
MRPL48		PATJ		PCLAF
CELSR3		CADM1		ACSF3
ASXL1		ITFG1		UBE2B
DHX8		HOPX		AC064807.1
CKAP2L		GFRA1		ZNF189
LPXN		SLX1B-SULT1A4		SART3
NUP54		PPP1R16A		ZNF512
CUBN		ASAP1		MAP1S
NOP16		MIR4803		C15orf52
KIF20A		NRSN2-AS1		RSL24D1
AMOT		LINC01483		ZNF304
ZNHIT2		LOC102725019		ORAOV1
SNX11		LOC653513		ZNF670
LRRC69		CXXC5		AC215219.1
GSE1		LOC105373386		PCNT
TK1		SOST		U2AF1
TCF19		TIAF1		ZNF542P
ZNF653		DLG1		CDK10
HNRNPH3		LOC101927243		NOA1
SBF1P1		MIR6165		AC026401.3
BUD31		P3H1		TIPIN
ADI1		MRPL38		DDX19A
CX3CL1		LOC101927397		RTL6
VCAM1		UST-AS2		AC022916.1
KIFC3		ALDH3A2		ZNF592
MROH8		LOC105375871		ZNF22
PDIK1L		MAP3K11		TIMM29
OGT		TMEM139		RIC8B
ZSWIM2		KLF3-AS1		ZNF710
ANKRD1		ST3GAL3		ZNF24
CHGB		LIMS1		TBX3
BUB3		LINC02801		ZNF580
CBX8		TMEM165		TSC2
INF2		MIEF2		ARMC4
APLF		LINC01947		C15orf41
CCT6B		ZNF783		2004-08-01
ARL13B		LINC02845		AL590617.2
ZMAT4		ACP7		ATP2B1
PANK4		SWSAP1		HIRA
METTL18		RN7SK		PRR7
PRUNE2		HHAT		HCFC2
R3HCC1L		EVA1A		NAB2
KRI1		CSF1		ZWILCH
ANKRA2		FGGY-DT		AC006504.1
DAB2		PITPNA-AS1		BLZF1
PLD2		HTRA2		BLM
ATAD2		DHRS13		RASSF7
PDCL		FSIP2-AS1		FANCI
TMEM71		MEF2D		GMEB2
SRSF8		NOL3		PABPC1L
DUS3L		POLR2B		RABGGTB
POLM		MIR585		MRPL49
DBP		MUC1		XAB2
FAXC		CDS2		PCGF6
PAK3		TBC1D32		AIMP2
SRGAP3		ZC3H12C		ADPRHL2
PHF8		LOC100132004		CTU2
ANKMY2		LINC00963		SLC39A7
ANAPC2		GZF1		ANKEF1
TFB1M		MASCRNA		PLAGL2
MZT1		BMS1P22		LTB4R
SLC35F1		AOAH		GEMIN7
KAT5		LYN		ITPKA
PITPNM3		FIBP		POLE3
BACH2		NCF1B		PCDHB14
COL21A1		PPP1CB-DT		SLC7A5
FBXW5		RANBP9		FBXL3
ST8SIA4		FOCAD-AS1		KRR1
MOSPD2		UBXN6		GLIPR1
PTGIS		MIR29B1		RPUSD4
PTCD3		POTEA		RBM12B
EPGN		RNF214		AC091271.1
TTC27		NDUFAF6		PLEKHA4
TSNARE1		KCTD21		MARC2
CAP2		HDAC4-AS1		CLCN7
CMC2		MXD1		YY2
PARP2		SDC2		RBM8A
SASH1		ARID1B		ZNF75D
ZNF77		SPP2		TFPT
FGF2		AGBL5-AS1		UBR1
LINC01563		LOC100506178		NOP9
PARP10		KLHL21		CHKA
SLC9A3R2		LINC01318		UNKL
GPATCH2		LOC105374524		ZSCAN22
TLR1		MIR3914-1		PHB2
CRTC2		SPATA31A3		SLC35E2
ABL2		DNTTIP2		RPS29
KLHL26		PPP1R18		NOC4L
RBM38		CYREN		CRYZL1
METRN		MIRLET7A1HG		AP002884.3
EARS2		RAET1E-AS1		DDX28
INTS7		MIR31HG		BRCA1
ITGA2		MYADM		KMT5A
ARHGAP29		PRKACA		TRMT10B
STIM1		STX8		STK19
TXNIP		DNM3-IT1		AC005261.2
NT5C3A		PPP1R12B		MAPRE2
ROGDI		KAZN		LINC00959
ZNF292		PHC3		VLDLR
ATF6		ANKS1A		MRPL47
POLR1E		GRAMD1C		BRD1
SMG9		LINC01410		NOL8
HEY1		AP2M1		AC026356.1
RIPOR2		EDEM3		NKRF
SAFB		LOC107986449		GATD1
PSAT1		LOC105372668		FAM227A
PAF1		LOC102724950		PPM1K
USP32P1		NDEL1		NUP107
SSX2IP		MIR8080		MEPCE
COL12A1		TK2		RRNAD1
UHRF1		LINC00707		STMN1
ZXDC		ZBTB7A		C8orf48
KPNA5		STK3		AC007485.2
LDLRAD3		ACTN4		TTC9C
CSTF2T		ELOVL1		POLR2J3
SLC16A9		BAHCC1		PAOX
LURAP1L		STMN2		ZNF213
DDIAS		LOC112268269		MPHOSPH9
CDC6		UBAP1		MSTO1
RNF13		WSB1		TRPV1
RNF168		EIF5B		BRAT1
AP1AR		KDM4B		RHPN1-AS1
NUP88		MIR4445		ALKBH2
POLD3		UGDH		AC097359.2
CMTR2		AGBL3		CNPY2
GCDH		HSPA5-DT		ZNF649
THOP1		MIR4468		NXT1
ZNF431		GSK3A		NARFL
WDFY2		DNAJB1		KLHL28
MOK		HEATR3		POLL
HCN3		CD28		BRF2
MTBP		MAMSTR		ADAT3
TRMO		CFAP95		TCP11L2
TLK1		FAM117B		RAN
BCLAF1		TSPAN2		PI4KAP2
ZPLD1		LOC105378029		ATP9B
MEIS1		LINC01030		TRMT5
KCNJ2		FBXL4		ZNF571
ZC3H3		LOC101928438		NUPR1
TCF3		CREB3L2		FASTKD3
FOXRED1		CNTNAP3		CIT
ZNF865		LOC102723323		RPUSD2
PROSER3		LINC01870		PRDM4
ZMYM2		MAFA		C21orf58
ANO8		EEF1E1		C22orf29
KIF18B		IQCJ-SCHIP1-AS1		FAH
GSTZ1		LINC01607		SCNN1D
TFEB		LOC107986287		KLC4
NF2		MYOF		HIST1H2BD
PMF1		NEMP2-DT		NDRG2
C2orf81		LINC00663		TYMS
AVL9		TMCC1		C1orf174
SUZ12P1		PRKCA-AS1		AC244669.2
GABARAP		JPH1		MED22
DNAJC12		LOC105375822		PELO
BLOC1S2		MCF2L2		TAF1C
DMBX1		CNOT4		GGPS1
BAZ2B		NOTCH2		CCDC40
PLEKHN1		HMGCR		JMJD7-PLA2G4B
BAALC		GPR137		DUS4L
MIGA2		LOC105375784		CEP76
ZNF451		ANXA3		PPP6R2
VSIG10L		OPA1		YAF2
DMRTA1		AQP11		AL118506.1
NOLC1		AP4M1		AGAP4
NTMT1		NHLH2		BCAT1
FEZF1		UBE2O		C7orf49
RHOU		PLB1		ZNF408
RP1		AMZ2P1		ARL14EP
ZNF473		MIR612		AC139530.1
PDE4B		DYSF		C19orf44
IFIT2		LINC00370		OSGEP
BTF3L4		SLC43A2		SGSH
CC2D1B		LINC01135		METTL22
BIRC3		LINC02026		OTUD6B
DDX5		STIP1		AC006504.5
DXO		PKD1L1-AS1		ZNF142
SAMD11		SOX2		PEX5
HELZ2		MRPS9		TICRR
DNAJC27		DCAF13		ADNP2
CYP46A1		LOC101929200		AL355488.2
SLC4A3		DUSP5		AC124045.1
CTHRC1		CRACD		JMJD4
RTKN		ZNF503-AS2		LINC02381
ZNF526		SIAH2		RFC5
ARHGEF33		COQ10B		SLC38A2
SPARCL1		CNNM3		MRTO4
BBIP1		LOC107984012		KLHDC4
COL24A1		PAG1		C12orf4
STK17A		SH3PXD2B		DUSP6
RBM6		HDAC6		CCDC184
TOB2		BIN1		METTL12
COG1		LGALS3		MPDU1
SULF1		ADAMTSL4		ZNF286A
PPP1R9A		HSPE1-MOB4		UBL7-AS1
SOX13		ZMIZ1-AS1		C1orf27
UNC5C		TM4SF1-AS1		SLC7A6OS
UBE3D		CASP12		RNF138
C11orf68		BCL2L1		MED17
DGCR8		PAXIP1-DT		43531
MITF		LINC00977		NUDT9
NAPA		LOC105371795		ZNF222
DBF4		LINC02831		PGLS
PPP1R11		PIK3R3		TRMT1
PRKG1-AS1		HNRNPR		TNKS2-AS1
SARM1		FGGY		MYO19
CD83		LOC101927888		AC138150.2
LGALS3BP		MIR3681HG		SPDYE2
LENG9		MIR378D2		MCM5
METRNL		ZNF7		LINC02001
TADA1		TAF15		ACOX1
DOK5		LOC105374848		AC109322.1
CREB3L4		ITGA1		CCDC51
ZNF107		TKT		RRP1
LIMCH1		MT4		MARS
FAAP24		LOC107985746		SNRPA
PRKD1		VDAC1		AZI2
TRIM4		LOC107984377		WBP11
SIRT2		UVSSA		SNHG11
ARAP1		2002-08-01		DDX39B
METTL13		SH3BGRL2		CBX2
COG3		LINC01648		WASH2P
SMPDL3A		FTH1		CENPN
BRPF1		OSBPL3		HAUS8
LAS1L		LOC107984867		POLDIP3
ZNF513		MMUT		C5AR1
ADAMTS6		OR1M1		CYB5RL
EXO1		MAP3K14		DDX24
ZNF763		CASC11		AC092329.4
MEF2C		RC3H1		TELO2
LINC01354		PLCH1-AS2		SPG20
NUP214		MARCHF5		WASH7P
SNX7		TP63		BDH2
SHMT1		LOC107986946		BRD8
NDUFS6		KIF5C-AS1		PLEKHJ1
CBWD6		SESTD1		NEPRO
HDAC5		MIR2114		AC007114.1
ANKRD28		LOC105370360		CLUH
ANG		CYB5D1		TAF4B
CDCA4		KRT15		CCDC189
NOS1AP		FLJ46906		ALDH1L2
SFXN2		CRB1		WDR78
MAMDC4		CCDC47		IFT46
LINC01411		OR2A1-AS1		DZIP3
RMND5B		PARGP1-AGAP4		ALG1L6P
ISG15		MYEOV		AL645568.1
GALNT5		TGFB2		TBC1D15
ZBTB48		RYBP		GRIPAP1
MAPK7		OSBPL2		TEX9
PRMT3		LINC02199		GAREM1
ZNF687		PANK2-AS1		AC010761.1
LAP3		LOC105378120		BCDIN3D
PLEKHA7		RDX		POU6F1
PARP9		DGKI		PRR3
ZNF254		LINC02775		TTC3P1
RUVBL1		CAVIN1		C18orf21
CXCL8		FABP5P3		NR2C2AP
MTG2		VEGFA		MANSC1
CSPP1		FBXL8		UXT
HACL1		AMFR		BRAP
FLAD1		LOC101929710		COQ4
PRICKLE2		LINC01962		C19orf68
GULP1		LOC105371855		TMEM42
ID2		LRIG2-DT		CPEB1
LMCD1-AS1		PCNX2		ARHGAP39
TMEM14C		LIMK1		TMEM261
SKP2		CFTR		C9orf135
LINC00910		ADRM1		SSSCA1
POLR1C		TSPAN14		POLI
MROH1		CCDC144B		HNRNPA2B1
SCYL3		RHOB		C2CD5
MIR100HG		RPL26		TMEM129
BRD4		TMEM65		AL354718.1
TRPC4AP		SHC1		MRPS2
NBPF12		AGFG2		SHC4
DEPDC1B		ANKRD10		MRPL12
ASB9		MPDZ		ZUFSP
CRIP2		GPR39		SEPT9
CSTF1		PICART1		EXOC3-AS1
STAG2		TGFBI		GPS2
CLSPN		CCDC103		CWF19L1
FAM72A		ERRFI1		FAHD2B
RANBP3		MYO1C		NCAPD2
ZNF503		NUTM2E		ETNK1
EPHA4		DTWD2		B9D2
SNAPC3		SLC39A11		SSFA2
TMX1		KMT2C		SCNM1
RBM4		MIR4420		ZNRD1ASP
TMSB4X		FAM71F1		ZNF793
PROX1		LOC105377684		HOXC4
SBNO2		AKR1B15		AMIGO2
USP40		NLK		NBDY
TLL2		PCED1A		GTF2E1
TBC1D23		LOC107986820		HNRNPCP2
POP1		ERICD		POLR3K
TEF		SLC22A16		PHOSPHO2
CLK4		ENAH		TRIM23
GRAMD1A		ETFB		H2AFZ
FBRS		LINC02912		PAK1IP1
DENND4B		IL1RAP		ACD
SLC35G2		RBM15		NSUN5
HARS2		EXOC1		HIST3H2A
STARD13		ANTXRL		MED21
POLRMT		LOC100129603		C4orf33
PLSCR1		MIR3180-2		RPS8
LRRC37B		RSAD1		DENND5B
PCDH9		CYTOR		AC008870.2
AURKB		RB1CC1		AC092747.4
RABIF		LINC01844		SKA1
BTN2A1		RAI1		AC022034.2
ZNF669		ASB15		MAGEH1
CHAF1A		RAB11B-AS1		ACVR2B
CRYAB		NR2F1		WDR76
ARHGAP31-AS1		LINC01567		ARVCF
TRIM28		TMEM105		MGST1
ADAM11		MAPK8IP1P2		AL109917.1
ADAM32		MIR6853		KBTBD6
TLE4		LOC101929609		FOXJ2
DEDD2		NUTF2		PRMT5
CTNND2		SNX9		CKS2
RTP4		USP35		NPIPB15
CDC40		DENND11		TRPM4
GLYATL2		ATP1B1		ISG20
ABCC10		AKR1D1		HOXC9
ZNRF1		S100A2		PYROXD1
PELP1		HIVEP1		HEXA
LINC00511		LOC105372850		AC008619.1
AKAP9		CEP85L		IFNLR1
ZNF680		LASP1		PUSL1
BCAS2		EIF4G3		UTP20
IRF2BP1		RPL23AP82		AC067750.1
SMG1P5		DCUN1D4		AC090907.1
PXDC1		ZNF655		UBA7
OSGIN1		DDX59-AS1		TMEM220
ZNF688		ABR		ZNHIT3
SYMPK		WFDC3		TBXA2R
PCDH18		LINCR-0002		SLC25A38
PDXDC2P-NPIPB14P		ATL3		MTHFR
TRIP6		IRX6		AP000787.1
ECHDC1		LINC02711		ZNF317
CREBZF		LNPEP		PEX12
PNPT1		LARS2-AS1		ZNF132
RAD54L		FER		UNK
NOP56		PLAU		RAB4B
ROPN1		NCK1-DT		STOML1
NAA35		ODR4		FLJ20021
AJUBA		DCXR		NRIP1
EMC9		ABLIM2		RMI2
STARD4-AS1		COQ8A		TLR3
NOP53		TRAF6		RBM10
GPM6A		NOTCH2NLR		C4orf3
PQBP1		VPS53		DDX12P
ZBTB17		RAB8A		EID3
NOCT		OLFML2A		AC011451.1
ISG20L2		ZDHHC21		WASH3P
PRSS35		MFN2		RPAP1
RFC2		SEPSECS-AS1		AC019080.1
C1orf35		COMETT		ARMC6
GPN1		ATP6V0E2		WASHC2A
BRF1		C1orf94		MAGOHB
RIOX2		LINC02869		AMH
RPRM		ICOS		RCAN1
DHFR2		ACTB		ZNF284
KCNAB1		ZCCHC24		ZNF544
MID1		LINC02018		RBMY2QP
NDUFB4		LOC105374894		AC010186.2
SLC25A29		SH3RF3-AS1		TOP3A
NME1		LINC01779		KLHL22
CSRNP1		PLLP		ZSCAN26
ZNF548		PHEX		AC245297.1
NFU1		LINC02024		WDR4
MCM3		SWT1		SAFB2
FAM133B		TCAF2P1		RPL36A
FMN2		OSTF1		LETMD1
FOXP1		GDAP2		CFAP53
SLC30A1		GPCPD1		AC092279.1
CCNT2		OSR2		SIRPAP1
RPS6KA1		LINC02472		HNRNPD
RNF182		LOC107984421		ZNF720
USP42		METTL8		AC112484.4
POLR3C		LOC101927993		KRT80
ZNF273		SEC61G-DT		NEDD1
CEBPG		SCIRT		TMPO-AS1
CDCA7		LOC105379028		CR769775.1
MGRN1		MIR1302-4		LYG1
MAFB		SGCA		PRRT1
CSRP1		EPAS1		NDUFV2
PLXNB3		SLC3A1		NDUFA9
HJURP		SRP72		PILRB
SH2D5		H2AC11		H3F3B
LNPK		ANKRD23		NPM1P27
SOX6		CLPTM1L		PARPBP
NUP160		BCAR1		ZNF419
SAMD4A		NEU1		NAF1
BCKDHB		S100A6		METTL25
CHN1		CPEB2		PSMB6
C19orf47		RAB30		TP53BP1
LRRC17		AMMECR1L		AL845472.1
SH3D21		MIR548F4		BCL2
USP20		CWC22		MYO5B
PSD3		MGC12916		GFER
NES		TEX14		RAB36
PKN3		CRLF2		DDX11
SLC19A2		CHD1		RHBDD3
NSUN4		LOC102723811		CCDC84
TMEM39B		EPB41		RNF5
IFI16		LYPD5		ZNF597
LMO4		LOC105377730		C10orf25
SPC25		LEPR		RNF25
PASK		LOC105374344		SETD4
THOC3		RFC4		TSSK6
SHCBP1		DGKD		AL121832.2
SLC6A6		TNC		WBSCR17
RASGRP3		LOC105377689		PTCH2
RAD21		FAM214B		SQOR
ATAD3A		CYRIB		GPATCH3
ARSK		GPC1		ICE2
ATOH8		NTM		RAB11B
LINC01012		LINC02090		LINC01089
BAK1		INPP5K		RRP1B
PROCA1		LOC101926959		ZNF610
PAQR4		THBS3-AS1		C3orf14
WNT16		MPZL1		COQ6
PRDM1		MIR6090		C12orf45
EPN2		CHD3		ZNF350
KCNH5		GPIHBP1		CDK2
STX18		MMP2		ZNF486
BOD1		LINC00824		CLEC2B
LIN37		LOC101927605		NCOR2
EXOSC1		LINC01020		AC241952.1
MAFK		STRN		VARS
KIAA1586		SMARCD2		BX255923.1
ZNF19		TYW1		DYRK4
NSMF		PNRC2		CARS
ORC4		DAPK1		AC108471.2
MRPL50		TCP11		PLOD3
MLLT6		SGMS1		SAT2
NPAS3		DISC1-IT1		RWDD2B
HINFP		INPP5A		AC103706.1
GTF3C5		DENND4C		AC002456.1
SEMA3A		COL22A1		LINC00346
CPSF4		ZC3H11B		AP001527.2
PIM3		AAMDC		GNRH1
EIF5		CDH3		DNASE1L2
SCAMP1-AS1		AQP7		AL445434.1
DAZAP1		LOC101929427		AOC2
CSE1L		ADK		AP002990.1
THBS4		THUMPD3-AS1		C1orf162
NSD2		UVRAG-DT		AL163952.1
KYNU		ETF1		HSD17B1P1
SLC2A6		ATOX1		POLR2I
PHF1		FIS1		HELLPAR
XKR4		FAM102A		AC084824.1
CHAMP1		SLC35A4		RAB40A
CKB		SLC2A4RG		AC005224.4
GALE		SSH2		AC036214.1
COQ9		ETV5		AL161891.1
NFKBIL1		UBE2U		AL162377.1
KANSL1L		LOC107984265		AC027601.1
PERM1		NODAL		AC137932.3
DAAM1		PDE8B		NOXRED1
CYCS		LOC101927151		AL512625.2
BRD3		ZSWIM4		AC141586.1
NBPF9		LOC105372639		U73166.1
HDAC9		UGDH-AS1		ZKSCAN7
TIGD1		TGM2		AC108488.1
PARL		CASC21		SHBG
PRKD2		RAPH1		SPATA6L
CCDC90B		LUCAT1		AL359715.2
NFKBIE		ALMS1		RAB11FIP1P1
QDPR		LOC107985065		CXADRP3
PTGFR		SPC24		AC097059.2
NCOA5		PAXIP1		Z95331.1
NDUFS1		POMP		CXorf57
SRSF11		TMCO4		AL359643.2
PAPPA		ACTR3BP2		AP001273.1
TRIM11		ANKRD46		SLC5A9
TYW3		KDM1B		AL589935.1
CTU1		ARHGEF35-AS1		AC093495.1
MED27		ANKRD13B		AC244453.2
RHPN1		ZC3H15		BSN
CHEK1		LINC02605		PLEKHA5
CMYA5		NECTIN2		FLJ21408
CENPA		TEAD1		AL031846.2
MRPL1		BFSP1		LINC01415
WDR43		LOC101928451		TMEM269
MREG		GRM8		AC096733.2
ADAP1		ACTL6A		RPL12P14
FEN1		GPAA1		CFAP54
ARHGAP18		SGMS1-AS1		AC012615.6
RPL10A		SFN		AC087499.1
MARCKSL1		CAGE1		OASL
C2CD2L		HTR3B		AC080112.4
KLC2		GNG12		PARGP1
IFNB1		PLEKHG2		AL022157.1
ATP6V1H		RNU1-4		AL096870.2
NUF2		CNST		HOXD3
ILF3		TMEM44		ZNF137P
PLA2G4C		COL13A1		C11orf88
PGP		CEP78		AC008567.3
PLCL2		LOC105375911		HSPB9
PIAS3		REEP6		SPDYE18
GABBR1		PLPP1		RPL10P16
AKNA		MIR3939		AC020915.2
NOB1		LINC02126		HIST1H4D
CPO		LINC01608		HIST1H2BO
LNP1		LRP11		AC098934.2
SPRY1		SH3PXD2A		AMY2B
ANKRD54		ASPSCR1		ZNF788
ZXDB		FAM20B		LINC00982
EFNA1		CLDND2		NLGN3
ZNF267		RPE65		ONECUT1
CCT6P3		NMNAT2		CPEB1-AS1
WEE2-AS1		CDKN1A		AC004854.2
SERTAD3		RAPGEF1		AC093297.3
VAX2		VSIR		AC027801.1
NAT10		LOC105375746		AC106881.1
SP9		LINC01019		AC087645.2
CNKSR2		PRICKLE3		HEXA-AS1
FOXO3B		IER3		AL136164.3
DNAJC19		EFR3A		PRH1
CEP72		DNAJC18		FLVCR2
ECD		LINC02053		HNRNPCP7
IVNS1ABP		FOXE1		AC110285.2
MTRF1L		LOC114841035		Z97634.1
MRM1		PIWIL4-AS1		CYP2T1P
TFDP2		PPP2R1A		AC011815.1
FRMPD4		RAB34		AC020604.1
LINC01572		SLC16A3		AC111170.3
UBE2C		TCEA2		CHCHD2P6
TBCK		MAMDC2-AS1		AC073264.4
ABCB1		PHC2		AC020661.2
INTS11		TTLL11		AC010536.1
DKC1		LOC151760		AC234772.2
CCNB1		SLAIN2		AC090673.1
DIAPH3		PPM1B		HOXC-AS1
CAMK2D		KRT17P1		AL353625.1
SYNRG		DNMBP		AC010203.1
PIH1D1		LINC02057		AL590705.5
LRRFIP2		GRK7		DBNDD2
LRWD1		PLOD2		AC026254.5
DHX58		ZNF8-DT		AC006504.8
RLIM		LOC105375860		AC108676.1
ZNF444		SLC44A3-AS1		RIMBP3
HSPH1		RAD50		AC239803.4
BBX		ATXN1		TAF7L
TAP1		FRYL		SLC26A9
PDGFC		CD70		AC005840.3
STON2		ARHGDIA		AC011477.2
FN3KRP		LINC01913		UBE2SP1
RRP12		PCCB		AC016999.1
HNMT		MSH3		BMP2
APBA3		FLNA		SAPCD1
ZBTB10		C16orf87		RRH
ANGEL2		CPN1		KRT8P46
ECSIT		LOC101929626		AC124947.1
HMGN3-AS1		UBP1		OR52K3P
POC1A		NT5E		XKR3
PPFIBP2		PTBP3		C21orf33
ACBD6		OSBPL9		AC100788.2
SYT14		RASA4		AP005899.1
MTG1		LINC01615		AL109741.1
LSM4		MTA3		AC013652.1
ZNF469		LRMDA		NLRC3
WWP2		SSC4D		HSH2D
POMZP3		SEMA6A-AS2		FAM27E4
FNDC3A		AOC1		AL354872.2
TMEM201		HIGD2A		AL391001.1
DYNC1I1		CDK5RAP3		AL078459.1
JPX		TRPM8		TMEM132D
ALG12		ODC1-DT		PTPRQ
RNF19B		FLYWCH2		DOCK9-AS2
LINC01023		LOC105372685		LINC00643
LINC01505		KIF25		CLCNKA
NT5C		PYCR2		WDR72
SREK1		SOCS3-DT		AC026271.2
MAU2		TBCB		AC004967.1
DVL2		LOC101927378		AL137002.2
SAPCD2		YTHDF3		CLEC7A
PIAS4		SSBP2		ZNF66
AMBRA1		SND1		AC091812.1
SMYD5		NCAPG2		AF111169.1
PIGA		RHOH		LIN28A
HSD17B7		ZNF639		AL139384.2
LINC00882		LINC00880		RHOF
DDX58		LOC112268123		AL359715.3
FAM111B		LOC107986432		AC092747.2
TASP1		HMG20B		AL161719.1
TIMM22		RNF217-AS1		AC068620.2
UIMC1		LINC02042		AC023906.5
DNM3		MIR1208		MRPS31P4
EGLN2		LINC01974		C3orf20
GAB1		MIR6791		AL592546.1
CENPL		ADAM12		AL357054.4
LINC00705		ZDHHC5		CT45A11P
ZNF557		IZUMO4		F10
LIG1		MIR548A1		RFX4
HOMEZ		DTX4		AC027702.1
NEURL4		KPNA4		HMGN2P40
AKR1C1		BLACE		AL158211.5
BMPER		RNF139		AC091212.1
CCT5		KDM4A-AS1		TAS2R19
FEZF1-AS1		MYO7A		AC019186.1
PARVA		MIR1260B		COX7CP1
SENP6		EIF2AK3		AC106038.1
NUMA1		LOC100506236		LINC01467
ZBED3-AS1		EPHA2-AS1		AC019197.1
ELL		TTC39B		AL590705.1
RPL13A		ZNF131		AP002373.1
GABBR2		IPMK		AC234772.3
DSCC1		MED11		AC104852.1
XRN2		FAM172A		AP000911.2
ZNF324		DMXL1-DT		AL353804.1
DNAJC4		RRBP1		PZP
GPC6		LINC01344		AC002059.1
OTUD5		CDC27		AC021785.1
PGM5		LASTR		ANKRD30B
ADPRM		ANAPC1P2		AC125437.1
IFT52		LRP12		BX284668.5
C6orf136		RABL6		OR7E102P
INCENP		AFDN		DBF4P1
TMEM47		TBC1D3P5		AC138028.2
MADD		MIR4774		GFRA3
CENPT		GATAD2A		AC092131.1
MIR221		ACAP1		C1orf158
NUP85		ANKRD39		AC091078.1
FSD1L		GRSF1		AC079834.2
ZNF821		LOC107986064		LINC02193
ST3GAL6		KCNH2		TAS2R31
PUM3		LINC02155		AC110015.1
PIK3CD		LINC00601		AC018647.1
NSUN5P1		THEM4		AC087257.1
NOTUM		PRDM10-DT		AC241584.2
CDC42EP1		SPEN		S100A7A
SNAPC2		RNF213		AC025575.2
SMDT1		NUDT16-DT		LINC01203
GRIA4		AFF4		PCP4
NFX1		ARPC5		AC026254.4
NOTCH4		FAM162A		AC073592.1
PNCK		SST		WASIR2
PTPRK		TPD52L2		AC099792.1
SLC27A1		SYNJ2		AC012625.1
IL15		TMEM232		BNIP3P11
NMD3		MADCAM1-AS1		AC019211.1
ZNF76		LINC02175		AC090360.1
TATDN2		PRR7-AS1		AC131902.3
C11orf58		TSHZ3		AC011626.1
HSPA9		SMIM3		SPATA3-AS1
ETV2		C16orf86		AC016716.2
N4BP1		VAC14-AS1		AC004158.1
ABLIM3		MIR4258		AC067956.1
RASEF		LOC102725254		AC003035.1
ZNF365		LINC00578		AC009318.4
BCOR		ZFP36		AC058791.1
SLC26A7		ANKRD36BP1		AL359233.1
MTF2		CD2		AC105389.2
NEK3		FZD1		AP001372.1
CCDC191		RAB43		AC020663.3
RHOBTB1		LINC01742		LINC01659
IP6K1		SLCO4A1		AC099066.3
KLHL13		NKILA		AC099667.1
SFXN5		MYO18A		AC100827.2
ACAD8		LOC105371912		HSPD1P10
UCHL5		LINC02900		RN7SL558P
MTMR11		HMGN4		AL157938.3
PGM2L1		H3-3B		ACTBP8
NRP1		BCL2L11		EIF4BP8
NFATC2IP		LOC107985271		AL355303.1
APPBP2		SDC1		GADD45G
MEN1		DLG5		AC091826.2
LIN7B		RDH10-AS1		ANKRD45
CLIP2		MIR5008		AC105383.1
DNAJC9-AS1		KIAA0040		AC106028.3
BRIP1		RUNX2		AC110058.1
OSBPL10		R3HDM1		KRT8P29
SLC9A4		LINC02736		AC006305.1
DHX9		GTF2H2B		ARL4AP5
NLGN4X		TERF1		SLC19A3
TSC22D1		TNFRSF12A		PLCZ1
CMTM7		UBE2V2		AP001781.2
GUCY1A2		SRR		AC008592.3
NCL		WEE1		TUBBP6
ASPM		AASDH		AC078845.1
CEP68		RPS16P5		AC079416.2
ZNF48		TAS2R16		AC105245.1
GNAI1		CTBP2		AC007750.1
DIS3L2		RNU1-3		GTF2IP5
TBC1D19		LOC105374959		AC233702.2
RBMX		LINC00476		AL096855.1
PRPF19		MIR3180-1		AC009097.4
RGS7		EN1		AC010889.1
LPP-AS2		RCL1		BX088651.4
ILF2		COBLL1		AC095031.1
DDB2		GEMIN8		AC063952.1
GRWD1		SLC22A23		LMO7DN
SGO2		SIK2		AC003986.2
HTR7		GAK		AC131902.1
PRR19		HLA-DMA		LINC01949
PARP8		AKR7A2		AC009318.3
ARHGAP33		LOC105373137		AC009977.1
DNAH7		MIR5197		OR5B10P
TMEM63A		AMD1		OCIAD1-AS1
ZNF787		NPEPPS		ANGPTL3
TUBB2B		LOC105378859		SNORD46
TPX2		HEXB		PCDHB8
LCORL		LINC01774		GCM1
ZNF184		ZNF564		BHLHB9
LSG1		LOC105375861		AL445623.2
EIF2B2		GGTA1		AC010255.3
LINC00472		CRAT		LINC00052
TRAPPC4		LOC105374313		BX284668.6
TBL2		SLC30A10		HSD17B13
PARP15		LOC101928855		AL513123.1
CNP		PARD3B		AC020637.1
POLD1		LINC02165		AC011503.1
GATAD2B		BCL10		AC016134.1
KCNQ5		LOC105374593		MGAM2
SNHG15		CDYL		AC104836.1
ATAD2B		LOC102723834		NDP-AS1
SLC15A1		PPM1J		MYH7
SLC25A36		CRTAP		AC069528.2
CCAR1		LINC02240		AL031274.2
NAPB		SNORD93		HIST2H2AB
RCC1		LOC339260		HIST2H4B
SNHG12		C6orf15		AC108748.1
MRPS18A		LINC01376		LINC01908
ZNF700		LINC02004		RFPL3S
HCN2		S100A16		MORC1
DYRK3		RASA2		AC006249.1
MEGF8		EIF4A2		IRAK3
WDR5B		ANXA8		AC244517.7
HNRNPH1		LINC02541		LINC01912
ERCC6		NT5DC1		AC023449.2
RANBP6		PLK3		ADAMTS5
E2F1		CYLD-AS1		MC4R
SKA3		TNFAIP1		AC092155.1
THAP3		MIR646		AC026748.1
CPT1A		MIR6850		KRT18P63
YTHDC1		C5orf51		AL392023.2
DRG2		SS18L1		LINC02095
PLEKHG5		FRMD7		LINC02393
STK32A		CDK5R1		SEPT14P12
HLF		SPATA31A5		SYT4
TRIM27		SCX		RERGL
CASD1		GS1-204I12.4		AC007547.2
PAX9		ASXL2		CTNNA1P1
PPP1R15A		LOC101929770		IFNWP19
TRUB2		RANBP3L
RPGR		MRPS27
XBP1		TRAM2-AS1
EZH1		NOS2
PLCH1		PSMA5
DTL		FYTTD1
RAB3GAP2		MAP7D1
KATNA1		PTK7
CCDC82		GPBP1L1
MTR		LINC02006
USP11		ZNF34
UQCRB		MELTF
TNPO2		ASAP1-IT2
PHYHIP		PCSK4
THAP9-AS1		TMEM53
ALG9		NPLOC4
WDPCP		CYP24A1
CDK1		G6PC3
KCTD15		H2AC20
SCAMP3		MAN1B1-DT
AFMID		APBB2
MIR222HG		LOC105377043
LINC00662		METTL23
PHYHIPL		SNX18
SYS1		LOC101928573
CLASRP		LOC105371296
DDX1		MTSS2
RPRD2		TMEM170B
SEPSECS		TRAF3IP2-AS1
DPAGT1		LINC02144
C1orf56		MRPS33
DGUOK		MIR4435-2HG
INTU		IFIT1B
UGT8		NGF-AS1
IKBKE		FEM1A
ITPKB		MALAT1
LRRC58		MYLK
MEX3D		FOXK2
ZNF160		EIF1
HNRNPA1L2		LOC102724479
TRANK1		TMEM256-PLSCR3
E2F2		SLC2A1-DT
GTF2IRD1		VCP
FAM110A		TNFSF18
MPHOSPH10		TAGAP-AS1
TUBB2A		LOC105376105
C7orf57		CNPPD1
ELMO2		NOTCH2NLC
C1orf116		NFIB
SRRT		PCTP
NECTIN3		TM4SF19-AS1
PWWP2B		GRHL2
AMER1		LOC100652758
GOPC		LHFPL6
SLC26A11		IGFBP2
GAS8		LINC02758
PRRX1		LOC105377845
PLK4		LINC00626
KAT7		MYH9
TTLL4		RAB1A
CLP1		FHOD1
MAPK10		VWCE
PRKRIP1		NADK
DCAF1		EVI5L
DPF1		OXR1
IFT57		LOC105376289
ERAL1		JAM3
ZNF622		MSH6
BUD23		EPHA2
CXorf38		GUSBP15
ZZZ3		TMEM217
CETN3		DIXDC1
NUDT18		DNM2
NOL6		LYRM4-AS1
DDX31		LOC105376243
CLIP4		ALKBH7
BANP		C8orf88
CTNNA2		LAMA4
ZNF416		RWDD1
CDH9		SMURF2P1-LRRC37BP1
FNIP1		MAT2B
GINS4		SMARCD3
SLC30A7		STX16-NPEPL1
SLF2		NUTM2B-AS1
FPGS		LOC105369576
CENPJ		PKP4
TUT1		SLC2A1
THAP1		ANAPC15
VPS25		MIR132
CCDC97		HYOU1
SUV39H1		SERP2
LSM8		EFCAB5
HSPBAP1		AAMP
RPSAP9		WI2-87327B8.2
FAM111A		H2AC21
DNAH9		LOC107985303
ZNF829		WBP1
GBA		RAP2A
GGT7		PPDPF
ZNF644		HOXD11
NAT14		MTMR4
RBM42		LOC101929935
TAF5		LOC101927166
GPM6B		CTDSP1
RBMS3		RTEL1
NOXA1		CDON
FGFR3		NCOA7
BDP1		CD109
CNBP		GFUS
ZNF460		TLE1-DT
BEND5		KRT20
PAMR1		LINC02650
LGALS8		MOXD1
CDC25A		MAGEB17
SLC12A4		RELL1
ID4		LOC105375903
NATD1		LOC105378751
NPM1		COPS7B
EEF2		KIAA0319L
RAD51D		LOC107986756
ZFP30		FOXK1
SDE2		RASAL2-AS1
EEF1B2		LAMA5
METTL2A		ZNF706
TAP2		LOC112268037
SLC27A6		ZNF414
DAXX		TRAPPC3
PLD6		STAG3L5P
CACNA1E		DENND3-AS1
ZNF628		ARNTL
IFRD2		LINC00881
POLR1A		SMILR
ILVBL		PFKP
GRB10		MIB2
EFCAB12		KDM4A
RNF115		LOC100507103
MRPL15		RPL8
C17orf75		DNAJC16
CLUAP1		SULF2
RAE1		CEP43
PDCD11		MIR933
LRRC40		SRF
SGTA		PTK6
CCNG2		OVCA2
ORC1		NEUROD1
INPP5E		INTS3
MAGEF1		A1BG
NR0B1		TSPAN15
AARSD1		SPHK1
PTPRD		AGAP1
E2F8		HEG1
SLC25A22		MRNIP
DSTYK		HERPUD1
SLC35A5		ACTN1-DT
GRPEL2		VPS13B
SIRT7		LINC02133
CCDC138		SETD6
MOB3C		LOC105378598
PHKG2		ZNF366
WDR62		UBTD2
SH3TC1		UGT1A7
HS3ST1		HNRNPLL
HAS2		OLA1
SRSF4		SFT2D2
TADA2A		EBAG9
FANCA		LINC00494
ACIN1		LINC02080
AP5B1		COX20
SLC37A4		HSD3B2
TTC6		SH3BGRL3
GLOD4		GRK6
FAM189B		DNLZ
SYTL5		LINC02012
MAPK8IP3		LOC105375759
ZNF180		CRK
POLK		CCND3
KLHL17		TANGO6
STAT1		CA10
WDR75		MTRNR2L5
EML1		LOC102724122
LINC00853		ABL1
FUZ		BMPR1A
BBS12		LINC02072
CBARP		ARHGAP26
MKRN2		MANF
ZFYVE1		CARMIL1
SLU7		LOC105375704
GINS3		LOC105374836
MFSD2A		LINC00326
STON1-GTF2A1L		IL34
TICAM1		MARCHF10
CAPRIN1		ANKRD55
CUL7		DNAI1
FTSJ1		RETREG1
GBAP1		COPZ2
TOE1		GSAP
HLTF		AP3M1
CCDC28B		HK1
HLX		AZIN2
CBWD5		CDK14
GNL1		ABHD12
C2orf27A		ZFYVE28
SMG1P2		LINC00572
DCLK1		MIR4674
DDX20		LOC105369507
FBXO39		MYOSLID-AS1
LINC00482		TM7SF2
ALG13		LSM14A
PPARGC1A		LOC100506207
LRRC73		FOSB
ANKRD16		KIAA1549
MLLT1		FZD7
ZIC1		PRPSAP1
KHDRBS1		SPATA1
IFI6		POLQ
LRP4-AS1		CCNE1
PHF6		GORASP2
TRIM3		CFLAR-AS1
KIF11		ADGRA3
ATL2		KRBA2
KCNF1		RCHY1
ZNF627		MIR548P
EPS15L1		FAM74A6
TMEM128		STARD7
GMFB		RAB4B-EGLN2
RCBTB2		F2RL1
FANCM		PHF24
MDK		LINC02889
NIT1		RPS10P7
S1PR1		ALDOA
ABCB4		PDCL3
TOM1		MBOAT2
SASS6		DOCK4
ANKAR		MXRA7
CCDC74B		NBPF10
ZNFX1		ZNF543
ZNF701		LINC02572
KIF22		UBR5
ECH1		HCG25
CARD8		LOC102724943
NAT9		C5orf64
CASC15		LEFTY1
OTUB1		PCMTD1-DT
DNM1		FLNB
ZNF43		LOC105374016
SIPA1L1		LEMD1-AS1
TFAP4		LHFPL2
D2HGDH		SERBP1
TNFAIP8L1		RALGDS
PGS1		RASD1
ZNF790		INAFM1
RPA4		CAPZA2
FNIP2		EDIL3-DT
NELFA		RGS3
MRPL36		CA6
ACCS		LINC01762
VTRNA1-2		XRCC2
PDPK1		LINC01331
MRPS23		FAM131A
HNRNPA0		CD101-AS1
MRPL10		PBX3
PARP14		DGAT1
THOC5		HIF1A
PLEKHB1		IRS2
DCUN1D5		EDN2
CDH6		ZBTB4
FKBPL		LOC105375631
RPA2		PRR5L
ABCB11		H1-4
C1orf43		HSPA8
CWC25		LOC105375970
TRDMT1		APC2
FNTA		UPP2
ATPAF2		GSK3B
ZNF484		STN1
POLA2		SPACA1
DECR1		ST7
RNF8		BHLHE40-AS1
TOGARAM1		MPC2
MAST4		CDK13-DT
SCLT1		NOS3
ABCB7		IBA57-DT
KANK2		MGME1
PI4K2B		LOC107986749
ITGB8		VPS28
CASP8AP2		IL20RA
ABCC1		LOC102724805
SRP19		GRB2
MKKS		FAM86C2P
C1QTNF2		LOC101927972
CCDC89		ANKRD17-DT
KIFAP3		TBC1D8
VGLL3		LOC105377992
TOP2A		LOC105378890
PACSIN3		DRAM2
KIAA1217		PPP1R3C
CCDC12		ROCK2
ATRX		RNF38
COL16A1		SLC35E2A
ARHGEF39		SPINK2
SUGT1		LOC101927237
ZNF335		PXDN
ZSCAN21		RPPH1
[truncated: 11,872 more rows]

## Sheet: GO_Down_regulated_targets (3G)
Genes	Process~name	num_of_Genes	gene_group	percentage%	P-value	Benjamini and Hochberg (FDR)	Hommel singlewise process	Bonferroni single-step process	Hommel singlewise process	Hochberg step-up process	Benjamini and Yekutieli
E2F8; APBB1; MEN1; CBX4; WWP2; ARID1A; TCERG1; KLF11; PER2; MDM4; ZBTB7B; PER1; SUV39H1; KLF4; ZEB2; MAFK; MITF; DEAF1; ZNF254; PRDM1; KLF7; PHF14; DKK1; TRIM37; ZNF202; CBX7; NSD2; MYC; NR3C1; EDN1; AR; PCNA; TRIM27; TCF3; GCFC2; CD36; DDX5; ATF3; RXRA; NFKB1; NR1D1; EFNA1; SFPQ; SP100; GATA3; GADD45A; EDNRB; RPL10; RBL1; STAT3; BCL6; STAT1; SOX9; CEBPA; ERF; MAPK10; PRRX1; PER3; GSC; CNBP; IGBP…	GO:0000122~negative regulation of transcription by RNA polymerase II	197	847	23.2586	0	0	0	0	0	0	0
MGRN1; SASH1; TRIM21; PSMA1; PSMB9; CCNF; CDC34; THOP1; FBXW4; TRIM32; SKP2; BIRC2; SHPRH; LONRF1; HECTD2; FBXW9; DCAF15; RNF19B; RNF144B; UBE3D; IRF2BP1; SIAH1; HERC6; ZNRF1; ZNF738; ZSWIM2; RNF217; DTX3L; DDB2; FBXW5; RUSC1; DDA1; RNF167; TRIM36; RLIM; DTL; MKRN1; HERC5; FBXO4; PRPF19; RNF115; RNF114; NHLRC3; UBE2S; WWP2; RNF166; TRIM2; UBE2T; UBE2C; TRIM3; PELI2;	GO:0000209~protein polyubiquitination	51	245	20.8163	0	0	0	0	0	0	0
MEN1; AKAP8; CDC25B; NUP214; CENPF; ERF; NEK2; NEK4; KIF11; PPP5C; GEM; SRSF2; CENPE; CENPC; KIF22; NOLC1; KIF18B; SKA3; DIS3L2; SKA2; CENPT; CDCA5; MASTL; CDC5L; RNF2; NUP88; PKMYT1; CDC6; TPX2; SMC3; SUGT1; DNMT3A; TUBB2B; TUBB2A; PLK4; ORC1; PLK2; TUBGCP3; CDC14A; TUBE1; TUBB; TUBGCP6;	GO:0000278~mitotic cell cycle	42	134	31.3433	0	0	0	0	0	0	0
DDX39A; CASC3; SART1; PPIH; NUDT21; DHX16; CDC40; PQBP1; SRSF10; WBP4; BCAS2; PCF11; SLU7; CPSF4; LSM8; SYF2; GTF2F2; HNRNPL; GCFC2; DDX5; U2AF2; PTBP1; HNRNPH3; HNRNPH1; FUS; RBMX; BUD31; HNRNPM; POLR2H; HNRNPF; RBM5; LSM3; LSM6; TRA2B; SRSF3; HNRNPU; SRSF2; CSTF1; SRSF11; SRSF4; DHX9; CPSF1; SF3A3; ELAVL2; HNRNPA0; SF3B2; DHX8; SF3A1; SF1; ZRSR2; SRSF7; USP39; SNRNP48; FIP1L1; ALYREF; DDX42; CC…	GO:0000398~mRNA splicing, via spliceosome	78	246	31.7073	0	0	0	0	0	0	0
CHEK1; ORC5; ORC4; KIN; HUS1; NBN; KAT7; CDK1; POLA1; RPA2; MCM3; POLD1; RBMS1; MCM4; MCM7; RFC2; FEN1; RFC3; SET; DHX9; SSRP1; CHAF1A; ATM; ORC1; POLA2; MCM6; NFIX; TBRG1; E4F1; SDE2; MCM10; ING5; UPF1; KAT5; FAM111A; DNAJC2; RAD9A; CDC6; GRWD1; DSCC1; BRIP1; CLSPN; DTL; POLK; DBF4; EXO1; ORC6; RPA4; TOP1MT;	GO:0006260~DNA replication	49	132	37.1212	0	0	0	0	0	0	0
FOXO3B; ZNF316; ZNF724; ZNF736; APBB1; ZNF195; ZSCAN9; DAPK3; ZSCAN12; ZNF500; PQBP1; GAS7; MITF; CNOT3; ZNF253; ZNF737; ZNF324; SRSF10; KAT7; CHEK2; NR3C1; ZNF688; ZNF888; TCF3; GCFC2; ZNF17; ZNF19; ZNF23; ZNF3; ZNF43; ATF4; TFEB; FUS; STAT3; RFX3; ZNF133; ZNF134; MLLT6; ESRRG; CNBP; TMF1; NFKB2; E2F1; EWSR1; ZNF85; MEF2C; ZNF33A; ZNF616; ZNF763; EFEMP1; ELAVL2; REST; ZNF211; PMS2P3; SNAPC2; ZNF…	GO:0006355~regulation of transcription, DNA-templated	185	824	22.4515	0	0	0	0	0	0	0
ARID1A; OGT; RAD21; TBX19; MED26; MYC; TGFA; NPM1; ZFY; NR3C2; THRA; ZSCAN20; DDX5; ATF6; POU3F2; BRD2; HMGB2; FUS; DEK; ZNF76; STAT3; MLLT3; TXK; ID4; CEBPG; ZC3H6; IRF9; TIAL1; CREB5; MLLT1; DHX9; DBP; TEF; SMARCB1; CAMK2D; HLX; BRD3; TSC22D1; GON4L; SNAPC4; DMRTA1; MED27; ATAD2; ZNF367; ZBTB33; ZZZ3; LCORL; THAP8; THAP3; BBX; TFAP2C; ZNF524; ZNF653; MED15; PITX2; BRIP1; PBX4; GSX2; NUCKS1; FOX…	GO:0006357~regulation of transcription by RNA polymerase II	145	747	19.411	0	0	0	0	0	0	0
MPHOSPH10; NOP56; WDR46; NVL; RRP8; SUV39H1; DKC1; NPM3; GEMIN4; RPP38; EXOSC9; EXOSC2; PDCD11; BMS1; NOLC1; WDR43; NOL9; WDR74; WDR75; PELP1; EXOSC8; UTP14A; WDR12; REXO4; XRN2; NOL6; ISG20L2; EXOSC4; EXOSC5; EXOSC3; UTP3; DDX21; TEX10; DDX56; UTP6; NOB1; NOP58; SBDS; EXOSC1; LAS1L; UTP18; NOP53; DDX10; RPF1; ESF1; PIH1D1;	GO:0006364~rRNA processing	46	139	33.0935	0	0	0	0	0	0	0
DVL2; TCERG1; KLF11; ZBTB7B; TRIM24; KLF4; CCNT2; DEAF1; ZNF202; NR3C1; JUN; THRA; IRF1; EGR2; GTF2F2; XBP1; ATF4; NFKB1; PAX3; GATA3; DEK; RBMX; MLLT3; CEBPA; CEBPD; CDK7; POLR2H; ELL; LMO4; TBPL1; NKX6-1; TMF1; GTF2B; IRF9; CREB5; MLLT1; ERCC6; CEBPZ; HSF2; SSRP1; NFX1; SNAPC2; NFIX; TAF5; TAF1A; TRIP13; TSC22D1; HLF; SNAPC4; PMF1; LCORL; PAF1; GLIS3; TFAP2B; SNAPC3; FUBP1; IWS1; PBX4; NELFA; Z…	GO:0006366~transcription by RNA polymerase II	69	266	25.9398	0	0	0	0	0	0	0
WDR91; UBE2C; BUB3; PPP1R11; RNF8; XBP1; USP11; FBXW4; TRIM32; SQSTM1; TRIM25; CUL7; WDR81; RNF144B; SIAH1; RNF168; LNX1; RNF217; DTX3L; TRPC4AP; RFFL; AURKB; UHRF1; USP42; FBXO8; RNF146; USP40; RLIM; DTL; USP36; KLHL3; ANAPC2; USP21; FZR1; ANAPC10; USP18; USP20; UCHL5; UBQLN2; RNF167; RNF19B; RNF114; RNF150; RNF13; RMND5B; UBE2L6; UBE2S; WWP2; RNF166;	GO:0006511~ubiquitin-dependent protein catabolic process	49	291	16.8385	0	0	0	0	0	0	0
APBB1; CHEK1; KLF11; PLSCR1; OGT; BIRC5; CFLAR; DAPK3; RIPK2; BUB1; RAD21; GADD45B; PPP1R15A; UNC5C; AIFM1; PAK4; IL1A; NR3C1; CDK1; IFI6; IRF1; PIM1; GJA1; NFKB1; TNFAIP3; PAX3; GADD45A; TIA1; TNFSF10; APLP1; RBM5; CTSC; PTEN; RACK1; DAB2; CYCS; PPP2R2B; TIAL1; MEF2C; BNIP1; BIRC3; BIRC2; SQSTM1; SEMA3A; PRKD1; RPS6KA1; SHB; BAK1; C3orf38; MAGI3; KANK2; XAF1; UNC5D; RNF144B; PEG10; ATG4D; PIM3; …	GO:0006915~apoptotic process	93	552	16.8478	0	0	0	0	0	0	0
APBB1; MEN1; CHEK1; PHF1; SUV39H1; XRCC3; KIN; BRD4; HUS1; PPP1R15A; RNF8; CHEK2; MYC; TOP2A; APC; MCM7; GNL1; BCL6; YAP1; NEK4; BTG2; CBX1; ATM; SHPRH; STK11; RIF1; RFWD3; MCM10; APTX; APLF; SLF2; SMC5; RNF168; CCAR2; DTX3L; TANK; ALKBH8; SIRT1; OTUB1; MASTL; MMS19; RAD9A; WAC; RBM24; FOXP1; UBE2T; SIRT7; INIP; FANCL; HPF1; AATF; FMN2; SMARCAL1; DTL; NOP53; ASH2L; POLK; TLK1; TAOK2; FANCG; ZNF77…	GO:0006974~cellular response to DNA damage stimulus	61	245	24.898	0	0	0	0	0	0	0
CHEK1; SUV39H1; EPB41L2; DYRK3; CCNT2; RAB11FIP3; KATNA1; RNF8; PAK4; NR3C1; PIM1; ZNF16; TRIM21; RBL1; MKI67; RASSF2; GNAI1; RACK1; RAE1; HNRNPU; SMARCB1; CHAF1A; MAPK7; E2F2; NEDD9; RPS6KA1; TERF2; ERCC6L; USP39; FIGN; RIF1; DAB2IP; KCTD11; CDCA2; SDE2; TET2; PMF1; PIM3; ZC3HC1; SIAH1; CCAR1; CDK20; CCAR2; BANP; POC5; HJURP; TTC28; NSMCE2; HMCN1; UHRF1; PDCD2L; PIMREG; LRRCC1; RBM38; TXNIP; ACT…	GO:0007049~cell cycle	69	248	27.8226	0	0	0	0	0	0	0
GTPBP1; APBB1; PIK3CD; AGRN; NRG2; NRP1; NPHP1; OGT; SRGAP3; RIPK2; FRS3; AKAP10; PRKAB2; AKAP8; LPXN; OPHN1; NPHP4; ZPR1; TOM1L1; FAM13A; PAK4; EGF; TGFA; ANXA1; NR3C1; CHGB; NPM1; NR3C2; FGF2; CXCL8; AR; RARA; RARB; CCL2; IL7R; GJA1; ATF6; CHRM3; MDK; MCC; TNFSF4; GATA3; CRHBP; ITPKB; IMPA1; SRI; GUCY1A2; BTC; THBS4; IRS1; DEK; GNL1; CAP2; STAT3; IL15; ARHGAP25; ABL2; NAMPT; SOX9; TNFSF10; CLCN…	GO:0007165~signal transduction	150	989	15.1668	0	0	0	0	0	0	0
ENC1; HMGB3; PI15; RAD21; GADD45B; EYA4; PIM1; VCAN; ZNF3; MAK; DCAF7; DAB2; CENPE; ID2; ID3; TLE1; ZNF267; HLX; HLF; ZNF74; TSNAXIP1; CEP55; ZMYM4; TMEM198; KCTD11; LDB1; TXNRD3; CATSPER3; CDK20; LTBP4; BANP; CCHCR1; DDX1; FAM3C; KAZALD1; KCTD15; APOL2; LSM14B; MOV10L1; NELFA; HELLS; SPATA6; FMN2; EHF; PLEKHB1; GTF2IRD1; OSGIN1; CEP131; DRG1; ZNF256; RNF114; CFAP20; TLL2; NR1D1; EPHA5; RARB; ALK…	GO:0007275~multicellular organism development	72	513	14.0351	0	0	0	0	0	0	0
NRG2; ENC1; TPP1; DCLK1; FABP7; ZEB2; MAFK; OPHN1; TRIM3; FGF2; FGF5; POU3F2; CHRM3; PTN; MDK; PAX3; EDNRB; STAT3; APLP1; NAGLU; DLX5; DLX6; HSD17B7; GMFB; FGF12; JAG1; NDP; NRG1; MEF2C; SMARCB1; LSAMP; GPM6B; HES1; GPSM1; SIAH1; NLGN1; ST8SIA4; DPF1; FGF13; ZBTB45; ATOH8; MTR; ZC4H2; MBNL1; CRIM1; FEZ2; INTU; ITM2B; GDA; CYP46A1; BZW2; ROBO1; DPF2; ACVR1C; GAP43;	GO:0007399~nervous system development	55	294	18.7075	0	0	0	0	0	0	0
PIK3C2B; TXNDC9; SIPA1L1; PI15; MEGF6; GIGYF1; ZFAND5; SORBS2; METTL18; ZNF688; YLPM1; ZC3H6; FAM189B; ZXDB; ZNF200; LMNB2; TLE4; RAD51AP2; HMGXB3; PMS2P3; ZNF77; ZNF79; TSNAXIP1; FILIP1L; ARID4B; MIDN; TMEM128; NOM1; TIMM23B; ZNF697; CDKAL1; LYPLAL1; SMYD5; UFSP1; TTC27; POMZP3; C5orf46; NIT1; MINDY1; ABHD11; FIBIN; SH3TC1; SCFD2; SNRNP27; S100Z; FAM3C; EXOSC8; ZBTB8A; LENG1; HHIPL1; IMMP1L; FAM…	GO:0008150~biological_process	78	603	12.9353	0	0	0	0	0	0	0
TMEM250; SDCBP; BIRC5; SYF2; MYC; EGF; IL6; EDN1; NPM1; FGF2; AR; RARA; FGF5; ETS1; IL7R; ZNF16; XBP1; ATF3; POU3F2; PTN; BMP5; FGFR3; TNFSF4; EDNRB; HTR2A; CDC25B; TTK; IRS1; KDR; PBX1; IL15; AKR1C3; PTGFR; NAMPT; CRKL; ID4; SOX9; MARCKSL1; EFNB2; CRIP2; PTEN; CNBP; CX3CL1; TIAL1; NRG1; HES1; HLX; NOLC1; KIF14; EZH2; AKIRIN2; EAPP; EPGN; SAPCD2; CCAR1; PHIP; TFAP2B; PROX1; HAS2; TSLP; TBRG4; SIR…	GO:0008284~positive regulation of cell population proliferation	79	490	16.1224	0	0	0	0	0	0	0
MEN1; IFIT3; KLF11; MDM4; TRIM24; PPM1D; FABP7; KLF4; SPRY2; SPRY1; LDOC1; GAS8; IL1A; LMNA; IL6; JUN; BCHE; NPM1; CXCL8; AR; RARA; RARB; IRF1; ETS1; NME1; EIF2AK2; BMP5; GATA3; APC; NF2; STAT3; BCL6; CEBPA; RBM5; CDKN2D; PTEN; BTG2; CDK6; TFAP4; PTPRJ; ZBTB17; KLF10; REST; TOB2; GPNMB; PTPRK; SMAD1; STK11; BAK1; TBRG1; DAB2IP; KANK2; SFRP4; ZBTB49; MAGI2; SIRT2; DIS3L2; ABI1; FGFRL1; SIRT6; ING5…	GO:0008285~negative regulation of cell population proliferation	78	396	19.697	0	0	0	0	0	0	0
LGALS9; TLR4; PIK3CD; ZBTB7B; PLSCR1; KDM6A; KLF4; SPRY2; MITF; NOS1AP; ZPR1; PRDM1; DKK1; DDX58; MYC; EGF; IL1A; LMNA; IL6; CDK1; AR; ETS1; BRAF; CD36; IL7R; ATF4; ITGB8; STAT3; ID1; PTGFR; YAP1; SOX9; PTEN; CDK6; E2F1; ANK2; NRG1; ID2; ID3; TLE1; MEF2C; ANK3; ATM; NWD1; ANGPT1; TERF2; SMAD1; SFRP4; RBMS3; IQGAP3; TICAM1; FUBP1; DDRGK1; QKI; MYD88; CITED2; RBM4B; HINFP; MYLK2; DHX36; KDM4C; TNRC…	GO:0010628~positive regulation of gene expression	69	374	18.4492	0	0	0	0	0	0	0
WASHC1; BBIP1; EXOC5; PITPNM1; ARHGAP33; CETN3; ZW10; AKAP8; EXOC3; TOM1; TRIM3; KIF20A; APBA3; XBP1; SLC15A1; RABIF; CENPF; DAB2; ANK2; TAP1; TAP2; GPM6B; CALCRL; AP5B1; CCDC93; AP1AR; MAMDC4; ATG4D; FRAS1; BBS5; COMMD1; ARFGAP2; ARFGAP1; EHBP1; EXOC6; RAB3IL1; DTX3L; COG1; SCFD2; RHBDF1; HOOK2; CHMP6; SEC22A; FUZ; RABEP2; ECT2; PLEKHF2; LIN7B; SENP2; GOPC; USE1; FMN2; LRP1B; ANKRD50; SNX7; KLHL…	GO:0015031~protein transport	60	310	19.3548	0	0	0	0	0	0	0
TBKBP1; TMEM250; IKBKB; OGT; CFLAR; SUV39H1; BUB1; SGTA; KIN; BRD4; NBN; KHDRBS3; EED; RNF8; DDX58; ISG15; NPM1; PTPRC; VIM; POLA1; PCNA; RCC1; CCNA2; SP100; BRD2; PIK3R1; PSMB9; RBL1; NUP214; KDR; STAT3; STAT1; CENPA; CEBPA; RANBP2; USP11; RACK1; RAE1; GTF2B; HNRNPU; E2F1; SET; TAP1; TAP2; SSRP1; NUP160; BNIP1; NFX1; TRIM28; SKP2; DYNC1I2; SF3B2; IKBKE; TRIM25; CUL7; TAF5; BAK1; CRTC2; MAGI3; E4…	GO:0016032~viral process	99	456	21.7105	0	0	0	0	0	0	0
WWP2; UBE2C; ENC1; UBE2L6; TRIM24; PJA2; PPP1R11; PEX14; MYCBP2; PCNA; TRIM21; CCNF; CDC34; DCAF7; RACK1; NFX1; TRIM32; CBLB; TRIM28; BIRC3; CUL7; SHPRH; UBE2S; DCAF8; E4F1; KCTD11; SDE2; MED27; RFWD3; KLHL17; KLHL24; ZNF598; DTX2; ZC3HC1; TRIM22; RNF168; FBXL6; COMMD1; RNF182; PAF1; WDSUB1; LNX1; TRPC4AP; FBXW5; ASB9; SIRT1; NEURL3; TRIM11; NEURL4; FEM1C; TRIM47; RNF145; CRBN; NEURL2; WAC; TRAIP…	GO:0016567~protein ubiquitination	87	444	19.5946	0	0	0	0	0	0	0
CFAP69; SUV39H1; NUDT21; GADD45B; ROS1; ZNF3; MAK; MDK; CENPF; HSD17B7; SLFN5; SQSTM1; HLX; ANGPT1; SHB; ZIC1; TSNAXIP1; SFRP4; ARHGAP22; PEG10; TXNRD3; GPSM1; ARHGEF28; ARHGAP24; ACVR1C; CCHCR1; ZNF431; DAZAP1; KAZALD1; ATOH8; NOTCH4; CITED2; RBM4; RBM24; AMBRA1; RBM38; GGNBP2; YY1AP1; USP42; SPAG4; PRMT7; SPATA6; OSGIN1; CEP131; THSD7A; RNF114; BZW2; TLL2; PRRC2C; RARA; THRA; POU3F2; ETS1; RXRA…	GO:0030154~cell differentiation	82	572	14.3357	0	0	0	0	0	0	0
SDCBP; DCLK1; PDPK1; DAPK3; TGFA; FYN; CXCL8; SCG2; CHN1; TYK2; GUCY1A2; CRKL; RGS7; RP1; ITK; SQSTM1; CAPS; PRKD1; MAGI3; MARK2; NET1; ZBTB33; ARHGEF28; DCLK2; NEK11; DEPDC1B; DEDD2; ASB9; STAC; NEURL2; PRKD2; ECT2; ARHGEF4; ASB6; FMN2; STK17A; TNIK; TLK1; PLA2G4C; PLEKHM1; MAP3K4; MAST4; MOK; CAMKK1; CHEK1; PKN3; STK32B; RPS6KA1; STK32A; MAPK10; NRG1; PASK; MAPK7; NRG2; SH2B1; NUAK2; MAK; MASTL…	GO:0035556~intracellular signal transduction	59	371	15.903	0	0	0	0	0	0	0
APBB1; KLF11; DAPK3; ARHGEF9; RIPK2; GADD45B; SLIT2; PLEKHG5; UNC5C; AIFM1; IL6; JUN; CTSD; IFIT2; RARB; TOP2A; ATF4; ATF6; PTN; CNR1; ITGA6; GADD45A; APC; BCL6; TNFSF10; RASSF2; VAV2; RBM5; RACK1; E2F1; TFAP4; DHODH; ID3; EEF1A2; GRIN2A; REST; EIF2B5; ATM; SQSTM1; SCRIB; ANKRD1; BAK1; PLEKHN1; C3orf38; ARHGEF16; DAB2IP; SFRP4; NET1; SIAH1; CCAR1; CCAR2; ACVR1C; FLCN; ING5; ZNF622; SIRT1; TXNIP; …	GO:0043065~positive regulation of apoptotic process	67	332	20.1807	0	0	0	0	0	0	0
HAX1; CBX4; EEF2K; IFIT3; IKBKB; MDM4; BIRC5; CFLAR; RIPK2; SPRY2; DYRK3; DKK1; MYC; CRYAB; CAT; ANXA1; IL6; CDK1; NPM1; ASNS; IFI6; RARA; RARB; PIM1; BRAF; CD44; ZNF16; XBP1; EIF2AK2; NFKB1; EDNRB; RPL10; PIK3R1; BTC; KDR; HSPA9; ID1; PTGFR; SOX9; ADAR; PTEN; CX3CL1; TMF1; DAB2; BNIP1; BIRC3; BIRC2; SQSTM1; KIF14; ANGPT1; RPS6KA1; STIL; PCID2; NAA35; DSTYK; RNF144B; PIM3; PALB2; SUPV3L1; AHI1; S…	GO:0043066~negative regulation of apoptotic process	78	489	15.9509	0	0	0	0	0	0	0
AGRN; ARHGAP33; DVL2; NRP1; ARHGAP6; SRGAP3; OPHN1; ADAP1; RGS20; FAM13A; ALDH1A1; JUN; CHN1; S1PR1; ITGA6; ARHGAP25; RANBP2; RGS7; RACK1; NPRL3; RIN1; EZH2; RGL3; ARHGAP29; DAB2IP; ARHGAP22; NET1; RASGRP3; ARHGAP12; ARHGAP24; ARHGAP18; TBC1D19; ARFGAP2; ARFGAP1; ASAP3; RAPGEF6; NPRL2; DEPDC1B; ARAP3; RIN2; DOCK10; ARAP1; ACAP3; RAB3GAP2; RABEP2; BCAS3; RANBP3; ECT2; ARHGEF10L; PLCB1; ARHGAP23; R…	GO:0043547~positive regulation of GTPase activity	58	322	18.0124	0	0	0	0	0	0	0
MEN1; CBX4; WWP2; PER2; TRIM24; BIRC5; PER1; SUV39H1; KLF4; HR; ZNF253; PEX14; DEAF1; GMNN; EED; CRYAB; NR3C1; JUN; RARA; THRA; IRF1; GCFC2; NR1D1; SFPQ; TNFSF4; GATA3; HMGB2; ID1; BCL6; ID4; RFX3; SOX9; CENPF; CEBPA; CEBPD; NR0B1; PAX9; CBX1; DAB2; E2F1; SET; TFAP4; NRG1; ID2; ID3; TLE1; KHDRBS1; ILF3; KLF10; REST; TRIM28; TFDP2; HES1; ARID5B; NR1D2; NONO; PTPRK; EZH2; IFI16; GON4L; CRY2; ZNF658…	GO:0045892~negative regulation of transcription, DNA-templated	120	530	22.6415	0	0	0	0	0	0	0
APBB1; ARID1A; DVL2; IKBKB; TRIM24; KLF4; BRD4; MITF; DEAF1; CHEK2; MYC; EGF; IL6; JUN; NPM1; FGF2; ZBTB48; AR; RARA; IRF1; EGR2; PIM1; ETS1; TCF3; ATF4; TFEB; NFKB1; CCNA2; NR1D1; MDK; SP100; PAX3; GATA3; HMGB2; STAT3; STAT1; MLLT3; YAP1; RFX3; SOX9; CDK7; NEK4; BRPF1; DLX5; ESRRG; CNBP; DAB2; ZXDA; TFAM; NDP; E2F1; FLI1; TFAP4; ID2; CREB5; MEF2C; ILF2; ILF3; REST; TRIM28; SERTAD2; HES1; NOLC1; …	GO:0045893~positive regulation of transcription, DNA-templated	115	570	20.1754	0	0	0	0	0	0	0
SAC3D1; UBE2C; CETN3; BIRC5; ZW10; EPB41L2; BUB1; BUB3; DYRK3; RAD21; CCNT2; RAB11FIP3; KATNA1; RNF8; TPPP; HAUS5; ZWINT; CHEK2; NR3C1; CDK1; TUBB; CCNB1; ZNF16; RCC1; LIG1; CCNA2; CDC25A; CDC25B; CCNF; CENPF; CDK7; NEK2; NEK4; KIF11; GNAI1; RAE1; GPSM2; CDK6; HNRNPU; CENPE; CENPC; NSUN2; NEDD9; NUMA1; KIF14; CCNG2; UBE2S; ERCC6L; USP39; SGO2; FIGN; E4F1; CDCA2; SDE2; PMF1; CNTRL; ZC3HC1; KIF18B;…	GO:0051301~cell division	105	347	30.2594	0	0	0	0	0	0	0
PER2; RAD51D; PTPRC; IRF1; CCNB1; CDC25A; NF2; NUP214; STAT3; CENPF; RACK1; ID3; BIRC2; BAK1; SIRT2; CDK20; MADD; MASTL; LIN37; PRR11; WDR12; YY1AP1; TRIM36; DTL; NOP53; MOK; L3MBTL1; GADD45A; SKP2; E2F8; E2F4; JUN; E2F2; GADD45B; E2F1;	GO:0051726~regulation of cell cycle	35	121	28.9256	0	0	0	0	0	0	0
MPHOSPH10; GEMIN2; DHX16; ZPR1; BCAS2; ECD; SFPQ; PTBP1; HNRNPH3; FUS; LSM6; SRSF2; SRSF11; SRSF4; PPP1R8; PPIG; SF3B2; THOC5; RBM39; DHX8; ZNF638; NONO; ZRSR2; SRSF7; HNRNPA1L2; USP39; ZNF326; SNRNP48; CCAR2; CLASRP; SREK1; THOC3; QKI; IWS1; RBM24; RBM38; PRKRIP1; MBNL1; PPP4R2; PPARGC1A; ACIN1; AKAP8L; TTF2; THRAP3; LSM4; IVNS1ABP; SLU7; WBP4;	GO:0008380~RNA splicing	48	156	30.7692	9.10383e-15	1.66352e-12	5.46048e-11	5.48961e-11	5.46048e-11	5.46048e-11	1.54404e-11
EXOC5; PCM1; ARL13B; C2CD3; POC1A; DYNC2H1; PIBF1; IFT74; CEP89; FUZ; BBS2; CENPJ; MKKS; MKS1; CEP126; CC2D2A; IFT172; INTU; IFT52; TOGARAM1; GORAB; IFT57;	GO:1905515~non-motile cilium assembly	22	45	48.8889	6.33937e-14	1.12431e-11	3.80172e-10	3.82264e-10	3.79602e-10	3.80172e-10	1.04356e-10
SFI1; PLK4; PPM1D; CCP110; HAUS5; CHEK2; CDK1; TUBB; ABCB1; CCNB1; CCNA2; CDC25A; CDC25B; NES; CDK7; NEK2; KHDRBS1; DYNC1I2; PCM1; CNTRL; SDCCAG8; CEP57; MASTL; AJUBA; CDK5RAP2; PKMYT1; AKAP9; KAT14; CENPJ; PLCB1; NDE1; CEP72; CEP131; CEP164; SKP2;	GO:0000086~G2/M transition of mitotic cell cycle	35	133	26.3158	6.73905e-14	1.16104e-11	4.04074e-10	4.06365e-10	4.03467e-10	4.04074e-10	1.07766e-10
LGALS9; TLR4; IKBKB; CFLAR; RIPK2; TRIM13; BRD4; PLEKHG5; FYN; CD36; GJA1; TNFSF10; PPP5C; CX3CL1; TRIM32; IFIT5; BIRC3; BIRC2; IKBKE; TRIM25; PRKD1; CARD16; WLS; CC2D1A; TICAM1; LURAP1L; SLC44A2; TRIM22; MIER1; SLC35B2; SECTM1; DDX1; TIFA; AJUBA; ALPK1; MYD88; TRIM5; DHX36; ECT2; PELI2; DDX21; TAB2; PLK2; GPRC5B; TNFRSF19; TRAF2; IL1A;	GO:0043123~positive regulation of I-kappaB kinase/NF-kappaB signaling	47	183	25.6831	8.50431e-14	1.42447e-11	5.09833e-10	5.1281e-10	5.09153e-10	5.09833e-10	1.32217e-10
BBIP1; ABLIM1; ABLIM3; WDPCP; RFX3; PCM1; ARL13B; ATAT1; NUDCD3; DZIP1L; AHI1; BBS5; DNAH5; PIBF1; RPGR; IFT74; SCLT1; CEP89; FUZ; CCDC28B; BBS2; WWTR1; EHD1; MKKS; STK36; PARVA; MKS1; CELSR3; CEP126; CC2D2A; IFT172; INTU; B9D1; CEP164; SSX2IP; IFT52; CFAP20; MAK; TEKT1; CLUAP1; CEP131; DYNC2H1; CDC14A;	GO:0060271~cilium assembly	43	187	22.9947	8.85958e-14	1.44387e-11	5.31043e-10	5.34233e-10	5.30423e-10	5.31043e-10	1.34017e-10
MEN1; CHEK1; FANCG; FANCA; XRCC3; KIN; HUS1; RAD51D; EYA4; CDK1; NPM1; POLA1; XPA; GADD45A; APEX1; POLD1; FEN1; PPP5C; BTG2; SSRP1; CHAF1A; TRIM28; KIF22; SHPRH; NONO; KMT5C; SLF2; INO80E; RAD54L; UPF1; OTUB1; PNKP; MMS19; UHRF1; CDC5L; HINFP; WRAP53; CLSPN; UBE2T; SIRT7; INIP; TDP1; FANCL; NOP53; UVRAG; POLK; PARP2; FZR1; CEP164; EXO1; SMC3; RUVBL1; UCHL5; RPA4; DDB2; RFC2; SMARCAL1; RFC3; LIG1;…	GO:0006281~DNA repair	62	228	27.193	9.42579e-14	1.49572e-11	5.64888e-10	5.68375e-10	5.64228e-10	5.64888e-10	1.3883e-10
BMPR1B; PIK3CD; PLK4; IKBKB; DCLK1; PPM1D; BIRC5; PDPK1; DAPK3; BUB1; PRKAB2; DYRK3; PRKY; BRD4; HUS1; CHEK2; FYN; CDK1; ROS1; RARA; PIM1; CCL2; BRAF; PHKG2; EIF2AK2; MAK; PIK3R1; TYK2; CDC25B; CCNF; TXK; RASSF2; NEK2; NEK4; LIMK2; MAPK10; GMFB; CDK6; ILF3; MAP3K1; ATM; SQSTM1; CAMK2G; CAMK2D; IKBKE; FASTK; PRKD1; STK11; CCNG2; DGUOK; ADCK5; PNCK; PKN3; NEK10; MARK2; PIM3; SCYL3; PDIK1L; STK40; C…	GO:0006468~protein phosphorylation	91	482	18.8797	9.9698e-14	1.54148e-11	5.97391e-10	6.01179e-10	5.96693e-10	5.97391e-10	1.43078e-10
TLR4; KMO; AKAP8; LDOC1; IL6; VIM; CXCL8; RARA; CCL2; CD36; XBP1; NFKB1; NR1D1; TNFAIP3; TNFSF4; EDNRB; HMGB2; SIRPA; MEF2C; PDE4B; PDE4D; ANKRD1; NFKBIB; CARD16; DAB2IP; TICAM1; PAF1; UPF1; MYD88; NFKBIL1; PPARGC1A; HDAC5; SBNO2; PDCD1LG2; LY96; CXCL2; CXCL3; IL1A; CD274;	GO:0071222~cellular response to lipopolysaccharide	39	163	23.9264	1.10467e-13	1.66529e-11	6.61809e-10	6.66117e-10	6.61036e-10	6.61809e-10	1.54569e-10
CBX4; DAPK3; SUV39H1; BUD23; BRD4; CBX7; NR3C1; HMGB2; RBL1; DEK; HNRNPU; TRIM28; BRD3; SAFB; EZH2; ATAD2; BANP; L3MBTL2; PHF21A; SIRT1; ZNF462; DNAJC2; HDAC8; NUCKS1; BRD9; UTP3; LRWD1; TLK1; HDAC5; L3MBTL1; PHF1; TAF6L; PHF19; MTF2;	GO:0006325~chromatin organization	34	139	24.4604	1.13576e-13	1.6704e-11	6.80319e-10	6.84862e-10	6.79638e-10	6.80319e-10	1.55043e-10
DDX39A; CASC3; NUDT21; CDC40; PCF11; SLU7; CPSF4; U2AF2; SRSF3; SRSF2; CSTF1; SRSF11; SRSF4; CPSF1; THOC5; SRSF7; FIP1L1; ALYREF; ZC3H3; SYMPK; CLP1; THOC3; UPF3B; WDR33; CSTF2T; CHTOP; RPRD2;	GO:0031124~mRNA 3'-end processing	27	59	45.7627	1.37779e-13	1.97811e-11	8.25156e-10	8.30805e-10	8.24192e-10	8.25156e-10	1.83604e-10
MEN1; EML1; PITPNM1; SNPH; PHGDH; CTNS; UNC5C; GAS8; EGR2; S1PR1; ID1; NES; HNMT; NAPA; OXCT1; HMGCS1; FPGS; GRIN2A; ATM; KCNAB1; ZIC1; BAK1; C2CD3; MFSD2A; DMBX1; PROX1; CDK5RAP2; CDK5RAP1; ROGDI; SMG9; ZNF335; CHD8; UTP3; STK36; TBC1D23; IFT172; CNTNAP2; SHROOM4; PHF8; BAIAP2; ADGRG1; KLHL17; THRA;	GO:0007420~brain development	43	217	19.8157	1.57319e-13	2.20612e-11	9.42024e-10	9.48631e-10	9.40923e-10	9.42024e-10	2.04768e-10
ORC5; ORC4; ZNF324; GMNN; MYC; POLA1; RPA2; RCC1; MCM3; CDC25A; MCM4; MCM7; ID4; CDC34; PRIM2; CDK7; CDKN2D; CDK6; KHDRBS1; RPA4; SKP2; ORC1; POLA2; MCM6; RHOU; MCM10; IQGAP3; CDC6; HINFP; PLK2; DBF4; PHF8; ORC6;	GO:0000082~G1/S transition of mitotic cell cycle	33	100	33	1.86184e-13	2.55157e-11	1.11469e-09	1.12269e-09	1.11338e-09	1.11469e-09	2.36832e-10
APBB1; NBN; RNF8; CHEK2; FEN1; TRIP13; ESCO2; APLF; PARP9; RNF168; DTX3L; DDX1; KAT5; CDCA5; UIMC1; BRIP1; TNKS1BP1; ACTR5; TDP1; PARP2; APTX; EME1; REC8; ACTR8; RAD21;	GO:0006302~double-strand break repair	25	64	39.0625	1.98841e-13	2.66447e-11	1.19026e-09	1.19901e-09	1.18907e-09	1.19026e-09	2.47311e-10
PLSCR1; PQBP1; DDX58; IFNB1; ISG15; IL6; PTPRC; IFI6; IRF1; EIF2AK2; STAT1; ADAR; IRF9; ILF3; SKP2; IFIT5; IFI16; SERINC5; TICAM1; PARP9; TRIM22; DTX3L; DDX1; DHX58; RTP4; TRIM11; FAM111A; TRIM56; POLR3C; IFIH1; TRIM5; NT5C3A; DHX36; EXOSC4; EXOSC5; DDX21; ABCF3; HERC5; ZNF175; IFIT3; IFIT2;	GO:0051607~defense response to virus	41	198	20.7071	4.09783e-13	5.37172e-11	2.45255e-09	2.47099e-09	2.44927e-09	2.45255e-09	4.98593e-10
GEMIN2; NUDT21; KIN; ZPR1; KHDRBS3; TRUB2; ECD; SFPQ; U2AF2; PTBP1; ADAR; LSM3; SRSF2; SRSF11; KHDRBS1; SRSF4; SF3A3; PPP1R8; SF3B2; RBM39; PDCD11; NONO; SF3A1; SRSF7; HNRNPA1L2; USP39; ZNF326; PRMT9; CCAR2; CLASRP; PTCD2; SREK1; CELF1; QKI; IWS1; XRN2; PRKRIP1; MBNL1; PPP4R2; PPARGC1A; ACIN1; AKAP8L; TTF2; THRAP3; RBM24; RBM38; HNRNPA0;	GO:0006397~mRNA processing	47	152	30.9211	4.2355e-13	5.43406e-11	2.53452e-09	2.55401e-09	2.53114e-09	2.53452e-09	5.04378e-10
DDX39A; CASC3; CDC40; SLU7; CPSF4; U2AF2; NUP214; RANBP2; RAE1; SRSF3; SRSF2; SRSF11; SRSF4; CPSF1; NUP160; THOC5; SRSF7; FIP1L1; NUP54; ALYREF; NUP93; NUP35; SYMPK; UPF1; THOC3; YTHDC1; NUP88; NUP85; UPF3B; WDR33; UPF2; NXF1; DDX19B; CHTOP; GLE1;	GO:0006406~mRNA export from nucleus	35	101	34.6535	5.13367e-13	6.44917e-11	3.07148e-09	3.0956e-09	3.06737e-09	3.07148e-09	5.986e-10
LGALS9; WWP2; PIK3CD; ZBTB7B; KLF4; FYN; ROS1; FGF2; CCNB1; NME1; NFKB1; POU3F2; ITGB8; RBL1; KDR; CRKL; YAP1; RACK1; TMF1; ID2; MEF2C; REST; TERF2; BAK1; PARP14; PARP10; RBMS3; IQGAP3; PARP9; FLCN; SMCR8; SIRT1; ZNF503; DDRGK1; ATOH8; CITED2; HINFP; BRIP1; BBS2; FOXP1; GGNBP2; TNRC6C; MKKS; ANAPC2; NOCT; ROBO1;	GO:0010629~negative regulation of gene expression	46	204	22.549	5.91083e-13	7.27394e-11	3.53586e-09	3.56423e-09	3.53113e-09	3.53586e-09	6.75152e-10
HNRNPL; DDX5; PTBP1; RBMX; RBM5; TRA2B; HNRNPU; KHDRBS1; REST; SREK1; RBM4; RBM24; THRAP3; SRSF4; MBNL1; SRSF8; RBM4B; SRSF10; RBM14-RBM4; SRSF3; SRSF2; SRSF7; FXR2; CELF1; RBM7;	GO:0000381~regulation of alternative mRNA splicing, via spliceosome	25	69	36.2319	7.40963e-13	8.93601e-11	4.4317e-09	4.46801e-09	4.42577e-09	4.4317e-09	8.29423e-10
PDPK1; PAK4; ANG; CDK1; CD44; EFNA1; S1PR1; APC; EPHA3; VAV2; EPHB3; PTEN; SIRPA; SCRIB; HES1; PTPRK; PARP9; SCYL3; RASGEF1A; AVL9; ASAP3; DEPDC1B; TMEM18; RHBDF1; CTHRC1; PIP5K1A; FAM83D; ABI2; TAOK2; SH3BP1; SPEF1; GPC6; ADGRG1; NEDD9; RHOU; TNFAIP3; KDR; FMNL2; NDE1; ITGB4; PIK3C2B; RHOJ; ITGB8; PIK3CD;	GO:0016477~cell migration	44	225	19.5556	8.15348e-13	9.64029e-11	4.87578e-09	4.91655e-09	4.87007e-09	4.87578e-09	8.94792e-10
SFI1; PLK4; NPHP1; CCP110; NPHP4; HAUS5; CDK1; TUBB; NEK2; DYNC1I2; PCM1; C2CD3; CNTRL; SDCCAG8; CEP57; CEP97; AHI1; SCLT1; CDK5RAP2; CEP89; AKAP9; CENPJ; MKS1; NDE1; CEP72; CC2D2A; B9D1; CEP131; CEP164;	GO:0097711~ciliary basal body-plasma membrane docking	29	95	30.5263	9.78884e-13	1.09532e-10	5.85275e-09	5.90267e-09	5.84589e-09	5.85177e-09	1.01665e-09
TCERG1; PER2; PQBP1; MED26; ZCCHC18; MAK; APEX1; FUS; ID1; BUD31; ID3; TRIM32; BIRC2; ARID5B; ANKRD1; NFKBIB; E4F1; PMF1; MED27; CCAR1; CCAR2; TADA1; MED20; CENPJ; RERE; PSMC3IP; DAXX; RUVBL1; TAF6L;	GO:1903508~positive regulation of nucleic acid-templated transcription	29	95	30.5263	9.78884e-13	1.09532e-10	5.85275e-09	5.90267e-09	5.84589e-09	5.85177e-09	1.01665e-09
BIRC5; NR3C1; TOP2A; RCC1; CENPF; NEK2; CENPE; CENPC; NUMA1; CDCA2; PMF1; CEP85; SKA3; HJURP; SKA2; CENPT; CDK5RAP2; MMS19; NTMT1; NUF2; SPC25; INCENP; UVRAG; TLK1; NEK11; TTK; NDE1; CENPH;	GO:0007059~chromosome segregation	28	73	38.3562	9.80882e-13	1.09532e-10	5.86273e-09	5.91472e-09	5.85783e-09	5.86273e-09	1.01665e-09
MPHOSPH10; DKC1; DUSP11; HNRNPL; RBMS1; HNRNPH3; HNRNPH1; HNRNPF; RBM5; RBM6; HNRNPU; RBM39; DHX8; TRMT2A; DEDD2; RBM4; XRN2; DDX20; NUFIP1; CCNL1; NOL9; ADAR; CLP1;	GO:0006396~RNA processing	23	57	40.3509	1.07025e-12	1.17339e-10	6.39584e-09	6.45364e-09	6.39156e-09	6.39584e-09	1.08912e-09
LGALS9; TLR4; IKBKB; CFLAR; RIPK2; TRIM13; TRIM37; CAT; IL6; NPM1; AR; CD36; EIF2AK2; NFKB1; STAT3; CX3CL1; NFKB2; DHX9; TRAF2; TRIM32; IL18; TRIM14; TRIM25; PRKD1; TAB1; CARD16; TICAM1; TRIM22; RTKN2; DDRGK1; MYD88; PRKD2; TRIM5; TAB2; ALK;	GO:0051092~positive regulation of NF-kappaB transcription factor activity	35	154	22.7273	1.26033e-12	1.3571e-10	7.53044e-09	7.59976e-09	7.5254e-09	7.53044e-09	1.25963e-09
MEIS1; KRIT1; NRP1; EGF; ANG; JUN; CXCL8; CCL2; SCG2; XBP1; NCL; EFNA1; S1PR1; COL8A1; KDR; ID1; PLCD1; PRKX; VAV2; EPHB3; PTEN; JAG1; FAP; GAB1; IL18; PRKD1; SHB; CALCRL; DAB2IP; EPGN; ARHGAP22; ARHGAP24; PLCD3; NRCAM; SIRT1; PRKD2; FZD8; RHOJ; CCDC134; BCAS3; THSD7A; HEY1; ADGRG1; WASF2; PPIH; AMOT;	GO:0001525~angiogenesis	46	230	20	1.85185e-12	1.95906e-10	1.1063e-08	1.11667e-08	1.10556e-08	1.1063e-08	1.81836e-09
PPM1D; MED26; NR3C1; CDK1; NR3C2; AR; RARA; RARB; THRA; GTF2F2; CCNB1; RXRA; NR1D1; RXRB; YAP1; SOX9; CDK7; NR0B1; POLR2H; PTEN; ESRRG; GTF2B; TRIM28; E2F2; NR1D2; TAF5; MED27; MAML2; MAML1; MED15; NOTCH4; WWTR1; MED20; PPARGC1A; THRAP3; MED16;	GO:0006367~transcription initiation from RNA polymerase II promoter	36	161	22.3602	2.19358e-12	2.28057e-10	1.31022e-08	1.32273e-08	1.30957e-08	1.31022e-08	2.11678e-09
E2F8; HAX1; TLR4; APBB1; BMPR1B; MEN1; WWP2; ETV2; AGRN; MEIS1; IKBKB; KDM6B; PLSCR1; OGT; MAFG; PER1; RIPK2; KLF4; ZNF292; ZEB2; CCNT2; BRD4; MITF; KLF7; MTA2; ABLIM3; KAT7; DDX58; ECD; MYC; IFNB1; IL1A; NR3C1; IL6; EDN1; JUN; NPM1; FGF2; AR; RARA; IRF1; EGR2; TOP2A; GTF2F2; ETS1; TCF3; XBP1; ATF3; ATF4; ATF6; NCL; TFEB; RXRA; NFKB1; POU3F2; S1PR1; BMP5; ITGA6; SFPQ; PAX3; GATA3; HMGB2; ACVR2A; …	GO:0045944~positive regulation of transcription by RNA polymerase II	221	1138	19.42	2.55207e-12	2.6083e-10	1.5241e-08	1.5389e-08	1.52333e-08	1.5241e-08	2.42097e-09
HAX1; POLRMT; FANCG; GBA; ALAS1; CEBPA; CYCS; TFAM; MAN2A1; WDR81; PPRC1; MTFR2; AFG1L; TFB1M; SLC25A36; TWNK; CEP89; SIRT3; PPARGC1A; BCS1L; RHOT2; GDAP1; DNAJA3; ATAD3B; ATAD3A; SQSTM1; PTCD2;	GO:0007005~mitochondrion organization	27	88	30.6818	2.92477e-12	2.9394e-10	1.74638e-08	1.76364e-08	1.7458e-08	1.74638e-08	2.72829e-09
AGPS; UTY; KDM6B; KMO; KDM6A; HR; AIFM1; ALDH1A1; CP; CYP2C8; IMPDH2; UQCRB; VCAM1; BCKDHB; APEX1; FMO4; UQCRC1; SPR; AKR1C3; ALDH3B1; TDO2; ALDH7A1; PPOX; ALDH18A1; HSD17B7; SESN3; DHODH; CRYZ; DPYD; KCNAB1; PTGIS; CYP27C1; PYCR3; CYB5R2; TYW1B; RSBN1L; DHRS11; QSOX2; COX15; SCD5; DHFR2; RIOX2; PYROXD2; D2HGDH; CBR4; RDH13; HSD17B11; ALKBH8; FOXRED1; HSPBAP1; DUS3L; EGLN2; DOHH; ADI1; PCBD2; TMX…	GO:0055114~oxidation-reduction process	68	526	12.9278	3.70548e-12	3.66296e-10	2.21217e-08	2.2344e-08	2.21143e-08	2.21217e-08	3.39989e-09
PER2; OGT; PER1; MYCBP2; ATF4; NR1D1; NAMPT; HNRNPU; RELB; ID2; NCOA2; CRY2; CIART; SIRT1; RBM4B; MYBBP1A; PPARGC1A; NOCT; MAGED1; PER3; ID3; ID4; ID1;	GO:0032922~circadian regulation of gene expression	23	65	35.3846	7.08544e-12	6.89117e-10	4.2293e-08	4.27252e-08	4.22788e-08	4.2293e-08	6.39624e-09
EEF2K; TRIM24; PDPK1; DAPK3; CHEK2; PIM1; EIF2AK2; MAK; FGFR3; CAD; TTK; KDR; TXK; CLK1; PRKX; NEK2; EPHB3; EPHA4; TRIM28; ATM; CAMK2D; PRKD1; STK11; DDR2; MARK2; AURKB; PASK; VRK1; STK33; PRKD2; MYLK2; CLK4; TNIK; TAOK2; ALK; PIM3;	GO:0046777~protein autophosphorylation	36	173	20.8092	8.26483e-12	7.91063e-10	4.93245e-08	4.98369e-08	4.9308e-08	4.93245e-08	7.34249e-09
CBX4; EGR2; NUP214; RANBP2; RAE1; NUP160; TRIM28; STX1A; RNF212; NUP54; NUP93; PIAS4; NUP35; NSMCE2; NUP88; NUP85; IFIH1; SENP6; SENP2; KIAA1586; SAE1; ZNF451; PIAS3;	GO:0016925~protein sumoylation	23	66	34.8485	8.83438e-12	8.32364e-10	5.27147e-08	5.32713e-08	5.27059e-08	5.27147e-08	7.72584e-09
TBKBP1; TLR4; PIK3CD; IKBKB; HMGB3; PJA2; RIPK2; AKAP8; PQBP1; TRIM13; PRDM1; DDX58; ANXA1; IFI6; TRIM27; TRIM21; EIF2AK2; SFPQ; GATA3; PTX3; HMGB2; MATR3; ADAR; DHX9; TRIM32; TRIM28; SKP2; IFIT5; TRIM14; TTLL12; TRIM25; PRKD1; NONO; TLR1; IFI16; PARP14; AKIRIN2; DAB2IP; SARM1; SERINC5; TICAM1; SIRT2; PARP9; MCOLN2; DTX3L; DDX1; RNF166; DHX58; TIFA; TRIM11; RBM14; ALPK1; ECSIT; POLR3C; IFIH1; TRI…	GO:0045087~innate immune response	65	505	12.8713	1.78244e-11	1.65356e-09	1.0634e-07	1.07481e-07	1.06305e-07	1.0634e-07	1.5348e-08
MDM4; OGT; CCP110; USP19; DDX58; MYC; CDK1; AR; CCNA2; TNFAIP3; GATA3; APC; PSMA1; PSMB9; CDC25A; USP11; PTEN; TRAF2; SKP2; BIRC3; BIRC2; TAB1; SMAD1; USP39; MYSM1; USP54; ASXL1; INO80E; DDB2; OTUB1; OTUD5; UIMC1; IFIH1; ACTR8; ACTR5; USP42; CLSPN; USP36; USP21; USP18; RUVBL1; USP20; UCHL5; USP40;	GO:0016579~protein deubiquitination	44	263	16.73	2.31514e-11	2.11519e-09	1.38098e-07	1.39603e-07	1.38052e-07	1.38098e-07	1.96328e-08
KIF4A; DNAL4; KIF11; CENPE; DYNC1I2; KIF22; KIFAP3; KIF2C; KLC2; DYNLRB1; KIF13B; DYNC1LI1; KIF20A; KIF14; KIF20B; DYNC1I1; DNAH9; KIFC3; KIF18B; KIF6; KIFC1; DNAH5; DYNC2H1; DNAH7;	GO:0007018~microtubule-based movement	24	81	29.6296	5.31657e-11	4.73487e-09	3.1708e-07	3.20589e-07	3.16974e-07	3.1708e-07	4.39481e-08
EML1; WDR62; CCNB1; RCC1; TTK; KIF11; GPSM2; CENPE; STIL; POC1A; SPC25; PLK2; CEP126; SBDS; TACC3; AURKB; KIF4A; CENPH; NUF2;	GO:0007052~mitotic spindle organization	19	46	41.3043	5.33948e-11	4.73487e-09	3.18393e-07	3.21971e-07	3.1834e-07	3.18393e-07	4.39481e-08
ARHGAP33; SIPA1L1; ARHGAP6; SRGAP3; ARHGEF9; OPHN1; PLEKHG5; RHOBTB1; FAM13A; CHN1; ARHGAP25; VAV2; TRIP10; AMOT; ARHGAP29; ARHGEF16; RHOU; ARHGAP22; NET1; ARHGAP12; RHOT2; ARHGAP24; ARHGAP18; DEPDC1B; ARAP3; ARAP1; RHOJ; ECT2; ARHGEF4; ARHGAP23; STARD13;	GO:0051056~regulation of small GTPase mediated signal transduction	31	141	21.9858	6.19156e-11	5.41088e-09	3.69141e-07	3.73351e-07	3.69079e-07	3.69141e-07	5.02227e-08
KDM6B; ZEB2; RARA; NME1; XRCC1; NF2; CRKL; ID4; EPHA5; EIF2B5; KIF14; EZH2; KIRREL3; DCLK2; MFSD2A; EZH1; FGF13; BBS2; XRN2; MKKS; ALK;	GO:0021766~hippocampus development	21	64	32.8125	1.74378e-10	1.50214e-08	1.03947e-06	1.0515e-06	1.03877e-06	1.03947e-06	1.39426e-07
SFI1; PLK4; CCP110; HAUS5; CDK1; TUBB; CENPF; NEK2; DYNC1I2; KIF14; PCM1; CNTRL; SDCCAG8; CEP57; KCNH5; CDK5RAP2; AKAP9; CENPJ; NDE1; CEP72; TPX2; CEP131; CEP164;	GO:0010389~regulation of G2/M transition of mitotic cell cycle	23	80	28.75	2.16589e-10	1.83948e-08	1.29087e-06	1.30603e-06	1.29e-06	1.29087e-06	1.70737e-07
CHEK1; MDM4; TRIM24; PRKAB2; HUS1; NBN; MTA2; CHEK2; RPA2; RFC2; RFC3; BRPF1; SSRP1; ATM; TAF5; STK11; BANP; ING5; KAT5; AURKB; EHMT2; TP53RK; RAD9A; BRIP1; NOP53; TPX2; EXO1; NOC2L; L3MBTL1;	GO:1901796~regulation of signal transduction by p53 class mediator	29	131	22.1374	2.20488e-10	1.84658e-08	1.31389e-06	1.32954e-06	1.31322e-06	1.31389e-06	1.71396e-07
TRDMT1; NSUN2; TRMT11; METTL6; ALKBH8; METTL2A; TRMO; TRMT12; TRMT61B; THUMPD2; TRMT61A; TRMT44; FTSJ1; THUMPD3; MTO1; TYW3;	GO:0030488~tRNA methylation	16	33	48.4848	2.77359e-10	2.29106e-08	1.6525e-06	1.67247e-06	1.65167e-06	1.6525e-06	2.12652e-07
JUN; ASNS; QDPR; XBP1; PTN; MPST; CAD; CEBPA; CEBPG; HMGCS1; FPGS; DBP; HES1; HLX; ARID5B; MAN2A1; PTCD2; PROX1; CITED2; UPF2; RARB; RARA;	GO:0001889~liver development	22	75	29.3333	3.85119e-10	3.1382e-08	2.29415e-06	2.32227e-06	2.29223e-06	2.29415e-06	2.91281e-07
ENC1; DAPK3; ANG; RARA; NCL; EIF2AK2; TIA1; SHMT1; RPL13A; RACK1; BTG2; ILF3; CIRBP; CAPRIN1; CELF1; RBM4; DHX36; INPP5E; CNOT10; FXR2; CNOT3; SAMD4A;	GO:0017148~negative regulation of translation	22	78	28.2051	7.16623e-10	5.76165e-08	4.26821e-06	4.32124e-06	4.26176e-06	4.26821e-06	5.34785e-07
MITF; ABLIM3; NR3C1; AR; TCF3; HOXB9; RFX3; CEBPA; POLR2H; PPP5C; E2F1; ILF2; NFKBIB; LDB1; GPBP1; ASXL1; MMS19; HINFP; POLR3C; EPC1; MED20; CREBZF; THAP1; ASH2L; DRG1;	GO:0006351~transcription, DNA-templated	25	103	24.2718	7.4306e-10	5.89559e-08	4.42492e-06	4.48065e-06	4.41898e-06	4.42492e-06	5.47217e-07
ORC4; POLA1; MCM3; CDC34; PRIM2; RPA4; POLA2; MCM6; CDC6; LRWD1; ORC1; MCM7; MCM10; ORC5; ORC6;	GO:0006270~DNA replication initiation	15	31	48.3871	1.02235e-09	8.00623e-08	6.0871e-06	6.1648e-06	6.07585e-06	6.0871e-06	7.43122e-07
ARID1A; KDM6B; KDM6A; MYC; GATA3; SOX9; SMARCB1; MYSM1; INO80E; EZH1; RSF1; BAZ1A; PIH1D1; RERE; DAXX; BAZ2B; HDAC5; TAF6L; KDM4C; HMGB3; RUVBL1; HMGB2; KDM5B; NPM1; NPM3;	GO:0006338~chromatin remodeling	25	105	23.8095	1.044e-09	8.07095e-08	6.21495e-06	6.29534e-06	6.20451e-06	6.21495e-06	7.49129e-07
E2F8; BUB1; NBN; ZNF324; ECD; CDK1; ITGA2; CDC25A; MCM7; STAT3; MKI67; YAP1; DLX5; PPP1R8; IL18; SCRIB; BAK1; MCM10; RHBDF1; DAZAP1; AURKB; CITED2; DPH1; FAM83D; YY1AP1; DACH1; AXIN2; ZPR1; TACC3;	GO:0008283~cell population proliferation	29	142	20.4225	1.11827e-09	8.53564e-08	6.65593e-06	6.74316e-06	6.64475e-06	6.65593e-06	7.92261e-07
NBN; GTF2F2; MCM3; RFC2; RFC3; ERCC6; DHX9; ERCC6L; SUPV3L1; FANCM; HELQ; DDX1; GINS4; DSCC1; BRIP1; DHX36; CHD8; SMARCAL1; GINS2; RUVBL1; ANXA1;	GO:0032508~DNA duplex unwinding	21	75	28	1.9341e-09	1.45783e-07	1.15098e-05	1.16626e-05	1.14808e-05	1.15098e-05	1.35312e-06
LGALS9; BMPR1B; PIK3CD; IKBKB; PJA2; RIPK2; LIAS; ANXA1; IL6; CXCL8; CCL2; SCG2; NFKB1; TNFAIP3; CRHBP; TACR1; PTX3; STAT3; IL15; BCL6; DHX9; NFX1; HNRNPA0; IL18; PRKD1; SMAD1; IFI16; THEMIS2; DAB2IP; TICAM1; SCYL3; GBP5; MYD88; NFKBIZ; HDAC9; PLA2G4C; HDAC5; LY96; CXCL2; PTGER4; PTGFR; NFKB2; RELB; TLR4; IL1A; TLR1; CX3CL1; CD44; TNFSF4; CXCL3;	GO:0006954~inflammatory response	50	381	13.1234	2.16022e-09	1.60817e-07	1.28533e-05	1.30261e-05	1.28209e-05	1.28533e-05	1.49267e-06
SDCBP; NPHP1; PDPK1; NPHP4; ABLIM3; NF2; BCL6; ARFIP2; RND3; TRIP10; INF2; AMOT; KLHL17; CYTH2; NUAK2; RHOJ; DIAPH3; TAOK2; SHROOM4; PACSIN2; DAAM1; WASF2; SDAD1; LIMK2; OPHN1; CSRP1; SPECC1; EHBP1; RHOU; ARHGEF10L;	GO:0030036~actin cytoskeleton organization	30	157	19.1083	2.2842e-09	1.67972e-07	1.35887e-05	1.37737e-05	1.35567e-05	1.35887e-05	1.55909e-06
DVL2; TRIM37; DDX58; IL6; EDN1; TRIM27; TCF3; TRIM21; CEBPG; PTEN; NKX6-1; NDP; SMARCB1; TRAF2; TRIM32; TRIM14; TRIM25; ARID5B; DDR2; TRIM22; PRKD2; TRIM5; PPARGC1A; HDAC5; PPRC1;	GO:0051091~positive regulation of DNA-binding transcription factor activity	25	111	22.5225	2.7778e-09	2.00974e-07	1.65224e-05	1.67502e-05	1.64779e-05	1.65224e-05	1.8654e-06
AGRN; ABLIM1; PLD2; PAK4; DMD; CCL2; MDK; CTNNA2; SOX9; ANK2; DST; NEDD9; ZMYM4; RHOU; ARAP3; PHIP; ELMO2; FMNL2; DIAPH3; ABI2; TNIK; KLHL20; PCLO; PACSIN2; TNFAIP3; AJUBA; MAST4; PACSIN3;	GO:0007010~cytoskeleton organization	28	139	20.1439	2.79963e-09	2.00974e-07	1.66494e-05	1.68818e-05	1.66074e-05	1.66494e-05	1.8654e-06
DVL2; EDN1; PCNA; GYS1; GJA1; PTN; CAD; SRI; ID1; OXCT1; PTEN; FGF12; ID3; MEF2C; ATM; TFDP2; KCNAB1; CALCRL; BCOR; MTERF4; BVES; DNAH5; IFT74; CITED2; SMG9; SENP2; MKKS; TAB2; FLRT3; CC2D2A; HDAC9; SOX9; POPDC3;	GO:0007507~heart development	33	190	17.3684	3.07287e-09	2.17993e-07	1.82713e-05	1.85294e-05	1.82221e-05	1.82713e-05	2.02337e-06
GPR137B; GBA; ITGB4; XBP1; TFEB; ARFIP2; SQSTM1; STK11; IFI16; ATG4D; SIRT2; SMCR8; RAB24; RNF166; GRAMD1A; RAB39B; C9orf72; PHF23; TRIM5; ATG5; VPS11; TBC1D17; UVRAG; CHMP2B; PLEKHM1; AMBRA1;	GO:0006914~autophagy	26	123	21.1382	4.26829e-09	2.99276e-07	2.5375e-05	2.57378e-05	2.52939e-05	2.5375e-05	2.77782e-06
ABCD4; KLF4; SPRY2; EED; XBP1; NCL; PIGA; SRSF3; HNRNPU; TLE4; TRIM25; ARID5B; SRSF7; RIF1; NUP35; SIRT1; BCLAF1; MRPL15; KDM5B; SBNO2; MTF2; KDM3A; SHMT1;	GO:1990830~cellular response to leukemia inhibitory factor	23	97	23.7113	5.11779e-09	3.53579e-07	3.04201e-05	3.08603e-05	3.03178e-05	3.04201e-05	3.28185e-06
PHGDH; PQBP1; OPHN1; GBA; IL6; MAP2; WDR5; BTG2; ERCC6; PTPRK; ZFYVE27; BLOC1S3; BLOC1S2; NLGN1; EFHD1; EHD1; TBC1D23; FLRT3; NCDN; CNTNAP2; USP21; TBC1D24; GPM6A; PPP1R9A; GPM6B;	GO:0031175~neuron projection development	25	115	21.7391	5.16003e-09	3.53579e-07	3.06661e-05	3.1115e-05	3.0568e-05	3.06661e-05	3.28185e-06
SNX2; TOM1; EPN2; NME1; APLP1; ANK2; DNM1; LGALS3BP; RIN1; TRIP10; EHBP1; RIN2; HOOK2; HHIPL1; PGBD1; C9orf72; CYTH2; TMPRSS5; EHD1; RABEP2; EPS15L1; ATP6V1H; PACSIN3; SYNRG; DNM3; USP20; STON1; WASF2; RHOJ; WIPF2; RHOU;	GO:0006897~endocytosis	31	174	17.8161	5.37848e-09	3.64407e-07	3.19589e-05	3.24322e-05	3.18621e-05	3.19589e-05	3.38235e-06
MITF; SLIT2; PTN; NF2; PTEN; CX3CL1; JAG1; PTPRJ; DPYSL3; PTPRK; MIIP; MCTP1; MAGI2; SULF1; FLCN; CITED2; FUZ; DACH1; TMEFF2; PLXNB3; LIMCH1; ROBO1; DUSP10; RAP2B; SRGAP3;	GO:0030336~negative regulation of cell migration	25	116	21.5517	6.00063e-09	4.02042e-07	3.56498e-05	3.61838e-05	3.55418e-05	3.56498e-05	3.73168e-06
KMO; CAT; JUN; MMP7; CNP; DLD; EEF2; ENO3; CNR1; EDNRB; APEX1; HTR2A; GJB2; STAT3; IL15; NAMPT; CTSC; PTEN; CX3CL1; NFKB2; PDE4D; EIF2B5; BAK1; KYNU; AURKB; SIRT3; PPARGC1A; FBXO4; PPP1R9A; DNMT3A;	GO:0007568~aging	30	166	18.0723	7.06715e-09	4.66673e-07	4.19789e-05	4.26149e-05	4.18446e-05	4.19789e-05	4.33156e-06
DDX39A; CASC3; CDC40; SLU7; U2AF2; SRSF3; SRSF2; SRSF11; SRSF4; THOC5; SRSF7; ALYREF; THOC3; UPF3B; NXF1; CHTOP; RAE1; NUP214;	GO:0006405~RNA export from nucleus	18	58	31.0345	7.12005e-09	4.66673e-07	4.22859e-05	4.29339e-05	4.21578e-05	4.22859e-05	4.33156e-06
PEX7; NRP1; DCLK1; FYN; GATA3; CRKL; MAP1B; GPM6A; NKX6-1; MEF2C; SEMA3A; PCM1; MARK2; TRIM46; ASPM; KIRREL3; NRCAM; FGF13; ACAP3; TUBB2B; NDE1; CELSR3; SDCCAG8; TUBB2A;	GO:0001764~neuron migration	24	109	22.0183	8.36765e-09	5.42548e-07	4.96871e-05	5.04569e-05	4.95281e-05	4.96871e-05	5.03582e-06
PQBP1; HNRNPH1; FUS; CLK1; HNRNPF; TRA2B; FASTK; ZNF326; CELF1; RBM38; CLK4; MBNL1; HNRNPL; PTBP2; PTBP1;	GO:0043484~regulation of RNA splicing	15	38	39.4737	9.22172e-09	5.91563e-07	5.47493e-05	5.56069e-05	5.45649e-05	5.47493e-05	5.49077e-06
KDM6B; KLF4; AIFM1; IL6; CDK1; PCNA; ETS1; TNFAIP3; APEX1; PPP5C; SIRPA; MAPK7; EZH2; NET1; SIRT1; ECT2; ANKZF1; CBX8; ANXA1;	GO:0070301~cellular response to hydrogen peroxide	19	67	28.3582	9.43859e-09	5.99102e-07	5.60275e-05	5.69147e-05	5.58387e-05	5.60275e-05	5.56075e-06
MDM4; CFLAR; SUV39H1; KCNK2; MYC; LMNA; EDN1; CCNB1; CCNA2; PTN; PTEN; E2F1; ANKRD1; PTGIS; CARD16; HP1BP3; SIRT2; SIRT1; BRIP1; FMN2; NOP53; PPARGC1A; TBL2; DNMT3A;	GO:0071456~cellular response to hypoxia	24	111	21.6216	1.13497e-08	7.12901e-07	6.73602e-05	6.84385e-05	6.71105e-05	6.73602e-05	6.617e-06
HAX1; TRIM24; BIRC5; DAPK3; DEDD; NME1; GJA1; APEX1; NF2; BCL6; STAT1; SOX9; TRAF2; SKP2; ATM; BIRC3; BIRC2; SARM1; DDX42; TNFAIP8L1; MADD; SIRT1; RTKN; IFT57; NOP53; OSGIN1; ALK; MAGED1; ABL2; DAXX; DNAJA3; USP42; USP36;	GO:0042981~regulation of apoptotic process	33	202	16.3366	1.16027e-08	7.21278e-07	6.88501e-05	6.9964e-05	6.85949e-05	6.88501e-05	6.69476e-06
APBB1; PRKAB2; HBP1; GAS7; NBN; PPP1R15A; MYC; CXCL8; IRF1; GADD45A; APC; CDK7; CDKN2D; CDK6; ATM; STK11; TBRG1; RRAGB; ZBTB49; TBRG4; MTBP; KIF20B; GAS2L1; CGRRF1; RPRM; PRR11;	GO:0007050~cell cycle arrest	26	131	19.8473	1.32253e-08	8.13763e-07	7.84659e-05	7.97488e-05	7.81618e-05	7.84659e-05	7.55319e-06
CRYAB; RPA2; NUP214; RANBP2; RAE1; NUP160; ATM; CAMK2G; CAMK2D; NUP54; CCAR2; NUP93; NUP35; HSPH1; SIRT1; DNAJC2; NUP88; DNAJC7; NUP85; CHORDC1;	GO:1900034~regulation of cellular response to heat	20	77	25.974	1.36831e-08	8.33424e-07	8.11681e-05	8.2509e-05	8.0867e-05	8.11681e-05	7.73568e-06
CHEK1; HUS1; NBN; TIPRL; CHEK2; E2F1; ERCC6; RPA4; RAD9A; HINFP; BRIP1; CLSPN; INTS7; ATM;	GO:0000077~DNA damage checkpoint	14	33	42.4242	1.3847e-08	8.34973e-07	8.21264e-05	8.34973e-05	8.18356e-05	8.21264e-05	7.75005e-06
CFAP69; DEDD; REC8; ROS1; AR; RARA; TRIM27; CCNB1; GJA1; MAK; CNR1; BRD2; ACVR2A; MLH1; BCL6; CRKL; SOX9; LIMK2; E2F1; HSF2; KHDRBS1; BIRC3; TRIP13; STK11; TSNAXIP1; ARID4B; ATAT1; TXNRD3; SIAH1; ASPM; POC1A; TDRD7; CREB3L4; SIRT1; KIFC1; MOV10L1; WDR33; XRN2; DHX36; GGNBP2; USP42; SPAG4; SPATA6; CEP131; RUVBL1; RNF114; PCYT1B; DNMT3A; DAZAP1; NR0B1;	GO:0007283~spermatogenesis	50	407	12.285	1.49843e-08	8.94607e-07	8.88569e-05	9.03553e-05	8.85422e-05	8.88569e-05	8.30356e-06
NBN; RNF8; NSD2; POLA1; XRCC1; MLH1; ATM; RIF1; SMC5; RNF168; PIAS4; KAT5; NSMCE2; UIMC1; POLM; SMARCAL1; PRPF19;	GO:0006303~double-strand break repair via nonhomologous end joining	17	55	30.9091	1.94762e-08	1.15139e-06	0.000115474	0.000117442	0.000114929	0.000115474	1.0687e-05
SIPA1L1; GPR137B; ADAP1; EPHA3; BCL6; VAV2; EPHB3; EPHA5; EPHA4; TBC1D10B; DAB2IP; IQGAP3; BVES; RAPGEF6; AJUBA; RAB3GAP2; CHN1; PLXNB3; ARHGAP12;	GO:0043087~regulation of GTPase activity	19	71	26.7606	2.08355e-08	1.21979e-06	0.000123513	0.000125638	0.000122908	0.000123513	1.13218e-05
LPXN; CCL2; VCAN; CD44; ITGB4; CD36; ITGA2; VCAM1; S1PR1; LAMA2; APC; ITGB8; COL8A1; EPHA3; THBS2; ABL2; APLP1; PRKX; EFNB2; EPHA4; CDH6; CDH8; RND3; SIRPA; CX3CL1; DST; COL16A1; LGALS3BP; FAP; LSAMP; ALCAM; ITGA9; HES1; NEDD9; PGM5; PTPRK; DDR2; THEMIS2; RGMB; SYMPK; COL12A1; PRKD2; CTNNAL1; CNTNAP2; CTNND2; SSX2IP; RIPOR2; ADGRG1; ROBO1; PCDH9; PCDH20; PCDHB9; GPNMB;	GO:0007155~cell adhesion	53	454	11.674	2.62086e-08	1.5196e-06	0.000155339	0.000158038	0.000154474	0.000155339	1.41046e-05
PER2; PER1; CDK1; TOP2A; NR1D1; SFPQ; MAPK10; ID2; KLF10; NR1D2; NONO; EZH2; CRY2; CCAR2; PROX1; PPARGC1A; NOCT; MAGED1;	GO:0042752~regulation of circadian rhythm	18	65	27.6923	3.12803e-08	1.77272e-06	0.000185367	0.00018862	0.000184241	0.000185336	1.6454e-05
ZW10; BUB3; NBN; NEK2; NUMA1; SIRT2; PLD6; STAG2; RAD54L; YTHDC2; EXO1; SMC3; OSGIN2; RBM7; TUBGCP3; RAD21; TUBGCP6; REC8;	GO:0051321~meiotic cell cycle	18	65	27.6923	3.12803e-08	1.77272e-06	0.000185367	0.00018862	0.000184241	0.000185336	1.6454e-05
SNX2; TOM1; TOM1L1; SLU7; NPM1; WLS; EXPH5; SYTL5; APPBP2; RPGR; COG3; VPS11; RAB3GAP2; EHD1; C17orf75; STX18; GGA2; GGA1; TLK1; SYNRG; SNX11; SNX8; SNX5; SEC31B; RAB39B; RAB20; ARL4A; AP3D1; STX1A; IFT22; PICK1; NAPA; RAB9A; DNAJC27; ARFRP1; TBC1D17; TBC1D10B; RAB24; LINC00869; NAPB; TSNARE1; ARFIP2;	GO:0006886~intracellular protein transport	42	317	13.2492	3.14562e-08	1.77272e-06	0.000186347	0.000189681	0.000185277	0.000186347	1.6454e-05
IKBKB; DCLK1; CHEK2; CDK1; CLK1; PRKX; MAPK7; ATM; CAMK2D; PRKD1; MARK2; DCLK2; PRKD2; CLSPN; PLK2; CSNK1G3; TLK1; PRKY; MASTL; IKBKE; MAST4; STK32B; VRK1; TTK; PDPK1; STK32A; DYRK3; PKN3;	GO:0018105~peptidyl-serine phosphorylation	28	158	17.7215	3.18958e-08	1.78085e-06	0.000188919	0.000192332	0.000187866	0.000188919	1.65295e-05
FANCG; FANCA; XRCC3; RAD51D; RNF8; RPA2; FAAP100; RFWD3; FANCM; RNF168; EME1; FAAP24; NUCKS1; FANCE; UBE2T; FANCL;	GO:0036297~interstrand cross-link repair	16	50	32	3.38621e-08	1.87329e-06	0.000200532	0.000204189	0.000199414	0.000200532	1.73875e-05
NPM1; CENPA; CENPC; CENPP; CENPU; CENPL; HJURP; CENPI; CENPT; RSF1; CENPH; CENPM; RUVBL1;	GO:0034080~CENP-A containing nucleosome assembly	13	30	43.3333	3.73235e-08	2.04601e-06	0.000220993	0.000225061	0.000219724	0.000220993	1.89906e-05
TCAF2; WASHC1; PIK3CD; SDCBP; DAPK3; SPRY2; EGF; EDN1; XBP1; S1PR1; MDK; ITGA6; APC; PIK3R1; KDR; STAT3; RACK1; DAB2; TRIM32; ATM; NEDD9; GPNMB; TRIP6; CARMIL2; RIPOR1; RUFY3; CCAR1; ARHGEF39; HAS2; DDRGK1; CD274; PDGFC; SEMA3A; SEMA3C;	GO:0030335~positive regulation of cell migration	34	226	15.0442	4.25123e-08	2.27308e-06	0.000251673	0.000256349	0.000250142	0.000251673	2.10983e-05
N4BP1; MYC; NPM1; PCNA; ATF4; PTN; PIK3R1; POLD1; CDC25A; PTPRK; BAK1; SDE2; AURKB; DHX36; POLK; NOC2L;	GO:0034644~cellular response to UV	16	51	31.3725	4.25968e-08	2.27308e-06	0.00025213	0.000256858	0.000250639	0.000252088	2.10983e-05
APEX1; YAP1; SRSF2; ZNF85; TOB2; SF1; RIOX2; CCAR1; TRIM22; ZNF653; TONSL; NIF3L1; CENPJ; RCOR3; RERE; CASP8AP2;	GO:1903507~negative regulation of nucleic acid-templated transcription	16	51	31.3725	4.25968e-08	2.27308e-06	0.00025213	0.000256858	0.000250639	0.000252088	2.10983e-05
ETV2; HBP1; MCC; APC; FBXW4; DAB2; NDP; TLE1; TLE4; AMER1; WLS; TMEM198; NOTUM; MARK2; ZBTB33; CCAR2; PIAS4; PAF1; KREMEN2; SENP2; CHD8; RNF146; DACT1; WNT16; VAX2; TNIK; CTNND2; AXIN2; LRRFIP2; VRK1; CSNK1G3;	GO:0016055~Wnt signaling pathway	31	194	15.9794	4.95017e-08	2.61838e-06	0.000292902	0.000298495	0.000291021	0.000292902	2.43033e-05
APBB1; RNF8; PCNA; CEBPG; ERCC6; DHX9; TRIM28; RNF168; SIRT1; UIMC1; WRAP53; CBX8; EYA4;	GO:0045739~positive regulation of DNA repair	13	31	41.9355	5.07516e-08	2.66115e-06	0.000300247	0.000306032	0.000298369	0.000300247	2.47003e-05
FANCA; MAFG; TBX19; MITF; PRDM1; GRPR; SOX9; PLCD1; JAG1; BIRC2; E2F4; HP1BP3; PLCD3; SIRT1; CDCA7; TXNIP; FANCL; OSGIN1; SLC7A11; JUN; ANXA1; TFAP2B; STAT3; ALK; BCL6; STAT1; FYN; TFAP2C;	GO:0042127~regulation of cell population proliferation	28	163	17.1779	5.69784e-08	2.96189e-06	0.000337027	0.00034358	0.000334748	0.000337027	2.74917e-05
MEN1; WWP2; PEX14; PIM1; SP100; TNFSF4; ID1; NR0B1; CEBPG; ID2; ID3; EZH2; SFRP4; ZNF431; PROX1; SIRT1; RNF2; RLIM;	GO:0043433~negative regulation of DNA-binding transcription factor activity	18	69	26.087	6.76442e-08	3.48628e-06	0.000400048	0.000407895	0.000397072	0.000400048	3.23589e-05
UTY; PHGDH; APBA3; MYC; PTPRC; TFEB; SIRPA; CDK6; MEGF8; STK40; PROX1; HINFP; FOXP1; MAP3K4; MOK; ZNF827; PRDM16; ZNF335; TOB2; MAK; ZNF513; ZNF462; MAPK10; ZNF451; ZNF784; TCF19; REST; MAPK7;	GO:0010468~regulation of gene expression	28	166	16.8675	7.98402e-08	4.07997e-06	0.000472095	0.000481436	0.000468343	0.000472095	3.78695e-05
CCNT2; GTF2F2; CDK7; POLR2H; ELL; GTF2B; SNAPC2; TAF5; SNAPC1; SNAPC4; INTS11; RPRD2; ZC3H8; SNAPC3; INTS12; INTS4; SRRT; INTS7;	GO:0042795~snRNA transcription by RNA polymerase II	18	70	25.7143	8.14101e-08	4.12524e-06	0.000481297	0.000490903	0.000477471	0.000481297	3.82896e-05
FRS3; FGF2; FGF5; GTF2F2; FGFR3; PTBP1; TIA1; HNRNPH1; CRKL; HNRNPM; POLR2H; HNRNPF; FGF12; TIAL1; FAT4; CEP57; FGFRL1; SHCBP1; FLRT3;	GO:0008543~fibroblast growth factor receptor signaling pathway	19	79	24.0506	8.85824e-08	4.41448e-06	0.000523611	0.000534152	0.000519359	0.000523522	4.09743e-05
TLR4; CHEK1; ATP1A1; MMP7; IRF1; GOT1; ITGA2; GJA1; NFKB1; GADD45A; PTGER4; SOX9; KCNJ2; MAP3K1; ANKRD1; BAK1; MYD88; CASP8AP2; RIPOR2;	GO:0071260~cellular response to mechanical stimulus	19	79	24.0506	8.85824e-08	4.41448e-06	0.000523611	0.000534152	0.000519359	0.000523522	4.09743e-05
ZW10; CCNB1; CENPE; KIF22; KIF14; CEP55; PIBF1; SPDL1; CDCA5; CHMP6; BOD1; KIF2C; KIFC1; CHMP2B;	GO:0007080~mitotic metaphase plate congression	14	40	35	9.72952e-08	4.80894e-06	0.000574917	0.00058669	0.000570247	0.000574917	4.46356e-05
TTK; KIF11; KIZ; ASPM; AURKB; NTMT1; AUNIP; TRIM36; CEP72; UVRAG;	GO:0007051~spindle organization	10	16	62.5	1.06223e-07	5.20754e-06	0.000627568	0.000640527	0.000622363	0.000627568	4.83353e-05
E2F8; MDM4; CNOT3; CHEK2; CDK1; PCNA; CCNB1; GADD45A; BTG2; E2F1; ATM; TFDP2; E2F4; TNKS1BP1; CNOT10; PLK2;	GO:0006977~DNA damage response, signal transduction by p53 class mediator resulting in cell cycle arrest	16	56	28.5714	1.25615e-07	6.10853e-06	0.000742007	0.000757457	0.0007356	0.000742007	5.66981e-05
XRCC3; NBN; RAD51D; REC8; RPA2; XRCC1; SFPQ; FEN1; ATM; RFWD3; PALB2; SMC5; HELQ; TONSL; NSMCE2; NUCKS1; AUNIP; HUS1; RPA4;	GO:0000724~double-strand break repair via homologous recombination	19	82	23.1707	1.46215e-07	7.05342e-06	0.000863547	0.000881678	0.000855798	0.000863547	6.54685e-05
POLA1; RFC3; GINS4; GINS3; GINS2; MCM4; MCM7; MCM3; POLD3;	GO:0006271~DNA strand elongation involved in DNA replication	9	12	75	1.53408e-07	7.34165e-06	0.000905872	0.000925048	0.000897742	0.000905872	6.81438e-05
ABLIM1; NRP1; GMNN; FGF2; CCL2; BRAF; ITGA2; PAX3; APLP1; EFNB2; NKX6-1; FLI1; TLE1; E2F4; PALB2; PDGFC; ASXL1; THRA; AGRN; LAMA2; MEGF8; TMEFF2;	GO:0009887~animal organ morphogenesis	22	111	19.8198	1.71463e-07	8.07753e-06	0.00101232	0.00103392	0.00100289	0.00101215	7.4974e-05
APBB1; ENC1; CFLAR; FYN; NME1; PTN; CNR1; MDK; ITGA6; EPHA3; ABL2; CX3CL1; DPYSL3; PRKD1; ANKRD1; DAB2IP; TRIM67; MARK2; MAGI2; KATNB1; DDX56; PLXNB3;	GO:0010976~positive regulation of neuron projection development	22	111	19.8198	1.71463e-07	8.07753e-06	0.00101232	0.00103392	0.00100289	0.00101215	7.4974e-05
SNPH; DAPK3; OPHN1; ATF4; POU3F2; S1PR1; PTPRD; ID1; NAPA; ID3; ERCC6; MEF2C; LDB1; NLGN4X; PIGT; NIF3L1; XRN2; FZD8; HDAC9; HDAC5; DNMT3A; WNT16; VAX2; GAS7;	GO:0030182~neuron differentiation	24	131	18.3206	1.74019e-07	8.13439e-06	0.00102706	0.00104934	0.00101784	0.00102706	7.55018e-05
EML1; PTPRC; TOP2A; EEF2; PTPRZ1; CEBPD; ADAR; REST; ESCO2; HERC6; ZNF784; BVES; STON2; ACP6; ANLN; SBDS; PRRC2C;	GO:0002244~hematopoietic progenitor cell differentiation	17	66	25.7576	1.81396e-07	8.41397e-06	0.00107042	0.00109382	0.0010608	0.00107042	7.80968e-05
MEN1; NRG2; FRS3; PAK3; MYC; EGF; TGFA; FYN; FGF2; FGF5; CCL2; SCG2; BRAF; FGFR3; PSMA1; ITPKB; PSMB9; BTC; IRS1; PPP5C; NRG1; MEF2C; MAPK7; MAP3K1; IL18; ANGPT1; SMAD1; DAB2IP; EPGN; RASGRP3; RASGEF1A; DLG3; FGF13; RASAL2; MAP3K4;	GO:0000165~MAPK cascade	35	254	13.7795	1.83966e-07	8.46804e-06	0.0010854	0.00110931	0.00107583	0.0010854	7.85987e-05
PIK3CD; IKBKB; PDPK1; RIPK2; PAK3; FYN; PTPRC; NFKB1; GATA3; PSMA1; PIK3R1; PSMB9; TXK; CRKL; EIF2B2; PDE4B; PDE4D; ITK; PTPRJ; EIF2B5; STK11; NFKBIZ; PRKD2; TAB2; THEMIS2; BTN2A2; BTN2A3P; BTN2A1;	GO:0050852~T cell receptor signaling pathway	28	174	16.092	1.89123e-07	8.63949e-06	0.00111564	0.00114041	0.0011058	0.00111564	8.019e-05
KLF11; BRD4; POLA1; PCNA; E2F1; ORC1; TFDP2; E2F4; CDC6; HINFP; FBXO5;	GO:0000083~regulation of transcription involved in G1/S transition of mitotic cell cycle	11	23	47.8261	1.92624e-07	8.73327e-06	0.0011361	0.00116152	0.00112627	0.0011361	8.10604e-05
PER2; PER1; JUN; IMPDH2; HNRNPL; NR1D1; HTR7; NAMPT; CPT1A; DBP; KLF10; NONO; CRY2; PROX1; RBM4B; PPARGC1A; NOCT; THRAP3;	GO:0007623~circadian rhythm	18	75	24	1.97141e-07	8.87133e-06	0.00116254	0.00118876	0.00115248	0.00116254	8.23419e-05
TLR4; IKBKB; RIPK2; TRAF2; BIRC3; BIRC2; TAB1; IRAK1BP1; TICAM1; TAB2; LY96; TANK; TIFA; NFKBIL1; NFKB2; NFKB1; RELB;	GO:0007249~I-kappaB kinase/NF-kappaB signaling	17	67	25.3731	2.17752e-07	9.72624e-06	0.00128386	0.00131304	0.00127254	0.00128386	9.0277e-05
KIF20A; KIF4A; APC; CENPA; ANK3; CUL7; CEP55; MITD1; CKAP2; ECT2; TRIM36; INCENP; ANLN; SPAST; RTKN;	GO:0000281~mitotic cytokinesis	15	51	29.4118	2.25722e-07	1.00081e-05	0.00133063	0.0013611	0.00131889	0.00133063	9.28932e-05
TRDMT1; NSUN2; CDKAL1; ANKRD16; ADAT2; CTU1; TRMT61A; QTRT1; QTRT2; THG1L; FTSJ1; TRUB1;	GO:0006400~tRNA modification	12	30	40	2.49821e-07	1.09958e-05	0.00147245	0.00150642	0.00145846	0.00147245	0.000102061
POLA1; PCNA; RPA2; POLD1; RFC2; FEN1; RFC3; PRIM2; POLA2; POLD3; UPF1;	GO:0032201~telomere maintenance via semi-conservative replication	11	24	45.8333	2.69265e-07	1.17657e-05	0.00158678	0.00162367	0.00157089	0.00158678	0.000109207
WWP2; RNF13; TRIM13; RNF8; TRIM37; TRIM21; TRAF2; NFX1; KLHL24; RNF19B; UBE3D; DTX3L; DDB2; UHRF1; UBE2T; RNF146; RNF115;	GO:0051865~protein autoubiquitination	17	69	24.6377	3.11021e-07	1.34925e-05	0.00183253	0.00187545	0.00181263	0.00183253	0.000125234
ZW10; SPRY2; SPRY1; GJA1; CENPA; GPSM2; NUMA1; SAPCD2; MCPH1; SPDL1; CDK5RAP2; NDE1;	GO:0000132~establishment of mitotic spindle orientation	12	31	38.7097	3.32078e-07	1.43031e-05	0.00195627	0.00200243	0.00193436	0.00195627	0.000132758
ADAMTS3; MAFG; KDM6A; ZFAND5; SYF2; APBA3; EDN1; AR; CCNB1; RXRA; GATA3; ELL; NSUN2; ANGPT1; STIL; TAB1; MAN2A1; C2CD3; AMOT; FLCN; HINFP; SMG9; ZNF335; CHD8; MBNL1; SMPD4; MAFF; B9D1; CHTOP; SLC30A1;	GO:0001701~in utero embryonic development	30	203	14.7783	3.61252e-07	1.54493e-05	0.00212778	0.00217835	0.00210357	0.00212778	0.000143397
HMGB3; XRCC3; RAD21; KIN; APEX1; NONO; SUPV3L1; INO80E; RAD54L; ACTR8; ACTR5; POLM; APEX2; EXO1; RUVBL1; UCHL5; HMGB2;	GO:0006310~DNA recombination	17	70	24.2857	3.70126e-07	1.56074e-05	0.00217967	0.00223186	0.00215488	0.0021793	0.000144865
EIF3D; IL6; NPM1; VIM; EEF2; HNRNPL; ITGA2; CIRBP; PRR16; RBMS3; PASK; YTHDF1; UPF3B; NAT10; ZCCHC4; SAMD4A; FXR2;	GO:0045727~positive regulation of translation	17	70	24.2857	3.70126e-07	1.56074e-05	0.00217967	0.00223186	0.00215488	0.0021793	0.000144865
DUSP11; GTF2F2; HNRNPL; PTBP1; HNRNPH1; RBMX; HNRNPM; POLR2H; HNRNPF; HNRNPU; HNRNPA0; WDR74; XRN2; LSM8;	GO:0016070~RNA metabolic process	14	46	30.4348	4.0174e-07	1.68229e-05	0.00236504	0.00242249	0.00233772	0.00236504	0.000156146
PFAS; MYC; ATP1A1; LPL; ABCB1; SRP19; ENO3; ITGA2; CTPS1; XRCC1; MDK; HMGB2; HTR2A; ABCC1; MCM7; MAP1B; CENPF; PPOX; CPT1A; PMS1; HMGCS1; BLOC1S3; TFAP2B; RAD54L; GAD1; SEMA3C; ATG5; ANXA1; JUN;	GO:0042493~response to drug	29	193	15.0259	4.1352e-07	1.71967e-05	0.00243398	0.00249352	0.00240586	0.00243398	0.000159617
EML1; MID1; ZPR1; GABARAP; CDK1; CNP; MAP2; CUL7; CDK5RAP2; SPATA7; TUBB2A; TACC3; CDC14A; DYNC1LI1; TUBB2B; SIK3; MAP1B; MARK2; TUBE1; PPP2R3C; TUBB; DCLK2;	GO:0000226~microtubule cytoskeleton organization	22	118	18.6441	4.29522e-07	1.77398e-05	0.00252774	0.00259002	0.00249853	0.00252774	0.000164658
ERAL1; MRPL58; MRPL2; MRPL21; MRPL10; MRPL50; MRPL30; MRPS31; MRRF; MRPL48; MRPL45; MRPL1; MRPS30; MRPS18A; MRPL15; MRPL36; MTRF1L; MRPS23; MRPS18B;	GO:0070126~mitochondrial translational termination	19	89	21.3483	4.35891e-07	1.78282e-05	0.00256478	0.00262842	0.00253514	0.00256478	0.000165478
HUS1; GADD45A; NAMPT; IFI16; NET1; TANK; SIRT1; RAD9A; TNKS1BP1; ECT2; INTS7; FBXO4;	GO:0071479~cellular response to ionizing radiation	12	32	37.5	4.37576e-07	1.78282e-05	0.00257426	0.00263858	0.00254494	0.00257426	0.000165478
SDCBP; DAPK3; HNRNPU; TTLL12; PIM3; TTC28; SIRT1; THAP1; AATF; FBXO5; MAP3K4; MAP3K1; PAK3; NEK4; TNIK; RPRM; TAOK2; PAK4; RBL1;	GO:0007346~regulation of mitotic cell cycle	19	90	21.1111	5.05374e-07	2.01247e-05	0.00297261	0.0030474	0.00293572	0.00297261	0.000186793
GTPBP10; NVL; CEBPZ; ZNF658; MRPL10; RIOX2; MYBBP1A; MTG2; DDX31; AATF; MRPL36;	GO:0042254~ribosome biogenesis	11	26	42.3077	5.07007e-07	2.01247e-05	0.00298171	0.00305725	0.0029452	0.00298171	0.000186793
SIPA1L1; CHN1; POU3F2; EFNA1; EPHB3; EPHA4; MARK2; KIF13B; PAK3; RUFY3;	GO:0050770~regulation of axonogenesis	10	20	50	5.0786e-07	2.01247e-05	0.00298622	0.00306239	0.00294965	0.00298571	0.000186793
PER2; PER1; SFPQ; SIRT2; SIRT1; SIRT7; HDAC9; HDAC5; HDAC8; SIRT6;	GO:0070932~histone H3 deacetylation	10	20	50	5.0786e-07	2.01247e-05	0.00298622	0.00306239	0.00294965	0.00298571	0.000186793
CCNT2; DIRAS3; GADD45A; CDC25A; CDK7; CDKN2D; PKMYT1; CDC6; SERTAD1; HERC5; CCNL1; CCNF; CCNA2; CCNG2; CCNB1;	GO:0000079~regulation of cyclin-dependent protein serine/threonine kinase activity	15	55	27.2727	5.10626e-07	2.01247e-05	0.00300146	0.00307907	0.00296571	0.00300146	0.000186793
PIK3C2B; PPM1D; GBA; TFEB; AKR1C3; KLF10; RIPOR1; MFSD2A; FLCN; FNIP1; SIRT1; EHMT2; GAS2L1; AMBRA1; ZFYVE1; DNAJC15; RRAGB;	GO:0009267~cellular response to starvation	17	72	23.6111	5.19902e-07	2.03572e-05	0.00305546	0.00313501	0.00301907	0.00305546	0.000188951
KMO; EDN1; CXCL8; CCL2; NFKB1; NR1D1; GBP2; RBMX; SOX9; SIRPA; ANKRD1; PTGIS; DAB2IP; HAS2; TANK; UPF1; OTUB1; CX3CL1;	GO:0071347~cellular response to interleukin-1	18	81	22.2222	5.24162e-07	2.03916e-05	0.00307998	0.0031607	0.00304329	0.00307998	0.000189271
NUDT21; PCF11; CPSF4; CSTF1; CPSF1; FIP1L1; ZNF473; SYMPK; CLP1; WDR33; CSTF2T; TTF2; SCAF8;	GO:0006369~termination of RNA polymerase II transcription	13	40	32.5	5.59442e-07	2.14868e-05	0.00328672	0.00337343	0.00324588	0.00328616	0.000199437
PCM1; DYNC2H1; DYNC2LI1; KIFAP3; CLUAP1; IFT74; IFT22; DYNLRB1; IFT57; IFT172; CEP131; SSX2IP; IFT52;	GO:0035735~intraciliary transport involved in cilium assembly	13	40	32.5	5.59442e-07	2.14868e-05	0.00328672	0.00337343	0.00324588	0.00328616	0.000199437
NPHP1; NPHP4; PAK4; ANXA1; CD44; ITGA6; CTNNA2; SOX9; CX3CL1; CDC42EP1; COL14A1; SCRIB; NRCAM; ELMO2; TENM2; CDH9; BAIAP2; FNDC3A; DLG3; CDH6; CTNND2; CELSR3; FAT4; COL16A1; CDH8;	GO:0098609~cell-cell adhesion	25	152	16.4474	5.84702e-07	2.23149e-05	0.00343396	0.00352576	0.00339127	0.00343396	0.000207123
WBP4; RBM22; RBM4; SRSF7; SART1; SRSF3; RBM4B; SRSF10; SRSF8; SRSF2; SRSF4;	GO:0045292~mRNA cis splicing, via spliceosome	11	27	40.7407	6.84014e-07	2.59409e-05	0.00401653	0.00412461	0.00396113	0.00401653	0.000240778
CETN3; HAUS5; CDK1; NPM1; GADD45A; PCM1; CEP68; SDCCAG8; CEP120; CDK5RAP2; UVRAG; TUBE1; SSX2IP;	GO:0007098~centrosome cycle	13	41	31.7073	7.05976e-07	2.66065e-05	0.00414479	0.00425704	0.00408689	0.00414479	0.000246956
RPA2; LIG1; APEX1; FEN1; ERCC6; SIRT6; NEIL3; PARP2; XRCC1; XPA; APEX2; POLM;	GO:0006284~base-excision repair	12	34	35.2941	7.41426e-07	2.77689e-05	0.00435217	0.0044708	0.00429063	0.00435217	0.000257746
SUV39H1; CDK1; TOP2A; DDX5; SFPQ; MAPK10; RACK1; NFKB2; DHX9; TEF; EZH2; HLF; CCAR2; NLGN1; DTL; KDM5B;	GO:0048511~rhythmic process	16	66	24.2424	8.26073e-07	3.05596e-05	0.00484822	0.00498122	0.00477635	0.0048474	0.000283648
DHRS3; WDPCP; COL11A2; EPHB3; PRRX1; DLX5; DLX6; MEF2C; NPRL3; ARID5B; BCOR; FRAS1; CSRNP1; PRDM16; IFT172; INTU;	GO:0060021~roof of mouth development	16	66	24.2424	8.26073e-07	3.05596e-05	0.00484822	0.00498122	0.00477635	0.0048474	0.000283648
ZW10; BUB3; CDK1; MTBP; SPDL1; AURKB; CHAMP1; TTK;	GO:0034501~protein localization to kinetochore	8	11	72.7273	9.07318e-07	3.33605e-05	0.00532324	0.00547113	0.00524249	0.00532324	0.000309646
UBE2L6; ISG15; PCNA; RPA2; POLD1; RFC2; RFC3; TRIM25; POLD3; PARP10; DTL; POLK;	GO:0019985~translesion synthesis	12	35	34.2857	9.54167e-07	3.46604e-05	0.00559715	0.00575363	0.00551127	0.00559619	0.000321711
ANGEL2; DCP2; DIS3L2; PNPT1; TOE1; XRN2; ISG20L2; EXOSC4; EXOSC5; NOCT; ANGEL1; EXOSC1;	GO:0090503~RNA phosphodiester bond hydrolysis, exonucleolytic	12	35	34.2857	9.54167e-07	3.46604e-05	0.00559715	0.00575363	0.00551127	0.00559619	0.000321711
IFIT3; IFNB1; ISG15; IFI6; IFIT2; IRF1; SP100; TYK2; GBP2; STAT1; ADAR; IFI35; IRF9; XAF1; MYD88; IP6K2;	GO:0060337~type I interferon signaling pathway	16	67	23.8806	9.80026e-07	3.53866e-05	0.00574687	0.00590956	0.00565965	0.00574687	0.000328451
ORC5; GMNN; CCNA2; ID3; ESCO2; EHMT2; DSCC1; NUCKS1; FBXO5; SMC3;	GO:0006275~regulation of DNA replication	10	22	45.4545	1.00265e-06	3.59881e-05	0.00587856	0.006046	0.00578832	0.00587856	0.000334035
DVL2; DMD; GJA1; ID4; ANK2; AMOT; RRAGB; AP1AR; SCYL3; AHI1; AJUBA; PRPF19; AXIN2; GAS8; TMEM250;	GO:0034613~cellular protein localization	15	59	25.4237	1.08644e-06	3.87646e-05	0.0063687	0.00655122	0.00626766	0.0063687	0.000359805
RIPK2; DYRK3; EGF; FYN; EIF2AK2; FGFR3; EPHA3; TYK2; TTK; KDR; ABL2; CLK1; EPHB3; EPHA5; EPHA4; EFEMP1; DDR2; DSTYK; ABI1; CLK4; ABI2; ALK;	GO:0018108~peptidyl-tyrosine phosphorylation	22	127	17.3228	1.27334e-06	4.51661e-05	0.00746304	0.00767823	0.00733698	0.00746304	0.000419223
BUD23; BMT2; MTERF4; NSUN4; TRMT61B; ZCCHC4; FTSJ3; TFB1M; FBLL1;	GO:0031167~rRNA methylation	9	17	52.9412	1.32435e-06	4.64292e-05	0.00776068	0.00798582	0.00762957	0.00775935	0.000430946
SRSF10; TIA1; SRSF3; RBM39; METTL16; YTHDC1; KHDRBS3; RBM42; KHDRBS1;	GO:0048024~regulation of mRNA splicing, via spliceosome	9	17	52.9412	1.32435e-06	4.64292e-05	0.00776068	0.00798582	0.00762957	0.00775935	0.000430946
KDM6B; PER2; ZBTB7B; OGT; PRKAB2; CNOT3; THRA; CD36; GJA1; APC; ESRRG; GRB10; IL18; DECR1; SIRT6; PRDM16; PDGFC; PPARGC1A; KDM3A;	GO:0120162~positive regulation of cold-induced thermogenesis	19	97	19.5876	1.35183e-06	4.67243e-05	0.00791901	0.00815153	0.00778653	0.00791901	0.000433686
ARID1A; DVL2; KDM6A; LIAS; ZEB2; DEAF1; RARA; BRD2; LMO4; SCRIB; STIL; KIF20B; FUZ; IFT57; MKS1; CC2D2A; IFT172;	GO:0001843~neural tube closure	17	78	21.7949	1.35601e-06	4.67243e-05	0.00794217	0.00817676	0.00781063	0.00794081	0.000433686
APBB1; KLF7; PAK3; CNP; MAP2; PTPRZ1; CTNNA2; ANK3; STK11; TRIM46; NRCAM; SPAST; VAX2; TAOK2; BAIAP2; SLITRK6; MAP1B;	GO:0007409~axonogenesis	17	78	21.7949	1.35601e-06	4.67243e-05	0.00794217	0.00817676	0.00781063	0.00794081	0.000433686
WDR62; MDK; ATIC; CRKL; KIF14; FAT4; ASPM; CEP120; MCPH1; BBS2; MKKS; PLCB1; NDE1; CNTNAP2; BTBD3; TACC3;	GO:0021987~cerebral cortex development	16	69	23.1884	1.36779e-06	4.6732e-05	0.00800843	0.0082478	0.00787713	0.00800843	0.000433757
NBN; RAD51D; PCNA; RPA2; SP100; APEX1; POLD1; POLD3; TERF2; RIF1; ZNF365; HUS1; ATM;	GO:0000723~telomere maintenance	13	44	29.5455	1.37199e-06	4.6732e-05	0.00803163	0.0082731	0.00790129	0.00803163	0.000433757
DAPK3; RCC1; MKI67; NEK2; CUL7; FBXW5; KIF20B; PKMYT1; L3MBTL1; FBXO5;	GO:0007088~regulation of mitotic nuclear division	10	23	43.4783	1.37949e-06	4.6732e-05	0.00807413	0.0083183	0.00794446	0.00807413	0.000433757
DVL2; PLA2G6; CHEK2; EFNA1; EDNRB; ACVR2A; KDR; CRKL; SOX9; RACK1; DAB2; SQSTM1; GPNMB; ANGPT1; FLCN; FNIP1; SIRT1; WDFY2; PELI2; SENP2; DAXX; TNIK; LIMCH1; AXIN2; FXR2;	GO:0001934~positive regulation of protein phosphorylation	25	161	15.528	1.48745e-06	5.01079e-05	0.00870455	0.00896932	0.00856176	0.00870455	0.000465092
PPIH; HSPA4L; CRYAB; ATF6; CCT5; RANBP2; RGS7; GNAI1; PDCL; LTBP4; GRPEL2; CCT6B; DNAJC19; DNAJA3; DNAJC7; ALG12; DNAJC4; MKKS; PDRG1; HSPBP1; PFDN2; NUDCD3; QSOX2; CDC37L1;	GO:0006457~protein folding	24	150	16	1.50013e-06	5.02543e-05	0.00877725	0.00904577	0.00863474	0.00877725	0.00046645
PER2; OGT; PRMT3; N4BP1; ISG15; FYN; TNFAIP3; U2AF2; SQSTM1; HDAC8; ATG5; SENP2; SIRT7; IVNS1ABP;	GO:0031397~negative regulation of protein ubiquitination	14	53	26.4151	1.67807e-06	5.58314e-05	0.00981671	0.0101188	0.00964555	0.00981671	0.000518216
EGR2; EEF2; ATF3; BTG2; MEF2C; ANKRD1; HLF; HIVEP3; LEMD2; ZNF689; MYLK2; MAFF; GTF3C5;	GO:0035914~skeletal muscle cell differentiation	13	45	28.8889	1.69439e-06	5.58314e-05	0.00991046	0.0102171	0.00973763	0.00990877	0.000518216
PAK3; PAK4; CCL2; CCNB1; ITGA6; STAT3; STAT1; CEBPA; RAE1; TMF1; IL18; ANKRD1; SMAD1;	GO:0071407~cellular response to organic cyclic compound	13	45	28.8889	1.69439e-06	5.58314e-05	0.00991046	0.0102171	0.00973763	0.00990877	0.000518216
UNC5C; DDX58; LMNA; LAMA2; PRKX; LMO4; KIF14; AMOT; MYSM1; LDB1; DOCK10; AJUBA; GSX2; OSGIN1; PLXNB3; RHOBTB1; TMSB4X; RND3;	GO:0030334~regulation of cell migration	18	89	20.2247	1.70823e-06	5.59816e-05	0.00998801	0.0103006	0.00981719	0.00998801	0.00051961
ETV2; MYC; GOT1; MDK; SOX9; CEBPA; CDH6; JAG1; CDK6; HES1; FAT4; MAML2; MAML1; IFT74; WDR12; IFT172; HEY1; DTX2; SORBS2; DTX3L;	GO:0007219~Notch signaling pathway	20	109	18.3486	1.75397e-06	5.71698e-05	0.0102537	0.0105764	0.0100748	0.0102537	0.000530639
APC; CENPF; ATM; TRIP13; SPDL1; AURKB; TTK; ZW10; BUB1; BUB3;	GO:0007094~mitotic spindle assembly checkpoint	10	24	41.6667	1.87401e-06	6.07542e-05	0.0109536	0.0113003	0.0107549	0.0109536	0.000563909
PLK4; CCP110; WDR62; KIAA0753; SASS6; CNTROB; CDK5RAP2; CENPJ; CEP72;	GO:0007099~centriole replication	9	18	50	1.90564e-06	6.14493e-05	0.0111366	0.011491	0.0109346	0.0111366	0.00057036
NRP1; SASH1; EDN1; ETS1; GATA3; KDR; PRKD1; ANGPT1; RIN2; PROX1; ATOH8; PRKD2; FOXP1; BCAS3;	GO:0010595~positive regulation of endothelial cell migration	14	54	25.9259	2.02438e-06	6.49311e-05	0.0118285	0.012207	0.0116058	0.0118285	0.000602677
IL6; GATA3; ID4; JAG1; E2F1; BBS12; SIRT2; ASXL1; TRIB2; SIRT1; TRIB3; WWTR1; ANKRD26;	GO:0045599~negative regulation of fat cell differentiation	13	46	28.2609	2.08237e-06	6.60877e-05	0.0121652	0.0125567	0.011934	0.0121631	0.000613413
PRPSAP2; NSD2; GJA1; PTGER4; SMAD1; AMER1; MIGA2; SULF1; MCPH1; BBX; TRIM45; PDGFC; IFT172;	GO:0060348~bone development	13	46	28.2609	2.08237e-06	6.60877e-05	0.0121652	0.0125567	0.011934	0.0121631	0.000613413
CRKL; MAP1B; GPM6A; PTEN; NRG1; SDK1; KIRREL3; NLGN1; NRCAM; SLITRK6; FLRT3; CDH9; DNM3; PCDHB9; PCLO;	GO:0007416~synapse assembly	15	63	23.8095	2.18987e-06	6.91357e-05	0.0127888	0.0132049	0.0125436	0.0127888	0.000641704
TGFA; IL1A; CAT; FGF2; FGF5; ZNF16; PTN; MDK; BTC; THBS4; CSPP1; SIRT2; PDGFC;	GO:0051781~positive regulation of cell division	13	47	27.6596	2.54722e-06	7.99987e-05	0.0148732	0.0153597	0.0145599	0.0148732	0.000742532
DXO; FEN1; TATDN1; APTX; APLF; FANCM; REXO1; PLD6; DDX1; TATDN2; EME1; PNKP; RAD9A; TDP1; APEX2; LAS1L;	GO:0090305~nucleic acid phosphodiester bond hydrolysis	16	73	21.9178	2.58126e-06	8.06477e-05	0.0150694	0.015565	0.0147493	0.0150694	0.000748556
POLR1C; POLR1A; DEK; POLR2H; ERCC6; TAF1A; WBP2; MYBBP1A; POLR1E; TAF1D; DDX21;	GO:0045815~positive regulation of gene expression, epigenetic	11	32	34.375	2.64701e-06	8.22756e-05	0.0154506	0.0159615	0.0151197	0.0154506	0.000763666
DVL2; NPHP4; DKK1; MDK; MCC; APC; PSMA1; PSMB9; MLLT3; SOX9; DAB2; STK11; AMER1; DAB2IP; SFRP4; RBMS3; KREMEN2; CTHRC1; FUZ; WWTR1; CHD8; DACT1; AXIN2; TLE1; TLE4; NOTUM;	GO:0090090~negative regulation of canonical Wnt signaling pathway	26	179	14.5251	2.79392e-06	8.63967e-05	0.0163053	0.0168474	0.0159477	0.0163053	0.000801917
KDM6A; NDUFS6; AR; RARA; RARB; XPA; GPD2; ERCC6; PDE4D; ATM; ARID5B; STIL; SLC25A25; PALB2; STK40; WWTR1; SLITRK6;	GO:0035264~multicellular organism growth	17	84	20.2381	3.25983e-06	0.00010029	0.0190211	0.0196568	0.0185712	0.0190211	0.000930868
DIS3L2; EXOSC3; EXOSC5; EXOSC8; EXOSC2; EXOSC4; EXOSC9;	GO:0034427~nuclear-transcribed mRNA catabolic process, exonucleolytic, 3'-5'	7	9	77.7778	3.28904e-06	0.000100675	0.0191882	0.0198329	0.0187344	0.0191882	0.000934441
KIF22; SMC5; STAG2; MCMBP; HDAC8; SMC3; ESCO2; REC8; RAD21; STAG3L4;	GO:0007062~sister chromatid cohesion	10	26	38.4615	3.34061e-06	0.000101737	0.0194858	0.0201439	0.0190181	0.0194858	0.000944302
NUDT21; CPSF1; PAF1; SYMPK; TUT1; PCF11; CLP1; FIP1L1; SCAF8; PAPOLG; WDR33;	GO:0006378~mRNA polyadenylation	11	33	33.3333	3.38349e-06	0.000102012	0.0197325	0.0204024	0.0192588	0.0197291	0.000946856
LSM3; LSM6; EXOSC9; EXOSC2; DCP2; EXOSC8; EXOSC4; EXOSC5; EXOSC3; EXOSC1; LSM4;	GO:0043928~exonucleolytic catabolism of deadenylated mRNA	11	33	33.3333	3.38349e-06	0.000102012	0.0197325	0.0204024	0.0192588	0.0197291	0.000946856
ZW10; KIF4A; KIF11; NAPA; CENPE; BNIP1; KIF22; ARFGAP2; ARFGAP1; KIFAP3; COG3; KIF2C; KLC2; PICK1; USE1; STX18; UVRAG;	GO:0006890~retrograde vesicle-mediated transport, Golgi to endoplasmic reticulum	17	85	20	3.746e-06	0.00011238	0.0218392	0.0225884	0.0212698	0.0218392	0.00104309
PPM1D; DUSP11; PTPRC; PTPN1; PPP5C; PTEN; CYCS; PPP2R3A; CAMK2G; PTPRK; TAB1; STK11; PTPRN2; ILKAP; PPA2; CTTNBP2NL; DUSP10; PPP4R2; DUSP12; PTPRZ1; PTPRD; PTPRJ;	GO:0006470~protein dephosphorylation	22	137	16.0584	3.82009e-06	0.000114035	0.0222673	0.0230352	0.0216829	0.0222673	0.00105845
ZBTB7B; OGT; CAT; EGR2; CAD; IRS1; TNFSF10; SESN3; SRSF4; ACVR1C; UPRT; SIRT1; KLF15; SLC27A1; EPM2AIP1;	GO:0032868~response to insulin	15	67	22.3881	4.20686e-06	0.00012435	0.0245176	0.0253673	0.0238318	0.0245134	0.00115419
TLR4; KLF4; SPRY2; SPRY1; PTPRC; PTPN1; ATF3; PTEN; SIRPA; DAB2IP; CNKSR3; FLCN; BTN2A2; SIRT3; DUSP10;	GO:0070373~negative regulation of ERK1 and ERK2 cascade	15	67	22.3881	4.20686e-06	0.00012435	0.0245176	0.0253673	0.0238318	0.0245134	0.00115419
RIPK2; TRIM13; DKK1; KCNK2; CD36; APC; AKR1C3; KATNB1; SAP30BP; AXIN2; DNMT3A;	GO:0010942~positive regulation of cell death	11	34	32.3529	4.29314e-06	0.000126281	0.0250118	0.0258876	0.0243078	0.0250118	0.00117212
TRIM13; TRIM27; TRIM21; TRIM32; TRIM28; TRIM25; TRIM11; TRIM5;	GO:1902187~negative regulation of viral release from host cell	8	15	53.3333	4.99384e-06	0.000146179	0.0290891	0.0301128	0.0282002	0.0290891	0.0013568
FANCA; BRD4; ANXA1; TNFSF4; TMSB4X; BIRC3; BIRC2; NR1D2; AKNA; MCPH1; MYD88; FOXP1; TBC1D23; USP18; SBNO2; BCL6;	GO:0050727~regulation of inflammatory response	16	78	20.5128	5.4085e-06	0.000156794	0.0314991	0.0326133	0.0304769	0.0314937	0.00145534
TLR4; LPL; ETS1; ITGA2; MDK; TNFSF4; ABCC1; PTGER4; IL15; CEBPA; CX3CL1; DHX9; IL18; TSLP; NFKBIZ; GPRC5B;	GO:0050729~positive regulation of inflammatory response	16	78	20.5128	5.4085e-06	0.000156794	0.0314991	0.0326133	0.0304769	0.0314937	0.00145534
MEN1; AR; PTN; MCC; SOX9; PTEN; CDK6; DAB2IP; IFT74; IFT57; IFT172; IFT52; MAGED1; DUSP10;	GO:0050680~negative regulation of epithelial cell proliferation	14	60	23.3333	5.79209e-06	0.000167112	0.0337216	0.0349263	0.0325863	0.0337216	0.0015511
KLF4; TRIM37; CAT; TRIM21; TNFAIP3; TMSB4X; NWD1; PTGIS; PARP10; DAB2IP; PIAS4; COMMD1; SIRT1; TRAIP; NFKBIL1; CARD8;	GO:0032088~negative regulation of NF-kappaB transcription factor activity	16	79	20.2532	6.22926e-06	0.000178869	0.0362605	0.0375624	0.0349835	0.0362605	0.00166022
ERAL1; MRPL58; MRPL2; MRPL21; MRPL10; MRPL50; MRPL30; MRPS31; MRPL48; MRPL45; MRPL1; MRPS30; MRPS18A; MRPL15; MRPL36; MRPS23; MRPS18B;	GO:0070125~mitochondrial translational elongation	17	89	19.1011	6.40988e-06	0.000183183	0.0373055	0.0386516	0.0359787	0.0373055	0.00170027
HNRNPL; ATF3; ATF4; TFEB; EIF2AK2; SESN3; NPRL3; PRKD1; BMT2; RRAGB; FLCN; NPRL2;	GO:0034198~cellular response to amino acid starvation	12	44	27.2727	6.95767e-06	0.0001979	0.0404867	0.0419548	0.0389838	0.0404867	0.00183687
TRIM24; USP19; LMNA; NF2; PTEN; ANK2; KHDRBS1; PRKD1; APTX; CCAR2; HDAC8; VPS11; DACT1; USP36; FBXO4; SUGT1;	GO:0031647~regulation of protein stability	16	80	20	7.15953e-06	0.000202685	0.0416541	0.043172	0.0400862	0.0416541	0.00188128
MEN1; CP; AFP; CHGB; IL6; SCG2; VCAN; PSMA1; PSMB9; CCNF; FBXW4; DCAF7; WDR5; SKP2; SPARCL1; CUL7; DCAF8; FBXW9; NOTUM; COMMD1; DDB2; FBXW5; ASB9; FEM1C; NEURL2; FUCA2; DDA1; ATG5; FN3KRP; ANO8; TULP4; ASB6; DTL; KLHL9; KLHL13; KLHL3; FBXO4; KLHL20;	GO:0043687~post-translational protein modification	38	344	11.0465	7.31819e-06	0.000206209	0.0425699	0.0441287	0.0409453	0.0425699	0.00191399
PIK3CD; BIRC5; MYC; IL1A; ANXA1; IL6; FYN; VIM; FGF2; CXCL8; PIM1; CCL2; CD36; VCAM1; CXCL2; S1PR1; PTPRZ1; GATA3; PIK3R1; TYK2; STAT3; BCL6; STAT1; CRKL; CEBPA; CEBPD; CX3CL1; IL18; IL13RA2; STX1A; RHOU; CLCF1; IFNB1;	GO:0019221~cytokine-mediated signaling pathway	33	278	11.8705	7.47767e-06	0.000209723	0.0434901	0.0450903	0.0418151	0.0434901	0.0019466
CRIP2; JAG1; ANGPT1; ASXL1; KIRREL3; FLCN; NOTCH4; ROGDI; ZNF160; ASH2L; TTC7A; L3MBTL1; RTKN2;	GO:0030097~hemopoiesis	13	53	24.5283	7.80471e-06	0.000217881	0.0453844	0.0470624	0.0435971	0.0453844	0.00202233
PER2; SLC37A4; ENO3; GOT1; ATF3; ATF4; MDH1; GPD2; PCK2; CRTC2; PPARGC1A; SLC25A10;	GO:0006094~gluconeogenesis	12	45	26.6667	8.44719e-06	0.000232587	0.049112	0.0509365	0.0470593	0.0490951	0.00215883
KDM6B; CAT; EDN1; CDK1; PTN; UQCRC1; OXCT1; PTEN; BNIP1; CRY2; SLC25A25; HDAC5;	GO:0014823~response to activity	12	45	26.6667	8.44719e-06	0.000232587	0.049112	0.0509365	0.0470593	0.0490951	0.00215883
FABP7; WDR62; ERCC6; GRIN2A; FAT4; CEP120; LEMD2; CDK5RAP2; ROGDI; PRDM16; DAGLB; BTBD3;	GO:0022008~neurogenesis	12	45	26.6667	8.44719e-06	0.000232587	0.049112	0.0509365	0.0470593	0.0490951	0.00215883
VIM; PSMA1; APEX1; PSMB9; NUP214; SET; EXOSC9; EXOSC2; PCID2; DCP2; EXOSC8; RBM24; DHX36; EXOSC4; EXOSC5; EXOSC3; EXOSC1; SAMD4A; FXR2;	GO:0043488~regulation of mRNA stability	19	112	16.9643	8.55906e-06	0.000234596	0.0497367	0.0516111	0.0476654	0.0497367	0.00217747
MID1; IRF1; CD44; VCAM1; TRIM21; SP100; GBP2; STAT1; IRF9; CAMK2G; CAMK2D; TRIM25; TRIM22; FCGR1B; TRIM5;	GO:0060333~interferon-gamma-mediated signaling pathway	15	72	20.8333	8.96082e-06	0.000244496	0.0520623	0.0540337	0.0498221	0.0520623	0.00226937
PRRX1; JAG1; REST; HES1; PCM1; ASPM; MCPH1; PROX1; SRRT;	GO:0097150~neuronal stem cell population maintenance	9	23	39.1304	9.26719e-06	0.000250307	0.0538331	0.0558811	0.0514607	0.0538331	0.0023233
KLF4; FGF2; PBX1; STAT3; YAP1; SOX9; POLR2H; KLF10; REST; HES1; VPS72; FOXP1; PRDM16; ZHX2;	GO:0035019~somatic stem cell population maintenance	14	63	22.2222	9.38335e-06	0.000250307	0.0544985	0.0565816	0.052087	0.0544985	0.0023233
SIN3B; ALAS1; CD36; RXRA; NR1D1; ABCB4; CPT1A; HMGCS1; ID2; NR1D2; ANKRD1; NCOA2; SLC27A1; TRIB3; HELZ2; RGL1; DNAJC15;	GO:0019216~regulation of lipid metabolic process	17	92	18.4783	9.41144e-06	0.000250307	0.0546523	0.056751	0.0522335	0.0546523	0.0023233
UBE2L6; DDX58; ISG15; TNFAIP3; IKBKE; TRIM25; DHX58; OTUD5; IFIH1; HERC5;	GO:0032480~negative regulation of type I interferon production	10	30	33.3333	9.42283e-06	0.000250307	0.0547089	0.0568196	0.0522967	0.0546901	0.0023233
PPM1D; PHF1; EED; TRIM27; EZH2; PHF19; EPC1; CREBZF; MTF2; DNMT3A;	GO:0045814~negative regulation of gene expression, epigenetic	10	30	33.3333	9.42283e-06	0.000250307	0.0547089	0.0568196	0.0522967	0.0546901	0.0023233
AGRN; NRP1; GPM6A; DPYSL3; NLGN1; ARAP1; BCAS3; TENM2; DNM3; RIPOR2;	GO:0051491~positive regulation of filopodium assembly	10	30	33.3333	9.42283e-06	0.000250307	0.0547089	0.0568196	0.0522967	0.0546901	0.0023233
PIK3CD; NRP1; OPHN1; KLF7; SLIT2; FYN; GATA3; LAMA2; PIK3R1; EPHB3; EPHA5; MAPK7; GRB10; GAB1; SEMA3A; SIAH1; SEMA3C; FLRT3; DOK5; FEZ2; ROBO1; EPHA3; EPHA4; EFNB2; EFNA1; UNC5C; UNC5D;	GO:0007411~axon guidance	27	206	13.1068	1.00005e-05	0.000264486	0.0580327	0.0603028	0.0553926	0.0580327	0.00245491
GADD45A; FAP; E4F1; MAGI2; MCPH1; PNPT1; CDC14A; DDIAS;	GO:0071850~mitotic cell cycle arrest	8	17	47.0588	1.01482e-05	0.000267221	0.0588798	0.0611935	0.0561905	0.0588798	0.00248029
PCNA; RPA2; LIG1; XRCC1; XPA; POLD1; RFC2; RFC3; CDK7; POLR2H; ERCC6; POLD3; POLK; PRPF19; PPIE;	GO:0006283~transcription-coupled nucleotide-excision repair	15	73	20.5479	1.03478e-05	0.000271293	0.0600278	0.0623974	0.0572545	0.0600278	0.00251809
DAPK3; ANXA1; FYN; CCL2; PTN; KDR; CDC42EP1; RHOU; ARHGAP18; BVES; ARAP1; CDC42EP4; PARVA; TAOK2; BAIAP2; WIPF2; FMNL2; PLXNB3; RND3; CDC42EP3; PHIP; RHOBTB1; RHOJ;	GO:0008360~regulation of cell shape	23	159	14.4654	1.08288e-05	0.000281532	0.062807	0.0652976	0.0598399	0.062807	0.00261312
IKBKB; GBA; EDN1; CXCL8; CCL2; NFKB1; NR1D1; GATA3; CRHBP; GBP2; CEBPA; DHX9; ANKRD1; DAB2IP; HAS2; TANK; SIRT1; SMPD4; PPARGC1A; CX3CL1;	GO:0071356~cellular response to tumor necrosis factor	20	125	16	1.08317e-05	0.000281532	0.0628132	0.0653154	0.0598562	0.0628132	0.00261312
IFIT3; IKBKB; DCLK1; DDX58; IFNB1; IFIT2; EIF2AK2; TNFSF4; GATA3; CCT5; ADAR; CDK6; TRIM22; IFI44; DHX58; IFIH1; CREBZF; IVNS1ABP;	GO:0009615~response to virus	18	104	17.3077	1.14961e-05	0.000297517	0.0666543	0.0693214	0.0633894	0.0666543	0.00276149
GBA; CEBPA; RACK1; DAB2; SIRT2; TRIB2; DDRGK1; PLK2; HSPBP1; NOP53; DDA1; RNF217; RNF19B; TRIB3; RNF144B;	GO:0032436~positive regulation of proteasomal ubiquitin-dependent protein catabolic process	15	74	20.2703	1.19221e-05	0.000305386	0.0691126	0.0718905	0.0656204	0.0691007	0.00283453
GJA1; TNFAIP3; APC; SOX9; TRIM32; DAB2IP; SORL1; ASB9; EGLN2; DACT1; PLK2; DTL; GGA1; FZR1; WWP2;	GO:0045732~positive regulation of protein catabolic process	15	74	20.2703	1.19221e-05	0.000305386	0.0691126	0.0718905	0.0656204	0.0691007	0.00283453
KAT7; ISG15; ETS1; ZNF16; HMGB2; ACVR2A; STAT3; STAT1; ID2; ANKRD54;	GO:0045648~positive regulation of erythrocyte differentiation	10	31	32.2581	1.19521e-05	0.000305386	0.0692624	0.0720712	0.0657844	0.0692624	0.00283453
PCNA; RPA2; LIG1; XRCC1; POLD1; RFC2; RFC3; POLD3; POLK;	GO:0006297~nucleotide-excision repair, DNA gap filling	9	24	37.5	1.22251e-05	0.000307345	0.0708321	0.0737172	0.0672135	0.0708076	0.00285272
PER1; NUDT21; MATR3; METTL16; PARP9; TDRD7; YTHDC1; ZC3H7B; FBXO4;	GO:0010608~posttranscriptional regulation of gene expression	9	24	37.5	1.22251e-05	0.000307345	0.0708321	0.0737172	0.0672135	0.0708076	0.00285272
NBN; TOM1L1; RASSF2; RAP2B; GPNMB; NEK10; TNKS1BP1; TAOK2; PDGFC;	GO:0031954~positive regulation of protein autophosphorylation	9	24	37.5	1.22251e-05	0.000307345	0.0708321	0.0737172	0.0672135	0.0708076	0.00285272
FANCG; RNF8; REC8; NSUN2; TRIP13; CEP57; PLD6; TTC21A; QKI; BRIP1; PANK2; IQCG; YTHDC2; CCNB1IP1; MKKS; FNDC3A;	GO:0007286~spermatid development	16	84	19.0476	1.22453e-05	0.000307345	0.0709126	0.0738393	0.0673247	0.0709126	0.00285272
TLR4; ALDH1A1; NPR3; ATF4; NR1D1; IL15; ID1; STK11; FLCN; IP6K1; ARRDC3; PLCL2;	GO:0120163~negative regulation of cold-induced thermogenesis	12	47	25.5319	1.22836e-05	0.000307345	0.0711222	0.0740702	0.0675231	0.0711222	0.00285272
DKK1; SP9; PBX1; PRRX1; DLX5; DLX6; FBXW4; MEGF8; FRAS1; DYNC2H1; MBNL1;	GO:0030326~embryonic limb morphogenesis	11	39	28.2051	1.27969e-05	0.000318864	0.0740811	0.0771652	0.0702165	0.0740811	0.00295964
LGALS9; TLR4; LIAS; EDN1; CNP; GJA1; CNR1; HMGB2; GJB2; PTGER4; PTGFR; NFKB2; HNRNPA0; AKIRIN2; OTUD5; FOXP1; TAB2; NOCT; DUSP10; LY96; JUN;	GO:0032496~response to lipopolysaccharide	21	138	15.2174	1.30355e-05	0.000323473	0.0754494	0.078604	0.0714736	0.0754494	0.00300241
MYC; JUN; CCNB1; CCNA2; BTC; CDK6; E2F1; DHX9; DDR2; SIRT6; CDC6; PDGFC;	GO:0048146~positive regulation of fibroblast proliferation	12	48	25	1.47177e-05	0.000363721	0.0851714	0.0887479	0.0802999	0.0851714	0.00337598
OGT; NPR3; PIK3R1; IRS1; PLCH1; PLCD1; PLCB1; PI4KAP1; PLCL2; PIK3C2B; PI4KB; PIK3CD; PLCD3;	GO:0048015~phosphatidylinositol-mediated signaling	13	57	22.807	1.52783e-05	0.000374504	0.0884002	0.0921281	0.0832514	0.0883849	0.00347607
IL6; EDN1; ITGA2; S1PR1; STAT1; NAMPT; CX3CL1; ID2; SKP2; IL18; CALCRL; FOXP1; PPARGC1A;	GO:0048661~positive regulation of smooth muscle cell proliferation	13	57	22.807	1.52783e-05	0.000374504	0.0884002	0.0921281	0.0832514	0.0883849	0.00347607
TOM1L1; KIF14; STK11; MARK2; FGF13; PPP2R3C; ECT2; CLSPN; GPRC5B; TAOK2; TPX2; TNIK; PAK4; PAK3; MAP3K1; MAP3K4; NEK4;	GO:0032147~activation of protein kinase activity	17	96	17.7083	1.53453e-05	0.000374623	0.0887571	0.092532	0.083601	0.0887571	0.00347718
PIK3CD; PITPNM1; PIK3C2B; FGF2; PIK3R1; IMPA1; PTEN; SLC27A1; MTMR14; PI4K2B; PIP5K1A; PI4K2A; PITPNM3; INPP5E; PI4KB;	GO:0006661~phosphatidylinositol biosynthetic process	15	76	19.7368	1.57206e-05	0.000382239	0.0909123	0.0947953	0.0855673	0.0909123	0.00354787
PARP14; PARP10; SIRT2; PARP9; SIRT6; SIRT1; SIRT3; PARP2; PARP8;	GO:0006471~protein ADP-ribosylation	9	25	36	1.59515e-05	0.000386294	0.0922313	0.0961873	0.086744	0.0922313	0.00358551
EDN1; COL11A2; CD44; BMP5; ITGB8; SOX9; PRRX1; SMAD1; TAPT1; SULF1; DDRGK1; BBS2; MKKS;	GO:0051216~cartilage development	13	58	22.4138	1.79234e-05	0.000432285	0.103615	0.108078	0.0968043	0.103615	0.00401239
ARHGAP6; BCL6; ARHGAP29; RIPOR1; RTKN; CTNNAL1; ADGRG1; RHOU; RHOT2; CDC42EP3; CDC42EP1; RHOJ; CDC42EP4; RHOBTB1; RND3;	GO:0007266~Rho protein signal transduction	15	77	19.4805	1.7994e-05	0.000432285	0.104005	0.108504	0.0971494	0.104005	0.00401239
ABLIM1; ABLIM3; S1PR1; VAV2; ARFIP2; AJUBA; NUP85; ARHGEF4; SH2B1; WASF2;	GO:0030032~lamellipodium assembly	10	33	30.303	1.8802e-05	0.000449904	0.108657	0.113376	0.10123	0.108657	0.00417592
CENPF; GEM; CENPE; KIF22; KIF2C; FAM83D; INCENP;	GO:0051310~metaphase plate congression	7	13	53.8462	1.89589e-05	0.000451867	0.109545	0.114322	0.102018	0.109545	0.00419414
KRIT1; WDPCP; GATA3; RACK1; RUFY3; KIF20B; BCAS3; RIPOR2;	GO:2000114~regulation of establishment of cell polarity	8	19	42.1053	1.91917e-05	0.000453827	0.11087	0.115726	0.103194	0.110851	0.00421233
RBL1; BCL6; NAMPT; CDK6; TERF2; SIRT1; PLK2; FBXO5;	GO:2000773~negative regulation of cellular senescence	8	19	42.1053	1.91917e-05	0.000453827	0.11087	0.115726	0.103194	0.110851	0.00421233
EXOSC9; EXOSC2; EXOSC4; EXOSC5; EXOSC8; EXOSC3;	GO:0034475~U4 snRNA 3'-end processing	6	8	75	1.98416e-05	0.000467363	0.114585	0.119645	0.10647	0.114585	0.00433797
MEIS1; GPR37L1; PBX1; ID4; JAG1; ID2; REST; ASPM; CDK5RAP2; ZHX2; HES4; HES1; HEY1;	GO:0045665~negative regulation of neuron differentiation	13	59	22.0339	2.09615e-05	0.00049182	0.121032	0.126398	0.112102	0.121032	0.00456497
PIK3CD; TK1; CKB; STAT3; LIMK2; ALDH18A1; NOL9; NAGS; DCAKD; CLP1; ITPKC; PANK2; UCK1; FN3KRP; PANK4; UCKL1; ALK;	GO:0016310~phosphorylation	17	99	17.1717	2.17835e-05	0.000507159	0.125756	0.131354	0.116246	0.125734	0.00470735
PGP; DUSP11; EYA4; PTPRC; PTPN1; PTPRD; PTPRZ1; CDC25A; CDC25B; PTEN; PTPRJ; DUSP8; PTPRK; MTMR14; PTPRN2; CDC14A; DUSP12;	GO:0035335~peptidyl-tyrosine dephosphorylation	17	99	17.1717	2.17835e-05	0.000507159	0.125756	0.131354	0.116246	0.125734	0.00470735
OGT; NUP214; RANBP2; RAE1; NUP160; NUP54; NUP93; NUP35; NUP88; NUP85; SLC2A6;	GO:0006110~regulation of glycolytic process	11	42	26.1905	2.30163e-05	0.000531023	0.132827	0.138788	0.12245	0.132804	0.00492885
KLF4; CCL2; CDKN2D; PTEN; CDK6; GPNMB; EZH2; KANK2; BTN2A2; DACT1; RBL1;	GO:2000134~negative regulation of G1/S transition of mitotic cell cycle	11	42	26.1905	2.30163e-05	0.000531023	0.132827	0.138788	0.12245	0.132804	0.00492885
NUP214; RANBP2; RAE1; NUP160; NUP54; NUP93; NUP35; NUP88; NUP85; NOL6;	GO:0006409~tRNA export from nucleus	10	34	29.4118	2.33368e-05	0.000531023	0.13463	0.140721	0.123988	0.13456	0.00492885
DVL2; ZEB2; SASH1; DKK1; EDN1; EPHA4; TRAF2; DAB2IP; FZD8; MAP3K4;	GO:0043507~positive regulation of JUN kinase activity	10	34	29.4118	2.33368e-05	0.000531023	0.13463	0.140721	0.123988	0.13456	0.00492885
NVL; KLF4; DKC1; MYC; NEK2; AURKB; PNKP; WRAP53; PKIB; MAP3K4;	GO:0051973~positive regulation of telomerase activity	10	34	29.4118	2.33368e-05	0.000531023	0.13463	0.140721	0.123988	0.13456	0.00492885
PPP1R15A; AIFM1; XBP1; ATF4; TRAF2; ITPR1; BAK1; DAB2IP; TRIB3; BBC3;	GO:0070059~intrinsic apoptotic signaling pathway in response to endoplasmic reticulum stress	10	34	29.4118	2.33368e-05	0.000531023	0.13463	0.140721	0.123988	0.13456	0.00492885
AGRN; COL5A2; FGF2; COL11A1; VCAN; CD44; ITGB4; ITGA2; VCAM1; ITGA6; LAMA2; ITGB8; PTX3; COL8A1; KDR; SOX9; NFKB2; COL14A1; COL16A1; ITGA9; COL9A3; DDR2; ABI3BP; KAZALD1; MMP7; COL24A1; COL11A2; VIT;	GO:0030198~extracellular matrix organization	28	230	12.1739	2.34692e-05	0.000532028	0.1353	0.14152	0.124631	0.1353	0.00493818
POLR1C; PQBP1; IRF1; NFKB1; POLR2H; NFKB2; DHX9; IFI16; DHX58; MYD88; POLR3C; DHX36;	GO:0032481~positive regulation of type I interferon production	12	51	23.5294	2.47182e-05	0.000558241	0.142475	0.14905	0.130635	0.142475	0.00518149
TLR4; RIPK2; PAK3; EGF; TGFA; CDK1; PTPRC; FGF2; CRKL; MAPK10; NRG1; GRM1; TAB1; EPGN; IQGAP3; MADD; TAB2; TAOK2; ALK;	GO:0000187~activation of MAPK activity	19	122	15.5738	2.4836e-05	0.000558811	0.14313	0.149761	0.13119	0.14313	0.00518677
KLF4; EGR2; ID4; CEBPA; CEBPD; TRIM32; ARID5B; METRNL; TFAP2B; BBS2; SENP2; MKKS; PLCB1; MAFB;	GO:0045444~fat cell differentiation	14	70	20	2.6283e-05	0.00058917	0.151443	0.158487	0.138144	0.151443	0.00546856
RPL10; TRA2B; MFSD2A; TUBB2B; TBC1D23; MKS1; CC2D2A;	GO:1990403~embryonic brain development	7	14	50	2.73134e-05	0.00061	0.157353	0.1647	0.143095	0.157353	0.0056619
SIRT2; MIER1; SIRT1; RBM14; SIRT3; HDAC9; HDAC5; MTA2; MSL3; SIN3B;	GO:0016575~histone deacetylation	10	35	28.5714	2.87779e-05	0.000635643	0.16576	0.173531	0.150134	0.165703	0.00589991
SPRY2; SPRY1; EGF; TGFA; BTC; PTPRJ; DAB2IP; EPGN; EPS15L1; RNF115;	GO:0042059~negative regulation of epidermal growth factor receptor signaling pathway	10	35	28.5714	2.87779e-05	0.000635643	0.16576	0.173531	0.150134	0.165703	0.00589991
CD36; STAT3; AMPD2; NR1D2; METRNL; MFSD2A; FLCN; PASK; SGIP1; PPARGC1A;	GO:0097009~energy homeostasis	10	35	28.5714	2.87779e-05	0.000635643	0.16576	0.173531	0.150134	0.165703	0.00589991
WWP2; TRIM13; PSMA1; PSMB9; CDC34; SKP2; BIRC2; KIF14; SIAH1; SIRT2; ZNRF1; RFFL; KAT5; FBXW5; SIRT1; CRBN; TRIM9; KLHL20; UBXN11; TRIM3; RMND5B; UBE3D; NHLRC3; TRIM2;	GO:0043161~proteasome-mediated ubiquitin-dependent protein catabolic process	24	183	13.1148	3.00062e-05	0.000657608	0.172746	0.180937	0.156032	0.172716	0.00610379
MDM4; USP19; CHEK2; CRYAB; PIM1; EFNA1; PIK3R1; CCT5; CDK7; RASSF2; EPHA4; PER3; PTEN; ANK2; TBRG1; WDR81; SAXO1; COG3; NOP53; USP36; PPARGC1A; FKBPL; SUGT1; CDC37L1;	GO:0050821~protein stabilization	24	183	13.1148	3.00062e-05	0.000657608	0.172746	0.180937	0.156032	0.172716	0.00610379
RARA; RARB; TCF3; BCL6; PTEN; NKX6-1; MEF2C; TRIM32; REST; NRCAM; KDM4C; ECT2; ZC4H2; GPRC5B; PRPF19;	GO:0045666~positive regulation of neuron differentiation	15	81	18.5185	3.02638e-05	0.000657608	0.174168	0.18249	0.157215	0.174138	0.00610379
TLR4; SDCBP; PJA2; RIPK2; GADD45B; GADD45A; RASSF2; SEMA3A; DAB2IP; ZNF622; PLCB1; WNT16; TAOK2; TRAF2; TNFRSF19;	GO:0046330~positive regulation of JNK cascade	15	81	18.5185	3.02638e-05	0.000657608	0.174168	0.18249	0.157215	0.174138	0.00610379
APBB1; SLIT2; CRYAB; GJA1; BCL6; CDKN2D; RACK1; PTPRJ; SERTAD2; STK11; CCAR2; FLCN; ST7L; SIRT1; DCBLD2; IP6K2; SERTAD3; OSGIN1; OSGIN2;	GO:0030308~negative regulation of cell growth	19	124	15.3226	3.03176e-05	0.000657608	0.174417	0.182815	0.157439	0.174417	0.00610379
LGALS9; TLR4; NRP1; CFLAR; RIPK2; SPRY2; JUN; PTPRC; FGF2; BRAF; CD44; CD36; FGFR3; HTR2A; KDR; CRKL; PTEN; CX3CL1; GPNMB; ANGPT1; DSTYK; BMPER; PRKD2; DNAJC27; CCL2; PDGFC;	GO:0070374~positive regulation of ERK1 and ERK2 cascade	26	209	12.4402	3.2413e-05	0.000700538	0.186439	0.19545	0.166992	0.186439	0.00650226
WWP2; RNF8; TRIM27; TRAF2; UBE2S; RNF168; TRIM56; TRIM5; UBE2T; PRPF19; RNF115;	GO:0070534~protein K63-linked ubiquitination	11	44	25	3.32166e-05	0.000714546	0.191029	0.200296	0.170667	0.191029	0.00663228
MID1; APC; MAP1B; CKAP2; FGF13; KATNB1; MID1IP1; TPX2; SPEF1;	GO:0007026~negative regulation of microtubule depolymerization	9	28	32.1429	3.34166e-05	0.000714546	0.192145	0.201502	0.171561	0.192112	0.00663228
NVL; WDR74; WDR12; SDAD1; NOP16; NPM1; SURF6; ZNF622; NOC2L;	GO:0042273~ribosomal large subunit biogenesis	9	28	32.1429	3.34166e-05	0.000714546	0.192145	0.201502	0.171561	0.192112	0.00663228
CRYAB; CAT; RARA; PCNA; EEF2; ETS1; GJA1; PTN; GJB2; STAT3; PTGFR; MAP1B; PTEN; EZH2; TXNIP; DNMT3A; ANXA1;	GO:0032355~response to estradiol	17	103	16.5049	3.40554e-05	0.000719995	0.19575	0.205354	0.174466	0.19575	0.00668285
SRSF10; HNRNPL; U2AF2; PTBP1; RBMX; SRSF4; SRSF7; RBM42;	GO:0048025~negative regulation of mRNA splicing, via spliceosome	8	21	38.0952	3.41882e-05	0.000719995	0.196479	0.206155	0.175078	0.196479	0.00668285
TLR4; RIPK2; DDX58; IL6; CD36; TNFSF4; AKIRIN2; TICAM1; TSLP; MYD88; ZBTB20; TBC1D23;	GO:0032755~positive regulation of interleukin-6 production	12	53	22.6415	3.42842e-05	0.000719995	0.196997	0.206734	0.175535	0.196963	0.00668285
UBE2C; RNF8; TNFAIP3; CDC34; SKP2; ZNRF1; DTX3L; RFFL; UBE2T; RNF146; KLHL3; RNF115;	GO:0070936~protein K48-linked ubiquitination	12	53	22.6415	3.42842e-05	0.000719995	0.196997	0.206734	0.175535	0.196963	0.00668285
PDPK1; GADD45B; PTPRC; TRIM27; NF2; GMFB; MLLT1; CEP85; SMCR8; TRIB2; TRIB3; WWTR1; PRKRIP1; DUS2;	GO:0006469~negative regulation of protein kinase activity	14	72	19.4444	3.45072e-05	0.000719995	0.19821	0.208079	0.176539	0.198141	0.00668285
PTPRC; TCF3; VCAM1; PIK3R1; BCL6; CEBPG; PTPRJ; GON4L; POLM; CLCF1; HDAC9; HDAC5; DCAF1; IFNB1;	GO:0030183~B cell differentiation	14	72	19.4444	3.45072e-05	0.000719995	0.19821	0.208079	0.176539	0.198141	0.00668285
CFLAR; KLF4; CRYAB; IFI6; CD44; CDKN2D; IGBP1; RPS6KA1; CARD16; FNIP1; TFAP2B; BIRC3; BIRC5; BIRC2;	GO:0043154~negative regulation of cysteine-type endopeptidase activity involved in apoptotic process	14	72	19.4444	3.45072e-05	0.000719995	0.19821	0.208079	0.176539	0.198141	0.00668285
KLF4; SPRY2; TBX19; BIRC2; LTBP4; TFAP2B; PTBP1; BCL6; APC; PLEKHB1;	GO:0045595~regulation of cell differentiation	10	36	27.7778	3.52691e-05	0.000733354	0.20248	0.212673	0.180014	0.20248	0.00680685
RIPK2; ANXA1; CD83; PDE4B; PDE4D; TRAF2; PRKD2;	GO:0032743~positive regulation of interleukin-2 production	7	15	46.6667	3.84762e-05	0.000797289	0.220853	0.232011	0.194612	0.220853	0.00740028
NBN; ZNF16; LMO4; DSTYK; ZNF622; DDR2; EPHB3; ROS1; KDR; EPHA3; ALK; EPHA5; EPHA4; FGFR3;	GO:0033674~positive regulation of kinase activity	14	73	19.1781	3.94065e-05	0.000813772	0.226154	0.237621	0.198845	0.226154	0.00755327
TBC1D10B; SDCCAG8; CNTROB; TBC1D19; DYNC2LI1; ADAMTS16; ATG5; RABEP2; TBC1D17; ATG3; TBC1D24;	GO:1902017~regulation of cilium assembly	11	45	24.4444	3.96354e-05	0.000815705	0.227428	0.239002	0.199881	0.227428	0.00757121
PIK3R1; IMPA1; IP6K1; PIP5K1A; PI4K2A; IP6K2; PI4KAP1; TTC7A; PI4KB; PIK3C2B; PI4K2B; PIK3CD;	GO:0046854~phosphatidylinositol phosphorylation	12	54	22.2222	4.01686e-05	0.000823866	0.230447	0.242217	0.202329	0.230447	0.00764696
OGT; PHF1; EED; PHF19; MTF2;	GO:0061087~positive regulation of histone H3-K27 methylation	5	5	100	4.13288e-05	0.000844788	0.237062	0.249213	0.207595	0.237062	0.00784116
EED; TPPP; CNP; PTPRZ1; NKX6-1; NRG1; TRPC4; DUSP10; SOX9;	GO:0048709~oligodendrocyte differentiation	9	29	31.0345	4.2014e-05	0.000853012	0.240951	0.253345	0.210742	0.240908	0.00791749
NRG2; DAPK3; EGF; BTC; ABL2; CDK6; NRG1; ARHGAP18; SSX2IP;	GO:2000145~regulation of cell motility	9	29	31.0345	4.2014e-05	0.000853012	0.240951	0.253345	0.210742	0.240908	0.00791749
NRP1; FYN; PIK3R1; KDR; VAV2; PRKD1; SHB; SULF1; ABI1; ELMO2; PRKD2; BAIAP2; WASF2;	GO:0048010~vascular endothelial growth factor receptor signaling pathway	13	64	20.3125	4.39176e-05	0.000888669	0.25178	0.264823	0.219057	0.25178	0.00824845
ARID1A; DCLK1; DKK1; FYN; CNP; GSC; E2F1; STIL; DYNC2H1; PPARGC1A; VAX2;	GO:0030900~forebrain development	11	46	23.913	4.70935e-05	0.000943434	0.26994	0.283974	0.230899	0.269846	0.00875677
SPRY2; SPRY1; SLIT2; AMOT; DAB2IP; GPSM1; PTPRN2; RTKN; BCAS3; MKKS; PLXNB3;	GO:0034260~negative regulation of GTPase activity	11	46	23.913	4.70935e-05	0.000943434	0.26994	0.283974	0.230899	0.269846	0.00875677
KLF4; PTEN; RACK1; PTPRJ; MAGI2; LEMD2; FLCN; BTN2A2; SIRT1; TRIB3; NOP53;	GO:0051898~negative regulation of protein kinase B signaling	11	46	23.913	4.70935e-05	0.000943434	0.26994	0.283974	0.230899	0.269846	0.00875677
AR; CEBPA; ELL; ZC3H8; BRF1; CHD8;	GO:0045945~positive regulation of transcription by RNA polymerase III	6	10	60	4.88825e-05	0.000976032	0.280048	0.294762	0.236254	0.280048	0.00905933
KRIT1; PLD2; DIRAS3; RABIF; VAV2; ARFIP2; RGL3; RASGRP3; ARHGAP18; RASGEF1A; RIN2; DOCK10; DNAJA3; RGL1; ARHGAP33;	GO:0007264~small GTPase mediated signal transduction	15	85	17.6471	4.93774e-05	0.000982659	0.282834	0.297746	0.237752	0.282834	0.00912085
HAX1; PIK3CD; NRG2; SPRY2; EGF; TGFA; FYN; FGF2; FGF5; FGFR3; GATA3; PIK3R1; BTC; IRS1; AKR1C3; CX3CL1; NRG1; PTPRJ; GAB1; IL18; ANGPT1; EPGN;	GO:0051897~positive regulation of protein kinase B signaling	22	165	13.3333	5.05458e-05	0.0010026	0.289476	0.304791	0.241255	0.289476	0.00930595
RAD21; REC8; ATM; TRIP13; RNF212; CCNB1IP1; PSMC3IP; RAD54L; RAD51D;	GO:0007131~reciprocal meiotic recombination	9	30	30	5.24075e-05	0.00102937	0.300086	0.316017	0.246852	0.299981	0.00955443
JUN; SP100; ID1; NEK2; E2F1; TFAP4; IFI16; ZNF462; RSF1;	GO:0043392~negative regulation of DNA binding	9	30	30	5.24075e-05	0.00102937	0.300086	0.316017	0.246852	0.299981	0.00955443
KRIT1; PDPK1; PAK4; SCG2; TNFAIP3; GATA3; KDR; MAPK7; ANGPT1;	GO:2000352~negative regulation of endothelial cell apoptotic process	9	30	30	5.24075e-05	0.00102937	0.300086	0.316017	0.246852	0.299981	0.00955443
KAT7; ELL; ERCC6; THOC5; ALYREF; SCAF8; CCNT2;	GO:0032786~positive regulation of DNA-templated transcription, elongation	7	16	43.75	5.31247e-05	0.0010367	0.304032	0.320342	0.249006	0.303979	0.00962249
MMP7; PCNA; ETS1; PTN; MDK; HAS2; ANXA1;	GO:0044849~estrous cycle	7	16	43.75	5.31247e-05	0.0010367	0.304032	0.320342	0.249006	0.303979	0.00962249
E2F4; BBS5; CENPJ; IFT57; SPATA6; MKS1; CC2D2A; INTU;	GO:0044458~motile cilium assembly	8	23	34.7826	5.79039e-05	0.00112632	0.331268	0.349161	0.263389	0.331268	0.0104543
PGP; PFKFB2; ATP1A1; PTPRC; DUSP8; PFKFB4; APTX; NT5C; PNKP; THTPA; NT5C3A; ACP6; NOCT; DUSP12; DUSP10;	GO:0016311~dephosphorylation	15	87	17.2414	6.24083e-05	0.00120492	0.356975	0.376322	0.274909	0.356975	0.0111838
RRP8; ASNS; XBP1; ATF4; SESN3; IFI16; MYBBP1A; NUAK2; PICK1; TBL2;	GO:0042149~cellular response to glucose starvation	10	39	25.641	6.27437e-05	0.00120492	0.358831	0.378345	0.275665	0.358706	0.0111838
DVL2; PTPN1; EFNA1; EPHA4; NRG1; ERCC6; NEDD9; ABI1; DLG3; GPRC5B;	GO:0061098~positive regulation of protein tyrosine kinase activity	10	39	25.641	6.27437e-05	0.00120492	0.358831	0.378345	0.275665	0.358706	0.0111838
CHEK1; EED; E2F1; TFDP2; EZH2; DAB2IP; L3MBTL2; EHMT2; RNF2; EPC1;	GO:0070317~negative regulation of G0 to G1 transition	10	39	25.641	6.27437e-05	0.00120492	0.358831	0.378345	0.275665	0.358706	0.0111838
NCL; TRA2B; HNRNPA1L2; DAZAP1; HNRNPA0; RBM38; RBMX; CIRBP; RBM24;	GO:0051252~regulation of RNA metabolic process	9	31	29.0323	6.4887e-05	0.00124212	0.370894	0.391268	0.280571	0.370894	0.0115291
PEX14; DKK1; IFIT2; ID1; NES; RACK1; DAB2; CARD16; MITD1; SORL1; SYMPK; AURKB; SENP2; DACT1;	GO:0032091~negative regulation of protein binding	14	77	18.1818	6.56187e-05	0.00125215	0.375011	0.395681	0.282226	0.375011	0.0116222
LAS1L; RPL10A; WDR12; MRPL1; FBXW9; RPF1; NHP2;	GO:0000470~maturation of LSU-rRNA	7	17	41.1765	7.20391e-05	0.00137033	0.411631	0.434396	0.296891	0.411631	0.0127192
XRCC1; ERCC6; APTX; APLF; SIRT1; TDP1;	GO:0000012~single strand break repair	6	11	54.5455	7.26169e-05	0.00137266	0.41486	0.43788	0.298237	0.414788	0.0127408
GINS2; MCM6; GINS4; MCM7; MCM4; MCM3;	GO:0000727~double-strand break repair via break-induced replication	6	11	54.5455	7.26169e-05	0.00137266	0.41486	0.43788	0.298237	0.414788	0.0127408
DDX58; TICAM1; DDX1; DHX36; DDX21;	GO:0002735~positive regulation of myeloid dendritic cell cytokine production	5	6	83.3333	7.2904e-05	0.00137379	0.416355	0.439611	0.298886	0.416355	0.0127512
FUS; HNRNPU; E2F1; CIRBP; RBM24; NOCT; AXIN2; THRAP3;	GO:0048255~mRNA stabilization	8	24	33.3333	7.41162e-05	0.00139228	0.423203	0.44692	0.301653	0.423203	0.0129228
ITGA2; MCC; ANK3; KIF14; CEP55; NLGN1; WBP2; HINFP; RIPOR2; WDPCP;	GO:0045184~establishment of protein localization	10	40	25	7.52304e-05	0.00140882	0.42949	0.453639	0.304189	0.42949	0.0130764
TRIM21; TFEB; PRKD1; STK11; TICAM1; TRIM22; FLCN; KAT5; AMBRA1; PLK2; NPRL2;	GO:0010508~positive regulation of autophagy	11	49	22.449	7.71225e-05	0.00143978	0.440215	0.465049	0.308496	0.440215	0.0133637
TPPP; KIF20A; MAP2; MAP1B; NUMA1; TRIM46; CDK5RAP2; GAS2L1; SPAST;	GO:0001578~microtubule bundle formation	9	32	28.125	7.97749e-05	0.00148013	0.455275	0.481043	0.314552	0.455196	0.0137383
PCNA; RPA2; LIG1; POLD1; MLH1; POLD3; EXO1; PMS1; PMS2P3;	GO:0006298~mismatch repair	9	32	28.125	7.97749e-05	0.00148013	0.455275	0.481043	0.314552	0.455196	0.0137383
LMNA; PIK3R1; STAT3; IPO9; PPP1R10; TXNIP; NUP85; CSE1L; NUP88; NUP214; FAM53A; TNPO2; RANBP6; NUP93;	GO:0006606~protein import into nucleus	14	79	17.7215	8.36679e-05	0.0015476	0.477325	0.504517	0.322791	0.477325	0.0143645
GAS8; ACVR2A; STIL; DYNC2H1; DYNC2LI1; DNAH5; IFT74; PITX2; CITED2; MKKS; MKS1; CC2D2A;	GO:0007368~determination of left/right symmetry	12	59	20.339	8.45816e-05	0.00155972	0.482454	0.510027	0.324455	0.482454	0.014477
PAK4; ROS1; CRKL; NUBP1; CAMK2D; KIF14; STK11; NET1; LTBP4; KAZALD1; EGLN2; ATAD3A; TAOK2;	GO:0001558~regulation of cell growth	13	69	18.8406	8.62371e-05	0.00158058	0.49181	0.52001	0.327442	0.491724	0.0146706
IL6; FYN; FGFR3; STAT3; IL15; IL18; HES1; PARP14; PARP9; PIBF1; TSLP; CLCF1; STAP2;	GO:0042531~positive regulation of tyrosine phosphorylation of STAT protein	13	69	18.8406	8.62371e-05	0.00158058	0.49181	0.52001	0.327442	0.491724	0.0146706
CCP110; RAB11FIP3; KIF20A; FLCN; KLHL9; KLHL13; UVRAG; PLK2; PLK4; AURKB;	GO:0032465~regulation of cytokinesis	10	41	24.3902	8.97638e-05	0.00163527	0.511744	0.541276	0.333865	0.511654	0.0151783
TLR4; FYN; CD36; GJA1; VCAM1; ABCC1; NAMPT; EPHA4; CACNB1; GRIN2A;	GO:1904646~cellular response to amyloid-beta	10	41	24.3902	8.97638e-05	0.00163527	0.511744	0.541276	0.333865	0.511654	0.0151783
GEMIN2; GCFC2; RBM5; SF1; ZRSR2; USP39; DDX1; PRPF19;	GO:0000245~spliceosomal complex assembly	8	25	32	9.39213e-05	0.00169565	0.535258	0.566346	0.341404	0.53507	0.0157386
MPHOSPH10; GEMIN2; SRSF10; BCAS2; SLU7; TRA2B; SRSF4; SF3A3;	GO:0000375~RNA splicing, via transesterification reactions	8	25	32	9.39213e-05	0.00169565	0.535258	0.566346	0.341404	0.53507	0.0157386
DKK1; DMD; RASSF2; PTEN; RACK1; PDE4D; BAK1; CNKSR3;	GO:0033137~negative regulation of peptidyl-serine phosphorylation	8	25	32	9.39213e-05	0.00169565	0.535258	0.566346	0.341404	0.53507	0.0157386
BMPR1B; IL6; ACVR2A; CEBPA; CEBPD; JAG1; MEF2C; PRKD1; SMAD1; DDR2; CTHRC1; FBXO5;	GO:0045669~positive regulation of osteoblast differentiation	12	60	20	9.73057e-05	0.00174849	0.554253	0.586753	0.346492	0.554253	0.0162292
PTPN1; ABL2; STON2; STON1; PACSIN2; PACSIN3; ARFGAP1; RAB20; OPHN1;	GO:0030100~regulation of endocytosis	9	33	27.2727	9.74285e-05	0.00174849	0.554855	0.587494	0.346651	0.554855	0.0162292
DAPK3; GPR137B; XBP1; XPA; ABL2; ATM; ITPR1; IFI16; SMCR8; RAB39B; C9orf72; TRIB3; RRAGB;	GO:0010506~regulation of autophagy	13	70	18.5714	9.80075e-05	0.00175366	0.558055	0.590985	0.347464	0.558055	0.0162772
TRIM13; TRIM27; TRIM21; TRIM32; TRIM14; TRIM11;	GO:0032897~negative regulation of viral transcription	6	12	50	0.000104706	0.001857	0.596092	0.631378	0.356943	0.595883	0.0172363
RNF8; HNRNPU; EZH2; EAPP; RNF168; NELFA;	GO:0034244~negative regulation of transcription elongation from RNA polymerase II promoter	6	12	50	0.000104706	0.001857	0.596092	0.631378	0.356943	0.595883	0.0172363
NUDT21; CPSF1; TUT1; CPSF4; FIP1L1; CSTF2T;	GO:0098789~pre-mRNA cleavage required for polyadenylation	6	12	50	0.000104706	0.001857	0.596092	0.631378	0.356943	0.595883	0.0172363
TIPRL; PPP1R15A; PPP1R37; PTN; SET; PPP1R8; CRY2; MASTL; BOD1; PPP1R10; PPP1R11;	GO:0032515~negative regulation of phosphoprotein phosphatase activity	11	51	21.5686	0.000105184	0.00185999	0.598496	0.634258	0.357625	0.598496	0.0172641
MEN1; HUS1; POLD1; CDKN2D; ERCC6; TRIM32; CIRBP; CCAR2; DDB2; DTL;	GO:0009411~response to UV	10	42	23.8095	0.000106607	0.00186872	0.606487	0.64284	0.359667	0.606273	0.0173451
MITF; WDPCP; RXRA; GPD2; EFEMP1; SLC25A25; MTERF4; PITX2; CC2D2A; B9D1;	GO:0043010~camera-type eye development	10	42	23.8095	0.000106607	0.00186872	0.606487	0.64284	0.359667	0.606273	0.0173451
PER1; KAT7; BRPF1; WDR5; ING5; TADA1; KAT14; JADE2; MBIP; TAF6L;	GO:0043966~histone H3 acetylation	10	42	23.8095	0.000106607	0.00186872	0.606487	0.64284	0.359667	0.606273	0.0173451
PPM1D; CFLAR; CUBN; PYGL; LPL; CCL2; MLH1; GPM6A; HERC6; IFI44; DHX58; GBP5; HMCN1; FUCA2; BAIAP2;	GO:0009617~response to bacterium	15	92	16.3043	0.000108933	0.00190396	0.619392	0.656865	0.362964	0.619392	0.0176721
TLR4; RIPK2; DDX58; IRF1; HMGB2; POLR3C; IFIH1; ZBTB20;	GO:0032728~positive regulation of interferon-beta production	8	26	30.7692	0.000117912	0.00205474	0.67033	0.71101	0.375668	0.67033	0.0190717
DKC1; CCT5; NEK2; ATM; AURKB; PNKP; PKIB; FBXO4; MAP3K4;	GO:0032212~positive regulation of telomere maintenance via telomerase	9	34	26.4706	0.000118241	0.00205474	0.672084	0.712996	0.376126	0.672084	0.0190717
PCM1; CEP126; IFT172; TUBGCP3; TUBGCP6; KATNA1; HOOK2; DST; FIGN; SPAST;	GO:0031122~cytoplasmic microtubule organization	10	43	23.2558	0.000126047	0.00215193	0.716323	0.760061	0.387215	0.716071	0.0199738
PLSCR1; IFNB1; ISG15; EIF2AK2; ILF3; IFIT5; IFI16; PARP10; PROX1; FAM111A;	GO:0045071~negative regulation of viral genome replication	10	43	23.2558	0.000126047	0.00215193	0.716323	0.760061	0.387215	0.716071	0.0199738
CFLAR; PDPK1; ZPR1; NCL; CAD; MCM7; ID1; SOX9; DAB2IP; BAIAP2;	GO:0071364~cellular response to epidermal growth factor stimulus	10	43	23.2558	0.000126047	0.00215193	0.716323	0.760061	0.387215	0.716071	0.0199738
ZPR1; RARA; RARB; PTN; PTPRZ1; KIF14; SIRT2;	GO:0031641~regulation of myelination	7	19	36.8421	0.000126332	0.00215193	0.717567	0.761784	0.387587	0.717188	0.0199738
GFAP; CD36; TRAF2; DAB2IP; TICAM1; HJURP; ANKRA2;	GO:0043254~regulation of protein-containing complex assembly	7	19	36.8421	0.000126332	0.00215193	0.717567	0.761784	0.387587	0.717188	0.0199738
MEN1; EDN1; FYN; XBP1; APEX1; MAP1B; NKX6-1;	GO:0071375~cellular response to peptide hormone stimulus	7	19	36.8421	0.000126332	0.00215193	0.717567	0.761784	0.387587	0.717188	0.0199738
PCM1; STIL; KIAA0753; C2CD3; MCPH1; PIBF1; CEP131;	GO:0071539~protein localization to centrosome	7	19	36.8421	0.000126332	0.00215193	0.717567	0.761784	0.387587	0.717188	0.0199738
CASC3; RPL10; NOLC1; NGDN; QKI; RBM4B; LSM14B; PUM3; MATR3; PTBP2; HNRNPL; PTBP1;	GO:0006417~regulation of translation	12	62	19.3548	0.000127748	0.00216991	0.725095	0.770318	0.38963	0.725095	0.0201407
MDM4; FANCA; ZW10; PPIH; LPXN; MITF; PEX14; CDK1; CCNB1; APC; YAP1; SOX9; TFAP4; TRAF2; HES1; SLC9A3R2; KIFAP3; PPARGC1A;	GO:0065003~protein-containing complex assembly	18	128	14.0625	0.000129407	0.00219192	0.734383	0.780323	0.391973	0.734383	0.0203449
FUS; RBMX; KCNB1; KCTD11; CEP57; ATL2; PNPT1; NACC2; TIFA; KCTD15; TRMT61B; KCNF1; EHD1; ECT2; SPAST; RIPOR2;	GO:0051260~protein homooligomerization	16	105	15.2381	0.000131976	0.00222917	0.74883	0.795813	0.395591	0.74883	0.0206907
PLA2G6; KCNK2; PTN; CNR1; HTR2A; FEN1; PTEN; GRIN2A; RIN1; FGF13; YTHDF1; PLCB1; PLK2; KMT2B;	GO:0007613~memory	14	83	16.8675	0.00013305	0.00224104	0.754793	0.802292	0.397141	0.754793	0.0208009
EEF2K; PER2; AIFM1; EEF2; GJA1; GJB2; CX3CL1; REST; SQSTM1; BVES; PPARGC1A;	GO:0002931~response to ischemia	11	53	20.7547	0.000141516	0.002377	0.80268	0.853342	0.407239	0.80268	0.0220628
NRP1; ANG; JUN; FGF2; SCG2; HMGB2; THBS4; KDR; PRKD1; PROX1; SIRT1; PRKD2; PLXNB3;	GO:0001938~positive regulation of endothelial cell proliferation	13	73	17.8082	0.000142014	0.00237874	0.805364	0.856347	0.407804	0.805364	0.022079
CAT; VCAN; RBMX; ID4; ADAR; DLX5; HNRNPU; MEF2C; DHX9; GPNMB; ALYREF; LRRC17; MYBBP1A; WWTR1; DDX21; SIRT7;	GO:0001649~osteoblast differentiation	16	106	15.0943	0.000145522	0.00240399	0.825109	0.877497	0.411827	0.825109	0.0223134
BRD4; CDK1; CCNB1; PBX1; DTL; FBXO5; CDC25B; CDC25A;	GO:0010971~positive regulation of G2/M transition of mitotic cell cycle	8	27	29.6296	0.000146745	0.00240399	0.831895	0.88487	0.413233	0.831602	0.0223134
BBS12; RPGR; IFT57; IFT172; IFT52; LCA5; MAK; IFT74;	GO:0042073~intraciliary transport	8	27	29.6296	0.000146745	0.00240399	0.831895	0.88487	0.413233	0.831602	0.0223134
PDPK1; ARHGAP6; ITGA2; PTPRK; TRIP6; AJUBA; PIP5K1A; TAOK2;	GO:0048041~focal adhesion assembly	8	27	29.6296	0.000146745	0.00240399	0.831895	0.88487	0.413233	0.831602	0.0223134
POLA1; POLD1; RFC3; CDKN2D; POLD3; SIRT1;	GO:0000731~DNA synthesis involved in DNA repair	6	13	46.1538	0.00014711	0.00240399	0.833525	0.887073	0.413673	0.832937	0.0223134
DDX5; EXOSC9; DHX34; UPF1; EXOSC4; THRAP3;	GO:0000956~nuclear-transcribed mRNA catabolic process	6	13	46.1538	0.00014711	0.00240399	0.833525	0.887073	0.413673	0.832937	0.0223134
SIRT2; SIRT6; SIRT1; SIRT7; SIRT3; HDAC5;	GO:0006476~protein deacetylation	6	13	46.1538	0.00014711	0.00240399	0.833525	0.887073	0.413673	0.832937	0.0223134
CENPA; CENPF; CENPE; CENPC; CENPT; CENPH;	GO:0051382~kinetochore assembly	6	13	46.1538	0.00014711	0.00240399	0.833525	0.887073	0.413673	0.832937	0.0223134
ATP1A1; SRI; KCNJ2; ANK2; PDE4B; PDE4D;	GO:0086004~regulation of cardiac muscle cell contraction	6	13	46.1538	0.00014711	0.00240399	0.833525	0.887073	0.413673	0.832937	0.0223134
PLA2G6; PPP1R15A; USP19; CXCL8; EEF2; ATF4; PIK3R1; THBS4; TRAF2; EIF2B5; DDRGK1; TRIB3; TMX1;	GO:0034976~response to endoplasmic reticulum stress	13	74	17.5676	0.00016004	0.00260822	0.905987	0.965042	0.426187	0.905987	0.024209
TPPP; RACK1; NRG1; BAK1; DAB2IP; SLF2; FNIP1; AJUBA; CRBN; PIH1D1; FNIP2;	GO:0031334~positive regulation of protein-containing complex assembly	11	54	20.3704	0.00016336	0.00265515	0.924616	0.985059	0.429276	0.924616	0.0246445
PDPK1; SASH1; PAK4; IL1A; FGF2; CXCL8; ETS1; XBP1; ITGB8; KDR; STAT3; CX3CL1; GAB1; STIM1; PRKD1; PTGIS; SIRT1; PRKD2;	GO:0045766~positive regulation of angiogenesis	18	131	13.7405	0.000167777	0.00271962	0.949452	1	0.433329	0.949452	0.0252429
ARID1A; AR; DDX5; CDK7; KAT5; PMEPA1; PPARGC1A; DAXX; KDM3A;	GO:0030521~androgen receptor signaling pathway	9	36	25	0.000171112	0.00276624	0.968154	1	0.436347	0.968154	0.0256757
CHEK2; XPA; PIK3R1; MLH1; E2F1; ERCC6; IKBKE; FNIP2; ATM; BAK1;	GO:0008630~intrinsic apoptotic signaling pathway in response to DNA damage	10	45	22.2222	0.00017399	0.00279776	0.984262	1	0.438987	0.984088	0.0259683
RNF8; ATM; STK11; RFWD3; RNF168; RAD54L; KAT5; UIMC1; INIP; DNMT3A;	GO:0010212~response to ionizing radiation	10	45	22.2222	0.00017399	0.00279776	0.984262	1	0.438987	0.984088	0.0259683
DAPK3; EGF; NFKB1; PSMA1; PSMB9; YAP1; DLX5; AMER1; WLS; TMEM198; SFRP4; ASPM; CCAR2; RNF146; DACT1; GPRC5B; RUVBL1; AXIN2; CSNK1G3;	GO:0090263~positive regulation of canonical Wnt signaling pathway	19	144	13.1944	0.000179973	0.00287443	1	1	0.444532	0.9952	0.0266799
TLR4; PQBP1; SFPQ; MATR3; NONO; IFI16; RBM14; TRIM5;	GO:0002218~activation of innate immune response	8	28	28.5714	0.000181141	0.00287443	1	1	0.445608	0.9952	0.0266799
DXO; LSM6; METTL16; DCP2; PNPT1; ZHX2; CNOT10; DIS3L2;	GO:0006402~mRNA catabolic process	8	28	28.5714	0.000181141	0.00287443	1	1	0.445608	0.9952	0.0266799
PCNA; RFWD3; ALYREF; FANCM; TONSL; NUCKS1; SMARCAL1; EME1;	GO:0031297~replication fork processing	8	28	28.5714	0.000181141	0.00287443	1	1	0.445608	0.9952	0.0266799
EGF; TGFA; IL1A; EDN1; BTC; EPGN; PHIP; SH2B1;	GO:0045840~positive regulation of mitotic nuclear division	8	28	28.5714	0.000181141	0.00287443	1	1	0.445608	0.9952	0.0266799
SDCBP; SIPA1L1; PAK3; FYN; CHN1; EFNA1; EPHA3; VAV2; EFNB2; EPHB3; EPHA5; EPHA4; DNM1; ARHGEF28;	GO:0048013~ephrin receptor signaling pathway	14	86	16.2791	0.000185037	0.00292854	1	1	0.449137	0.9952	0.0271822
OPHN1; SLC1A3; ID2; MEF2C; HES1;	GO:0048667~cell morphogenesis involved in neuron differentiation	5	8	62.5	0.000188046	0.00296061	1	1	0.45188	0.9952	0.0274798
SETD1A; MLLT3; MKI67; HNRNPU; SSRP1;	GO:1902275~regulation of chromatin organization	5	8	62.5	0.000188046	0.00296061	1	1	0.45188	0.9952	0.0274798
WDPCP; NKX6-1; HES1; STIL; ARL13B; DZIP1L; CENPJ; IFT57; CC2D2A; IFT172; B9D1; IFT52;	GO:0007224~smoothened signaling pathway	12	65	18.4615	0.000188542	0.00296069	1	1	0.452346	0.9952	0.0274806
DCLK1; PTPRZ1; NES; EIF2B2; PTEN; ID3; DHX30; AHI1; DMBX1; NRCAM; NPAS1; PDGFC; TAGLN3; VCAN; TPP1; VAX2; SOX9; ZIC1;	GO:0007417~central nervous system development	18	133	13.5338	0.000198582	0.00311026	1	1	0.460965	0.9952	0.0288688
KLF4; PTEN; DAB2IP; BTN2A2; INPP5E; NOP53;	GO:0014067~negative regulation of phosphatidylinositol 3-kinase signaling	6	14	42.8571	0.000202032	0.00314045	1	1	0.463561	0.9952	0.029149
EDN1; NPR3; EDNRB; BTC; TFAP2B; HAS2;	GO:0035810~positive regulation of urine volume	6	14	42.8571	0.000202032	0.00314045	1	1	0.463561	0.9952	0.029149
DKK1; RARA; GJA1; RXRA; GJB2; CDKN2D; ASXL1; GDAP1; RXRB; RARB;	GO:0032526~response to retinoic acid	10	46	21.7391	0.000203198	0.00314045	1	1	0.464447	0.9952	0.029149
NRP1; FGF2; SCG2; HMGB2; CX3CL1; PTPRJ; SCRIB; GPNMB; ANGPT1; PLXNB3;	GO:0050918~positive chemotaxis	10	46	21.7391	0.000203198	0.00314045	1	1	0.464447	0.9952	0.029149
E2F8; ETV2; ANG; CCNF; NDP; BIRC2; CUL7; CCDC134; MAP3K4;	GO:0001890~placenta development	9	37	24.3243	0.000204155	0.00314045	1	1	0.465143	0.9952	0.029149
PCNA; RPA2; XPA; POLD1; RFC2; RFC3; POLD3; DDB2; POLK;	GO:0006296~nucleotide-excision repair, DNA incision, 5'-to lesion	9	37	24.3243	0.000204155	0.00314045	1	1	0.465143	0.9952	0.029149
APBB1; PER1; KAT7; ING5; KAT5; EPC1; ING3; RUVBL1; MSL3;	GO:0043967~histone H4 acetylation	9	37	24.3243	0.000204155	0.00314045	1	1	0.465143	0.9952	0.029149
PER1; ID2; CRY2; RBM4B; RBM4; PER2; PER3;	GO:0043153~entrainment of circadian clock by photoperiod	7	21	33.3333	0.000209845	0.00321159	1	1	0.469423	0.9952	0.0298093
NRP1; ANXA1; FGF2; KDR; RHOJ; PLK2; HDAC9;	GO:0090050~positive regulation of cell migration involved in sprouting angiogenesis	7	21	33.3333	0.000209845	0.00321159	1	1	0.469423	0.9952	0.0298093
CHEK1; PDPK1; CDK1; CAD; TTK; CLK1; CAMK2D; PRKD1; MARK2; PRKD2; MYLK2; DYRK3;	GO:0018107~peptidyl-threonine phosphorylation	12	66	18.1818	0.000213638	0.00326136	1	1	0.472254	0.9952	0.0302713
NRP1; SIPA1L1; ANXA1; PTPN1; S1PR1; GAB1; PIP5K1A; CAPN10; TNIK; PARVA; THSD7A;	GO:0031532~actin cytoskeleton reorganization	11	56	19.6429	0.000215712	0.00328471	1	1	0.473742	0.9952	0.030488
POLR1C; POLR1A; CDK7; POLR2H; ERCC6; TAF1A; POLR1E; TAF1D;	GO:0006362~transcription elongation from RNA polymerase I promoter	8	29	27.5862	0.000221893	0.00333669	1	1	0.477514	0.9952	0.0309705
PHGDH; STIL; C2CD3; PROX1; SEMA3C; AMBRA1; DACT1; INTU;	GO:0021915~neural tube development	8	29	27.5862	0.000221893	0.00333669	1	1	0.477514	0.9952	0.0309705
TLR4; IKBKB; BIRC3; BIRC2; IKBKE; TICAM1; TANK; LY96;	GO:0035666~TRIF-dependent toll-like receptor signaling pathway	8	29	27.5862	0.000221893	0.00333669	1	1	0.477514	0.9952	0.0309705
MEN1; TNFAIP3; APC; CEBPA; CDKN2D; PTEN; TFAP4; CDK5RAP1;	GO:0045736~negative regulation of cyclin-dependent protein serine/threonine kinase activity	8	29	27.5862	0.000221893	0.00333669	1	1	0.477514	0.9952	0.0309705
MEN1; MYC; TLE1; TLE4; KAT5; ASH2L; RUVBL1; AXIN2;	GO:1904837~beta-catenin-TCF complex assembly	8	29	27.5862	0.000221893	0.00333669	1	1	0.477514	0.9952	0.0309705
ITPKB; IMPA1; PLCD1; PTEN; PLCH1; PLCD3; IP6K1; ITPKC; PLCB1; IP6K2;	GO:0043647~inositol phosphate metabolic process	10	47	21.2766	0.000236411	0.00353737	1	1	0.486261	0.9952	0.0328332
XBP1; POU3F2; EPHA5; MEF2C; DPYSL3; ATAT1; SCYL3; ALK; VSX1; TENM2;	GO:0048666~neuron development	10	47	21.2766	0.000236411	0.00353737	1	1	0.486261	0.9952	0.0328332
CDC25B; KIF14; CSPP1; AURKB; KIF20B; CDC6; ECT2; SPAST; CDC14A;	GO:0032467~positive regulation of cytokinesis	9	38	23.6842	0.000242331	0.00360803	1	1	0.489777	0.9952	0.033489
PCNA; RPA2; XPA; POLD1; RFC2; RFC3; POLD3; DDB2; POLK;	GO:0033683~nucleotide-excision repair, DNA incision	9	38	23.6842	0.000242331	0.00360803	1	1	0.489777	0.9952	0.033489
KCNK2; ASNS; CCNB1; ETS1; PTGER4; STAT1; MAP1B; CLCN6; BTG2; TXNIP; JUN;	GO:0009612~response to mechanical stimulus	11	57	19.2982	0.000246803	0.00366557	1	1	0.492503	0.9952	0.0340231
EEF2K; EEF2; EEF1B2; EEFSEC; EEF1A2; GTPBP2; GTPBP1;	GO:0006414~translational elongation	7	22	31.8182	0.000265736	0.00392742	1	1	0.503609	0.9952	0.0364535
ASNS; SLC1A3; MAPK10; CRY2; PER1; PER2; PER3;	GO:0009416~response to light stimulus	7	22	31.8182	0.000265736	0.00392742	1	1	0.503609	0.9952	0.0364535
SLIT2; EGR2; CHN1; EPHA4; ALCAM; TMEFF2; SEMA3A; AGRN;	GO:0008045~motor neuron axon guidance	8	30	26.6667	0.000269861	0.0039401	1	1	0.505672	0.9952	0.0365712
AGRN; PTN; GRIK2; MAGI2; PICK1; SCRIB; TMEFF2; DLG3;	GO:0043113~receptor clustering	8	30	26.6667	0.000269861	0.0039401	1	1	0.505672	0.9952	0.0365712
EGF; NME1; ITGA2; HMGB2; CEBPG; TRIM28; HES1; SIRT2;	GO:0043388~positive regulation of DNA binding	8	30	26.6667	0.000269861	0.0039401	1	1	0.505672	0.9952	0.0365712
NRP1; ZFAND5; PTEN; PTPRJ; ARID5B; CSRNP1; TXNIP; PDGFC;	GO:0048008~platelet-derived growth factor receptor signaling pathway	8	30	26.6667	0.000269861	0.0039401	1	1	0.505672	0.9952	0.0365712
XBP1; NAMPT; OXCT1; ID2; ARID5B; AMER1; SLC25A25; PPARGC1A;	GO:0060612~adipose tissue development	8	30	26.6667	0.000269861	0.0039401	1	1	0.505672	0.9952	0.0365712
TRIM24; RARA; CRHBP; PELP1; WBP2; BCAS3;	GO:0071391~cellular response to estrogen stimulus	6	15	40	0.000271919	0.00396056	1	1	0.506631	0.9952	0.0367612
DXO; EXOSC9; EXOSC4; EXOSC5; EXOSC8;	GO:0071028~nuclear mRNA surveillance	5	9	55.5556	0.000281492	0.00408028	1	1	0.511335	0.9952	0.0378724
CFLAR; XBP1; PTN; TNFAIP3; MDK;	GO:2000347~positive regulation of hepatocyte proliferation	5	9	55.5556	0.000281492	0.00408028	1	1	0.511335	0.9952	0.0378724
PDPK1; FGF2; ETS1; KDR; TMSB4X; PRKD1; ANGPT1; SIRT1; PRKD2;	GO:0043536~positive regulation of blood vessel endothelial cell migration	9	39	23.0769	0.000286238	0.00413913	1	1	0.513653	0.9952	0.0384186
NRP1; PDPK1; JUN; FYN; CCL2; MDK; PTPRZ1; NES; BTG2; SET; MEF2C; GRIK2; KIF14; ANGPT1; TFAP2B; AMBRA1; CLCF1; PPARGC1A;	GO:0043524~negative regulation of neuron apoptotic process	18	138	13.0435	0.000298097	0.0043003	1	1	0.519456	0.9952	0.0399145
LGALS9; TLR4; AKAP8; RARA; TRIM27; TNFAIP3; SIRPA; CX3CL1; GPNMB; NFKBIL1;	GO:0032720~negative regulation of tumor necrosis factor production	10	49	20.4082	0.000316579	0.00455602	1	1	0.527717	0.9952	0.042288
MYC; EDN1; QDPR; NME1; CRHBP; CAD; MEF2C; PDE4B; REST; ANKRD1; RBM22;	GO:0035690~cellular response to drug	11	59	18.6441	0.000320424	0.00460038	1	1	0.529215	0.9952	0.0426998
ZW10; BUB3; ZWINT; NEK2; KIFC1; INCENP; KIF18B; DSN1;	GO:0000070~mitotic sister chromatid segregation	8	31	25.8065	0.000325978	0.00463595	1	1	0.531372	0.9952	0.04303
RIPK2; DDX58; IFNB1; SLC3A2; TICAM1; DDX1; DHX36; DDX21;	GO:0043330~response to exogenous dsRNA	8	31	25.8065	0.000325978	0.00463595	1	1	0.531372	0.9952	0.04303
DEAF1; ACVR2A; PBX1; HSD17B7; KIAA1217; TAPT1; SULF1; MKS1;	GO:0048706~embryonic skeletal system development	8	31	25.8065	0.000325978	0.00463595	1	1	0.531372	0.9952	0.04303
CHEK2; NEK2; KIF11; PIBF1; KIFC1; TPX2; MZT1; BIRC5;	GO:0090307~mitotic spindle assembly	8	31	25.8065	0.000325978	0.00463595	1	1	0.531372	0.9952	0.04303
RBMX; TRA2B; PRPF19; THRAP3; NCL; DAZAP1; CIRBP;	GO:0048026~positive regulation of mRNA splicing, via spliceosome	7	23	30.4348	0.000332992	0.00470243	1	1	0.534146	0.9952	0.0436471
PCM1; RIPOR1; RUFY3; ZFAND1; KIF20B; BCAS3; CEP131;	GO:0090316~positive regulation of intracellular protein transport	7	23	30.4348	0.000332992	0.00470243	1	1	0.534146	0.9952	0.0436471
HNRNPU; CEP97; STAG2; SMC3; CHMP2B; DRG1; RCC1;	GO:1901673~regulation of mitotic spindle assembly	7	23	30.4348	0.000332992	0.00470243	1	1	0.534146	0.9952	0.0436471
POLA1; RPA2; RPA4; COMMD1; NEIL3; DDB2; MMS19; HUS1; BRIP1;	GO:0006289~nucleotide-excision repair	9	40	22.5	0.000336525	0.00471917	1	1	0.535579	0.9952	0.0438024
GTF2B; DPF1; DPF2; KAT5; RSF1; BAZ1A; RUVBL1; KAT14; MSL3;	GO:0016573~histone acetylation	9	40	22.5	0.000336525	0.00471917	1	1	0.535579	0.9952	0.0438024
NPHP4; MAK; RP1; ERCC6; BBS12; LCA5; BBS2; MKKS; SPATA7;	GO:0045494~photoreceptor cell maintenance	9	40	22.5	0.000336525	0.00471917	1	1	0.535579	0.9952	0.0438024
NOL9; EXOSC4; WDR12; RPF1; LAS1L; FBXW9;	GO:0000460~maturation of 5.8S rRNA	6	16	37.5	0.00035946	0.00497144	1	1	0.544619	0.9952	0.0461439
BAK1; MIGA2; PLD6; GDAP1; MIEF1; CHCHD3;	GO:0008053~mitochondrial fusion	6	16	37.5	0.00035946	0.00497144	1	1	0.544619	0.9952	0.0461439
MDK; PTEN; BTG2; CDK6; ATAT1; PROX1;	GO:0021542~dentate gyrus development	6	16	37.5	0.00035946	0.00497144	1	1	0.544619	0.9952	0.0461439
RARA; RXRA; CRKL; ESRRG; RARB; RXRB;	GO:0048384~retinoic acid receptor signaling pathway	6	16	37.5	0.00035946	0.00497144	1	1	0.544619	0.9952	0.0461439
CCP110; STIL; SASS6; NDE1; CHORDC1; SAC3D1;	GO:0051298~centrosome duplication	6	16	37.5	0.00035946	0.00497144	1	1	0.544619	0.9952	0.0461439
RIF1; KMT5C; PARP9; DTX3L; PNKP; WRAP53;	GO:2001034~positive regulation of double-strand break repair via nonhomologous end joining	6	16	37.5	0.00035946	0.00497144	1	1	0.544619	0.9952	0.0461439
EGF; EDN1; FGF2; HTR2A; EZH2; EPGN; NEK10; AJUBA; MAGED1; ROBO1; PDGFC;	GO:0043406~positive regulation of MAP kinase activity	11	60	18.3333	0.000363662	0.0049949	1	1	0.546289	0.9952	0.0463617
PDPK1; EGF; TGFA; BRAF; PIK3R1; BTC; SOX9; EFEMP1; GAB1; EPGN;	GO:0007173~epidermal growth factor receptor signaling pathway	10	50	20	0.00036447	0.0049949	1	1	0.546681	0.9952	0.0463617
CRYAB; JUN; FYN; EEF2; STAT1; BAK1; APTX; SIRT1; TXNIP; CAT;	GO:0042542~response to hydrogen peroxide	10	50	20	0.00036447	0.0049949	1	1	0.546681	0.9952	0.0463617
PTPRC; FGF2; HTR2A; ITPR1; MCOLN2; PLCH1; PLCD1; PLCB1; PLCL2; PLCD3;	GO:0051209~release of sequestered calcium ion into cytosol	10	50	20	0.00036447	0.0049949	1	1	0.546681	0.9952	0.0463617
KLF4; GBA; ETS1; NFKB1; NR1D1; TNFAIP3; GATA3; PTGER4; SIRPA; MAPK7; NR1D2; CALCRL; PTGIS; METRNL;	GO:0050728~negative regulation of inflammatory response	14	93	15.0538	0.000378328	0.00517306	1	1	0.552106	0.9952	0.0480153
MEN1; SLIT2; CCNB1; CRKL; PPP5C; PTEN; SIRPA; ANGPT1; DAB2IP; C9orf72; WWTR1; PPARGC1A;	GO:0001933~negative regulation of protein phosphorylation	12	71	16.9014	0.000386095	0.00524275	1	1	0.555205	0.9952	0.0486622
CCNT2; GTF2F2; MLLT3; CDK7; POLR2H; ELL; MLLT1; SSRP1; PAF1; IWS1; NELFA; PCID2;	GO:0006368~transcription elongation from RNA polymerase II promoter	12	71	16.9014	0.000386095	0.00524275	1	1	0.555205	0.9952	0.0486622
WWP2; UBE2L6; CHRM3; ABL2; CDC34; UBE2S; ST8SIA4; ATG3; PPP4R2; MSRA; DUSP12; ST3GAL6; CSNK1G3;	GO:0006464~cellular protein modification process	13	82	15.8537	0.000389159	0.00524275	1	1	0.556451	0.9952	0.0486622
EEF2K; EDN1; JUN; BRAF; CRHBP; ITPKB; FUS; AKR1C3; MEF2C; CAMK2D; NLGN1; ECT2; CPNE4;	GO:0071277~cellular response to calcium ion	13	82	15.8537	0.000389159	0.00524275	1	1	0.556451	0.9952	0.0486622
TLR4; CD36; MAP3K1; TLR1; TAB1; MYD88; TAB2; LY96;	GO:0002755~MyD88-dependent toll-like receptor signaling pathway	8	32	25	0.00039125	0.00524275	1	1	0.5572	0.9952	0.0486622
PHGDH; ZPR1; EED; PTN; MPST; ZIC1; VIT; PTBP2;	GO:0021510~spinal cord development	8	32	25	0.00039125	0.00524275	1	1	0.5572	0.9952	0.0486622
SDCBP; OGT; N4BP1; CCAR2; DDRGK1; WAC; NOP53; UCHL5;	GO:0032435~negative regulation of proteasomal ubiquitin-dependent protein catabolic process	8	32	25	0.00039125	0.00524275	1	1	0.5572	0.9952	0.0486622
ANK3; GOLGA4; ARFRP1; GCC2; BBS2; GGA2; GGA1; SYS1;	GO:0043001~Golgi to plasma membrane protein transport	8	32	25	0.00039125	0.00524275	1	1	0.5572	0.9952	0.0486622
IL6; FGF2; ETS1; EFNA1; SP100; ID1; MAPK7; GPNMB;	GO:0045765~regulation of angiogenesis	8	32	25	0.00039125	0.00524275	1	1	0.5572	0.9952	0.0486622
ABLIM1; DHRS3; EYA4; COL11A1; ATF6; RP1; NDP; CRYZ; EFEMP1; PDCL; BBS5; ZNF513; RPGR; DNAJC19; HMCN1; KIFC3; BBS2; SLITRK6; MKKS; VSX1; SPATA7; VAX2; NOB1;	GO:0007601~visual perception	23	207	11.1111	0.00039726	0.00531148	1	1	0.559645	0.9952	0.0493001
NPM1; STIL; CENPJ; PLK2; CEP295;	GO:0046599~regulation of centriole replication	5	10	50	0.000406346	0.00540897	1	1	0.563195	0.9952	0.050205
CENPE; CHAMP1; KIF2C; CENPC; NUF2;	GO:0051315~attachment of mitotic spindle microtubules to kinetochore	5	10	50	0.000406346	0.00540897	1	1	0.563195	0.9952	0.050205
TLR4; GPR137B; PIK3R1; TOB2; LRRC17; MAFB; PIAS3;	GO:0045671~negative regulation of osteoclast differentiation	7	24	29.1667	0.000413226	0.00546436	1	1	0.565943	0.9952	0.0507191
EDN1; LPL; CCNB1; NME1; IRS1; CPT1A; E2F1;	GO:0071398~cellular response to fatty acid	7	24	29.1667	0.000413226	0.00546436	1	1	0.565943	0.9952	0.0507191
RRP8; DDX5; E2F1; E2F2; STK11; IFI16; MYBBP1A;	GO:0072332~intrinsic apoptotic signaling pathway by p53 class mediator	7	24	29.1667	0.000413226	0.00546436	1	1	0.565943	0.9952	0.0507191
EEF2K; CFLAR; PDPK1; GOT1; XBP1; PIK3R1; IRS1; STAT1; PTEN; TRIB3; CAPN10; HDAC9; HDAC5; PCK2;	GO:0032869~cellular response to insulin stimulus	14	94	14.8936	0.000416622	0.00549457	1	1	0.567298	0.9952	0.0509995
ARID1A; KLF4; RIF1; MED27; DIS3L2; PAF1; MED15; KDM4C; SMC3; MTF2;	GO:0019827~stem cell population maintenance	10	51	19.6078	0.000418244	0.00549457	1	1	0.567975	0.9952	0.0509995
MYCBP2; WDPCP; RAB9A; RACK1; PLEKHM2; TRIM22; DZIP1L; TRIM5; CELSR3; B9D1;	GO:0032880~regulation of protein localization	10	51	19.6078	0.000418244	0.00549457	1	1	0.567975	0.9952	0.0509995
RIPK2; MYCBP2; BIRC3; ANGPT1; AMER1; TICAM1; COMMD1; PHF23; SENP2; HSPBP1; FBXO4; BIRC2;	GO:0031398~positive regulation of protein ubiquitination	12	72	16.6667	0.000431921	0.00566192	1	1	0.573315	0.9952	0.0525528
BIRC5; SPRY2; TECTA; LRIG2; EYA4; COL11A1; COL11A2; PAX3; GJB2; SLC1A3; ALDH7A1; CDKN2D; TPRN; CCDC50; SLITRK6; CDC14A; RIPOR2; TIMM9;	GO:0007605~sensory perception of sound	18	143	12.5874	0.000438388	0.00573423	1	1	0.575923	0.9952	0.0532239
CHEK1; NEK2; KIF11; CEP85;	GO:0046602~regulation of mitotic centrosome separation	4	5	80	0.000456255	0.00589126	1	1	0.583007	0.9952	0.0546815
RARA; RARB; RXRA; MEF2C;	GO:0055012~ventricular cardiac muscle cell differentiation	4	5	80	0.000456255	0.00589126	1	1	0.583007	0.9952	0.0546815
UTY; KDM6B; KDM6A; PHF8;	GO:0071557~histone H3-K27 demethylation	4	5	80	0.000456255	0.00589126	1	1	0.583007	0.9952	0.0546815
PFAS; BMP5; SOX9; DDX10;	GO:0097065~anterior head development	4	5	80	0.000456255	0.00589126	1	1	0.583007	0.9952	0.0546815
SMARCB1; SIRT1; KDM4C; PIH1D1;	GO:1900113~negative regulation of histone H3-K9 trimethylation	4	5	80	0.000456255	0.00589126	1	1	0.583007	0.9952	0.0546815
EPB41L2; GNAI1; GPSM2; NUMA1;	GO:1904778~positive regulation of protein localization to cell cortex	4	5	80	0.000456255	0.00589126	1	1	0.583007	0.9952	0.0546815
PRPSAP2; TK1; CTPS1; ATIC; FPGS; MTAP; SRBD1; GDA;	GO:0006139~nucleobase-containing compound metabolic process	8	33	24.2424	0.000466759	0.00592332	1	1	0.587183	0.9952	0.0549791
GABARAP; PIK3R1; DAB2IP; BLOC1S2; DEDD2; DAXX; CASP8AP2; DEDD;	GO:0008625~extrinsic apoptotic signaling pathway via death domain receptors	8	33	24.2424	0.000466759	0.00592332	1	1	0.587183	0.9952	0.0549791
PIK3CD; EDN1; GATA3; PIK3R1; HTR2A; IRS1; SIRT2; PIK3C2B;	GO:0014065~phosphatidylinositol 3-kinase signaling	8	33	24.2424	0.000466759	0.00592332	1	1	0.587183	0.9952	0.0549791
PQBP1; SLU7; DDX5; SFPQ; HNRNPM; DHX9;	GO:0000380~alternative mRNA splicing, via spliceosome	6	17	35.2941	0.000467579	0.00592332	1	1	0.587413	0.9952	0.0549791
ANK2; CEP68; COG3; BBS2; CNTLN; ARFRP1;	GO:0033365~protein localization to organelle	6	17	35.2941	0.000467579	0.00592332	1	1	0.587413	0.9952	0.0549791
GATA3; MEF2C; KIF14; NSMF; EGLN2; TRIM2;	GO:0043523~regulation of neuron apoptotic process	6	17	35.2941	0.000467579	0.00592332	1	1	0.587413	0.9952	0.0549791
NBN; RNF8; MLH1; RNF168; EXOSC3; EXO1;	GO:0045190~isotype switching	6	17	35.2941	0.000467579	0.00592332	1	1	0.587413	0.9952	0.0549791
GNAI1; RAE1; GPSM2; NUMA1; TPX2; TACC3;	GO:0060236~regulation of mitotic spindle organization	6	17	35.2941	0.000467579	0.00592332	1	1	0.587413	0.9952	0.0549791
ZBTB7B; PIM1; HNRNPU; METRNL; PRDM16; SOX13;	GO:0090336~positive regulation of brown fat cell differentiation	6	17	35.2941	0.000467579	0.00592332	1	1	0.587413	0.9952	0.0549791
NR3C2; RARA; RARB; THRA; RXRA; NR1D1; RXRB; NR0B1; ESRRG; NR1D2;	GO:0043401~steroid hormone mediated signaling pathway	10	52	19.2308	0.000478448	0.0060483	1	1	0.591814	0.9952	0.0561391
NRP1; ADAM11; ISG15; ITGA2; PTN; ITGA6; DAB2; DST; COL16A1; ITGA9; NEDD9; PRKD1; ITGB8; ITGB4;	GO:0007229~integrin-mediated signaling pathway	14	96	14.5833	0.0005032	0.00633465	1	1	0.597801	0.9952	0.0587969
LGALS9; TLR4; DAPK3; EDN1; VIM; CCL2; GBP2; RPL13A; STAT1; SIRPA; GBP5; CDC42EP4; RAB20; CX3CL1;	GO:0071346~cellular response to interferon-gamma	14	96	14.5833	0.0005032	0.00633465	1	1	0.597801	0.9952	0.0587969
POLR1C; SNAPC2; SNAPC4; SNAPC3; BRF1; GTF3C5; IVNS1ABP;	GO:0006383~transcription by RNA polymerase III	7	25	28	0.000508176	0.00637069	1	1	0.599027	0.9952	0.0591315
PLSCR1; IFNB1; DHX9; GBP5; POLR3C; HMGB2; HMGB3;	GO:0045089~positive regulation of innate immune response	7	25	28	0.000508176	0.00637069	1	1	0.599027	0.9952	0.0591315
KRIT1; PRKAB2; SIRPA; GPSM2; GRPEL2; HSPH1; DNAJA3; CBX8; GOPC; ATP6V1H;	GO:0050790~regulation of catalytic activity	10	53	18.8679	0.000545663	0.00682645	1	1	0.607762	0.9952	0.0633617
UTRN; ANK3; ZC4H2; AGRN; PPFIBP2; TMEFF2; PDZRN3; CACNB1;	GO:0007528~neuromuscular junction development	8	34	23.5294	0.000553661	0.00686949	1	1	0.609581	0.9952	0.0637613
MTA2; ERCC6; SMARCB1; GATAD2B; CHD8; ACTR8; ACTR5; ARID1A;	GO:0043044~ATP-dependent chromatin remodeling	8	34	23.5294	0.000553661	0.00686949	1	1	0.609581	0.9952	0.0637613
DCLK1; KLF7; FYN; MAP2; CTNNA2; ABI1; RERE; BTBD3;	GO:0048813~dendrite morphogenesis	8	34	23.5294	0.000553661	0.00686949	1	1	0.609581	0.9952	0.0637613
NRP1; CFLAR; LMNA; AR; SCG2; ITGA6; YAP1; PHIP;	GO:2001237~negative regulation of extrinsic apoptotic signaling pathway	8	34	23.5294	0.000553661	0.00686949	1	1	0.609581	0.9952	0.0637613
GPR37L1; EGF; IL6; PTPRC; AR; EFNA1; FGFR3; KDR; CX3CL1; PTPRJ; DAB2IP; ZNF622; TRIM5; PELI2; DOK5;	GO:0043410~positive regulation of MAPK cascade	15	109	13.7615	0.000558118	0.00691058	1	1	0.610581	0.9952	0.0641426
POLRMT; TFAM; TWNK; MTERF4; MTERF3;	GO:0006390~mitochondrial transcription	5	11	45.4545	0.000568829	0.00695748	1	1	0.613177	0.9952	0.064578
CDK1; NME1; ITGA2; CAD; HNMT;	GO:0014075~response to amine	5	11	45.4545	0.000568829	0.00695748	1	1	0.613177	0.9952	0.064578
FGF2; ITPKB; IP6K1; ITPKC; IP6K2;	GO:0032958~inositol phosphate biosynthetic process	5	11	45.4545	0.000568829	0.00695748	1	1	0.613177	0.9952	0.064578
KDM6B; PTN; S1PR1; JAG1; KDR;	GO:0045446~endothelial cell differentiation	5	11	45.4545	0.000568829	0.00695748	1	1	0.613177	0.9952	0.064578
REST; SIRT2; SIRT7; HDAC9; HDAC8;	GO:0070933~histone H4 deacetylation	5	11	45.4545	0.000568829	0.00695748	1	1	0.613177	0.9952	0.064578
PARP15; PARP14; PARP10; PARP8; PARP12;	GO:0140289~protein mono-ADP-ribosylation	5	11	45.4545	0.000568829	0.00695748	1	1	0.613177	0.9952	0.064578
TBPL1; TAF5; NAT14; RSF1; GTF2B; BRF1;	GO:0006352~DNA-templated transcription, initiation	6	18	33.3333	0.000599426	0.00721464	1	1	0.620283	0.9952	0.0669649
TUBGCP3; TUBGCP6; AKAP9; CENPJ; TPX2; NDE1;	GO:0007020~microtubule nucleation	6	18	33.3333	0.000599426	0.00721464	1	1	0.620283	0.9952	0.0669649
PBX1; STAT1; DLGAP5; MAML2; MAML1; NOTCH4;	GO:0007221~positive regulation of transcription of Notch receptor target	6	18	33.3333	0.000599426	0.00721464	1	1	0.620283	0.9952	0.0669649
CASQ2; DMD; SRI; PDE4D; AKAP6; CAMK2D;	GO:0010880~regulation of release of sequestered calcium ion into cytosol by sarcoplasmic reticulum	6	18	33.3333	0.000599426	0.00721464	1	1	0.620283	0.9952	0.0669649
BMPR1B; NRP1; SLIT2; EPHB3; ALCAM; NRCAM;	GO:0031290~retinal ganglion cell axon guidance	6	18	33.3333	0.000599426	0.00721464	1	1	0.620283	0.9952	0.0669649
GBA; ROS1; RRAGB; FLCN; RFFL; FAM83D;	GO:0032006~regulation of TOR signaling	6	18	33.3333	0.000599426	0.00721464	1	1	0.620283	0.9952	0.0669649
DDX5; JAG1; KCNAB1; MAML1; HINFP; MBNL1;	GO:0045445~myoblast differentiation	6	18	33.3333	0.000599426	0.00721464	1	1	0.620283	0.9952	0.0669649
PAK3; EPHB3; PTEN; ZNF365; DOCK10; CTNND2;	GO:0060997~dendritic spine morphogenesis	6	18	33.3333	0.000599426	0.00721464	1	1	0.620283	0.9952	0.0669649
GADD45B; EGF; BRAF; EIF2AK2; CRKL; MAP3K1; GRM1; TAOK2; MAP3K4;	GO:0000186~activation of MAPKK activity	9	44	20.4545	0.00061602	0.00737024	1	1	0.624038	0.9952	0.0684091
HUS1; ITPKB; FLCN; FNIP1; PHIP; ROPN1; CELSR3; NOP53; FNIP2;	GO:0001932~regulation of protein phosphorylation	9	44	20.4545	0.00061602	0.00737024	1	1	0.624038	0.9952	0.0684091
GATA3; PBX1; CRKL; EPHB3; LMO4; ATM; HES1; ASXL1; MAFB;	GO:0048538~thymus development	9	44	20.4545	0.00061602	0.00737024	1	1	0.624038	0.9952	0.0684091
HAX1; PIK3CD; CAT; FYN; PIK3R1; KDR; SOX9; GAB1; IL18; ANGPT1; SIRT1; WNT16; PDGFC;	GO:0014068~positive regulation of phosphatidylinositol 3-kinase signaling	13	87	14.9425	0.000642139	0.00766752	1	1	0.629769	0.9952	0.0711684
MDM4; MYCBP2; FYN; NRG1; GRIN2A; SIRT2; FMN2; BANP;	GO:0042177~negative regulation of protein catabolic process	8	35	22.8571	0.000653185	0.00778401	1	1	0.63155	0.9952	0.0722496
TLR4; CFLAR; DAPK3; FASTK; BAK1; PTGIS; TICAM1; DPF2; CASP8AP2; LY96; IFI6;	GO:0097190~apoptotic signaling pathway	11	65	16.9231	0.000660315	0.00785345	1	1	0.632597	0.9952	0.0728942
COL5A2; THRA; COL11A1; BMP5; SOX9; RASSF2; GPM6B; DDR2; TAPT1; IGSF10; KAZALD1; DHX36;	GO:0001503~ossification	12	76	15.7895	0.000663772	0.00787902	1	1	0.633238	0.9952	0.0731315
HAX1; RIPK2; SPRY2; IL6; BRAF; CD44; PRKD1; ANGPT1; FNIP1; AKAP9; PRKD2; TNKS1BP1; FNIP2;	GO:0033138~positive regulation of peptidyl-serine phosphorylation	13	88	14.7727	0.000706587	0.00837077	1	1	0.640095	0.9952	0.0776958
PER1; NR1D1; TNFAIP3; STAT1; TLE1; DAB2IP; TANK; SIRT1; CARD8;	GO:0043124~negative regulation of I-kappaB kinase/NF-kappaB signaling	9	45	20	0.000709545	0.00838933	1	1	0.640552	0.9952	0.0778681
CAT; FYN; CDK1; RARA; EEF2; CNR1; GATA3; EEF1B2; STAT3; OXCT1; RPL10A; GRIN2A; BIRC2; BAK1;	GO:0045471~response to ethanol	14	100	14	0.000722855	0.00851488	1	1	0.642618	0.9952	0.0790334
SLU7; SF3A3; SF3A1; SF1;	GO:0000389~mRNA 3'-splice site recognition	4	6	66.6667	0.000732872	0.00851488	1	1	0.644195	0.9952	0.0790334
EZH2; RIF1; SIRT2; EZH1;	GO:0006348~chromatin silencing at telomere	4	6	66.6667	0.000732872	0.00851488	1	1	0.644195	0.9952	0.0790334
EED; EZH2; EZH1; EHMT2;	GO:0070734~histone H3-K27 methylation	4	6	66.6667	0.000732872	0.00851488	1	1	0.644195	0.9952	0.0790334
EXOSC9; EXOSC2; EXOSC8; EXOSC3;	GO:0071035~nuclear polyadenylation-dependent rRNA catabolic process	4	6	66.6667	0.000732872	0.00851488	1	1	0.644195	0.9952	0.0790334
EXOSC9; EXOSC8; EXOSC3; EXOSC2;	GO:0071038~nuclear polyadenylation-dependent tRNA catabolic process	4	6	66.6667	0.000732872	0.00851488	1	1	0.644195	0.9952	0.0790334
ABCC5; ABCB1; GJA1; ABCC1;	GO:0140115~export across plasma membrane	4	6	66.6667	0.000732872	0.00851488	1	1	0.644195	0.9952	0.0790334
PLSCR1; HNRNPU; DHX9; UHRF1;	GO:2000373~positive regulation of DNA topoisomerase (ATP-hydrolyzing) activity	4	6	66.6667	0.000732872	0.00851488	1	1	0.644195	0.9952	0.0790334
NSUN2; KDM4C; OCIAD1; KDM3A;	GO:2000736~regulation of stem cell differentiation	4	6	66.6667	0.000732872	0.00851488	1	1	0.644195	0.9952	0.0790334
MEN1; TRIM13; MYC; PTPRC; GATA3; ERCC6; BAK1;	GO:0010332~response to gamma radiation	7	27	25.9259	0.000749801	0.00864494	1	1	0.647009	0.9952	0.0802406
CD36; NR1D1; RARA; NR1D2; THRA; PCK2; RARB;	GO:0033993~response to lipid	7	27	25.9259	0.000749801	0.00864494	1	1	0.647009	0.9952	0.0802406
DVL2; PJA2; NPHP4; YAP1; AMOT; FAT4; WWTR1;	GO:0035329~hippo signaling	7	27	25.9259	0.000749801	0.00864494	1	1	0.647009	0.9952	0.0802406
NRP1; SPRY2; ANXA1; KDR; PRKD1; DAB2IP; PRKD2;	GO:0035924~cellular response to vascular endothelial growth factor stimulus	7	27	25.9259	0.000749801	0.00864494	1	1	0.647009	0.9952	0.0802406
RANBP2; KPNA2; CBLB; NUP54; KPNA5; NUP35;	GO:0006607~NLS-bearing protein import into nucleus	6	19	31.5789	0.000758368	0.00867734	1	1	0.64839	0.9952	0.0805414
CHEK1; RPA2; ZNF365; SIRT6; PPP4R2; FIGN;	GO:0010569~regulation of double-strand break repair via homologous recombination	6	19	31.5789	0.000758368	0.00867734	1	1	0.64839	0.9952	0.0805414
XRCC3; FBXW5; CHORDC1; CEP131; CHMP2B; NPM1;	GO:0010824~regulation of centrosome duplication	6	19	31.5789	0.000758368	0.00867734	1	1	0.64839	0.9952	0.0805414
SESN3; ATM; STK11; BMT2; FNIP1; FNIP2;	GO:1904262~negative regulation of TORC1 signaling	6	19	31.5789	0.000758368	0.00867734	1	1	0.64839	0.9952	0.0805414
MGRN1; TRIM21; TRIM25; UBE3D; ZNF598; UBE2T; FANCL; DTL;	GO:0006513~protein monoubiquitination	8	36	22.2222	0.000766638	0.00870193	1	1	0.649625	0.9952	0.0807696
ZW10; MAD2L1BP; SIRT2; ANLN; CDC14A;	GO:0007096~regulation of exit from mitosis	5	12	41.6667	0.000775584	0.00870193	1	1	0.651067	0.9952	0.0807696
RARB; BBS2; MKKS; CNTNAP2; SLC7A11;	GO:0021756~striatum development	5	12	41.6667	0.000775584	0.00870193	1	1	0.651067	0.9952	0.0807696
DHRS3; EGR2; PTGER4; PBX1; INTU;	GO:0030278~regulation of ossification	5	12	41.6667	0.000775584	0.00870193	1	1	0.651067	0.9952	0.0807696
MYC; TERF2; UPF1; HDAC8; YLPM1;	GO:0032204~regulation of telomere maintenance	5	12	41.6667	0.000775584	0.00870193	1	1	0.651067	0.9952	0.0807696
TRIM37; BCOR; RNF168; DDB2; RNF2;	GO:0035518~histone H2A monoubiquitination	5	12	41.6667	0.000775584	0.00870193	1	1	0.651067	0.9952	0.0807696
ASNS; CXCL8; CCL2; ATF3; ATF4;	GO:0036499~PERK-mediated unfolded protein response	5	12	41.6667	0.000775584	0.00870193	1	1	0.651067	0.9952	0.0807696
NAGLU; PTEN; ID2; NCOA2; CIART;	GO:0045475~locomotor rhythm	5	12	41.6667	0.000775584	0.00870193	1	1	0.651067	0.9952	0.0807696
NF2; TDRD7; KDM5B; FZR1; SLC7A11;	GO:0070306~lens fiber cell differentiation	5	12	41.6667	0.000775584	0.00870193	1	1	0.651067	0.9952	0.0807696
UBE2C; PTEN; UBE2S; MASTL; FZR1;	GO:1904668~positive regulation of ubiquitin protein ligase activity	5	12	41.6667	0.000775584	0.00870193	1	1	0.651067	0.9952	0.0807696
CRYAB; DMD; XBP1; PAX3; LAMA2; SRI; UTRN; CENPF; ID3; MEF2C; BVES; SIRT1; PRR14;	GO:0007517~muscle organ development	13	89	14.6067	0.000776392	0.00870193	1	1	0.651249	0.9952	0.0807696
BMPR1B; NPHP1; NPHP4; IMPDH2; SOX9; CLCN2; ZNF513; XRN2; VAX2; RP1;	GO:0060041~retina development in camera-type eye	10	56	17.8571	0.000795698	0.0088853	1	1	0.654247	0.9952	0.0824716
NUP214; RANBP2; POLR2H; RAE1; NUP160; NUP54; NUP93; NUP35; NUP88; NUP85;	GO:0060964~regulation of gene silencing by miRNA	10	56	17.8571	0.000795698	0.0088853	1	1	0.654247	0.9952	0.0824716
CDK1; EDNRB; NAMPT; CPT1A; BTG2; CD83; BAK1; TET2; SLC7A11;	GO:0014070~response to organic cyclic compound	9	46	19.5652	0.000814328	0.00907652	1	1	0.657191	0.9952	0.0842464
FANCA; GATA3; HMGB2; AKR1C3; CRKL; SOX9; TNFSF10; NR0B1; HMGCS1; ARID5B; ASPM; TFAP2C; COL9A3;	GO:0008584~male gonad development	13	90	14.4444	0.000851897	0.00947774	1	1	0.663288	0.9952	0.0879705
PCNA; RPA2; POLD1; RFC2; RFC3; POLD3; PNKP; DTL;	GO:0042769~DNA damage response, detection of DNA damage	8	37	21.6216	0.000895401	0.00992512	1	1	0.670227	0.9952	0.092123
LGALS9; TLR4; DDX58; IL1A; LPL; XBP1; DHX9; IFIH1;	GO:2000778~positive regulation of interleukin-6 secretion	8	37	21.6216	0.000895401	0.00992512	1	1	0.670227	0.9952	0.092123
MYC; TGFA; NME1; BMP5; ID1; YAP1; SOX9; DLX5; DLX6; EPGN;	GO:0050679~positive regulation of epithelial cell proliferation	10	57	17.5439	0.00089745	0.00992959	1	1	0.67047	0.9952	0.0921644
STRIP1; ZMYM4; PHIP; FMNL2; ZMYM1; ZMYM2; ZMYM5;	GO:0022604~regulation of cell morphogenesis	7	28	25	0.000900565	0.0099458	1	1	0.67096	0.9952	0.092315
PER2; CNR1; RFX3; CPT1A; SNAP25; ITPR1; KCNB1; CACNA1E; STX1A; TFAP2B; PICK1;	GO:0050796~regulation of insulin secretion	11	68	16.1765	0.000919604	0.0101375	1	1	0.67407	0.9952	0.0940943
GJA1; IRS1; STAT1; EIF2B2; GNAI1; BTG2; EIF2B5; ANXA1; STAT3;	GO:0043434~response to peptide hormone	9	47	19.1489	0.000931353	0.0102483	1	1	0.676045	0.9952	0.0951225
REC8; ANG; CCNB1; CDC25B; TRIP13; FBXO5;	GO:0001556~oocyte maturation	6	20	30	0.000947979	0.0102997	1	1	0.678724	0.9952	0.0955994
NR1D1; PIK3R1; SIRT1; NUCKS1; PPARGC1A; KLF15;	GO:0001678~cellular glucose homeostasis	6	20	30	0.000947979	0.0102997	1	1	0.678724	0.9952	0.0955994
TLR4; IKBKB; BIRC3; BIRC2; TICAM1; LY96;	GO:0002756~MyD88-independent toll-like receptor signaling pathway	6	20	30	0.000947979	0.0102997	1	1	0.678724	0.9952	0.0955994
SRSF10; RBMX; CELF1; YTHDC1; PTBP2; LUC7L;	GO:0006376~mRNA splice site selection	6	20	30	0.000947979	0.0102997	1	1	0.678724	0.9952	0.0955994
NBN; SYF2; CDK1; CLSPN; NOP53; TAOK2;	GO:0007095~mitotic G2 DNA damage checkpoint	6	20	30	0.000947979	0.0102997	1	1	0.678724	0.9952	0.0955994
NRP1; CNR1; EPHB3; SEMA3A; NRCAM; CELSR3;	GO:0007413~axonal fasciculation	6	20	30	0.000947979	0.0102997	1	1	0.678724	0.9952	0.0955994
TLR4; PYGL; BIRC2; TICAM1; MLKL; LY96;	GO:0070266~necroptotic process	6	20	30	0.000947979	0.0102997	1	1	0.678724	0.9952	0.0955994
UBE2C; BUB3; CDK1; CCNB1; PSMA1; PSMB9; TFAP4; NEK11; ANAPC2; FBXO5; FZR1; ANAPC10;	GO:1901990~regulation of mitotic cell cycle phase transition	12	80	15	0.000991789	0.0107563	1	1	0.685566	0.9952	0.0998376
HAX1; NRP1; RIPK2; IL6; PTPRC; CD44; CD36; EFNA1; HTR2A; THBS4; IL15; PTPRJ; ANGPT1;	GO:0050731~positive regulation of peptidyl-tyrosine phosphorylation	13	92	14.1304	0.00102147	0.0109924	1	1	0.690073	0.9952	0.102029
ZPR1; PALB2; GINS4; PRPF19; SBDS;	GO:0001833~inner cell mass cell proliferation	5	13	38.4615	0.00103361	0.0109924	1	1	0.691314	0.9952	0.102029
INTS11; INTS12; INTS4; TUT1; INTS7;	GO:0016180~snRNA processing	5	13	38.4615	0.00103361	0.0109924	1	1	0.691314	0.9952	0.102029
CDK1; CCNA2; ATM; NEK11; INCENP;	GO:0016572~histone phosphorylation	5	13	38.4615	0.00103361	0.0109924	1	1	0.691314	0.9952	0.102029
WASHC1; APC; CDC42EP1; CDC42EP4; CDC42EP3;	GO:0031274~positive regulation of pseudopodium assembly	5	13	38.4615	0.00103361	0.0109924	1	1	0.691314	0.9952	0.102029
TLR4; RIPK2; DDX58; STAT1; IFIH1;	GO:0032727~positive regulation of interferon-alpha production	5	13	38.4615	0.00103361	0.0109924	1	1	0.691314	0.9952	0.102029
LGALS9; SCRIB; BTN2A2; PDCD1LG2; CD274;	GO:0046007~negative regulation of activated T cell proliferation	5	13	38.4615	0.00103361	0.0109924	1	1	0.691314	0.9952	0.102029
GIGYF1; PIK3R1; IRS1; PLCB1; CRIM1;	GO:0048009~insulin-like growth factor receptor signaling pathway	5	13	38.4615	0.00103361	0.0109924	1	1	0.691314	0.9952	0.102029
XPA; GTF2B; ERCC6; DHX36; GTF2F2;	GO:0060261~positive regulation of transcription initiation from RNA polymerase II promoter	5	13	38.4615	0.00103361	0.0109924	1	1	0.691314	0.9952	0.102029
DHRS3; BMP5; JAG1; MKS1; HEY1;	GO:0060411~cardiac septum morphogenesis	5	13	38.4615	0.00103361	0.0109924	1	1	0.691314	0.9952	0.102029
E2F8; ITGA2; PROX1; PCK2; ANXA1;	GO:0070365~hepatocyte differentiation	5	13	38.4615	0.00103361	0.0109924	1	1	0.691314	0.9952	0.102029
SQSTM1; MARK2; AMBRA1; PPARGC1A; GABARAP; ATG3; ATG5; ATG2A;	GO:0000422~autophagy of mitochondrion	8	38	21.0526	0.00104093	0.0110313	1	1	0.692037	0.9952	0.10239
FANCG; ANG; EIF2B2; EIF2B5; ATM; DMRTA1; KMT2B; PCYT1B;	GO:0001541~ovarian follicle development	8	38	21.0526	0.00104093	0.0110313	1	1	0.692037	0.9952	0.10239
DYNC1I1; ZW10; TGFA; PROS1; CTSC; NAPA; ANK2; ANK3; DYNC1I2; ARFGAP2; ARFGAP1; ATL2; COG1; SEC22A; COG3; GOPC; USE1; SPAST; DYNC1LI1; TRAPPC4; SEC31B;	GO:0006888~endoplasmic reticulum to Golgi vesicle-mediated transport	21	196	10.7143	0.00105602	0.0111716	1	1	0.693514	0.9952	0.103692
EGR2; NUP214; HSPA9; NUP88; RANBP3; CSE1L; CCHCR1;	GO:0006611~protein export from nucleus	7	29	24.1379	0.00107422	0.0112653	1	1	0.695227	0.9952	0.104562
DEAF1; PRDM1; RARA; TIAL1; CELF1; RNF2; MOV10L1;	GO:0007281~germ cell development	7	29	24.1379	0.00107422	0.0112653	1	1	0.695227	0.9952	0.104562
IKBKB; TNFAIP3; RACK1; TRAF2; BIRC3; BIRC2; MADD;	GO:0010803~regulation of tumor necrosis factor-mediated signaling pathway	7	29	24.1379	0.00107422	0.0112653	1	1	0.695227	0.9952	0.104562
MEN1; SDCBP; GOT1; DAB2; STK11; FLCN; CITED2;	GO:0030511~positive regulation of transforming growth factor beta receptor signaling pathway	7	29	24.1379	0.00107422	0.0112653	1	1	0.695227	0.9952	0.104562
LGALS9; TLR4; RARA; TNFSF4; GATA3; PDCD1LG2; CD274;	GO:0032689~negative regulation of interferon-gamma production	7	29	24.1379	0.00107422	0.0112653	1	1	0.695227	0.9952	0.104562
UBE2C; BUB3; CDK1; CCNB1; PSMA1; PSMB9; UBE2S; AURKB; ANAPC2; FBXO5; FZR1; ANAPC10;	GO:0031145~anaphase-promoting complex-dependent catabolic process	12	81	14.8148	0.00109206	0.011422	1	1	0.696997	0.9952	0.106017
MCM3; MCM6; MCM7; MCM4;	GO:0006267~pre-replicative complex assembly involved in nuclear cell cycle DNA replication	4	7	57.1429	0.00111	0.011422	1	1	0.698828	0.9952	0.106017
DVL2; MLLT3; MTF2; MAFB;	GO:0007379~segment specification	4	7	57.1429	0.00111	0.011422	1	1	0.698828	0.9952	0.106017
CASQ2; GJA1; SRI; CAMK2D;	GO:0010649~regulation of cell communication by electrical coupling	4	7	57.1429	0.00111	0.011422	1	1	0.698828	0.9952	0.106017
GCC2; CDK5RAP2; BCAS3; SDCCAG8;	GO:0031023~microtubule organizing center organization	4	7	57.1429	0.00111	0.011422	1	1	0.698828	0.9952	0.106017
PLA2G6; PGS1; SLC27A1; TAMM41;	GO:0032049~cardiolipin biosynthetic process	4	7	57.1429	0.00111	0.011422	1	1	0.698828	0.9952	0.106017
TLR4; SARM1; TICAM1; LY96;	GO:0034128~negative regulation of MyD88-independent toll-like receptor signaling pathway	4	7	57.1429	0.00111	0.011422	1	1	0.698828	0.9952	0.106017
ELL; SNAPC4; ZC3H8; SNAPC1;	GO:0042796~snRNA transcription by RNA polymerase III	4	7	57.1429	0.00111	0.011422	1	1	0.698828	0.9952	0.106017
EFNA1; PTEN; NLGN1; DNM3;	GO:0061002~negative regulation of dendritic spine morphogenesis	4	7	57.1429	0.00111	0.011422	1	1	0.698828	0.9952	0.106017
EXOSC4; EXOSC2; EXOSC5; EXOSC3;	GO:0071051~polyadenylation-dependent snoRNA 3'-end processing	4	7	57.1429	0.00111	0.011422	1	1	0.698828	0.9952	0.106017
EEF2; DHX9; DHX36; CNBP;	GO:2000767~positive regulation of cytoplasmic translation	4	7	57.1429	0.00111	0.011422	1	1	0.698828	0.9952	0.106017
ADAP1; IFNB1; EDN1; PTPRC; CCL2; IL7R; EDNRB; ITPKB; TNFSF10; GEM; IRF9; KHDRBS1; CBLB; BIRC3; BIRC2; CALCRL; MLKL; MADD; ADGRG7; MYD88; CD274; CLCF1; ADGRG1; LY96; ANXA1; PDCD1LG2;	GO:0007166~cell surface receptor signaling pathway	26	268	9.70149	0.00111751	0.0114797	1	1	0.699562	0.9952	0.106552
DKK1; THRA; EGR2; PTPRZ1; CRHBP; GRPR; PTEN; MEF2C; GRIN2A; KCNAB1;	GO:0007611~learning or memory	10	59	16.9492	0.00113303	0.0115996	1	1	0.701151	0.9952	0.107665
TK1; SHMT1; TDO2; KCNJ2; CRYZ; CRTC2; CBR4; APIP; GBP5; THG1L;	GO:0051289~protein homotetramerization	10	59	16.9492	0.00113303	0.0115996	1	1	0.701151	0.9952	0.107665
CUBN; YAP1; SOX9; TRIM32; STK11; WWTR1;	GO:0001894~tissue homeostasis	6	21	28.5714	0.00117202	0.0118978	1	1	0.704941	0.9952	0.110433
NRP1; SLIT2; FGF2; KDR; EFNB2; ROBO1;	GO:0002042~cell migration involved in sprouting angiogenesis	6	21	28.5714	0.00117202	0.0118978	1	1	0.704941	0.9952	0.110433
HSPA9; NUBP1; MMS19; NDOR1; NFU1; ISCA1;	GO:0016226~iron-sulfur cluster assembly	6	21	28.5714	0.00117202	0.0118978	1	1	0.704941	0.9952	0.110433
ARFRP1; RIPOR1; GCC2; SORL1; GBP5; SYS1;	GO:0034067~protein localization to Golgi apparatus	6	21	28.5714	0.00117202	0.0118978	1	1	0.704941	0.9952	0.110433
KANSL1L; OGT; KAT7; WDR5; MSL3; JADE2;	GO:0043984~histone H4-K16 acetylation	6	21	28.5714	0.00117202	0.0118978	1	1	0.704941	0.9952	0.110433
NPHP1; NUBP1; PDCL; TAPT1; SAXO1; RABEP2; DNAH9; ODF2L;	GO:0030030~cell projection organization	8	39	20.5128	0.00120474	0.012164	1	1	0.707702	0.9952	0.112904
ARID1A; NRP1; CCT5; DNM1; CRTC2; CCT6B; CD274; GGA1;	GO:1901998~toxin transport	8	39	20.5128	0.00120474	0.012164	1	1	0.707702	0.9952	0.112904
CXCL8; S1PR1; LAMA2; ABL2; SOX9; PRKX; PTPRJ; IL18; KIF14;	GO:0030155~regulation of cell adhesion	9	49	18.3673	0.00120632	0.012164	1	1	0.707901	0.9952	0.112904
XBP1; TRIM21; NR1D1; ID1; SIAH1; SIRT6; SIRT1; SENP2; FBXO4;	GO:0031648~protein destabilization	9	49	18.3673	0.00120632	0.012164	1	1	0.707901	0.9952	0.112904
PRKAB2; GABARAP; SQSTM1; NBR1; MTMR14; MTERF3; CHMP6; VPS25; AMBRA1; ATG5; ZFYVE1; ATG3; CHMP2B;	GO:0016236~macroautophagy	13	94	13.8298	0.00121835	0.0122649	1	1	0.708904	0.9952	0.11384
MEN1; NME1; XBP1; TRA2B; RACK1; KCNB1; TWNK; ZBTB20; PPARGC1A; PCK2;	GO:0071333~cellular response to glucose stimulus	10	60	16.6667	0.00126846	0.0126679	1	1	0.712905	0.9952	0.117581
POLR1C; POLR1A; CDK7; POLR2H; TAF1A; POLR1E; TAF1D;	GO:0006363~termination of RNA polymerase I transcription	7	30	23.3333	0.0012731	0.0126679	1	1	0.713345	0.9952	0.117581
MAFG; PTEN; NLGN4X; BBS2; CNTNAP2; ALK; SLC7A11;	GO:0030534~adult behavior	7	30	23.3333	0.0012731	0.0126679	1	1	0.713345	0.9952	0.117581
PTN; MDK; MLH1; TRIP13; ASPM; FMN2; DDX20;	GO:0048477~oogenesis	7	30	23.3333	0.0012731	0.0126679	1	1	0.713345	0.9952	0.117581
KLF4; ANG; NPR3; TNFAIP3; IL15; SF1; PPARGC1A;	GO:0048662~negative regulation of smooth muscle cell proliferation	7	30	23.3333	0.0012731	0.0126679	1	1	0.713345	0.9952	0.117581
DHRS3; FGFR3; SFRP4; HAS2; LTBP3; RARA; RARB;	GO:0060349~bone morphogenesis	7	30	23.3333	0.0012731	0.0126679	1	1	0.713345	0.9952	0.117581
LGALS9; MYC; EGF; PTGER4; KDR; SOX9; IQGAP3;	GO:0070371~ERK1 and ERK2 cascade	7	30	23.3333	0.0012731	0.0126679	1	1	0.713345	0.9952	0.117581
WASHC1; SNX2; TRIM27; ARFRP1; TBC1D10B; GCC2; TBC1D17; TBC1D23; GGA1; WASHC2C; SNX5; RAB9A;	GO:0042147~retrograde transport, endosome to Golgi	12	83	14.4578	0.00131791	0.0130923	1	1	0.717	0.9952	0.12152
ABI1; AHI1; SH2B1; DOK5; FYN; KDR; NEDD9; FGFR3; EPHA3; EPHB3; DDR2; EPHA4; EPHA5; ALK; ROS1;	GO:0007169~transmembrane receptor protein tyrosine kinase signaling pathway	15	120	12.5	0.00134873	0.013282	1	1	0.719663	0.9952	0.123281
PTEN; RACK1; SIRPA; ATG5; ATG3;	GO:0050765~negative regulation of phagocytosis	5	14	35.7143	0.00135022	0.013282	1	1	0.719669	0.9952	0.123281
ARL13B; AHI1; PITX2; CITED2; IFT172;	GO:0070986~left/right axis specification	5	14	35.7143	0.00135022	0.013282	1	1	0.719669	0.9952	0.123281
NSUN2; METTL16; CMTR1; TRMT61A; TRMT61B;	GO:0080009~mRNA methylation	5	14	35.7143	0.00135022	0.013282	1	1	0.719669	0.9952	0.123281
PTN; BMP5; EZH2; DAB2IP; ALK;	GO:1900006~positive regulation of dendrite development	5	14	35.7143	0.00135022	0.013282	1	1	0.719669	0.9952	0.123281
KCNK2; GJA1; ANKRD1; DNAJC2; DACH1;	GO:2000279~negative regulation of DNA biosynthetic process	5	14	35.7143	0.00135022	0.013282	1	1	0.719669	0.9952	0.123281
XBP1; PTPN1; ATF6; EIF2AK2; CREBRF; CREB3L4; TBL2; RHBDD2; PARP8;	GO:0030968~endoplasmic reticulum unfolded protein response	9	50	18	0.00136647	0.0133981	1	1	0.721172	0.9952	0.124358
NUP214; RANBP2; RAE1; NUP160; NUP54; NUP93; NUP35; NUP88; NUP85;	GO:0075733~intracellular transport of virus	9	50	18	0.00136647	0.0133981	1	1	0.721172	0.9952	0.124358
DDX5; SOX9; TRIM28; CUL7; AKNAD1; AKNA; NOTCH4; FAM83D;	GO:0001837~epithelial to mesenchymal transition	8	40	20	0.00138844	0.0135914	1	1	0.722983	0.9952	0.126153
ANXA1; IL6; PTPRC; VCAM1; IL15; HES1; DNAJA3; CD274; PDCD1LG2; TNFSF4;	GO:0042102~positive regulation of T cell proliferation	10	61	16.3934	0.00141679	0.0138464	1	1	0.725396	0.9952	0.12852
IFNB1; IRF1; STAT1; CDC34; PNPT1; IFI16;	GO:0035458~cellular response to interferon-beta	6	22	27.2727	0.00143443	0.0139735	1	1	0.726786	0.9952	0.1297
LGALS9; DDX58; IL1A; LPL; DHX9; IFIH1;	GO:1904469~positive regulation of tumor necrosis factor secretion	6	22	27.2727	0.00143443	0.0139735	1	1	0.726786	0.9952	0.1297
NPM1; BRD2; HMGB2; SOX9; SET; SHPRH; HP1BP3; RSF1; GRWD1; DAXX; TSPYL4; CHAF1A;	GO:0006334~nucleosome assembly	12	84	14.2857	0.00144454	0.0140493	1	1	0.727634	0.9952	0.130403
NRP1; SCG2; STAT1; PRKX; PTEN; FAP; STARD13;	GO:0043542~endothelial cell migration	7	31	22.5806	0.00149963	0.0145616	1	1	0.732061	0.9952	0.135158
JUN; FGF2; CCNA2; CRKL; TRIM28; PRKD1; IQGAP3; RASGRP3; RAPGEF6; RIT1; PLK2;	GO:0007265~Ras protein signal transduction	11	73	15.0685	0.00153554	0.0148863	1	1	0.735199	0.9952	0.138172
TLR4; RIPK2; PTPRC; CD36; PIK3R1; PTPRJ; TICAM1; ZBTB20; LY96;	GO:0032760~positive regulation of tumor necrosis factor production	9	51	17.6471	0.00154329	0.0149135	1	1	0.735832	0.9952	0.138424
GBA; STAT3; PPP5C; TRAF2; GPNMB; SORL1; SIRT1; PPARGC1A; PARP2;	GO:1901215~negative regulation of neuron death	9	51	17.6471	0.00154329	0.0149135	1	1	0.735832	0.9952	0.138424
GAP43; NEDD9; SAFB; DAB2IP; E4F1; KCTD11; KAT5; EPC1; ING3; RUVBL1;	GO:0040008~regulation of growth	10	62	16.129	0.0015789	0.0151921	1	1	0.738274	0.9952	0.14101
GJA1; GPM6A; DAB2IP; KIRREL3; KIF20B; ZNF335; CNTNAP2; TNIK; DCLK1; GAS7;	GO:0048812~neuron projection morphogenesis	10	62	16.129	0.0015789	0.0151921	1	1	0.738274	0.9952	0.14101
NMD3; SDAD1; NUP88; NPM1;	GO:0000055~ribosomal large subunit export from nucleus	4	8	50	0.00160487	0.0151921	1	1	0.739964	0.9952	0.14101
EXOSC3; EXOSC2; EXOSC8; EXOSC9;	GO:0000467~exonucleolytic trimming to generate mature 3'-end of 5.8S rRNA from tricistronic rRNA transcript (SSU-rRNA, 5.8S rRNA, LSU-rRNA)	4	8	50	0.00160487	0.0151921	1	1	0.739964	0.9952	0.14101
BCL6; AURKB; FOXP1; NOC2L;	GO:0002903~negative regulation of B cell apoptotic process	4	8	50	0.00160487	0.0151921	1	1	0.739964	0.9952	0.14101
MDM4; PRDM1; MATR3; SOX9;	GO:0003170~heart valve development	4	8	50	0.00160487	0.0151921	1	1	0.739964	0.9952	0.14101
ISG15; SP100; IKBKE; TRIM56;	GO:0034340~response to type I interferon	4	8	50	0.00160487	0.0151921	1	1	0.739964	0.9952	0.14101
SIRT2; SIRT1; SIRT3; HDAC9;	GO:0034983~peptidyl-lysine deacetylation	4	8	50	0.00160487	0.0151921	1	1	0.739964	0.9952	0.14101
EDN1; NR1D1; STAT3; SIRT1;	GO:0044321~response to leptin	4	8	50	0.00160487	0.0151921	1	1	0.739964	0.9952	0.14101
NRP1; SLIT2; ALCAM; SEMA3A;	GO:0048846~axon extension involved in axon guidance	4	8	50	0.00160487	0.0151921	1	1	0.739964	0.9952	0.14101
SLIT2; ARHGAP25; ARHGAP12; SH3BP1;	GO:0051058~negative regulation of small GTPase mediated signal transduction	4	8	50	0.00160487	0.0151921	1	1	0.739964	0.9952	0.14101
GATA3; PIH1D1; KMT2B; ZNF335;	GO:0051569~regulation of histone H3-K4 methylation	4	8	50	0.00160487	0.0151921	1	1	0.739964	0.9952	0.14101
LRPPRC; TACO1; MTG1; MTG2;	GO:0070129~regulation of mitochondrial translation	4	8	50	0.00160487	0.0151921	1	1	0.739964	0.9952	0.14101
NPM1; BCL6; NR0B1; SQSTM1; DDX42; PHYHIP; NRCAM; BBS2; GGA1; AP4B1; AKAP10;	GO:0008104~protein localization	11	74	14.8649	0.00169211	0.0157952	1	1	0.746221	0.9952	0.146608
FARS2; FARSB; FARSA;	GO:0006432~phenylalanyl-tRNA aminoacylation	3	3	100	0.00171978	0.0157952	1	1	0.748105	0.9952	0.146608
GJA1; SLC7A11; ABCC1;	GO:0034775~glutathione transmembrane transport	3	3	100	0.00171978	0.0157952	1	1	0.748105	0.9952	0.146608
BIRC3; BIRC2; NOP53;	GO:0039535~regulation of RIG-I signaling pathway	3	3	100	0.00171978	0.0157952	1	1	0.748105	0.9952	0.146608
RAD54L; XRCC3; FANCM;	GO:0045003~double-strand break repair via synthesis-dependent strand annealing	3	3	100	0.00171978	0.0157952	1	1	0.748105	0.9952	0.146608
EPHA3; EPHA4; MEGF8;	GO:0097155~fasciculation of sensory neuron axon	3	3	100	0.00171978	0.0157952	1	1	0.748105	0.9952	0.146608
NRP1; SEMA3A; TAOK2;	GO:0150020~basal dendrite arborization	3	3	100	0.00171978	0.0157952	1	1	0.748105	0.9952	0.146608
PSMB9; BIRC3; BIRC2;	GO:2000116~regulation of cysteine-type endopeptidase activity	3	3	100	0.00171978	0.0157952	1	1	0.748105	0.9952	0.146608
SIRT1; ATG5; PIH1D1;	GO:2000619~negative regulation of histone H4-K16 acetylation	3	3	100	0.00171978	0.0157952	1	1	0.748105	0.9952	0.146608
TLR4; VIM; POU3F2; CDK6; EIF2B5;	GO:0014002~astrocyte development	5	15	33.3333	0.00173295	0.0157952	1	1	0.748921	0.9952	0.146608
RHOJ; PPP2R3C; RTKN; RHOU; ANLN;	GO:0030865~cortical cytoskeleton organization	5	15	33.3333	0.00173295	0.0157952	1	1	0.748921	0.9952	0.146608
PEX14; PCM1; CEP57; GCC2; SAXO1;	GO:0034453~microtubule anchoring	5	15	33.3333	0.00173295	0.0157952	1	1	0.748921	0.9952	0.146608
EDN1; JUN; DMD; NFKB1; ANKRD1;	GO:0035994~response to muscle stretch	5	15	33.3333	0.00173295	0.0157952	1	1	0.748921	0.9952	0.146608
CCP110; TAPT1; SAXO1; CEP120; FUZ;	GO:0045724~positive regulation of cilium assembly	5	15	33.3333	0.00173295	0.0157952	1	1	0.748921	0.9952	0.146608
EPHA3; PRKD1; MCTP1; PACSIN3; PACSIN2;	GO:0045806~negative regulation of endocytosis	5	15	33.3333	0.00173295	0.0157952	1	1	0.748921	0.9952	0.146608
TLR4; CCL2; KDR; STAT1; NAMPT;	GO:0051770~positive regulation of nitric-oxide synthase biosynthetic process	5	15	33.3333	0.00173295	0.0157952	1	1	0.748921	0.9952	0.146608
ATM; DCP2; UPF1; TUT1; EXOSC4;	GO:0071044~histone mRNA catabolic process	5	15	33.3333	0.00173295	0.0157952	1	1	0.748921	0.9952	0.146608
KLF11; KLF4; ID1; KLF10; KLF15;	GO:1901653~cellular response to peptide	5	15	33.3333	0.00173295	0.0157952	1	1	0.748921	0.9952	0.146608
PDPK1; FGF2; MDK; STAT3; SIRT6;	GO:1905564~positive regulation of vascular endothelial cell proliferation	5	15	33.3333	0.00173295	0.0157952	1	1	0.748921	0.9952	0.146608
STAT3; YAP1; JAG1; HNRNPU; HES1;	GO:2000737~negative regulation of stem cell differentiation	5	15	33.3333	0.00173295	0.0157952	1	1	0.748921	0.9952	0.146608
LRIG2; CTNNA2; NKX6-1; UNC5D; IGSF10;	GO:2001222~regulation of neuron migration	5	15	33.3333	0.00173295	0.0157952	1	1	0.748921	0.9952	0.146608
MDK; DAB2IP; NSMF; KIF20B; SEMA3A;	GO:2001224~positive regulation of neuron migration	5	15	33.3333	0.00173295	0.0157952	1	1	0.748921	0.9952	0.146608
PINLYP; PRPSAP2; APBA3; NES; PARP9; CCAR2; TXNIP; HSPBP1; FNIP2;	GO:0043086~negative regulation of catalytic activity	9	52	17.3077	0.00173801	0.0157952	1	1	0.749255	0.9952	0.146608
PNKP; MCMBP; BAZ1A; POLD1; RFC2; RFC3;	GO:0006261~DNA-dependent DNA replication	6	23	26.087	0.00173931	0.0157952	1	1	0.749592	0.9952	0.146608
PPM1D; MTA2; EZH2; EHMT2; HEMK1; DNMT3A;	GO:0006306~DNA methylation	6	23	26.087	0.00173931	0.0157952	1	1	0.749592	0.9952	0.146608
CCDC93; COMMD1; OSBPL5; GOPC; EXOC5; EXOC6;	GO:0006893~Golgi to plasma membrane transport	6	23	26.087	0.00173931	0.0157952	1	1	0.749592	0.9952	0.146608
DAPK3; WDPCP; EPHA3; GPM6B; LDB1; LIMCH1;	GO:0051893~regulation of focal adhesion assembly	6	23	26.087	0.00173931	0.0157952	1	1	0.749592	0.9952	0.146608
MEF2C; STIL; ARL13B; C2CD3; AHI1; BBS5; MKKS; IFT57; IFT172; IFT52;	GO:0001947~heart looping	10	63	15.873	0.00175572	0.0159023	1	1	0.750612	0.9952	0.147602
DKK1; RARA; KREMEN2; LNPK; IFT172; INTU; SLC7A11;	GO:0060173~limb development	7	32	21.875	0.00175637	0.0159023	1	1	0.750612	0.9952	0.147602
SDCBP; IL6; MDK; DAB2; EZH2; CRB2; WWTR1; AXIN2;	GO:0010718~positive regulation of epithelial to mesenchymal transition	8	42	19.0476	0.00182223	0.0164738	1	1	0.755238	0.9952	0.152907
NDUFS5; NDUFS6; NDUFB4; NDUFS1; NDUFA5; FOXRED1; ECSIT; COA1; NDUFB11; BCS1L;	GO:0032981~mitochondrial respiratory chain complex I assembly	10	64	15.625	0.00194821	0.0175671	1	1	0.763915	0.9952	0.163054
MYC; CTSD; TNFSF10; REST; ACVR1C; SIRT1; CARD8; BBC3; CYCS;	GO:0043280~positive regulation of cysteine-type endopeptidase activity involved in apoptotic process	9	53	16.9811	0.0019519	0.0175671	1	1	0.764337	0.9952	0.163054
PTPRC; CDC25B; RASSF2; CENPE; DDR2; TAB2; DAXX; PPP1R9A; CAMKK1;	GO:0045860~positive regulation of protein kinase activity	9	53	16.9811	0.0019519	0.0175671	1	1	0.764337	0.9952	0.163054
MDM4; PRDM1; GATA3; MATR3; LMO4; NPRL3; HES1;	GO:0003281~ventricular septum development	7	33	21.2121	0.00204594	0.0183042	1	1	0.771006	0.9952	0.169896
POLR1C; POLR1A; CDK7; POLR2H; TAF1A; POLR1E; TAF1D;	GO:0006361~transcription initiation from RNA polymerase I promoter	7	33	21.2121	0.00204594	0.0183042	1	1	0.771006	0.9952	0.169896
TRIM13; KDR; GPSM1; SIRT1; C9orf72; WAC; SESN3;	GO:0016239~positive regulation of macroautophagy	7	33	21.2121	0.00204594	0.0183042	1	1	0.771006	0.9952	0.169896
LGALS9; ETS1; HNMT; IGBP1; MYD88; YTHDC2; ANXA1;	GO:0070555~response to interleukin-1	7	33	21.2121	0.00204594	0.0183042	1	1	0.771006	0.9952	0.169896
ATP6V1G1; PTPN1; ATP6V1B2; APC; IRS1; NAMPT; GAB1; PHIP; ATP6V1H; BAIAP2; GRB10; PIK3R1;	GO:0008286~insulin receptor signaling pathway	12	88	13.6364	0.00205555	0.0183629	1	1	0.771474	0.9952	0.170441
GABARAP; AKAP6; NUP54; NLGN1; SORL1; KATNB1; KIF13B; AP4B1;	GO:0006605~protein targeting	8	43	18.6047	0.00207584	0.0185168	1	1	0.772896	0.9952	0.171869
EGF; ANGPT1; SFRP4; MAGI2; AHI1; PICK1;	GO:0002092~positive regulation of receptor internalization	6	24	25	0.00209089	0.0185686	1	1	0.77386	0.9952	0.17235
S1PR1; CX3CL1; SBDS; CXCL2; CXCL3; CXCL8;	GO:0030595~leukocyte chemotaxis	6	24	25	0.00209089	0.0185686	1	1	0.77386	0.9952	0.17235
ZBTB7B; IRS1; SORL1; SIRT1; NUCKS1; SNX5;	GO:0046628~positive regulation of insulin receptor signaling pathway	6	24	25	0.00209089	0.0185686	1	1	0.77386	0.9952	0.17235
AGPS; PEX7; PHYH; PEX14; CAT; ECH1; PIPOX; AMACR; HACL1; PEX16;	GO:0006625~protein targeting to peroxisome	10	65	15.3846	0.00215735	0.0191026	1	1	0.778805	0.9952	0.177306
RRP8; PRDM1; METTL18; HNMT; MTAP; NSUN5P1; SMYD5; COMTD1; MTR; METTL17;	GO:0032259~methylation	10	65	15.3846	0.00215735	0.0191026	1	1	0.778805	0.9952	0.177306
PHYH; DLD; GOT1; KYAT3; D2HGDH;	GO:0006103~2-oxoglutarate metabolic process	5	16	31.25	0.00218953	0.0191069	1	1	0.780982	0.9952	0.177346
EED; DIRAS3; ARID4B; PRMT7; DNMT3A;	GO:0006349~regulation of gene expression by genetic imprinting	5	16	31.25	0.00218953	0.0191069	1	1	0.780982	0.9952	0.177346
DEDD2; EXOSC9; EXOSC4; EXOSC8; EXOSC5;	GO:0016075~rRNA catabolic process	5	16	31.25	0.00218953	0.0191069	1	1	0.780982	0.9952	0.177346
JUN; MTR; MAPK8IP3; NREP; GAP43;	GO:0031103~axon regeneration	5	16	31.25	0.00218953	0.0191069	1	1	0.780982	0.9952	0.177346
PLCH1; PLCL2; PLCD3; PLCD1; PLCB1;	GO:0032959~inositol trisphosphate biosynthetic process	5	16	31.25	0.00218953	0.0191069	1	1	0.780982	0.9952	0.177346
KANSL1L; OGT; KAT7; WDR5; JADE2;	GO:0043981~histone H4-K5 acetylation	5	16	31.25	0.00218953	0.0191069	1	1	0.780982	0.9952	0.177346
KANSL1L; OGT; KAT7; WDR5; JADE2;	GO:0043982~histone H4-K8 acetylation	5	16	31.25	0.00218953	0.0191069	1	1	0.780982	0.9952	0.177346
NFKB1; PTGIS; PPARGC1A; ST3GAL6; SBNO2;	GO:0071354~cellular response to interleukin-6	5	16	31.25	0.00218953	0.0191069	1	1	0.780982	0.9952	0.177346
CFLAR; AIFM1; CCNA2; TRAF2; MTR;	GO:0071732~cellular response to nitric oxide	5	16	31.25	0.00218953	0.0191069	1	1	0.780982	0.9952	0.177346
GPR137B; RRAGB; PIH1D1; SIK3; FLCN;	GO:1904263~positive regulation of TORC1 signaling	5	16	31.25	0.00218953	0.0191069	1	1	0.780982	0.9952	0.177346
KLF7; PYGL; CNR1; IRS1; STAT3; CEBPA; SESN3; KCNB1; STK11; CRY2; CRTC2; SIRT6; TFAP2B; NCOA5;	GO:0042593~glucose homeostasis	14	114	12.2807	0.00222629	0.0191372	1	1	0.783654	0.9952	0.177628
ZNHIT6; PIH1D1; NUFIP1; RUVBL1;	GO:0000492~box C/D snoRNP assembly	4	9	44.4444	0.00223457	0.0191372	1	1	0.784252	0.9952	0.177628
YAP1; SOX9; ID3; STIL;	GO:0030903~notochord development	4	9	44.4444	0.00223457	0.0191372	1	1	0.784252	0.9952	0.177628
TPPP; LIMK2; NUMA1; CEP120;	GO:0030953~astral microtubule organization	4	9	44.4444	0.00223457	0.0191372	1	1	0.784252	0.9952	0.177628
SIRPA; ANGPT1; FOXP1; TBC1D23;	GO:0032680~regulation of tumor necrosis factor production	4	9	44.4444	0.00223457	0.0191372	1	1	0.784252	0.9952	0.177628
PTPRC; ASXL1; LRRC17; SBDS;	GO:0048539~bone marrow development	4	9	44.4444	0.00223457	0.0191372	1	1	0.784252	0.9952	0.177628
MYC; TXNIP; INTU; ORC6;	GO:0051782~negative regulation of cell division	4	9	44.4444	0.00223457	0.0191372	1	1	0.784252	0.9952	0.177628
BUB1; MKI67; AURKB; KIF2C;	GO:0051983~regulation of chromosome segregation	4	9	44.4444	0.00223457	0.0191372	1	1	0.784252	0.9952	0.177628
PARP15; PARP10; PARP9; PARP2;	GO:0070212~protein poly-ADP-ribosylation	4	9	44.4444	0.00223457	0.0191372	1	1	0.784252	0.9952	0.177628
TLR4; CD36; ATAT1; GBP5;	GO:1900227~positive regulation of NLRP3 inflammasome complex assembly	4	9	44.4444	0.00223457	0.0191372	1	1	0.784252	0.9952	0.177628
PCNA; RFC2; RFC3; DSCC1;	GO:1900264~positive regulation of DNA-directed DNA polymerase activity	4	9	44.4444	0.00223457	0.0191372	1	1	0.784252	0.9952	0.177628
ZBTB7B; HNRNPU; SORL1; PPARGC1A;	GO:1990845~adaptive thermogenesis	4	9	44.4444	0.00223457	0.0191372	1	1	0.784252	0.9952	0.177628
NF2; ID2; SHCBP1; PTBP2;	GO:2000177~regulation of neural precursor cell proliferation	4	9	44.4444	0.00223457	0.0191372	1	1	0.784252	0.9952	0.177628
KRIT1; KLF4; SPRY2; PTN; GADD45A; THBS2; THBS4; STAT1; AMOT; DAB2IP; SULF1; PLK2;	GO:0016525~negative regulation of angiogenesis	12	89	13.4831	0.00223743	0.0191372	1	1	0.784252	0.9952	0.177628
EPHA3; EPHA5; GPM6B; ARHGAP18; TAOK2; BAIAP2; SH3BP1; RHOJ; RND3; RHOU; RHOBTB1;	GO:0032956~regulation of actin cytoskeleton organization	11	77	14.2857	0.00224159	0.0191456	1	1	0.784557	0.9952	0.177706
EIF2AK2; IGBP1; PPP2R2B; PPP2R3A; RCAN2; PPP6R3; PPP4R2; TIPRL;	GO:0043666~regulation of phosphoprotein phosphatase activity	8	44	18.1818	0.00235639	0.0200693	1	1	0.79233	0.9952	0.186279
MEN1; ID1; CDK6; ID2; ID3; NBR1; NOCT; AXIN2;	GO:0045668~negative regulation of osteoblast differentiation	8	44	18.1818	0.00235639	0.0200693	1	1	0.79233	0.9952	0.186279
SLIT2; HES1; FGFRL1; PROX1; CITED2; HEY1; ROBO1;	GO:0060412~ventricular septum morphogenesis	7	34	20.5882	0.00237107	0.0201658	1	1	0.793155	0.9952	0.187175
ADAMTS3; OGT; PCSK7; C2CD3; SDE2; DYNC2H1; FKRP; IFT172; PCSK1;	GO:0016485~protein processing	9	55	16.3636	0.00244249	0.0207439	1	1	0.796574	0.9952	0.192541
CDK1; FGF2; PIM1; CCNB1; YAP1; MEF2C;	GO:0060045~positive regulation of cardiac muscle cell proliferation	6	25	24	0.00249353	0.0210883	1	1	0.79927	0.9952	0.195738
RRP8; ID2; FAP; ZBTB17; DAB2IP; MYBBP1A;	GO:0071158~positive regulation of cell cycle arrest	6	25	24	0.00249353	0.0210883	1	1	0.79927	0.9952	0.195738
PTPRD; SPARCL1; NLGN1; FLRT3; CDH9; GPC6;	GO:0099560~synaptic membrane adhesion	6	25	24	0.00249353	0.0210883	1	1	0.79927	0.9952	0.195738
ARHGAP6; CHN1; GATA3; SH3BP2; KHDRBS1; SHB; SARM1; MAGI2; MMS19; RUSC1;	GO:0009967~positive regulation of signal transduction	10	67	14.9254	0.00262973	0.0222091	1	1	0.806052	0.9952	0.20614
CETN3; LRPPRC; DHX9; HNRNPA1L2; ZC3H3; QKI; IWS1; SENP2;	GO:0051028~mRNA transport	8	45	17.7778	0.00266579	0.0224821	1	1	0.807735	0.9952	0.208675
NR3C1; EDN1; FYN; CRKL; SOX9; MEF2C; MAPK7; ANKRD1; PPARGC1A;	GO:0071560~cellular response to transforming growth factor beta stimulus	9	56	16.0714	0.00272195	0.0225572	1	1	0.810817	0.9952	0.209371
FTSJ3; TRMT2A; NSUN2; FTSJ1; NSUN4;	GO:0001510~RNA methylation	5	17	29.4118	0.00272778	0.0225572	1	1	0.810817	0.9952	0.209371
PFAS; PHGDH; ASNS; CTPS1; CAD;	GO:0006541~glutamine metabolic process	5	17	29.4118	0.00272778	0.0225572	1	1	0.810817	0.9952	0.209371
JUN; GTF2B; TFAP4; SMARCB1; NUCKS1;	GO:0043923~positive regulation by host of viral transcription	5	17	29.4118	0.00272778	0.0225572	1	1	0.810817	0.9952	0.209371
NDUFS1; CYCS; SLC25A25; COX15; PPARGC1A;	GO:0045333~cellular respiration	5	17	29.4118	0.00272778	0.0225572	1	1	0.810817	0.9952	0.209371
MITF; GJA1; RASSF2; LTBP3; WNT16;	GO:0046849~bone remodeling	5	17	29.4118	0.00272778	0.0225572	1	1	0.810817	0.9952	0.209371
BMPR1B; MDK; SOX9; SMAD1; TAPT1;	GO:0061036~positive regulation of cartilage development	5	17	29.4118	0.00272778	0.0225572	1	1	0.810817	0.9952	0.209371
KIF20A; CEP55; MITD1; CHMP6; CHMP2B;	GO:0061952~midbody abscission	5	17	29.4118	0.00272778	0.0225572	1	1	0.810817	0.9952	0.209371
TRUB2; NSUN4; RCC1L; CDK5RAP1; RMND1;	GO:0070131~positive regulation of mitochondrial translation	5	17	29.4118	0.00272778	0.0225572	1	1	0.810817	0.9952	0.209371
PQBP1; DDX58; IFNB1; DHX9; IFIH1;	GO:0071360~cellular response to exogenous dsRNA	5	17	29.4118	0.00272778	0.0225572	1	1	0.810817	0.9952	0.209371
DCLK1; DCLK2; FLCN; FBXO4; MAGED1;	GO:1900181~negative regulation of protein localization to nucleus	5	17	29.4118	0.00272778	0.0225572	1	1	0.810817	0.9952	0.209371
CFLAR; SP100; TNFSF10; TRAF2; MADD;	GO:1902041~regulation of extrinsic apoptotic signaling pathway via death domain receptors	5	17	29.4118	0.00272778	0.0225572	1	1	0.810817	0.9952	0.209371
NEK2; AURKB; PNKP; PKIB; MAP3K4;	GO:1904355~positive regulation of telomere capping	5	17	29.4118	0.00272778	0.0225572	1	1	0.810817	0.9952	0.209371
ECD; E2F1; ID2; KIF14; SENP2;	GO:2000045~regulation of G1/S transition of mitotic cell cycle	5	17	29.4118	0.00272778	0.0225572	1	1	0.810817	0.9952	0.209371
PITPNM1; TPP1; ZNF202; CD36; ABCB4; ALDH3B1; CRKL; MTTP; HMGCS1; BTN2A1; PTPRN2; APOL2; MID1IP1; ACAD8; PLCL2;	GO:0006629~lipid metabolic process	15	130	11.5385	0.00273301	0.0225572	1	1	0.811367	0.9952	0.209371
IL1A; FYN; IFI6; CX3CL1; MAPK7; ZC3HC1; EYA4;	GO:2001240~negative regulation of extrinsic apoptotic signaling pathway in absence of ligand	7	35	20	0.00273455	0.0225572	1	1	0.811367	0.9952	0.209371
MEN1; UBE2L6; CP; AFP; CHGB; IL6; SCG2; VCAN; PAPPA; SPARCL1; NOTUM; SIAH1; D2HGDH; SORL1; FUCA2; ANO8; LMCD1; GGA2; GGA1; ITM2B;	GO:0044267~cellular protein metabolic process	20	200	10	0.00286275	0.0233433	1	1	0.817734	0.9952	0.216668
TPP1; CDK1; PCNA; HNRNPH3; CPT1A; DLX5; DLX6; ID3; PIH1D1; EHF;	GO:0030855~epithelial cell differentiation	10	68	14.7059	0.00289511	0.0233433	1	1	0.819316	0.9952	0.216668
CENPE; DLGAP5; KATNB1;	GO:0007079~mitotic chromosome movement towards spindle pole	3	4	75	0.00290726	0.0233433	1	1	0.819848	0.9952	0.216668
NPHP1; NPHP4; DYNLRB1;	GO:0007632~visual behavior	3	4	75	0.00290726	0.0233433	1	1	0.819848	0.9952	0.216668
CTNS; FYN; STAT3;	GO:0010730~negative regulation of hydrogen peroxide biosynthetic process	3	4	75	0.00290726	0.0233433	1	1	0.819848	0.9952	0.216668
FLCN; FNIP1; FNIP2;	GO:0010823~negative regulation of mitochondrion organization	3	4	75	0.00290726	0.0233433	1	1	0.819848	0.9952	0.216668
CEP120; POC1A; CEP295;	GO:0010825~positive regulation of centrosome duplication	3	4	75	0.00290726	0.0233433	1	1	0.819848	0.9952	0.216668
NPM1; CCNF; NUBP1;	GO:0010826~negative regulation of centrosome duplication	3	4	75	0.00290726	0.0233433	1	1	0.819848	0.9952	0.216668
DKC1; NHP2; GAR1;	GO:0031118~rRNA pseudouridine synthesis	3	4	75	0.00290726	0.0233433	1	1	0.819848	0.9952	0.216668
CD36; CX3CL1; TRIM5;	GO:0031664~regulation of lipopolysaccharide-mediated signaling pathway	3	4	75	0.00290726	0.0233433	1	1	0.819848	0.9952	0.216668
EXOSC4; EXOSC5; EXOSC3;	GO:0045006~DNA deamination	3	4	75	0.00290726	0.0233433	1	1	0.819848	0.9952	0.216668
KLF7; MAFG; MAFF;	GO:0045604~regulation of epidermal cell differentiation	3	4	75	0.00290726	0.0233433	1	1	0.819848	0.9952	0.216668
ANXA1; BCL6; HLX;	GO:0045629~negative regulation of T-helper 2 cell differentiation	3	4	75	0.00290726	0.0233433	1	1	0.819848	0.9952	0.216668
RAD21; SFPQ; FEN1;	GO:0045876~positive regulation of sister chromatid cohesion	3	4	75	0.00290726	0.0233433	1	1	0.819848	0.9952	0.216668
PNPT1; EXOSC9; EXOSC8;	GO:0071042~nuclear polyadenylation-dependent mRNA catabolic process	3	4	75	0.00290726	0.0233433	1	1	0.819848	0.9952	0.216668
WDPCP; KANK2; ANLN;	GO:0090521~glomerular visceral epithelial cell migration	3	4	75	0.00290726	0.0233433	1	1	0.819848	0.9952	0.216668
PER2; PER1; RBM4;	GO:0097167~circadian regulation of translation	3	4	75	0.00290726	0.0233433	1	1	0.819848	0.9952	0.216668
EGF; NFKB1; HAS2;	GO:1900127~positive regulation of hyaluronan biosynthetic process	3	4	75	0.00290726	0.0233433	1	1	0.819848	0.9952	0.216668
POLA1; MCM3; MCM4;	GO:1902975~mitotic DNA replication initiation	3	4	75	0.00290726	0.0233433	1	1	0.819848	0.9952	0.216668
CEP120; CEP295; CENPJ;	GO:1903724~positive regulation of centriole elongation	3	4	75	0.00290726	0.0233433	1	1	0.819848	0.9952	0.216668
NME1; KPNA2; TATDN1; TATDN2; MMS19; SMARCAL1;	GO:0006259~DNA metabolic process	6	26	23.0769	0.00295169	0.0233744	1	1	0.822104	0.9952	0.216956
SDCBP; NRP1; EGF; ANG; AR; ITGA6;	GO:0042327~positive regulation of phosphorylation	6	26	23.0769	0.00295169	0.0233744	1	1	0.822104	0.9952	0.216956
ID2; NLGN1; CDK5RAP2; CDK5RAP1; NREP; ALK;	GO:0045664~regulation of neuron differentiation	6	26	23.0769	0.00295169	0.0233744	1	1	0.822104	0.9952	0.216956
ARHGAP6; S1PR1; ARAP1; TMEFF2; PPP1R9A; WASF2;	GO:0051497~negative regulation of stress fiber assembly	6	26	23.0769	0.00295169	0.0233744	1	1	0.822104	0.9952	0.216956
EDN1; CXCL8; MDK; THBS4; MOSPD2; RIPOR2;	GO:0090023~positive regulation of neutrophil chemotaxis	6	26	23.0769	0.00295169	0.0233744	1	1	0.822104	0.9952	0.216956
ZEB2; ATM; CRB2; PALB2; ABI1; SEMA3C; AXIN2; TBX19;	GO:0001756~somitogenesis	8	46	17.3913	0.00300601	0.0233744	1	1	0.824723	0.9952	0.216956
PAK3; MAP2; CRKL; BAIAP2; TRAPPC4; TMEFF2; AGRN; MAP1B;	GO:0016358~dendrite development	8	46	17.3913	0.00300601	0.0233744	1	1	0.824723	0.9952	0.216956
ETV2; DYRK3; THRA; GATA3; HSPA9; ADAR; TMEM14C; ACIN1;	GO:0030218~erythrocyte differentiation	8	46	17.3913	0.00300601	0.0233744	1	1	0.824723	0.9952	0.216956
TLR4; RIPK2; TNFSF4; TXK; PDE4B; PDE4D; IL18; SCRIB;	GO:0032729~positive regulation of interferon-gamma production	8	46	17.3913	0.00300601	0.0233744	1	1	0.824723	0.9952	0.216956
NRP1; EDN1; AR; FGF5; GJA1; EFNA1; FGFR3; GJB2; PCSK1; IL15; NAMPT; TNFSF10; EFNB2; FGF12; CX3CL1; KLF10; IL18; GPNMB; TFAP2C; FGF13; HCN2; ADGRG1;	GO:0007267~cell-cell signaling	22	230	9.56522	0.0030079	0.0233744	1	1	0.824723	0.9952	0.216956
SLC25A25; ACVR1C; SGIP1; PPARGC1A;	GO:0002021~response to dietary excess	4	10	40	0.0030158	0.0233744	1	1	0.825393	0.9952	0.216956
HMGB2; TBPL1; TMF1; GOPC;	GO:0007289~spermatid nucleus differentiation	4	10	40	0.0030158	0.0233744	1	1	0.825393	0.9952	0.216956
EDN1; HTR2A; BBS2; MKKS;	GO:0014824~artery smooth muscle contraction	4	10	40	0.0030158	0.0233744	1	1	0.825393	0.9952	0.216956
NBN; SIRT6; PPP1R10; DHX36;	GO:0032206~positive regulation of telomere maintenance	4	10	40	0.0030158	0.0233744	1	1	0.825393	0.9952	0.216956
ERCC6; ZNF326; LDB1; CCAR2;	GO:0032784~regulation of DNA-templated transcription, elongation	4	10	40	0.0030158	0.0233744	1	1	0.825393	0.9952	0.216956
LIG1; HMGB2; ATM; DCAF1;	GO:0033151~V(D)J recombination	4	10	40	0.0030158	0.0233744	1	1	0.825393	0.9952	0.216956
CLSPN; ORC1; CDC6; HUS1;	GO:0033314~mitotic DNA replication checkpoint	4	10	40	0.0030158	0.0233744	1	1	0.825393	0.9952	0.216956
DAB2IP; SDCCAG8; ATOH8; BCAS3;	GO:0035148~tube formation	4	10	40	0.0030158	0.0233744	1	1	0.825393	0.9952	0.216956
PER2; SUV39H1; SFPQ; CRY2;	GO:0042754~negative regulation of circadian rhythm	4	10	40	0.0030158	0.0233744	1	1	0.825393	0.9952	0.216956
LMNA; CDK1; CCNB1; ATG5;	GO:0055015~ventricular cardiac muscle cell development	4	10	40	0.0030158	0.0233744	1	1	0.825393	0.9952	0.216956
CASQ2; KCNJ2; AKAP6; AKAP9;	GO:0060306~regulation of membrane repolarization	4	10	40	0.0030158	0.0233744	1	1	0.825393	0.9952	0.216956
GBA; EDN1; PCNA; FIBIN;	GO:0071548~response to dexamethasone	4	10	40	0.0030158	0.0233744	1	1	0.825393	0.9952	0.216956
PTPRD; PTEN; NLGN4X; NLGN1;	GO:0097105~presynaptic membrane assembly	4	10	40	0.0030158	0.0233744	1	1	0.825393	0.9952	0.216956
MMS19; MAGEF1; ISCA1; NFU1;	GO:0097428~protein maturation by iron-sulfur cluster transfer	4	10	40	0.0030158	0.0233744	1	1	0.825393	0.9952	0.216956
TLR4; CD36; TICAM1; MYD88;	GO:0140052~cellular response to oxidised low-density lipoprotein particle stimulus	4	10	40	0.0030158	0.0233744	1	1	0.825393	0.9952	0.216956
BUD23; WDR43; WDR75; SIRT7;	GO:2000234~positive regulation of rRNA processing	4	10	40	0.0030158	0.0233744	1	1	0.825393	0.9952	0.216956
FGF2; TMSB4X; PRKD1; PRKD2;	GO:2001028~positive regulation of endothelial cell chemotaxis	4	10	40	0.0030158	0.0233744	1	1	0.825393	0.9952	0.216956
LPL; THRA; CDH8; CIRBP; METRNL; PPARGC1A; SLC27A1;	GO:0009409~response to cold	7	36	19.4444	0.00313926	0.0242689	1	1	0.831698	0.9952	0.225259
GAS8; PRRX1; PDCL; DYNC2H1; STK36; IFT172; INTU;	GO:0045880~positive regulation of smoothened signaling pathway	7	36	19.4444	0.00313926	0.0242689	1	1	0.831698	0.9952	0.225259
CAT; GJB2; ALDH3B1; CYCS; PRKD1; SIRT2; ZFAND1; PNPT1; TXNRD2; PPARGC1A; SLC7A11; MSRA;	GO:0034599~cellular response to oxidative stress	12	94	12.766	0.00335433	0.0258091	1	1	0.841936	0.9952	0.239555
BRD4; ELL; EAPP; PAF1; GTF2F2;	GO:0032968~positive regulation of transcription elongation from RNA polymerase II promoter	5	18	27.7778	0.00335562	0.0258091	1	1	0.842259	0.9952	0.239555
MEIS1; HMGB3; ITPKB; CDK6; PAF1;	GO:0045638~negative regulation of myeloid cell differentiation	5	18	27.7778	0.00335562	0.0258091	1	1	0.842259	0.9952	0.239555
PDPK1; KLF4; FGF2; SMAD1; BMPER;	GO:1903672~positive regulation of sprouting angiogenesis	5	18	27.7778	0.00335562	0.0258091	1	1	0.842259	0.9952	0.239555
VCAM1; PTPRD; ALCAM; FAT4; NLGN1; TENM2; HMCN1; CRB2;	GO:0007157~heterophilic cell-cell adhesion via plasma membrane cell adhesion molecules	8	47	17.0213	0.00337906	0.0259233	1	1	0.843467	0.9952	0.240615
DKK1; GSC; RACK1; TLE1; GRB10; SFRP4; NOTUM; DACT1;	GO:0030178~negative regulation of Wnt signaling pathway	8	47	17.0213	0.00337906	0.0259233	1	1	0.843467	0.9952	0.240615
SOX9; EPHA5; PDE4D; AKAP6; MAPK7; PCLO;	GO:0019933~cAMP-mediated signaling	6	27	22.2222	0.0034699	0.026452	1	1	0.847792	0.9952	0.245522
MAP1B; NUMA1; CDK5RAP2; AKAP9; DRG1; TOGARAM1;	GO:0031116~positive regulation of microtubule polymerization	6	27	22.2222	0.0034699	0.026452	1	1	0.847792	0.9952	0.245522
CXCL8; CCL2; CD44; DSTYK; CDC5L; KDM5B;	GO:0044344~cellular response to fibroblast growth factor stimulus	6	27	22.2222	0.0034699	0.026452	1	1	0.847792	0.9952	0.245522
GTF2F2; POLR2H; GTF2B; DHX9; RSF1; NELFA;	GO:0050434~positive regulation of viral transcription	6	27	22.2222	0.0034699	0.026452	1	1	0.847792	0.9952	0.245522
KAT7; FYN; CDK1; STK11; PARP9; DTX3L;	GO:1900182~positive regulation of protein localization to nucleus	6	27	22.2222	0.0034699	0.026452	1	1	0.847792	0.9952	0.245522
MEN1; NVL; RIPK2; TICAM1; DTX3L; CTHRC1; NMD3; TRIB3; DACT1; PLK2;	GO:0032092~positive regulation of protein binding	10	70	14.2857	0.00348979	0.02657	1	1	0.848684	0.9952	0.246617
SPRY1; SLIT2; CAT; RARA; RARB; SMAD1; BMPER;	GO:0001657~ureteric bud development	7	37	18.9189	0.00358813	0.0272156	1	1	0.853975	0.9952	0.25261
CRYAB; GBA; LMO4; SORL1; CRBN; NOP53; DNAJC15;	GO:0031333~negative regulation of protein-containing complex assembly	7	37	18.9189	0.00358813	0.0272156	1	1	0.853975	0.9952	0.25261
CFLAR; AIFM1; ITGA2; CCNA2; CRHBP; KAT5; PPARGC1A;	GO:0071392~cellular response to estradiol stimulus	7	37	18.9189	0.00358813	0.0272156	1	1	0.853975	0.9952	0.25261
IKBKB; RIPK2; IL1A; NFKB1; PSMA1; PSMB9; SQSTM1; TAB1; MYD88; PELI2; PLCB1; TAB2;	GO:0070498~interleukin-1-mediated signaling pathway	12	95	12.6316	0.00362414	0.0274542	1	1	0.855296	0.9952	0.254824
SDCBP; GABBR2; GABARAP; CNP; SLC1A3; SNAP25; FGF12; GRIN2A; GRIK2; GRM1; CEP89; GAD1; AKAP9; PCDHB9; CACNB1; HTR7; NLGN4X; CHRM3; HTR2A; CACNA1E; APBA3; NLGN1; SLC12A4;	GO:0007268~chemical synaptic transmission	23	249	9.23695	0.00365471	0.0276511	1	1	0.857145	0.9952	0.256652
TPP1; CFLAR; ADAM11; CTSD; MMP7; DLD; AGA; LAP3; PCSK1; PREP; CTSC; FAP; PAPPA; CUL7; ATG4D; FBXL6; ADAMTSL1; ADAM32; ADAMTS16; ADAMTS15; TANK; RHBDF1; PRSS27; PARL; TMPRSS5; TASP1; CAPN10; ALG13; GGT7; ADAMTS6; TLL2; CPA6; CPO; THOP1; DPP7;	GO:0006508~proteolysis	35	436	8.02752	0.00366126	0.0276659	1	1	0.857145	0.9952	0.256789
AFP; JUN; VIM; SMAD1; MAGI2; NUP93; RBM14; ATOH8; BMP5;	GO:0060395~SMAD protein signal transduction	9	59	15.2542	0.00371438	0.0279971	1	1	0.860151	0.9952	0.259864
KLF4; CAT; MAP1B; PAX9; RACK1; MAPK7; ACVR1C; BMPR1B; ACVR2A;	GO:0071363~cellular response to growth factor stimulus	9	59	15.2542	0.00371438	0.0279971	1	1	0.860151	0.9952	0.259864
ITGA2; MDK; PTPRJ; ATM; ANGPT1; FLCN; PRKD2; ADGRG1;	GO:0045785~positive regulation of cell adhesion	8	48	16.6667	0.00378701	0.028509	1	1	0.863439	0.9952	0.264615
FYN; STAT3; DNM1; GRIK2; NLGN1; TUBB2B; PACSIN2; SLC7A11; NLGN4X; GRIN2A;	GO:0050804~modulation of chemical synaptic transmission	10	71	14.0845	0.00382141	0.028732	1	1	0.863897	0.9952	0.266685
RPL10; RPL22; NUP214; RPL13A; RANBP2; RPL10A; RAE1; NUP160; NUP54; NUP93; NUP35; NUP88; NUP85;	GO:0019083~viral transcription	13	109	11.9266	0.0039393	0.0292262	1	1	0.866645	0.9952	0.271272
PRDM1; LDOC1; RXRA; DAZAP1;	GO:0001893~maternal placenta development	4	11	36.3636	0.00396469	0.0292262	1	1	0.867469	0.9952	0.271272
ZBTB7B; AKAP8; BCL6; AKAP8L;	GO:0031065~positive regulation of histone deacetylation	4	11	36.3636	0.00396469	0.0292262	1	1	0.867469	0.9952	0.271272
AR; NR0B1; TMF1; SF1;	GO:0033327~Leydig cell differentiation	4	11	36.3636	0.00396469	0.0292262	1	1	0.867469	0.9952	0.271272
MEN1; TTLL12; EHMT2; SUV39H1;	GO:0034968~histone lysine methylation	4	11	36.3636	0.00396469	0.0292262	1	1	0.867469	0.9952	0.271272
PLSCR1; STAT1; IKBKE; XAF1;	GO:0035456~response to interferon-beta	4	11	36.3636	0.00396469	0.0292262	1	1	0.867469	0.9952	0.271272
NFKBIE; SRI; TONSL; NFKBIL1;	GO:0042994~cytoplasmic sequestering of transcription factor	4	11	36.3636	0.00396469	0.0292262	1	1	0.867469	0.9952	0.271272
GBA; ITGB4; ITGA2; ITGA6;	GO:0043589~skin morphogenesis	4	11	36.3636	0.00396469	0.0292262	1	1	0.867469	0.9952	0.271272
KDM6B; KDM6A; ITGB4; ITGA2;	GO:0048333~mesodermal cell differentiation	4	11	36.3636	0.00396469	0.0292262	1	1	0.867469	0.9952	0.271272
ID2; HES1; CLCF1; PRPF19;	GO:0048711~positive regulation of astrocyte differentiation	4	11	36.3636	0.00396469	0.0292262	1	1	0.867469	0.9952	0.271272
KATNA1; FIGN; KATNB1; SPAST;	GO:0051013~microtubule severing	4	11	36.3636	0.00396469	0.0292262	1	1	0.867469	0.9952	0.271272
DDB2; SIRT1; ACTR5; XPA;	GO:0070914~UV-damage excision repair	4	11	36.3636	0.00396469	0.0292262	1	1	0.867469	0.9952	0.271272
CHEK1; UIMC1; DTL; FZR1;	GO:0072425~signal transduction involved in G2 DNA damage checkpoint	4	11	36.3636	0.00396469	0.0292262	1	1	0.867469	0.9952	0.271272
XRCC3; NBN; SMARCAL1; EXO1;	GO:0090656~t-circle formation	4	11	36.3636	0.00396469	0.0292262	1	1	0.867469	0.9952	0.271272
DDX58; DHX9; IFIH1; DHX36;	GO:1902741~positive regulation of interferon-alpha secretion	4	11	36.3636	0.00396469	0.0292262	1	1	0.867469	0.9952	0.271272
FUS; ERCC6; MMS19; WRAP53;	GO:1905168~positive regulation of double-strand break repair via homologous recombination	4	11	36.3636	0.00396469	0.0292262	1	1	0.867469	0.9952	0.271272
GEMIN2; SART1; GEMIN4; PRMT7; DDX20; LSM4;	GO:0000387~spliceosomal snRNP assembly	6	28	21.4286	0.00405278	0.0294235	1	1	0.869367	0.9952	0.273103
UTP6; TSR2; WDR46; NGDN; UTP3; BMS1;	GO:0000462~maturation of SSU-rRNA from tricistronic rRNA transcript (SSU-rRNA, 5.8S rRNA, LSU-rRNA)	6	28	21.4286	0.00405278	0.0294235	1	1	0.869367	0.9952	0.273103
NRP1; RARA; RARB; SEMA3C; PARVA; ROBO1;	GO:0003148~outflow tract septum morphogenesis	6	28	21.4286	0.00405278	0.0294235	1	1	0.869367	0.9952	0.273103
SLIT2; EFNA1; GATA3; SOX9; JAG1; ROBO1;	GO:0003180~aortic valve morphogenesis	6	28	21.4286	0.00405278	0.0294235	1	1	0.869367	0.9952	0.273103
FANCG; PPM1D; CDC25A; PNKP; FKBPL; JUN;	GO:0009314~response to radiation	6	28	21.4286	0.00405278	0.0294235	1	1	0.869367	0.9952	0.273103
TFEB; BLOC1S2; PLEKHM2; FLCN; BORCS6; PLEKHM1;	GO:0032418~lysosome localization	6	28	21.4286	0.00405278	0.0294235	1	1	0.869367	0.9952	0.273103
MYC; TRIM32; PARP10; DAB2IP; DACH1; FBXO4;	GO:0048147~negative regulation of fibroblast proliferation	6	28	21.4286	0.00405278	0.0294235	1	1	0.869367	0.9952	0.273103
TK1; LIG1; POLD1; CENPF; POLD3; POLM;	GO:0071897~DNA biosynthetic process	6	28	21.4286	0.00405278	0.0294235	1	1	0.869367	0.9952	0.273103
MTFR2; GDAP1; MIEF1; DNM3; DNM1;	GO:0000266~mitochondrial fission	5	19	26.3158	0.00408093	0.0294235	1	1	0.869854	0.9952	0.273103
PER2; GYS1; PHKG2; NR1D1; PGM2L1;	GO:0005978~glycogen biosynthetic process	5	19	26.3158	0.00408093	0.0294235	1	1	0.869854	0.9952	0.273103
FARS2; LSM6; TYW1B; TP53RK; THG1L;	GO:0008033~tRNA processing	5	19	26.3158	0.00408093	0.0294235	1	1	0.869854	0.9952	0.273103
GLE1; NXF1; PCID2; DDX19B; NUP93;	GO:0016973~poly(A)+ mRNA export from nucleus	5	19	26.3158	0.00408093	0.0294235	1	1	0.869854	0.9952	0.273103
LMO4; SCYL3; DYNC2H1; ZC4H2; IFT172;	GO:0021522~spinal cord motor neuron differentiation	5	19	26.3158	0.00408093	0.0294235	1	1	0.869854	0.9952	0.273103
GRPEL2; TIMM23B; DNAJC19; DNAJC15; TIMM44;	GO:0030150~protein import into mitochondrial matrix	5	19	26.3158	0.00408093	0.0294235	1	1	0.869854	0.9952	0.273103
DKK1; MDK; SOX9; MEF2C; KREMEN2;	GO:0030279~negative regulation of ossification	5	19	26.3158	0.00408093	0.0294235	1	1	0.869854	0.9952	0.273103
TLR4; RIPK2; IL6; EIF2AK2; TSLP;	GO:0032722~positive regulation of chemokine production	5	19	26.3158	0.00408093	0.0294235	1	1	0.869854	0.9952	0.273103
ARHGAP33; SIPA1L1; EPHA4; ABI2; PPP1R9A;	GO:0061001~regulation of dendritic spine morphogenesis	5	19	26.3158	0.00408093	0.0294235	1	1	0.869854	0.9952	0.273103
KMO; DKK1; FYN; EFNB2; ZNF746; SARM1; DAXX;	GO:1901216~positive regulation of neuron death	7	38	18.4211	0.00408416	0.0294235	1	1	0.869926	0.9952	0.273103
CFLAR; TNFAIP3; BMP5; HMGB2; TNFSF10; TRAF2; RFFL;	GO:1902042~negative regulation of extrinsic apoptotic signaling pathway via death domain receptors	7	38	18.4211	0.00408416	0.0294235	1	1	0.869926	0.9952	0.273103
NDUFS5; COQ9; NDUFS6; NDUFB4; DLD; NDUFS1; NDUFA5; NDUFB11;	GO:0006120~mitochondrial electron transport, NADH to ubiquinone	8	49	16.3265	0.00423197	0.0304157	1	1	0.873411	0.9952	0.282313
ROS1; TAOK2; PAK4; PAK3; TNIK; NEK4; MAP3K1; MAP3K4;	GO:0023014~signal transduction by protein phosphorylation	8	49	16.3265	0.00423197	0.0304157	1	1	0.873411	0.9952	0.282313
FAM83G; BMPR1B; DDX5; ACVR2A; ID1; DLX5; SMAD1; RGMB; MEGF8; BMP5; ZCCHC18;	GO:0030509~BMP signaling pathway	11	85	12.9412	0.00443718	0.0312906	1	1	0.878402	0.9952	0.290433
TNFAIP3; BCL6; MEF2C;	GO:0002634~regulation of germinal center formation	3	5	60	0.00449381	0.0312906	1	1	0.879581	0.9952	0.290433
SNAPC2; SNAPC4; SNAPC3;	GO:0009301~snRNA transcription	3	5	60	0.00449381	0.0312906	1	1	0.879581	0.9952	0.290433
RBM24; RBM38; HDAC5;	GO:0010830~regulation of myotube differentiation	3	5	60	0.00449381	0.0312906	1	1	0.879581	0.9952	0.290433
TDO2; AFMID; KYNU;	GO:0019441~tryptophan catabolic process to kynurenine	3	5	60	0.00449381	0.0312906	1	1	0.879581	0.9952	0.290433
KIF14; EZH2; CLP1;	GO:0021695~cerebellar cortex development	3	5	60	0.00449381	0.0312906	1	1	0.879581	0.9952	0.290433
NRP1; MYCBP2; SEMA3A;	GO:0021785~branchiomotor neuron axon guidance	3	5	60	0.00449381	0.0312906	1	1	0.879581	0.9952	0.290433
EDN1; NFKB1; EDNRB;	GO:0032269~negative regulation of cellular protein metabolic process	3	5	60	0.00449381	0.0312906	1	1	0.879581	0.9952	0.290433
PFKFB2; RANBP2; DUSP12;	GO:0033133~positive regulation of glucokinase activity	3	5	60	0.00449381	0.0312906	1	1	0.879581	0.9952	0.290433
CD36; BIRC3; BIRC2;	GO:0034121~regulation of toll-like receptor signaling pathway	3	5	60	0.00449381	0.0312906	1	1	0.879581	0.9952	0.290433
SLF2; SMC5; NSMCE2;	GO:0034184~positive regulation of maintenance of mitotic sister chromatid cohesion	3	5	60	0.00449381	0.0312906	1	1	0.879581	0.9952	0.290433
DDX58; DHX9; IFIH1;	GO:0035549~positive regulation of interferon-beta secretion	3	5	60	0.00449381	0.0312906	1	1	0.879581	0.9952	0.290433
KDR; PRKD1; PRKD2;	GO:0038033~positive regulation of endothelial cell chemotaxis by VEGF-activated vascular endothelial growth factor receptor signaling pathway	3	5	60	0.00449381	0.0312906	1	1	0.879581	0.9952	0.290433
TRIM28; PICK1; DNMT3A;	GO:0043045~DNA methylation involved in embryo development	3	5	60	0.00449381	0.0312906	1	1	0.879581	0.9952	0.290433
IRF1; MDK; TNFSF4;	GO:0045590~negative regulation of regulatory T cell differentiation	3	5	60	0.00449381	0.0312906	1	1	0.879581	0.9952	0.290433
NUMA1; SMC5; CDC6;	GO:0051984~positive regulation of chromosome segregation	3	5	60	0.00449381	0.0312906	1	1	0.879581	0.9952	0.290433
NRP1; SEMA3A; SEMA3C;	GO:0060666~dichotomous subdivision of terminal units involved in salivary gland branching	3	5	60	0.00449381	0.0312906	1	1	0.879581	0.9952	0.290433
PCNA; MCM7; E2F1;	GO:0071466~cellular response to xenobiotic stimulus	3	5	60	0.00449381	0.0312906	1	1	0.879581	0.9952	0.290433
GATA3; EFNB2; EPHA4;	GO:0072178~nephric duct morphogenesis	3	5	60	0.00449381	0.0312906	1	1	0.879581	0.9952	0.290433
RACK1; ZNF598; GTPBP2;	GO:0072344~rescue of stalled ribosome	3	5	60	0.00449381	0.0312906	1	1	0.879581	0.9952	0.290433
KAT7; SMARCB1; PIH1D1;	GO:0090240~positive regulation of histone H4 acetylation	3	5	60	0.00449381	0.0312906	1	1	0.879581	0.9952	0.290433
CAST; CARD16; CARD8;	GO:0097340~inhibition of cysteine-type endopeptidase activity	3	5	60	0.00449381	0.0312906	1	1	0.879581	0.9952	0.290433
XBP1; PIK3R1; BAK1;	GO:1900103~positive regulation of endoplasmic reticulum unfolded protein response	3	5	60	0.00449381	0.0312906	1	1	0.879581	0.9952	0.290433
NOS1AP; SRI; PDE4B;	GO:1901841~regulation of high voltage-gated calcium channel activity	3	5	60	0.00449381	0.0312906	1	1	0.879581	0.9952	0.290433
DYRK3; SMCR8; C9orf72;	GO:1903432~regulation of TORC1 signaling	3	5	60	0.00449381	0.0312906	1	1	0.879581	0.9952	0.290433
NBN; ATM; TERF2;	GO:1904354~negative regulation of telomere capping	3	5	60	0.00449381	0.0312906	1	1	0.879581	0.9952	0.290433
IL6; IL7R; TSLP;	GO:1904894~positive regulation of receptor signaling pathway via STAT	3	5	60	0.00449381	0.0312906	1	1	0.879581	0.9952	0.290433
DKK1; VIM; EFNB2; EPHA4; PTEN; DPYSL3; SEMA3A; DGUOK; ZNF365;	GO:0010977~negative regulation of neuron projection development	9	61	14.7541	0.00451959	0.0314338	1	1	0.880182	0.9952	0.291762
DNM1; SQSTM1; HOOK2; CHMP2B; PI4K2B; PI4K2A; VPS11;	GO:0007032~endosome organization	7	39	17.9487	0.00463038	0.0320933	1	1	0.882653	0.9952	0.297884
GBA; PTPN1; PTPRJ; DAB2IP; SORL1; SPRY1; SPRY2;	GO:0043407~negative regulation of MAP kinase activity	7	39	17.9487	0.00463038	0.0320933	1	1	0.882653	0.9952	0.297884
TLR4; KLF4; NOS1AP; EDN1; CD36; PTX3; TICAM1;	GO:0045429~positive regulation of nitric oxide biosynthetic process	7	39	17.9487	0.00463038	0.0320933	1	1	0.882653	0.9952	0.297884
GATA3; CTNNA2; PTEN; SNAP25; CAMK2G; ACAP3;	GO:0010975~regulation of neuron projection development	6	29	20.6897	0.00470497	0.0323158	1	1	0.884534	0.9952	0.299949
NPRL3; FLCN; FNIP1; NPRL2; TNFAIP8L1; SIRT1;	GO:0032007~negative regulation of TOR signaling	6	29	20.6897	0.00470497	0.0323158	1	1	0.884534	0.9952	0.299949
PDPK1; SQSTM1; ANGPT1; DAB2IP; CARD8; TRAF2;	GO:0043122~regulation of I-kappaB kinase/NF-kappaB signaling	6	29	20.6897	0.00470497	0.0323158	1	1	0.884534	0.9952	0.299949
KAT7; EGF; JUN; CDK1; PCNA; DHX9;	GO:0045740~positive regulation of DNA replication	6	29	20.6897	0.00470497	0.0323158	1	1	0.884534	0.9952	0.299949
UBE2C; UBE2S; UBE2T; ANAPC2; FZR1; ANAPC10;	GO:0070979~protein K11-linked ubiquitination	6	29	20.6897	0.00470497	0.0323158	1	1	0.884534	0.9952	0.299949
CRHBP; MEF2C; GRIN2A; NLGN1; DLG3; PPARGC1A;	GO:2000310~regulation of NMDA receptor activity	6	29	20.6897	0.00470497	0.0323158	1	1	0.884534	0.9952	0.299949
SFI1; MPHOSPH10; PPP1R37; ELL; WDR81; DLG3; PKMYT1; ZFYVE1;	GO:0010923~negative regulation of phosphatase activity	8	50	16	0.00471608	0.0323158	1	1	0.884586	0.9952	0.299949
KAT7; TNIK; NEK4; MAP3K1; PAK4; TAOK2; PAK3; MAP3K4;	GO:0031098~stress-activated protein kinase signaling cascade	8	50	16	0.00471608	0.0323158	1	1	0.884586	0.9952	0.299949
EPN2; STAT3; JAG1; HES1; MAML2; MAML1; NOTCH4; GSX2;	GO:0045747~positive regulation of Notch signaling pathway	8	50	16	0.00471608	0.0323158	1	1	0.884586	0.9952	0.299949
SIPA1L1; RARA; PTN; CX3CL1; MEF2C; GRIN2A; PLK2; BAIAP2;	GO:0048167~regulation of synaptic plasticity	8	50	16	0.00471608	0.0323158	1	1	0.884586	0.9952	0.299949
KCNK2; SLC1A3; SNAP25; KCNJ2; KCNB1; KCNAB1; KCNIP4; KCNQ5; HCN3; HCN2; SLC9A4; SLC9A8; KCNF1; KCNH5;	GO:0071805~potassium ion transmembrane transport	14	125	11.2	0.00472324	0.0323282	1	1	0.884586	0.9952	0.300064
LGALS9; RARA; ETS1; ITGA2; CRHBP; CAD; NAMPT; DHODH; COL16A1; PAPPA; UPRT;	GO:0007565~female pregnancy	11	86	12.7907	0.0048025	0.0328334	1	1	0.88659	0.9952	0.304753
SIPA1L1; CRKL; EIF5; SCRIB; NEDD9; PLEKHG4; ARHGEF16; PIP5K1A; BCAS3; ECT2; TBC1D17; TBC1D10B;	GO:0090630~activation of GTPase activity	12	99	12.1212	0.00488319	0.0333147	1	1	0.88867	0.9952	0.30922
SMAD1; SPIN4; SPIN3; FANCL; DDX3Y;	GO:0007276~gamete generation	5	20	25	0.00491157	0.0333147	1	1	0.888994	0.9952	0.30922
CARD16; PIAS4; RFFL; TRAIP; CARD8;	GO:0010804~negative regulation of tumor necrosis factor-mediated signaling pathway	5	20	25	0.00491157	0.0333147	1	1	0.888994	0.9952	0.30922
PLD6; MOV10L1; PICK1; PRMT7; DNMT3A;	GO:0043046~DNA methylation involved in gamete generation	5	20	25	0.00491157	0.0333147	1	1	0.888994	0.9952	0.30922
CTNNA2; PTEN; BBS2; ZNF335; MKKS;	GO:0048854~brain morphogenesis	5	20	25	0.00491157	0.0333147	1	1	0.888994	0.9952	0.30922
HNRNPA0; ANGEL2; MYD88; RBM38; RBM24;	GO:0070935~3'-UTR-mediated mRNA stabilization	5	20	25	0.00491157	0.0333147	1	1	0.888994	0.9952	0.30922
SETD1A; OGT; TET2; ZNF335; KMT2B;	GO:0080182~histone H3-K4 trimethylation	5	20	25	0.00491157	0.0333147	1	1	0.888994	0.9952	0.30922
JUN; FYN; BCHE; PTN; GMFB; NLGN4X; FGF13; YTHDF1; CNTNAP2;	GO:0007612~learning	9	62	14.5161	0.00496999	0.0336353	1	1	0.889696	0.9952	0.312196
NRP1; ITGB4; GAP43; MDK; SLC1A3; ID3; DST; GRIN2A; RIPOR1;	GO:0009611~response to wounding	9	62	14.5161	0.00496999	0.0336353	1	1	0.889696	0.9952	0.312196
RRP8; SUV39H1; SIRT2; SIRT1;	GO:0000183~chromatin silencing at rDNA	4	12	33.3333	0.00509664	0.0337352	1	1	0.891912	0.9952	0.313123
GADD45B; GADD45A; TAB1; DAB2IP;	GO:0000185~activation of MAPKKK activity	4	12	33.3333	0.00509664	0.0337352	1	1	0.891912	0.9952	0.313123
PIK3CD; KAT7; PTPRC; ID2;	GO:0001779~natural killer cell differentiation	4	12	33.3333	0.00509664	0.0337352	1	1	0.891912	0.9952	0.313123
DLD; ALDH7A1; GCDH; PIPOX;	GO:0006554~lysine catabolic process	4	12	33.3333	0.00509664	0.0337352	1	1	0.891912	0.9952	0.313123
TLR4; IKBKB; IKBKE; DAB2IP;	GO:0007252~I-kappaB phosphorylation	4	12	33.3333	0.00509664	0.0337352	1	1	0.891912	0.9952	0.313123
AGPS; GPAT4; PRPF19; DOLPP1;	GO:0008610~lipid biosynthetic process	4	12	33.3333	0.00509664	0.0337352	1	1	0.891912	0.9952	0.313123
PAF1; DTX3L; UHRF1; WAC;	GO:0010390~histone monoubiquitination	4	12	33.3333	0.00509664	0.0337352	1	1	0.891912	0.9952	0.313123
ZFAND5; ARID5B; TMEM201; PIP5K1A;	GO:0010761~fibroblast migration	4	12	33.3333	0.00509664	0.0337352	1	1	0.891912	0.9952	0.313123
DLAT; HTR2A; GRIN2A; IL18;	GO:0030431~sleep	4	12	33.3333	0.00509664	0.0337352	1	1	0.891912	0.9952	0.313123
AR; YAP1; SKP2; WBP2;	GO:0033148~positive regulation of intracellular estrogen receptor signaling pathway	4	12	33.3333	0.00509664	0.0337352	1	1	0.891912	0.9952	0.313123
NPHP4; RP1; AHI1; MFSD2A;	GO:0035845~photoreceptor cell outer segment organization	4	12	33.3333	0.00509664	0.0337352	1	1	0.891912	0.9952	0.313123
NF2; PARP14; PIBF1; GGNBP2;	GO:0042532~negative regulation of tyrosine phosphorylation of STAT protein	4	12	33.3333	0.00509664	0.0337352	1	1	0.891912	0.9952	0.313123
CHEK2; GADD45A; STK33; NBN;	GO:0042770~signal transduction in response to DNA damage	4	12	33.3333	0.00509664	0.0337352	1	1	0.891912	0.9952	0.313123
ATF4; WDR43; WDR75; PHF8;	GO:0045943~positive regulation of transcription by RNA polymerase I	4	12	33.3333	0.00509664	0.0337352	1	1	0.891912	0.9952	0.313123
PTEN; REST; GRM1; NSMF;	GO:0071257~cellular response to electrical stimulus	4	12	33.3333	0.00509664	0.0337352	1	1	0.891912	0.9952	0.313123
KDM6A; NDUFS6; WDPCP; CRB2;	GO:0072358~cardiovascular system development	4	12	33.3333	0.00509664	0.0337352	1	1	0.891912	0.9952	0.313123
REC8; AR; BRIP1; ADGRG1;	GO:0072520~seminiferous tubule development	4	12	33.3333	0.00509664	0.0337352	1	1	0.891912	0.9952	0.313123
EZH2; PAF1; DDRGK1; FAM83D;	GO:1902808~positive regulation of cell cycle G1/S phase transition	4	12	33.3333	0.00509664	0.0337352	1	1	0.891912	0.9952	0.313123
PTPRC; GJA1; HNRNPU; SIRT6;	GO:2000648~positive regulation of stem cell proliferation	4	12	33.3333	0.00509664	0.0337352	1	1	0.891912	0.9952	0.313123
STAT3; CX3CL1; NRG1; ADGRG1;	GO:2001223~negative regulation of neuron migration	4	12	33.3333	0.00509664	0.0337352	1	1	0.891912	0.9952	0.313123
AIFM1; TNFSF10; RACK1; TRAF2; BCL2L13; IFT57; CASP8AP2; ROBO1; BBC3; CFLAR; CARD8;	GO:0006919~activation of cysteine-type endopeptidase activity involved in apoptotic process	11	87	12.6437	0.00519123	0.0343236	1	1	0.893467	0.9952	0.318585
PRKAB2; LPL; XBP1; CBR4; MECR; ELOVL4; OXSM;	GO:0006633~fatty acid biosynthetic process	7	40	17.5	0.00522987	0.034467	1	1	0.894307	0.9952	0.319916
ZPR1; CDK1; PIK3R1; TRIM28; ZIC1; ECT2; RBM22;	GO:0042307~positive regulation of protein import into nucleus	7	40	17.5	0.00522987	0.034467	1	1	0.894307	0.9952	0.319916
GRPR; PTEN; PCM1; NLGN4X; GAD1; CHD8; MKKS; CNTNAP2;	GO:0035176~social behavior	8	51	15.6863	0.00524151	0.034467	1	1	0.894607	0.9952	0.319916
COL5A2; XBP1; COL16A1; RRAGB; NSMF; PDGFC; DNMT3A; SESN3;	GO:0071230~cellular response to amino acid stimulus	8	51	15.6863	0.00524151	0.034467	1	1	0.894607	0.9952	0.319916
SPRY2; EZH2; DAB2IP; PARP8; PIH1D1; DBF4; SLC27A1; INCENP;	GO:0071902~positive regulation of protein serine/threonine kinase activity	8	51	15.6863	0.00524151	0.034467	1	1	0.894607	0.9952	0.319916
TIMM44; MTERF4; GDAP1; DNAJC19; TIMM22; TIMM9;	GO:0006626~protein targeting to mitochondrion	6	30	20	0.00543112	0.0355202	1	1	0.897591	0.9952	0.329692
EDN1; HNMT; MAN2A1; COX15; DACH1; MAFB;	GO:0007585~respiratory gaseous exchange by respiratory system	6	30	20	0.00543112	0.0355202	1	1	0.897591	0.9952	0.329692
IRS1; VSNL1; REST; KCNB1; MIDN; ACVR1C;	GO:0046676~negative regulation of insulin secretion	6	30	20	0.00543112	0.0355202	1	1	0.897591	0.9952	0.329692
KCNK2; CDK1; DPYSL3; SARM1; MTR; FLRT3;	GO:0048678~response to axon injury	6	30	20	0.00543112	0.0355202	1	1	0.897591	0.9952	0.329692
ITGA6; ARL4A; CEBPA; METRNL; PRDM16; PPARGC1A;	GO:0050873~brown fat cell differentiation	6	30	20	0.00543112	0.0355202	1	1	0.897591	0.9952	0.329692
PER2; NDUFS6; LPL; CD36; GPAT4; MECR; HACL1; CPT1A; CPT1C;	GO:0006631~fatty acid metabolic process	9	63	14.2857	0.00545443	0.0355955	1	1	0.898212	0.9952	0.33039
PSMA1; PSMB9; NFKB2; RELB; BIRC3; BIRC2; IKBKE; ALK; NFKB1;	GO:0038061~NIK/NF-kappaB signaling	9	63	14.2857	0.00545443	0.0355955	1	1	0.898212	0.9952	0.33039
IL7R; BCL6; YAP1; NRG1; ASXL1; ECT2; SHROOM4; CDH8; CDH9; CDH6; CAP2;	GO:0000902~cell morphogenesis	11	88	12.5	0.0056044	0.0365346	1	1	0.900783	0.9952	0.339107
SDCBP; TOM1; TMEM63A; CAT; PYGL; CTSD; TUBB; GUSB; PTPRC; IMPDH2; EEF2; CD44; CD36; NFKB1; TCN1; AGA; PTX3; GCA; ALDH3B1; CTSC; SNAP25; RAP2B; SIRPA; ILF2; PTPRJ; NHLRC3; ATAD3B; ABCA13; SLC44A2; MOSPD2; PTPRN2; RAB24; FUCA2; DSN1; DPP7; PPIE; DYNC1LI1;	GO:0043312~neutrophil degranulation	37	483	7.66046	0.00576897	0.0375668	1	1	0.903501	0.9952	0.348688
PAK3; AIFM1; JUN; ATF4; CDC34; GRIK2; ATM; TFAP2B;	GO:0043525~positive regulation of neuron apoptotic process	8	52	15.3846	0.00581046	0.0376813	1	1	0.904204	0.9952	0.34975
LPL; XBP1; HTR2A; CEBPA; ID2; CCDC71L; WDFY2; NOCT;	GO:0045600~positive regulation of fat cell differentiation	8	52	15.3846	0.00581046	0.0376813	1	1	0.904204	0.9952	0.34975
ABCD4; CUBN; TCN1; ABCC1; MTR;	GO:0009235~cobalamin metabolic process	5	21	23.8095	0.00585528	0.0376813	1	1	0.904918	0.9952	0.34975
CFLAR; PDPK1; MDK; PPP1R10; AMBRA1;	GO:0010667~negative regulation of cardiac muscle cell apoptotic process	5	21	23.8095	0.00585528	0.0376813	1	1	0.904918	0.9952	0.34975
EDN1; SOX9; NRG1; NOLC1; TAPT1;	GO:0014032~neural crest cell development	5	21	23.8095	0.00585528	0.0376813	1	1	0.904918	0.9952	0.34975
BLOC1S3; BBS5; BBS2; MKKS; MREG;	GO:0032402~melanosome transport	5	21	23.8095	0.00585528	0.0376813	1	1	0.904918	0.9952	0.34975
PCNA; RPA2; RFC2; RFC3; POLK;	GO:0042276~error-prone translesion synthesis	5	21	23.8095	0.00585528	0.0376813	1	1	0.904918	0.9952	0.34975
PQBP1; STK11; SARM1; NSMF; TNIK;	GO:0048814~regulation of dendrite morphogenesis	5	21	23.8095	0.00585528	0.0376813	1	1	0.904918	0.9952	0.34975
PTPRD; EPHA4; CAPRIN1; CUL7; ANAPC2;	GO:0050775~positive regulation of dendrite morphogenesis	5	21	23.8095	0.00585528	0.0376813	1	1	0.904918	0.9952	0.34975
KDM6A; WDR5; ASH2L; KMT2B; WDR5B;	GO:0051568~histone H3-K4 methylation	5	21	23.8095	0.00585528	0.0376813	1	1	0.904918	0.9952	0.34975
PLCD1; HES1; PLCD3; GGNBP2; HEY1;	GO:0060716~labyrinthine layer blood vessel development	5	21	23.8095	0.00585528	0.0376813	1	1	0.904918	0.9952	0.34975
PIK3CD; EDN1; CXCL8; CXCL3; PDE4B; PDE4D; ITGA9; CXCL2; CX3CL1; CCL2;	GO:0030593~neutrophil chemotaxis	10	76	13.1579	0.00587071	0.0377403	1	1	0.904918	0.9952	0.350298
SLC3A2; SLC6A6; SLC1A5; SLC25A29; SFXN5; SFXN2; SLC7A11;	GO:0006865~amino acid transport	7	41	17.0732	0.00588572	0.0377563	1	1	0.905643	0.9952	0.350446
CAD; OXCT1; DHODH; BNIP1; PPARGC1A; BCAS3; PCK2;	GO:0042594~response to starvation	7	41	17.0732	0.00588572	0.0377563	1	1	0.905643	0.9952	0.350446
LGALS9; TLR4; SASH1; EDN1; NR3C2; EIF2AK2; IL18; TRIP6; RTKN2;	GO:1901224~positive regulation of NIK/NF-kappaB signaling	9	64	14.0625	0.00597457	0.0382855	1	1	0.907124	0.9952	0.355358
KRIT1; SCG2; GJA1; STAT1; SULF1; ATOH8;	GO:0001937~negative regulation of endothelial cell proliferation	6	31	19.3548	0.00623589	0.0395876	1	1	0.911026	0.9952	0.367444
CASQ2; DMD; ANK2; PDE4D; SEMA3A; BVES;	GO:0002027~regulation of heart rate	6	31	19.3548	0.00623589	0.0395876	1	1	0.911026	0.9952	0.367444
ZW10; BUB1; NBN; ZWINT; MAD2L1BP; PLK2;	GO:0007093~mitotic cell cycle checkpoint	6	31	19.3548	0.00623589	0.0395876	1	1	0.911026	0.9952	0.367444
CFLAR; GBA; EDN1; NME1; CAD; MTAP;	GO:0033574~response to testosterone	6	31	19.3548	0.00623589	0.0395876	1	1	0.911026	0.9952	0.367444
NRG2; EGF; PIK3R1; BTC; NRG1; GAB1;	GO:0038128~ERBB2 signaling pathway	6	31	19.3548	0.00623589	0.0395876	1	1	0.911026	0.9952	0.367444
FGF2; FGFR3; IRS1; VAV2; PRKD1; AMBRA1;	GO:0043552~positive regulation of phosphatidylinositol 3-kinase activity	6	31	19.3548	0.00623589	0.0395876	1	1	0.911026	0.9952	0.367444
SYF2; PALB2; PDGFC; RARB; GATA3; RARA;	GO:0048568~embryonic organ development	6	31	19.3548	0.00623589	0.0395876	1	1	0.911026	0.9952	0.367444
KRIT1; TXNDC9; DLD; APEX1; QSOX2; TXNRD3; NHLRC2; EGLN2; TMX1; TXNRD2;	GO:0045454~cell redox homeostasis	10	77	12.987	0.00636764	0.0395876	1	1	0.913515	0.9952	0.367444
ANXA1; AKR1C3; YAP1; JAG1; PIP5K1A; TXNIP; WNT16; INTU;	GO:0030216~keratinocyte differentiation	8	53	15.0943	0.00642517	0.0395876	1	1	0.914371	0.9952	0.367444
EGF; ANGPT1; PDGFC; NRG1;	GO:0007171~activation of transmembrane receptor protein tyrosine kinase activity	4	13	30.7692	0.00642619	0.0395876	1	1	0.914371	0.9952	0.367444
ZBTB7B; NF2; ZBTB17; VAX2;	GO:0007398~ectoderm development	4	13	30.7692	0.00642619	0.0395876	1	1	0.914371	0.9952	0.367444
NPM3; ANG; BRF1; SIRT7;	GO:0009303~rRNA transcription	4	13	30.7692	0.00642619	0.0395876	1	1	0.914371	0.9952	0.367444
CCL2; RHOT2; DEDD2; FBXO4;	GO:0019725~cellular homeostasis	4	13	30.7692	0.00642619	0.0395876	1	1	0.914371	0.9952	0.367444
POLA1; TRIM21; TRIM32; TRIM56;	GO:0032479~regulation of type I interferon production	4	13	30.7692	0.00642619	0.0395876	1	1	0.914371	0.9952	0.367444
STAT3; NOTCH4; RBM4; TNRC6C;	GO:0035278~miRNA mediated inhibition of translation	4	13	30.7692	0.00642619	0.0395876	1	1	0.914371	0.9952	0.367444
OGT; PIK3R1; SESN3; NUCKS1;	GO:0046626~regulation of insulin receptor signaling pathway	4	13	30.7692	0.00642619	0.0395876	1	1	0.914371	0.9952	0.367444
ID4; ID2; HES1; DUSP10;	GO:0048715~negative regulation of oligodendrocyte differentiation	4	13	30.7692	0.00642619	0.0395876	1	1	0.914371	0.9952	0.367444
DHX9; PTCD2; IWS1; SAFB;	GO:0050684~regulation of mRNA processing	4	13	30.7692	0.00642619	0.0395876	1	1	0.914371	0.9952	0.367444
LIMK2; DLX6; MKS1; FLRT3;	GO:0060322~head development	4	13	30.7692	0.00642619	0.0395876	1	1	0.914371	0.9952	0.367444
RAD21; EZH2; ESCO2; LEMD2;	GO:0071168~protein localization to chromatin	4	13	30.7692	0.00642619	0.0395876	1	1	0.914371	0.9952	0.367444
CHEK1; CHEK2; ATM; WNT16;	GO:0090399~replicative senescence	4	13	30.7692	0.00642619	0.0395876	1	1	0.914371	0.9952	0.367444
C9orf72; UBQLN2; NPRL3; NPRL2;	GO:2000785~regulation of autophagosome assembly	4	13	30.7692	0.00642619	0.0395876	1	1	0.914371	0.9952	0.367444
IL7R; KPNA2; ALYREF;	GO:0000018~regulation of DNA recombination	3	6	50	0.00651259	0.0395876	1	1	0.916124	0.9952	0.367444
FYN; YAP1; WWTR1;	GO:0003015~heart process	3	6	50	0.00651259	0.0395876	1	1	0.916124	0.9952	0.367444
GJA1; KDR; SLC40A1;	GO:0003158~endothelium development	3	6	50	0.00651259	0.0395876	1	1	0.916124	0.9952	0.367444
DDX58; SERINC5; IFIH1;	GO:0009597~detection of virus	3	6	50	0.00651259	0.0395876	1	1	0.916124	0.9952	0.367444
ATIC; MAP1B; EEF1A2;	GO:0010035~response to inorganic substance	3	6	50	0.00651259	0.0395876	1	1	0.916124	0.9952	0.367444
STX1A; NAPB; NAPA;	GO:0010807~regulation of synaptic vesicle priming	3	6	50	0.00651259	0.0395876	1	1	0.916124	0.9952	0.367444
MTAP; APIP; ADI1;	GO:0019509~L-methionine salvage from methylthioadenosine	3	6	50	0.00651259	0.0395876	1	1	0.916124	0.9952	0.367444
ISG15; HERC5; UBE2L6;	GO:0032020~ISG15-protein conjugation	3	6	50	0.00651259	0.0395876	1	1	0.916124	0.9952	0.367444
THBS4; GPNMB; DDR2;	GO:0034103~regulation of tissue remodeling	3	6	50	0.00651259	0.0395876	1	1	0.916124	0.9952	0.367444
AP1AR; PICK1; ARFIP2;	GO:0034315~regulation of Arp2/3 complex-mediated actin nucleation	3	6	50	0.00651259	0.0395876	1	1	0.916124	0.9952	0.367444
CTNNA2; PICK1; GMFB;	GO:0034316~negative regulation of Arp2/3 complex-mediated actin nucleation	3	6	50	0.00651259	0.0395876	1	1	0.916124	0.9952	0.367444
KMO; KYNU; AFMID;	GO:0034354~'de novo' NAD biosynthetic process from tryptophan	3	6	50	0.00651259	0.0395876	1	1	0.916124	0.9952	0.367444
EDN1; EDNRB; ITPR1;	GO:0042045~epithelial fluid transport	3	6	50	0.00651259	0.0395876	1	1	0.916124	0.9952	0.367444
ZBTB7B; TNFSF4; CD83;	GO:0043372~positive regulation of CD4-positive, alpha-beta T cell differentiation	3	6	50	0.00651259	0.0395876	1	1	0.916124	0.9952	0.367444
ID1; JAG1; NOTCH4;	GO:0045602~negative regulation of endothelial cell differentiation	3	6	50	0.00651259	0.0395876	1	1	0.916124	0.9952	0.367444
RIPK2; ANXA1; HLX;	GO:0045627~positive regulation of T-helper 1 cell differentiation	3	6	50	0.00651259	0.0395876	1	1	0.916124	0.9952	0.367444
ZNHIT6; PIH1D1; NOP58;	GO:0048254~snoRNA localization	3	6	50	0.00651259	0.0395876	1	1	0.916124	0.9952	0.367444
RNF212; BRIP1; CCNB1IP1;	GO:0051026~chiasma assembly	3	6	50	0.00651259	0.0395876	1	1	0.916124	0.9952	0.367444
TUBGCP6; TUBGCP3; MZT1;	GO:0051415~microtubule nucleation by interphase microtubule organizing center	3	6	50	0.00651259	0.0395876	1	1	0.916124	0.9952	0.367444
GPSM2; ASPM; AKAP9;	GO:0051661~maintenance of centrosome location	3	6	50	0.00651259	0.0395876	1	1	0.916124	0.9952	0.367444
CFLAR; BIRC3; BIRC2;	GO:0060544~regulation of necroptotic process	3	6	50	0.00651259	0.0395876	1	1	0.916124	0.9952	0.367444
NRP1; NDP; RHOJ;	GO:0061299~retina vasculature morphogenesis in camera-type eye	3	6	50	0.00651259	0.0395876	1	1	0.916124	0.9952	0.367444
YAP1; FAT4; WWTR1;	GO:0072307~regulation of metanephric nephron tubule epithelial cell differentiation	3	6	50	0.00651259	0.0395876	1	1	0.916124	0.9952	0.367444
SNX2; ABI1; WASF2;	GO:0072673~lamellipodium morphogenesis	3	6	50	0.00651259	0.0395876	1	1	0.916124	0.9952	0.367444
C17orf75; TBC1D23; LINC00869;	GO:0099041~vesicle tethering to Golgi	3	6	50	0.00651259	0.0395876	1	1	0.916124	0.9952	0.367444
PIAS4; NACC2; RAD9A;	GO:1902231~positive regulation of intrinsic apoptotic signaling pathway in response to DNA damage	3	6	50	0.00651259	0.0395876	1	1	0.916124	0.9952	0.367444
CX3CL1; TRAF2; DDRGK1;	GO:1903721~positive regulation of I-kappaB phosphorylation	3	6	50	0.00651259	0.0395876	1	1	0.916124	0.9952	0.367444
CEP120; CEP295; CENPJ;	GO:1904951~positive regulation of establishment of protein localization	3	6	50	0.00651259	0.0395876	1	1	0.916124	0.9952	0.367444
DYNC1I2; DYNC1I1; DNAL4;	GO:2000582~positive regulation of ATP-dependent microtubule motor activity, plus-end-directed	3	6	50	0.00651259	0.0395876	1	1	0.916124	0.9952	0.367444
PTN; GJB2; YAP1; NCOA2; CATSPER3; WBP2; TXNIP;	GO:0032570~response to progesterone	7	42	16.6667	0.00660106	0.0400446	1	1	0.917547	0.9952	0.371686
MEN1; GMNN; GATA3; CDK6; ZBTB17; PTPRK; RNF167;	GO:0045786~negative regulation of cell cycle	7	42	16.6667	0.00660106	0.0400446	1	1	0.917547	0.9952	0.371686
CNOT3; MLH1; TNKS1BP1; CNOT10; SAMD4A;	GO:0000289~nuclear-transcribed mRNA poly(A) tail shortening	5	22	22.7273	0.00691966	0.0416422	1	1	0.922732	0.9952	0.386515
ITGA2; HOXB9; SOX9; NRG1; NOTCH4;	GO:0030879~mammary gland development	5	22	22.7273	0.00691966	0.0416422	1	1	0.922732	0.9952	0.386515
COX18; TACO1; COA1; BCS1L; COX19;	GO:0033617~mitochondrial cytochrome c oxidase assembly	5	22	22.7273	0.00691966	0.0416422	1	1	0.922732	0.9952	0.386515
DMD; DHX9; TRAF2; PDE4DIP; DNAJB12;	GO:0034622~cellular protein-containing complex assembly	5	22	22.7273	0.00691966	0.0416422	1	1	0.922732	0.9952	0.386515
IL6; REST; PCM1; SORL1; TRIM11;	GO:0050768~negative regulation of neurogenesis	5	22	22.7273	0.00691966	0.0416422	1	1	0.922732	0.9952	0.386515
EEF2K; PAK3; CAPRIN1; DHX36; BAIAP2;	GO:0061003~positive regulation of dendritic spine morphogenesis	5	22	22.7273	0.00691966	0.0416422	1	1	0.922732	0.9952	0.386515
PCNA; RPA2; POLD1; RFC2; RFC3;	GO:0070987~error-free translesion synthesis	5	22	22.7273	0.00691966	0.0416422	1	1	0.922732	0.9952	0.386515
CRYAB; SIRT2; ATG5; SIRT3; AATF;	GO:2000378~negative regulation of reactive oxygen species metabolic process	5	22	22.7273	0.00691966	0.0416422	1	1	0.922732	0.9952	0.386515
CAT; UQCRC1; MTFR2; PANK2; SIRT3; UQCRB;	GO:0009060~aerobic respiration	6	32	18.75	0.00712394	0.0426164	1	1	0.926113	0.9952	0.395557
EDN1; ARL13B; DYNC2H1; IFT172; IFT52; BMPR1B;	GO:0009953~dorsal/ventral pattern formation	6	32	18.75	0.00712394	0.0426164	1	1	0.926113	0.9952	0.395557
AR; NR1D1; STAT3; NR0B1; NR1D2; DCBLD2;	GO:0030522~intracellular receptor signaling pathway	6	32	18.75	0.00712394	0.0426164	1	1	0.926113	0.9952	0.395557
RAB11FIP3; DZIP1L; DYNC2H1; EHD1; ROPN1; TTC21A;	GO:0061512~protein localization to cilium	6	32	18.75	0.00712394	0.0426164	1	1	0.926113	0.9952	0.395557
TPPP; EPHA3; ATAT1; MARK2; PHLDB1; TRIM36;	GO:0070507~regulation of microtubule cytoskeleton organization	6	32	18.75	0.00712394	0.0426164	1	1	0.926113	0.9952	0.395557
KCNK2; CCNA2; GATA3; EPHA4; HES1; SLITRK6;	GO:0090102~cochlea development	6	32	18.75	0.00712394	0.0426164	1	1	0.926113	0.9952	0.395557
EIF2AK2; RPL10; RPL22; RPL13A; HARS2; RPL10A; MRPL10; METTL17; FARSB; MRPS18A; RMND1; MRPL36; GGT7; MRPS18B; EEF1A2; SRBD1; MRRF;	GO:0006412~translation	17	175	9.71429	0.00732255	0.0437612	1	1	0.929964	0.9952	0.406182
PEX7; CPT1A; ECH1; DECR1; CPT1C; MECR; ECHDC1;	GO:0006635~fatty acid beta-oxidation	7	43	16.2791	0.00737901	0.0440113	1	1	0.930182	0.9952	0.408504
CDK1; CCNA2; CAD; ATIC; FPGS; BAK1; UPF2;	GO:0031100~animal organ regeneration	7	43	16.2791	0.00737901	0.0440113	1	1	0.930182	0.9952	0.408504
ZW10; CUL7; PRKD1; PLEKHM2; DYNC2H1; ATL2; COG1; COG3; KIFC3; BCAS3; PI4K2A; PI4K2B; TJAP1;	GO:0007030~Golgi organization	13	119	10.9244	0.00761407	0.0453684	1	1	0.93488	0.9952	0.4211
PFKFB2; LPL; GJA1; EIF2B2; PTEN; EIF2B5; SARM1; ACVR1C; TXNIP;	GO:0009749~response to glucose	9	67	13.4328	0.00776592	0.046182	1	1	0.937365	0.9952	0.428652
PRDM1; GATA3; ATM; ITPR1; ARID5B; CSRNP1; SEMA3C; STK36; KDM5B;	GO:0009791~post-embryonic development	9	67	13.4328	0.00776592	0.046182	1	1	0.937365	0.9952	0.428652
TPP1; LMNA; XBP1; PTPN1; ZBTB17; CUL7; ARFGAP1; TATDN2;	GO:0036498~IRE1-mediated unfolded protein response	8	55	14.5455	0.00780084	0.0462983	1	1	0.937365	0.9952	0.429731
KDM6B; SPRY2; MITF; GAP43; WNT16; PRDM1; SOX13; GATA3;	GO:0045165~cell fate commitment	8	55	14.5455	0.00780084	0.0462983	1	1	0.937365	0.9952	0.429731
EXOC5; DLG3; FUZ; INTU;	GO:0001736~establishment of planar polarity	4	14	28.5714	0.00796693	0.0466413	1	1	0.940098	0.9952	0.432916
ALG12; DPAGT1; ALG9; ALG13;	GO:0006488~dolichol-linked oligosaccharide biosynthetic process	4	14	28.5714	0.00796693	0.0466413	1	1	0.940098	0.9952	0.432916
GOT1; ALDH18A1; FPGS; NAGS;	GO:0006536~glutamate metabolic process	4	14	28.5714	0.00796693	0.0466413	1	1	0.940098	0.9952	0.432916
CHEK2; SP100; TFAP4; KAT5;	GO:0006978~DNA damage response, signal transduction by p53 class mediator resulting in transcription of p21 class mediator	4	14	28.5714	0.00796693	0.0466413	1	1	0.940098	0.9952	0.432916
ZPR1; U2AF2; PIK3R1; RBM22;	GO:0033120~positive regulation of RNA splicing	4	14	28.5714	0.00796693	0.0466413	1	1	0.940098	0.9952	0.432916
NFKB2; NFKB1; JUN; RELB;	GO:0033554~cellular response to stress	4	14	28.5714	0.00796693	0.0466413	1	1	0.940098	0.9952	0.432916
NAMPT; PTGIS; PARP10; PARP9;	GO:0034356~NAD biosynthesis via nicotinamide riboside salvage pathway	4	14	28.5714	0.00796693	0.0466413	1	1	0.940098	0.9952	0.432916
IFI16; TFAP2C; ZNF335; HDAC5;	GO:0040029~regulation of gene expression, epigenetic	4	14	28.5714	0.00796693	0.0466413	1	1	0.940098	0.9952	0.432916
TPPP; FGF13; CENPJ; FBXO5;	GO:0046785~microtubule polymerization	4	14	28.5714	0.00796693	0.0466413	1	1	0.940098	0.9952	0.432916
CCL2; EDNRB; CX3CL1; NUP85;	GO:0048246~macrophage chemotaxis	4	14	28.5714	0.00796693	0.0466413	1	1	0.940098	0.9952	0.432916
PER2; CEBPA; SIRT1; PRDM16;	GO:0050872~white fat cell differentiation	4	14	28.5714	0.00796693	0.0466413	1	1	0.940098	0.9952	0.432916
E2F8; PLK4; PRDM1; SENP2;	GO:0060707~trophoblast giant cell differentiation	4	14	28.5714	0.00796693	0.0466413	1	1	0.940098	0.9952	0.432916
TNFAIP3; AMER1; VPS11; DACT1;	GO:1903364~positive regulation of cellular protein catabolic process	4	14	28.5714	0.00796693	0.0466413	1	1	0.940098	0.9952	0.432916
CNOT3; PTN; WDR43; KDM3A;	GO:2000036~regulation of stem cell population maintenance	4	14	28.5714	0.00796693	0.0466413	1	1	0.940098	0.9952	0.432916
PBX1; NFKB2; PCID2; PPP2R3C; PITX2; CITED2;	GO:0048536~spleen development	6	33	18.1818	0.00809987	0.0469894	1	1	0.942633	0.9952	0.436146
PER2; HMGB2; YAP1; CX3CL1; HES1; HEY1;	GO:0050767~regulation of neurogenesis	6	33	18.1818	0.00809987	0.0469894	1	1	0.942633	0.9952	0.436146
ZEB2; SLIT2; STK11; ROBO1; METRN; PLXNB3;	GO:0050772~positive regulation of axonogenesis	6	33	18.1818	0.00809987	0.0469894	1	1	0.942633	0.9952	0.436146
DKC1; WRAP53; TNKS1BP1; NHP2; GAR1;	GO:0007004~telomere maintenance via telomerase	5	23	21.7391	0.0081121	0.0469894	1	1	0.942633	0.9952	0.436146
SYF2; DLD; GSC; RACK1; ARFRP1;	GO:0007369~gastrulation	5	23	21.7391	0.0081121	0.0469894	1	1	0.942633	0.9952	0.436146
PTPRC; VCAM1; KDR; PTGFR; PTPRJ;	GO:0035584~calcium-mediated signaling using intracellular calcium source	5	23	21.7391	0.0081121	0.0469894	1	1	0.942633	0.9952	0.436146
PTN; MDK; PTPRZ1; ZNF365; GSX2;	GO:0048714~positive regulation of oligodendrocyte differentiation	5	23	21.7391	0.0081121	0.0469894	1	1	0.942633	0.9952	0.436146
LGALS9; PLA2G6; MMP7; CNR1; APOL2;	GO:0060135~maternal process involved in female pregnancy	5	23	21.7391	0.0081121	0.0469894	1	1	0.942633	0.9952	0.436146
ANXA1; NR3C1; EDN1; HNRNPU; REST;	GO:0071385~cellular response to glucocorticoid stimulus	5	23	21.7391	0.0081121	0.0469894	1	1	0.942633	0.9952	0.436146
LGALS9; LGALS8; IFI6; ADAR; IKBKE;	GO:0098586~cellular response to virus	5	23	21.7391	0.0081121	0.0469894	1	1	0.942633	0.9952	0.436146
IFNB1; CTSC; DAB2IP; MAGED1; ING5;	GO:2001235~positive regulation of apoptotic signaling pathway	5	23	21.7391	0.0081121	0.0469894	1	1	0.942633	0.9952	0.436146
PTN; FGFR3; KLF10; GPNMB; SBNO2; AXIN2; SBDS;	GO:0030282~bone mineralization	7	44	15.9091	0.00822269	0.0475843	1	1	0.945428	0.9952	0.441668
SETD1A; TCF3; EIF2AK2; GATA3; PSMA1; PSMB9; YAP1; CDK6; LDB1;	GO:1902036~regulation of hematopoietic stem cell differentiation	9	68	13.2353	0.00844571	0.0488281	1	1	0.94834	0.9952	0.453212
NDUFS6; WDPCP; GATA3; MPST; CENPF; ARID5B; SULF1; PTCD2; TFAP2B; PROX1; HAS2;	GO:0001822~kidney development	11	94	11.7021	0.00865507	0.0499905	1	1	0.952058	0.9952	0.464002
LTV1; NPM1; NUP88;	GO:0000056~ribosomal small subunit export from nucleus	3	7	42.8571	0.00898961	0.0504254	1	1	0.957851	0.9952	0.468039
TOP2A; LIG1; APTX;	GO:0006266~DNA ligation	3	7	42.8571	0.00898961	0.0504254	1	1	0.957851	0.9952	0.468039
DHDDS; DOLPP1; DPAGT1;	GO:0006489~dolichyl diphosphate biosynthetic process	3	7	42.8571	0.00898961	0.0504254	1	1	0.957851	0.9952	0.468039
PHGDH; SERINC5; PSAT1;	GO:0006564~L-serine biosynthetic process	3	7	42.8571	0.00898961	0.0504254	1	1	0.957851	0.9952	0.468039
SPR; PCBD2; QDPR;	GO:0006729~tetrahydrobiopterin biosynthetic process	3	7	42.8571	0.00898961	0.0504254	1	1	0.957851	0.9952	0.468039
ARID5B; NIT1; CAD;	GO:0006807~nitrogen compound metabolic process	3	7	42.8571	0.00898961	0.0504254	1	1	0.957851	0.9952	0.468039
NSUN2; IWS1; AKAP8L;	GO:0010793~regulation of mRNA export from nucleus	3	7	42.8571	0.00898961	0.0504254	1	1	0.957851	0.9952	0.468039
LPL; CD36; EHD1;	GO:0010886~positive regulation of cholesterol storage	3	7	42.8571	0.00898961	0.0504254	1	1	0.957851	0.9952	0.468039
CFLAR; IL15; PPARGC1A;	GO:0014732~skeletal muscle atrophy	3	7	42.8571	0.00898961	0.0504254	1	1	0.957851	0.9952	0.468039
CCNB1; PAF1; DHX36;	GO:0031442~positive regulation of mRNA 3'-end processing	3	7	42.8571	0.00898961	0.0504254	1	1	0.957851	0.9952	0.468039
RARA; PDE4D; TSLP;	GO:0032754~positive regulation of interleukin-5 production	3	7	42.8571	0.00898961	0.0504254	1	1	0.957851	0.9952	0.468039
SQSTM1; WDR81; ATG5;	GO:0035973~aggrephagy	3	7	42.8571	0.00898961	0.0504254	1	1	0.957851	0.9952	0.468039
KAT7; BRPF1; ING5;	GO:0044154~histone H3-K14 acetylation	3	7	42.8571	0.00898961	0.0504254	1	1	0.957851	0.9952	0.468039
AGRN; NRCAM; SCLT1;	GO:0045162~clustering of voltage-gated sodium channels	3	7	42.8571	0.00898961	0.0504254	1	1	0.957851	0.9952	0.468039
RARA; TNFSF4; IL18;	GO:0045630~positive regulation of T-helper 2 cell differentiation	3	7	42.8571	0.00898961	0.0504254	1	1	0.957851	0.9952	0.468039
TRIM37; RBM14; CDK5RAP2;	GO:0046600~negative regulation of centriole replication	3	7	42.8571	0.00898961	0.0504254	1	1	0.957851	0.9952	0.468039
SHMT1; DHFR2; PIPOX;	GO:0046653~tetrahydrofolate metabolic process	3	7	42.8571	0.00898961	0.0504254	1	1	0.957851	0.9952	0.468039
NSUN2; NOM1; TRPC4AP;	GO:0048820~hair follicle maturation	3	7	42.8571	0.00898961	0.0504254	1	1	0.957851	0.9952	0.468039
APC; NEK2; ECT2;	GO:0051988~regulation of attachment of spindle microtubules to kinetochore	3	7	42.8571	0.00898961	0.0504254	1	1	0.957851	0.9952	0.468039
BBS2; MKKS; CFAP20;	GO:0060296~regulation of cilium beat frequency involved in ciliary motility	3	7	42.8571	0.00898961	0.0504254	1	1	0.957851	0.9952	0.468039
SPRY2; SPRY1; YAP1;	GO:0060449~bud elongation involved in lung branching	3	7	42.8571	0.00898961	0.0504254	1	1	0.957851	0.9952	0.468039
DDX58; DHX9; IFIH1;	GO:0060760~positive regulation of response to cytokine stimulus	3	7	42.8571	0.00898961	0.0504254	1	1	0.957851	0.9952	0.468039
MEGF8; IFT57; CITED2;	GO:0060972~left/right pattern formation	3	7	42.8571	0.00898961	0.0504254	1	1	0.957851	0.9952	0.468039
HMGB2; NF2; YAP1;	GO:0072091~regulation of stem cell proliferation	3	7	42.8571	0.00898961	0.0504254	1	1	0.957851	0.9952	0.468039
EDN1; EDNRB; CRKL;	GO:0086100~endothelin receptor signaling pathway	3	7	42.8571	0.00898961	0.0504254	1	1	0.957851	0.9952	0.468039
XRCC3; PCID2; DYNC1LI1;	GO:0090267~positive regulation of mitotic cell cycle spindle assembly checkpoint	3	7	42.8571	0.00898961	0.0504254	1	1	0.957851	0.9952	0.468039
NOS1AP; CACNB1; CAMK2D;	GO:1902514~regulation of calcium ion transmembrane transport via high voltage-gated calcium channel	3	7	42.8571	0.00898961	0.0504254	1	1	0.957851	0.9952	0.468039
TIA1; DHX9; DDX1;	GO:1903608~protein localization to cytoplasmic stress granule	3	7	42.8571	0.00898961	0.0504254	1	1	0.957851	0.9952	0.468039
PTPN1; BAK1; DAB2IP;	GO:1903896~positive regulation of IRE1-mediated unfolded protein response	3	7	42.8571	0.00898961	0.0504254	1	1	0.957851	0.9952	0.468039
MITF; JUN; BCLAF1;	GO:2000144~positive regulation of DNA-templated transcription, initiation	3	7	42.8571	0.00898961	0.0504254	1	1	0.957851	0.9952	0.468039
NUDT21; PTN; RBM24;	GO:2000738~positive regulation of stem cell differentiation	3	7	42.8571	0.00898961	0.0504254	1	1	0.957851	0.9952	0.468039
LGALS9; PLA2G6; FGF2; CXCL8; CCL2; CXCL2; S1PR1; CX3CL1; AMOT; CMTM8; MOSPD2; CMTM7; RIPOR2;	GO:0006935~chemotaxis	13	122	10.6557	0.00912851	0.0510523	1	1	0.959561	0.9952	0.473857
ADAMTS3; COL5A2; COL11A1; COL11A2; COL14A1; DDR2; COL12A1;	GO:0030199~collagen fibril organization	7	45	15.5556	0.00913523	0.0510523	1	1	0.959561	0.9952	0.473857
SETD1A; WDR5; MEF2C; TNRC6C; ASH2L; KMT2B; L3MBTL1;	GO:0045652~regulation of megakaryocyte differentiation	7	45	15.5556	0.00913523	0.0510523	1	1	0.959561	0.9952	0.473857
MARCKS; DPYSL3; NEDD9; BAIAP2; AIF1L; RND3; RHOBTB1;	GO:0051017~actin filament bundle assembly	7	45	15.5556	0.00913523	0.0510523	1	1	0.959561	0.9952	0.473857
TLR4; RIPK2; CCL2; IL18; TICAM1; LY96;	GO:0031663~lipopolysaccharide-mediated signaling pathway	6	34	17.6471	0.00916821	0.0510945	1	1	0.96131	0.9952	0.474249
LMNA; XPA; GBP2; SOX9; PAF1; BANP;	GO:0034504~protein localization to nucleus	6	34	17.6471	0.00916821	0.0510945	1	1	0.96131	0.9952	0.474249
USP19; TNFAIP3; OTUB1; OTUD5; USP20; MINDY1;	GO:0071108~protein K48-linked deubiquitination	6	34	17.6471	0.00916821	0.0510945	1	1	0.96131	0.9952	0.474249
PSMA1; PSMB9; CCNF; KIF14; FBXW5; WWTR1; FBXO4; FBXO39; FBXL6; SKP2; FBXW4;	GO:0031146~SCF-dependent proteasomal ubiquitin-dependent protein catabolic process	11	95	11.5789	0.00926884	0.0516077	1	1	0.963099	0.9952	0.479012
SPRY2; COL11A1; GATA3; PRRX1; DLX5; DLX6; ZIC1; MAFB;	GO:0042472~inner ear morphogenesis	8	57	14.0351	0.00938658	0.052215	1	1	0.96493	0.9952	0.484649
HAX1; PAK3; ARHGAP18; PPP1R9A; FCHSD1;	GO:0030833~regulation of actin filament polymerization	5	24	20.8333	0.00943976	0.0524141	1	1	0.96493	0.9952	0.486498
IL6; RFX3; SOX9; BAK1; ANXA1;	GO:0031018~endocrine pancreas development	5	24	20.8333	0.00943976	0.0524141	1	1	0.96493	0.9952	0.486498
BMPR1B; COL5A2; COL11A2; NPR3; BMP5; FGFR3; SOX9; RASSF2; DLX5; DLX6; WDR5; FGFRL1; TRPS1; VCAN;	GO:0001501~skeletal system development	14	137	10.219	0.00963167	0.0531043	1	1	0.968721	0.9952	0.492904
SLIT2; JAG1; HEY1; ROBO1;	GO:0003184~pulmonary valve morphogenesis	4	15	26.6667	0.00973138	0.0531043	1	1	0.970686	0.9952	0.492904
CYC1; UQCRB; UQCRC1; CYCS;	GO:0006122~mitochondrial electron transport, ubiquinol to cytochrome c	4	15	26.6667	0.00973138	0.0531043	1	1	0.970686	0.9952	0.492904
TWNK; MCM7; MCM4; MCM6;	GO:0006268~DNA unwinding involved in DNA replication	4	15	26.6667	0.00973138	0.0531043	1	1	0.970686	0.9952	0.492904
CPSF4; CPSF1; DDX1; CLP1;	GO:0006388~tRNA splicing, via endonucleolytic cleavage and ligation	4	15	26.6667	0.00973138	0.0531043	1	1	0.970686	0.9952	0.492904
FGF5; GAP43; KLF15; METRN;	GO:0010001~glial cell differentiation	4	15	26.6667	0.00973138	0.0531043	1	1	0.970686	0.9952	0.492904
NEK11; HUS1; EME1; RAD9A;	GO:0031573~intra-S DNA damage checkpoint	4	15	26.6667	0.00973138	0.0531043	1	1	0.970686	0.9952	0.492904
KDM4C; PHF8; KDM3A; HR;	GO:0033169~histone H3-K9 demethylation	4	15	26.6667	0.00973138	0.0531043	1	1	0.970686	0.9952	0.492904
PPP1R11; PTGER4; BTN2A2; HDAC9;	GO:0050710~negative regulation of cytokine secretion	4	15	26.6667	0.00973138	0.0531043	1	1	0.970686	0.9952	0.492904
NUDT21; CBR4; FARSB; FARSA;	GO:0051290~protein heterotetramerization	4	15	26.6667	0.00973138	0.0531043	1	1	0.970686	0.9952	0.492904
PIK3R1; PTGER4; ASAP3; MKKS;	GO:0051492~regulation of stress fiber assembly	4	15	26.6667	0.00973138	0.0531043	1	1	0.970686	0.9952	0.492904
GOT1; XBP1; POLD1; SIRT1;	GO:0055089~fatty acid homeostasis	4	15	26.6667	0.00973138	0.0531043	1	1	0.970686	0.9952	0.492904
MEIS1; KCNK2; GJA1; PTEN;	GO:0060044~negative regulation of cardiac muscle cell proliferation	4	15	26.6667	0.00973138	0.0531043	1	1	0.970686	0.9952	0.492904
FABP7; CTNNA2; PTEN; CHD8;	GO:0060134~prepulse inhibition	4	15	26.6667	0.00973138	0.0531043	1	1	0.970686	0.9952	0.492904
ZPR1; TRIM32; MARK2; MAPK8IP3;	GO:0061564~axon development	4	15	26.6667	0.00973138	0.0531043	1	1	0.970686	0.9952	0.492904
RIPK2; GRIN2A; BAK1; IFI16;	GO:0097202~activation of cysteine-type endopeptidase activity	4	15	26.6667	0.00973138	0.0531043	1	1	0.970686	0.9952	0.492904
CDKN2D; TRIM32; DDIAS; CCAR2;	GO:1902230~negative regulation of intrinsic apoptotic signaling pathway in response to DNA damage	4	15	26.6667	0.00973138	0.0531043	1	1	0.970686	0.9952	0.492904
DKC1; CCT5; NHP2; RUVBL1;	GO:1904874~positive regulation of telomerase RNA localization to Cajal body	4	15	26.6667	0.00973138	0.0531043	1	1	0.970686	0.9952	0.492904
PAK3; MYC; FGF2; PRKD2;	GO:2000573~positive regulation of DNA biosynthetic process	4	15	26.6667	0.00973138	0.0531043	1	1	0.970686	0.9952	0.492904
PPIH; NKTR; RANBP2; PPIG; FKBP9P1; PPIE; FKBP7;	GO:0000413~protein peptidyl-prolyl isomerization	7	46	15.2174	0.0101197	0.0551236	1	1	0.976874	0.9952	0.511646
DVL2; DHRS3; JUN; CRKL; MEF2C; HES1; CITED2;	GO:0003151~outflow tract morphogenesis	7	46	15.2174	0.0101197	0.0551236	1	1	0.976874	0.9952	0.511646
CHEK1; RARA; TRIM21; TRIM32; PROX1; CITED2;	GO:0045787~positive regulation of cell cycle	6	35	17.1429	0.0103334	0.0561357	1	1	0.981264	0.9952	0.52104
NR3C1; JUN; FGF2; STAT3; SMAD1; ATOH8;	GO:1902895~positive regulation of pri-miRNA transcription by RNA polymerase II	6	35	17.1429	0.0103334	0.0561357	1	1	0.981264	0.9952	0.52104
ID1; PTEN; E2F1; MAGI2; CDC5L; EHD1;	GO:1990090~cellular response to nerve growth factor stimulus	6	35	17.1429	0.0103334	0.0561357	1	1	0.981264	0.9952	0.52104
ARHGAP33; ASNS; CNP; ATF4; XPA; MPST; ERCC6; BRIP1; SLC7A11;	GO:0009636~response to toxic substance	9	71	12.6761	0.0107572	0.0583327	1	1	0.988288	0.9952	0.541433
SGTA; TRIM13; USP19; TRIM25; UBQLN2; MAN1B1; ANKZF1; RHBDD2; DNAJB12;	GO:0030433~ubiquitin-dependent ERAD pathway	9	71	12.6761	0.0107572	0.0583327	1	1	0.988288	0.9952	0.541433
TLR4; TNFSF4; CD83; PIBF1; TSLP;	GO:0032733~positive regulation of interleukin-10 production	5	25	20	0.0109095	0.0586524	1	1	0.990756	0.9952	0.5444
MEN1; GJA1; PTN; GJB2; PTGIS;	GO:0046697~decidualization	5	25	20	0.0109095	0.0586524	1	1	0.990756	0.9952	0.5444
THRA; CRHBP; KDM3A; RARA; RARB; NR1D2; NR1D1;	GO:0009755~hormone-mediated signaling pathway	7	47	14.8936	0.0111792	0.0586524	1	1	0.994948	0.9952	0.5444
DYNC1I1; KIF4A; CTSD; KIF11; CENPE; DYNC1I2; KIF22; KIFAP3; KIF2C; KLC2; DYNC1LI1;	GO:0019886~antigen processing and presentation of exogenous peptide antigen via MHC class II	11	98	11.2245	0.0113127	0.0586524	1	1	0.9952	0.9952	0.5444
TPP1; TRIM24; TRAF2; SIAH1; USE1; CTSD;	GO:0030163~protein catabolic process	6	36	16.6667	0.0115999	0.0586524	1	1	0.9952	0.9952	0.5444
ZEB2; WLS; SULF1; DEPDC1B; DACT1; TNFAIP3;	GO:0030177~positive regulation of Wnt signaling pathway	6	36	16.6667	0.0115999	0.0586524	1	1	0.9952	0.9952	0.5444
BMPR1B; AR; BTC; NF2; RPS6KA1; JUN;	GO:0045597~positive regulation of cell differentiation	6	36	16.6667	0.0115999	0.0586524	1	1	0.9952	0.9952	0.5444
GCA; RABIF; NAPA; STX18; DNM1; DNM3;	GO:0061025~membrane fusion	6	36	16.6667	0.0115999	0.0586524	1	1	0.9952	0.9952	0.5444
ZFAND5; STK11; NOTCH4; B9D1;	GO:0001944~vasculature development	4	16	25	0.011731	0.0586524	1	1	0.9952	0.9952	0.5444
KIF14; KIF18B; KIF2C; KATNB1;	GO:0007019~microtubule depolymerization	4	16	25	0.011731	0.0586524	1	1	0.9952	0.9952	0.5444
GRIN2A; GRIK2; KCNB1; PLCB1;	GO:0007215~glutamate receptor signaling pathway	4	16	25	0.011731	0.0586524	1	1	0.9952	0.9952	0.5444
EML1; ID4; DAGLB; NDE1;	GO:0007405~neuroblast proliferation	4	16	25	0.011731	0.0586524	1	1	0.9952	0.9952	0.5444
ST8SIA4; MAN1B1; ST3GAL6; ST6GALNAC5;	GO:0009311~oligosaccharide metabolic process	4	16	25	0.011731	0.0586524	1	1	0.9952	0.9952	0.5444
MCC; SEMA3A; DAB2IP; DUSP10;	GO:0010633~negative regulation of epithelial cell migration	4	16	25	0.011731	0.0586524	1	1	0.9952	0.9952	0.5444
MLLT6; FGF12; ANK3; CNKSR3;	GO:0010765~positive regulation of sodium ion transport	4	16	25	0.011731	0.0586524	1	1	0.9952	0.9952	0.5444
EZH2; EHMT2; NTMT1; PRMT7;	GO:0016571~histone methylation	4	16	25	0.011731	0.0586524	1	1	0.9952	0.9952	0.5444
SPRY1; FGF2; SULF1; SPRY2;	GO:0040037~negative regulation of fibroblast growth factor receptor signaling pathway	4	16	25	0.011731	0.0586524	1	1	0.9952	0.9952	0.5444
EPC1; ING3; RUVBL1; MSL3;	GO:0043968~histone H2A acetylation	4	16	25	0.011731	0.0586524	1	1	0.9952	0.9952	0.5444
EGR2; MCTP1; NSMF; NCDN;	GO:0048168~regulation of neuronal synaptic plasticity	4	16	25	0.011731	0.0586524	1	1	0.9952	0.9952	0.5444
AP3D1; BLOC1S3; BLOC1S2; TRIM46;	GO:0048490~anterograde synaptic vesicle transport	4	16	25	0.011731	0.0586524	1	1	0.9952	0.9952	0.5444
IL6; STAT3; STAT1; CEBPA;	GO:0070102~interleukin-6-mediated signaling pathway	4	16	25	0.011731	0.0586524	1	1	0.9952	0.9952	0.5444
PTBP1; NRG1; AKAP6; LMCD1;	GO:0070886~positive regulation of calcineurin-NFAT signaling cascade	4	16	25	0.011731	0.0586524	1	1	0.9952	0.9952	0.5444
NOS1AP; FRMPD4; PPP1R9A; WASF2;	GO:0098974~postsynaptic actin cytoskeleton organization	4	16	25	0.011731	0.0586524	1	1	0.9952	0.9952	0.5444
SUPV3L1; PNPT1;	GO:0000965~mitochondrial RNA 3'-end processing	2	2	100	0.0117845	0.0586524	1	1	0.9952	0.9952	0.5444
SLC27A4; SLC27A1;	GO:0001579~medium-chain fatty acid transport	2	2	100	0.0117845	0.0586524	1	1	0.9952	0.9952	0.5444
ZPR1; ACVR1C;	GO:0001834~trophectodermal cell proliferation	2	2	100	0.0117845	0.0586524	1	1	0.9952	0.9952	0.5444
WDPCP; SLITRK6;	GO:0002093~auditory receptor cell morphogenesis	2	2	100	0.0117845	0.0586524	1	1	0.9952	0.9952	0.5444
CMTM7; PLCL2;	GO:0002337~B-1a B cell differentiation	2	2	100	0.0117845	0.0586524	1	1	0.9952	0.9952	0.5444
TIFA; ALPK1;	GO:0002753~cytoplasmic pattern recognition receptor signaling pathway	2	2	100	0.0117845	0.0586524	1	1	0.9952	0.9952	0.5444
EZH1; SIRT1;	GO:0006343~establishment of chromatin silencing	2	2	100	0.0117845	0.0586524	1	1	0.9952	0.9952	0.5444
NF2; EZH2;	GO:0014013~regulation of gliogenesis	2	2	100	0.0117845	0.0586524	1	1	0.9952	0.9952	0.5444
SOX9; GSC;	GO:0014036~neural crest cell fate specification	2	2	100	0.0117845	0.0586524	1	1	0.9952	0.9952	0.5444
SOX9; MAP3K4;	GO:0019100~male germ-line sex determination	2	2	100	0.0117845	0.0586524	1	1	0.9952	0.9952	0.5444
KYNU; TDO2;	GO:0019442~tryptophan catabolic process to acetyl-CoA	2	2	100	0.0117845	0.0586524	1	1	0.9952	0.9952	0.5444
SLIT2; ROBO1;	GO:0021836~chemorepulsion involved in postnatal olfactory bulb interneuron migration	2	2	100	0.0117845	0.0586524	1	1	0.9952	0.9952	0.5444
GPR37L1; EGF;	GO:0021940~positive regulation of cerebellar granule cell precursor proliferation	2	2	100	0.0117845	0.0586524	1	1	0.9952	0.9952	0.5444
EIF2AK2; SCRIB;	GO:0030683~mitigation of host immune response by virus	2	2	100	0.0117845	0.0586524	1	1	0.9952	0.9952	0.5444
RTKN; ANLN;	GO:0031106~septin ring organization	2	2	100	0.0117845	0.0586524	1	1	0.9952	0.9952	0.5444
PIBF1; SIRT1;	GO:0031393~negative regulation of prostaglandin biosynthetic process	2	2	100	0.0117845	0.0586524	1	1	0.9952	0.9952	0.5444
NPM1; SIRT1;	GO:0032071~regulation of endodeoxyribonuclease activity	2	2	100	0.0117845	0.0586524	1	1	0.9952	0.9952	0.5444
THRA; PTEN;	GO:0033032~regulation of myeloid cell apoptotic process	2	2	100	0.0117845	0.0586524	1	1	0.9952	0.9952	0.5444
AKAP8; AKAP8L;	GO:0033127~regulation of histone phosphorylation	2	2	100	0.0117845	0.0586524	1	1	0.9952	0.9952	0.5444
MZT1; CEP72;	GO:0033566~gamma-tubulin complex localization	2	2	100	0.0117845	0.0586524	1	1	0.9952	0.9952	0.5444
DDX58; IFIH1;	GO:0034344~regulation of type III interferon production	2	2	100	0.0117845	0.0586524	1	1	0.9952	0.9952	0.5444
JUN; DAB2;	GO:0035026~leading edge cell differentiation	2	2	100	0.0117845	0.0586524	1	1	0.9952	0.9952	0.5444
CDK5RAP1; CDKAL1;	GO:0035600~tRNA methylthiolation	2	2	100	0.0117845	0.0586524	1	1	0.9952	0.9952	0.5444
TRDMT1; NSUN2;	GO:0036416~tRNA stabilization	2	2	100	0.0117845	0.0586524	1	1	0.9952	0.9952	0.5444
DDX58; IFIH1;	GO:0039528~cytoplasmic pattern recognition receptor signaling pathway in response to virus	2	2	100	0.0117845	0.0586524	1	1	0.9952	0.9952	0.5444
AKAP8; AKAP8L;	GO:0044839~cell cycle G2/M phase transition	2	2	100	0.0117845	0.0586524	1	1	0.9952	0.9952	0.5444
FNTA; NRG1;	GO:0045213~neurotransmitter receptor metabolic process	2	2	100	0.0117845	0.0586524	1	1	0.9952	0.9952	0.5444
AR; TMEFF2;	GO:0045720~negative regulation of integrin biosynthetic process	2	2	100	0.0117845	0.0586524	1	1	0.9952	0.9952	0.5444
RAD21; FBXO5;	GO:0045841~negative regulation of mitotic metaphase/anaphase transition	2	2	100	0.0117845	0.0586524	1	1	0.9952	0.9952	0.5444
ALDH3B1; AKR1A1;	GO:0046185~aldehyde catabolic process	2	2	100	0.0117845	0.0586524	1	1	0.9952	0.9952	0.5444
TAP1; TAP2;	GO:0046967~cytosol to endoplasmic reticulum transport	2	2	100	0.0117845	0.0586524	1	1	0.9952	0.9952	0.5444
NES; PACSIN2;	GO:0048858~cell projection morphogenesis	2	2	100	0.0117845	0.0586524	1	1	0.9952	0.9952	0.5444
COX18; MAIP1;	GO:0051204~protein insertion into mitochondrial membrane	2	2	100	0.0117845	0.0586524	1	1	0.9952	0.9952	0.5444
MLH1; INCENP;	GO:0051257~meiotic spindle midzone assembly	2	2	100	0.0117845	0.0586524	1	1	0.9952	0.9952	0.5444
NEK2; CNTROB;	GO:0051299~centrosome separation	2	2	100	0.0117845	0.0586524	1	1	0.9952	0.9952	0.5444
C2CD3; CENPJ;	GO:0061511~centriole elongation	2	2	100	0.0117845	0.0586524	1	1	0.9952	0.9952	0.5444
SIRT6; SIRT1;	GO:0061647~histone H3-K9 modification	2	2	100	0.0117845	0.0586524	1	1	0.9952	0.9952	0.5444
SQSTM1; KLHL3;	GO:0061912~selective autophagy	2	2	100	0.0117845	0.0586524	1	1	0.9952	0.9952	0.5444
BCOR; AHI1;	GO:0065001~specification of axis polarity	2	2	100	0.0117845	0.0586524	1	1	0.9952	0.9952	0.5444
RNF8; RNF168;	GO:0070535~histone H2A K63-linked ubiquitination	2	2	100	0.0117845	0.0586524	1	1	0.9952	0.9952	0.5444
EXOSC2; EXOSC3;	GO:0071049~nuclear retention of pre-mRNA with aberrant 3'-ends at the site of transcription	2	2	100	0.0117845	0.0586524	1	1	0.9952	0.9952	0.5444
SLIT2; BMP5;	GO:0071676~negative regulation of mononuclear cell migration	2	2	100	0.0117845	0.0586524	1	1	0.9952	0.9952	0.5444
RFX3; NKX6-1;	GO:0072560~type B pancreatic cell maturation	2	2	100	0.0117845	0.0586524	1	1	0.9952	0.9952	0.5444
DMD; SLC4A3;	GO:0086001~cardiac muscle cell action potential	2	2	100	0.0117845	0.0586524	1	1	0.9952	0.9952	0.5444
XRCC3; NBN;	GO:0090737~telomere maintenance via telomere trimming	2	2	100	0.0117845	0.0586524	1	1	0.9952	0.9952	0.5444
EPHA3; EPHA4;	GO:0097156~fasciculation of motor neuron axon	2	2	100	0.0117845	0.0586524	1	1	0.9952	0.9952	0.5444
CMTR1; CMTR2;	GO:0097309~cap1 mRNA methylation	2	2	100	0.0117845	0.0586524	1	1	0.9952	0.9952	0.5444
NOS1AP; CAMK2D;	GO:0098901~regulation of cardiac muscle cell action potential	2	2	100	0.0117845	0.0586524	1	1	0.9952	0.9952	0.5444
SIRT1; SIRT7;	GO:0106230~protein depropionylation	2	2	100	0.0117845	0.0586524	1	1	0.9952	0.9952	0.5444
SMARCB1; PIH1D1;	GO:1900110~negative regulation of histone H3-K9 dimethylation	2	2	100	0.0117845	0.0586524	1	1	0.9952	0.9952	0.5444
PDE4B; PDE4D;	GO:1901898~negative regulation of relaxation of cardiac muscle	2	2	100	0.0117845	0.0586524	1	1	0.9952	0.9952	0.5444
MAP2; TRIM46;	GO:1901953~positive regulation of anterograde dense core granule transport	2	2	100	0.0117845	0.0586524	1	1	0.9952	0.9952	0.5444
MCTP1; GGT7;	GO:1902883~negative regulation of response to oxidative stress	2	2	100	0.0117845	0.0586524	1	1	0.9952	0.9952	0.5444
EFNA1; EPHA4;	GO:1903051~negative regulation of proteolysis involved in cellular protein catabolic process	2	2	100	0.0117845	0.0586524	1	1	0.9952	0.9952	0.5444
ANLN; RTKN;	GO:1904498~protein localization to mitotic actomyosin contractile ring	2	2	100	0.0117845	0.0586524	1	1	0.9952	0.9952	0.5444
CDK1; CCNB1;	GO:1905448~positive regulation of mitochondrial ATP synthesis coupled electron transport	2	2	100	0.0117845	0.0586524	1	1	0.9952	0.9952	0.5444
TBRG1; NOP53;	GO:1990173~protein localization to nucleoplasm	2	2	100	0.0117845	0.0586524	1	1	0.9952	0.9952	0.5444
SIRT6; SIRT1;	GO:1990619~histone H3-K9 deacetylation	2	2	100	0.0117845	0.0586524	1	1	0.9952	0.9952	0.5444
CXCL8; CXCL2; TNFAIP3;	GO:0002237~response to molecule of bacterial origin	3	8	37.5	0.0119445	0.0586524	1	1	0.9952	0.9952	0.5444
BCL6; NFKB2; MEF2C;	GO:0002467~germinal center formation	3	8	37.5	0.0119445	0.0586524	1	1	0.9952	0.9952	0.5444
IRF1; TNFSF4; DUSP10;	GO:0002819~regulation of adaptive immune response	3	8	37.5	0.0119445	0.0586524	1	1	0.9952	0.9952	0.5444
CHEK1; CHEK2; ATM;	GO:0006975~DNA damage induced protein phosphorylation	3	8	37.5	0.0119445	0.0586524	1	1	0.9952	0.9952	0.5444
PTN; BMPER; RHOJ;	GO:0010594~regulation of endothelial cell migration	3	8	37.5	0.0119445	0.0586524	1	1	0.9952	0.9952	0.5444
CUBN; TCN1; ABCC1;	GO:0015889~cobalamin transport	3	8	37.5	0.0119445	0.0586524	1	1	0.9952	0.9952	0.5444
DPH2; DPH7; DPH1;	GO:0017183~peptidyl-diphthamide biosynthetic process from peptidyl-histidine	3	8	37.5	0.0119445	0.0586524	1	1	0.9952	0.9952	0.5444
DCLK1; MYCBP2; EPHB3;	GO:0021952~central nervous system projection neuron axonogenesis	3	8	37.5	0.0119445	0.0586524	1	1	0.9952	0.9952	0.5444
RARA; TNFSF4; TSLP;	GO:0032736~positive regulation of interleukin-13 production	3	8	37.5	0.0119445	0.0586524	1	1	0.9952	0.9952	0.5444
NPM1; ADAR; DUSP10;	GO:0044387~negative regulation of protein kinase activity by regulation of protein phosphorylation	3	8	37.5	0.0119445	0.0586524	1	1	0.9952	0.9952	0.5444
CD36; SLC27A4; SLC27A1;	GO:0044539~long-chain fatty acid import into cell	3	8	37.5	0.0119445	0.0586524	1	1	0.9952	0.9952	0.5444
CHEK1; TOM1L1; MTBP;	GO:0045839~negative regulation of mitotic nuclear division	3	8	37.5	0.0119445	0.0586524	1	1	0.9952	0.9952	0.5444
EGF; PTPRC; HES1;	GO:0046425~regulation of receptor signaling pathway via JAK-STAT	3	8	37.5	0.0119445	0.0586524	1	1	0.9952	0.9952	0.5444
THOC5; ALYREF; THOC3;	GO:0046784~viral mRNA export from host cell nucleus	3	8	37.5	0.0119445	0.0586524	1	1	0.9952	0.9952	0.5444
LRPPRC; MAP1B; RHOT2;	GO:0047497~mitochondrion transport along microtubule	3	8	37.5	0.0119445	0.0586524	1	1	0.9952	0.9952	0.5444
GATA3; DLX6; DLX5;	GO:0048646~anatomical structure formation involved in morphogenesis	3	8	37.5	0.0119445	0.0586524	1	1	0.9952	0.9952	0.5444
TNFAIP3; IL15; DHX9;	GO:0050691~regulation of defense response to virus by host	3	8	37.5	0.0119445	0.0586524	1	1	0.9952	0.9952	0.5444
MAN2A1; MFSD2A; PROX1;	GO:0060042~retina morphogenesis in camera-type eye	3	8	37.5	0.0119445	0.0586524	1	1	0.9952	0.9952	0.5444
EDN1; AKAP6; PARP2;	GO:0061051~positive regulation of cell growth involved in cardiac muscle cell development	3	8	37.5	0.0119445	0.0586524	1	1	0.9952	0.9952	0.5444
KLF4; ETS1; DDX5;	GO:0061614~pri-miRNA transcription by RNA polymerase II	3	8	37.5	0.0119445	0.0586524	1	1	0.9952	0.9952	0.5444
JAG1; NUP160; NUP85;	GO:0072006~nephron development	3	8	37.5	0.0119445	0.0586524	1	1	0.9952	0.9952	0.5444
IL6; DDR2; CARMIL2;	GO:0090091~positive regulation of extracellular matrix disassembly	3	8	37.5	0.0119445	0.0586524	1	1	0.9952	0.9952	0.5444
AIFM1; ATF4; NAMPT;	GO:0090650~cellular response to oxygen-glucose deprivation	3	8	37.5	0.0119445	0.0586524	1	1	0.9952	0.9952	0.5444
DKK1; EPHA4; CX3CL1;	GO:0098883~synapse pruning	3	8	37.5	0.0119445	0.0586524	1	1	0.9952	0.9952	0.5444
CAMK2D; FGF13; AKAP9;	GO:0098909~regulation of cardiac muscle cell action potential involved in regulation of contraction	3	8	37.5	0.0119445	0.0586524	1	1	0.9952	0.9952	0.5444
FAP; PTGIS; SIRT2;	GO:1900119~positive regulation of execution phase of apoptosis	3	8	37.5	0.0119445	0.0586524	1	1	0.9952	0.9952	0.5444
SRI; PDE4D; CAMK2D;	GO:1901844~regulation of cell communication by electrical coupling involved in cardiac conduction	3	8	37.5	0.0119445	0.0586524	1	1	0.9952	0.9952	0.5444
CCP110; CEP97; ODF2L;	GO:1902018~negative regulation of cilium assembly	3	8	37.5	0.0119445	0.0586524	1	1	0.9952	0.9952	0.5444
EGF; DTX3L; SORL1;	GO:1902966~positive regulation of protein localization to early endosome	3	8	37.5	0.0119445	0.0586524	1	1	0.9952	0.9952	0.5444
PTPRC; NR1D1; CX3CL1;	GO:1903979~negative regulation of microglial cell activation	3	8	37.5	0.0119445	0.0586524	1	1	0.9952	0.9952	0.5444
SOX9; SEMA3A; CITED2;	GO:2000020~positive regulation of male gonad development	3	8	37.5	0.0119445	0.0586524	1	1	0.9952	0.9952	0.5444
GATA3; SMARCB1; PIH1D1;	GO:2000617~positive regulation of histone H3-K9 acetylation	3	8	37.5	0.0119445	0.0586524	1	1	0.9952	0.9952	0.5444
DMD; ANK3; CNKSR3;	GO:2000651~positive regulation of sodium ion transmembrane transporter activity	3	8	37.5	0.0119445	0.0586524	1	1	0.9952	0.9952	0.5444
NSD2; DEK; SIRT7;	GO:2001032~regulation of double-strand break repair via nonhomologous end joining	3	8	37.5	0.0119445	0.0586524	1	1	0.9952	0.9952	0.5444
ANK2; ANK3; STAC;	GO:2001259~positive regulation of cation channel activity	3	8	37.5	0.0119445	0.0586524	1	1	0.9952	0.9952	0.5444
RIPK2; PTGER4; CRKL; MAPK10; TAB1; TNFRSF19; TAB2;	GO:0007254~JNK cascade	7	48	14.5833	0.0123167	0.0603819	1	1	0.9952	0.9952	0.560453
RARA; STAT1; CD274; RELB; JUN; NFKB2; NFKB1;	GO:0034097~response to cytokine	7	48	14.5833	0.0123167	0.0603819	1	1	0.9952	0.9952	0.560453
PITPNM1; C2CD2L; MTTP; OSBPL10; OSBPL5;	GO:0015914~phospholipid transport	5	26	19.2308	0.012528	0.0611691	1	1	0.9952	0.9952	0.567759
TLR4; RIPK2; CD36; TNFSF4; PLCB1;	GO:0032735~positive regulation of interleukin-12 production	5	26	19.2308	0.012528	0.0611691	1	1	0.9952	0.9952	0.567759
PTPN1; BAK1; DAB2IP; DAXX; HSPA9;	GO:0034620~cellular response to unfolded protein	5	26	19.2308	0.012528	0.0611691	1	1	0.9952	0.9952	0.567759
GBA; PTBP1; CDCA2; NSMF; SYMPK;	GO:0035307~positive regulation of protein dephosphorylation	5	26	19.2308	0.012528	0.0611691	1	1	0.9952	0.9952	0.567759
PJA2; GADD45B; SASH1; GADD45A; MAP3K4;	GO:1900745~positive regulation of p38MAPK cascade	5	26	19.2308	0.012528	0.0611691	1	1	0.9952	0.9952	0.567759
GATA3; IL15; RFX3; CEBPA; ID2; HES1;	GO:0048469~cell maturation	6	37	16.2162	0.0129719	0.0632341	1	1	0.9952	0.9952	0.586927
SCRIB; STX1A; STON2; NLGN1; OPHN1; NLGN4X;	GO:0048488~synaptic vesicle endocytosis	6	37	16.2162	0.0129719	0.0632341	1	1	0.9952	0.9952	0.586927
HOXB9; HMGB2; ABCC1; CRKL; CX3CL1; ARHGEF16; ELMO2; PIP5K1A; PLXNB3;	GO:0060326~cell chemotaxis	9	74	12.1622	0.0135132	0.0658195	1	1	0.9952	0.9952	0.610924
WWP2; CLCN2; KCNB1; CACNA1E; CATSPER3; CACNA2D3; KCNH5; KCNF1; KCNQ5; HCN3; HCN2; KCNJ2;	GO:0034765~regulation of ion transmembrane transport	12	115	10.4348	0.0137405	0.066819	1	1	0.9952	0.9952	0.6202
GPM6A; CACNB1; CACNA1E; CACHD1; SLC25A25; CATSPER3; MCOLN2; CACNA2D3; TMC1; TRPC4AP; TRPM3; TRPC4;	GO:0070588~calcium ion transmembrane transport	12	115	10.4348	0.0137405	0.066819	1	1	0.9952	0.9952	0.6202
EXOC5; IKBKB; ANK2; ANK3; KCNB1; ZFYVE27; GPR158; KCNIP4; PIGW; RAPGEF6; FGF13; PIP5K1A; TNIK; TTC7A;	GO:0072659~protein localization to plasma membrane	14	144	9.72222	0.0139574	0.0668854	1	1	0.9952	0.9952	0.620817
MLH1; FANCM; EME1; TOP2A;	GO:0000712~resolution of meiotic recombination intermediates	4	17	23.5294	0.013976	0.0668854	1	1	0.9952	0.9952	0.620817
ACVR2A; ZBTB17; AMOT; RNF2;	GO:0001702~gastrulation with mouth forming second	4	17	23.5294	0.013976	0.0668854	1	1	0.9952	0.9952	0.620817
GATA3; JAG1; PROX1; NOTCH4;	GO:0001709~cell fate determination	4	17	23.5294	0.013976	0.0668854	1	1	0.9952	0.9952	0.620817
GAS8; DNAH5; STK36; SPAG17;	GO:0003351~epithelial cilium movement involved in extracellular fluid movement	4	17	23.5294	0.013976	0.0668854	1	1	0.9952	0.9952	0.620817
CTNS; QDPR; KYAT3; PHGDH;	GO:0006520~cellular amino acid metabolic process	4	17	23.5294	0.013976	0.0668854	1	1	0.9952	0.9952	0.620817
NUP93; LEMD2; REEP4; SPAG4;	GO:0006998~nuclear envelope organization	4	17	23.5294	0.013976	0.0668854	1	1	0.9952	0.9952	0.620817
AKAP8; CDCA5; AKAP8L; PHF23;	GO:0007076~mitotic chromosome condensation	4	17	23.5294	0.013976	0.0668854	1	1	0.9952	0.9952	0.620817
LPL; CD36; NFKB1; IL18;	GO:0010744~positive regulation of macrophage derived foam cell differentiation	4	17	23.5294	0.013976	0.0668854	1	1	0.9952	0.9952	0.620817
PIGA; PIGW; PIGQ; PIGL;	GO:0016254~preassembly of GPI anchor in ER membrane	4	17	23.5294	0.013976	0.0668854	1	1	0.9952	0.9952	0.620817
JUN; MEF2C; THOC5; IFI16;	GO:0030224~monocyte differentiation	4	17	23.5294	0.013976	0.0668854	1	1	0.9952	0.9952	0.620817
SRFBP1; LSM6; NOB1; HELQ;	GO:0030490~maturation of SSU-rRNA	4	17	23.5294	0.013976	0.0668854	1	1	0.9952	0.9952	0.620817
CYTH2; FBXO8; PSD3; ARFGAP1;	GO:0032012~regulation of ARF protein signal transduction	4	17	23.5294	0.013976	0.0668854	1	1	0.9952	0.9952	0.620817
CAMK2D; ITPR1; BAK1; GRINA;	GO:0032469~endoplasmic reticulum calcium ion homeostasis	4	17	23.5294	0.013976	0.0668854	1	1	0.9952	0.9952	0.620817
GATA3; KDR; PBX1; CCDC134;	GO:0035162~embryonic hemopoiesis	4	17	23.5294	0.013976	0.0668854	1	1	0.9952	0.9952	0.620817
MEIS1; FLI1; ABI1; WASF2;	GO:0035855~megakaryocyte development	4	17	23.5294	0.013976	0.0668854	1	1	0.9952	0.9952	0.620817
SPRY2; NRG2; NRG1; SPRY1;	GO:0048513~animal organ development	4	17	23.5294	0.013976	0.0668854	1	1	0.9952	0.9952	0.620817
HES1; FAT4; CTHRC1; MKS1;	GO:0060122~inner ear receptor cell stereocilium organization	4	17	23.5294	0.013976	0.0668854	1	1	0.9952	0.9952	0.620817
PLEKHN1; UPF1; RBM24; DHX36;	GO:0061158~3'-UTR-mediated mRNA destabilization	4	17	23.5294	0.013976	0.0668854	1	1	0.9952	0.9952	0.620817
EGF; PTEN; TRIM67; MAGEF1;	GO:2000060~positive regulation of ubiquitin-dependent protein catabolic process	4	17	23.5294	0.013976	0.0668854	1	1	0.9952	0.9952	0.620817
PQBP1; DDX58; STAT1; PARP9; DTX3L;	GO:0002230~positive regulation of defense response to virus by host	5	27	18.5185	0.0143014	0.0681718	1	1	0.9952	0.9952	0.632757
ANK2; PTPRK; ANGPT1; GGA2; GGA1;	GO:0034394~protein localization to cell surface	5	27	18.5185	0.0143014	0.0681718	1	1	0.9952	0.9952	0.632757
MEN1; PER1; SIRPA; DACT1; DUSP10;	GO:0046329~negative regulation of JNK cascade	5	27	18.5185	0.0143014	0.0681718	1	1	0.9952	0.9952	0.632757
FANCA; JUN; MAPK10; STK36; CREBZF;	GO:0051090~regulation of DNA-binding transcription factor activity	5	27	18.5185	0.0143014	0.0681718	1	1	0.9952	0.9952	0.632757
PRDM1; TAB1; MEGF8; DYNC2H1; ADAMTS6;	GO:0060976~coronary vasculature development	5	27	18.5185	0.0143014	0.0681718	1	1	0.9952	0.9952	0.632757
EEF2K; PTPRD; THBS2; EPHB3; NLGN1; LRRN3; SLITRK6; FLRT3;	GO:0051965~positive regulation of synapse assembly	8	62	12.9032	0.0143884	0.0685325	1	1	0.9952	0.9952	0.636105
FARS2; HARS2; PPA2; FARSB; FARSA; TARS2;	GO:0006418~tRNA aminoacylation for protein translation	6	38	15.7895	0.0144536	0.0687342	1	1	0.9952	0.9952	0.637977
PIK3C2B; CCL2; KDR; SOX9; PTEN; SIRT2;	GO:0043491~protein kinase B signaling	6	38	15.7895	0.0144536	0.0687342	1	1	0.9952	0.9952	0.637977
ATP6V1G1; COX7A2; ATP6V1B2; SLC15A1; CLCN4; SLC9A4; COX15; SLC2A12; SLC2A6; ATP6V1H; SLC9A8; ATP1A1;	GO:1902600~proton transmembrane transport	12	116	10.3448	0.0145505	0.0691407	1	1	0.9952	0.9952	0.64175
CFLAR; CCNT2; MEF2C; KCNAB1; HLX; BVES; POPDC3;	GO:0007519~skeletal muscle tissue development	7	50	14	0.0148377	0.0704498	1	1	0.9952	0.9952	0.653901
ABCD4; SLC16A4; ABCC5; CTNS; ABCA8; ABCB1; SLC35E2B; ABCB4; PSMA1; PSMB9; GJB2; ABCC1; SLC35F1; ABCC10; SLC18B1; SLC16A9; ABCA13; SLC44A2; MFSD2A; SLC19A2; TAP2; TAP1; ABCB11;	GO:0055085~transmembrane transport	23	285	8.07018	0.0152197	0.071141	1	1	0.9952	0.9952	0.660316
SMARCB1; PIH1D1; POLR1E;	GO:0001188~RNA polymerase I preinitiation complex assembly	3	9	33.3333	0.015391	0.071141	1	1	0.9952	0.9952	0.660316
ILVBL; PHYH; HACL1;	GO:0001561~fatty acid alpha-oxidation	3	9	33.3333	0.015391	0.071141	1	1	0.9952	0.9952	0.660316
YAP1; HES1; MEGF8;	GO:0003143~embryonic heart tube morphogenesis	3	9	33.3333	0.015391	0.071141	1	1	0.9952	0.9952	0.660316
ALDH1A1; AKR1A1; ALDH7A1;	GO:0006081~cellular aldehyde metabolic process	3	9	33.3333	0.015391	0.071141	1	1	0.9952	0.9952	0.660316
TOP2A; HMGB2; TOP1MT;	GO:0006265~DNA topological change	3	9	33.3333	0.015391	0.071141	1	1	0.9952	0.9952	0.660316
DHX9; XRN2; TTF2;	GO:0006353~DNA-templated transcription, termination	3	9	33.3333	0.015391	0.071141	1	1	0.9952	0.9952	0.660316
KMO; TDO2; KYNU;	GO:0006569~tryptophan catabolic process	3	9	33.3333	0.015391	0.071141	1	1	0.9952	0.9952	0.660316
NDP; MAN2A1; VPS11;	GO:0007033~vacuole organization	3	9	33.3333	0.015391	0.071141	1	1	0.9952	0.9952	0.660316
PTGFR; MAFF; PLA2G4C;	GO:0007567~parturition	3	9	33.3333	0.015391	0.071141	1	1	0.9952	0.9952	0.660316
NRP1; EGR2; SEMA3A;	GO:0021612~facial nerve structural organization	3	9	33.3333	0.015391	0.071141	1	1	0.9952	0.9952	0.660316
CENPE; CDC6; UBE2C;	GO:0030071~regulation of mitotic metaphase/anaphase transition	3	9	33.3333	0.015391	0.071141	1	1	0.9952	0.9952	0.660316
CAT; SRSF2; HMGCS1;	GO:0033197~response to vitamin E	3	9	33.3333	0.015391	0.071141	1	1	0.9952	0.9952	0.660316
RNF8; PAF1; DTX3L;	GO:0033523~histone H2B ubiquitination	3	9	33.3333	0.015391	0.071141	1	1	0.9952	0.9952	0.660316
NR1D1; TNFAIP3; DAB2IP;	GO:0034144~negative regulation of toll-like receptor 4 signaling pathway	3	9	33.3333	0.015391	0.071141	1	1	0.9952	0.9952	0.660316
PPP1R15A; PPP1R8; PPP1R11;	GO:0035308~negative regulation of protein dephosphorylation	3	9	33.3333	0.015391	0.071141	1	1	0.9952	0.9952	0.660316
AKR1A1; AKR1C3; CBR4;	GO:0044597~daunorubicin metabolic process	3	9	33.3333	0.015391	0.071141	1	1	0.9952	0.9952	0.660316
AKR1A1; AKR1C3; CBR4;	GO:0044598~doxorubicin metabolic process	3	9	33.3333	0.015391	0.071141	1	1	0.9952	0.9952	0.660316
REST; CBARP; TRIM9;	GO:0045955~negative regulation of calcium ion-dependent exocytosis	3	9	33.3333	0.015391	0.071141	1	1	0.9952	0.9952	0.660316
RIPK2; PTPRC; TNFSF4;	GO:0046641~positive regulation of alpha-beta T cell proliferation	3	9	33.3333	0.015391	0.071141	1	1	0.9952	0.9952	0.660316
RARB; EFEMP1; VAX2;	GO:0048048~embryonic eye morphogenesis	3	9	33.3333	0.015391	0.071141	1	1	0.9952	0.9952	0.660316
TLR4; CD36; GBP5;	GO:0050702~interleukin-1 beta secretion	3	9	33.3333	0.015391	0.071141	1	1	0.9952	0.9952	0.660316
RBL1; RACK1; KIF18B;	GO:0051302~regulation of cell division	3	9	33.3333	0.015391	0.071141	1	1	0.9952	0.9952	0.660316
MARCKS; DPYSL3; BAIAP2;	GO:0051764~actin crosslink formation	3	9	33.3333	0.015391	0.071141	1	1	0.9952	0.9952	0.660316
TLR4; CD36; GPRC5B;	GO:0060907~positive regulation of macrophage cytokine production	3	9	33.3333	0.015391	0.071141	1	1	0.9952	0.9952	0.660316
RIPK2; LDOC1; VIM;	GO:0071225~cellular response to muramyl dipeptide	3	9	33.3333	0.015391	0.071141	1	1	0.9952	0.9952	0.660316
JAG1; MAGI2; ASXL1;	GO:0072015~glomerular visceral epithelial cell development	3	9	33.3333	0.015391	0.071141	1	1	0.9952	0.9952	0.660316
ABCB1; FGF2; NES;	GO:0072089~stem cell proliferation	3	9	33.3333	0.015391	0.071141	1	1	0.9952	0.9952	0.660316
ISG15; TRIM27; GATA3;	GO:0072643~interferon-gamma secretion	3	9	33.3333	0.015391	0.071141	1	1	0.9952	0.9952	0.660316
STAT3; KPNA2; NRG1;	GO:0099527~postsynapse to nucleus signaling pathway	3	9	33.3333	0.015391	0.071141	1	1	0.9952	0.9952	0.660316
LGALS9; PER1; DAB2IP;	GO:1900744~regulation of p38MAPK cascade	3	9	33.3333	0.015391	0.071141	1	1	0.9952	0.9952	0.660316
RPA2; RFWD3; FBXO4;	GO:2000001~regulation of DNA damage checkpoint	3	9	33.3333	0.015391	0.071141	1	1	0.9952	0.9952	0.660316
DKK1; MLLT3; DAB2;	GO:2000096~positive regulation of Wnt signaling pathway, planar cell polarity pathway	3	9	33.3333	0.015391	0.071141	1	1	0.9952	0.9952	0.660316
EFNB2; NRG1; MEF2C;	GO:2000727~positive regulation of cardiac muscle cell differentiation	3	9	33.3333	0.015391	0.071141	1	1	0.9952	0.9952	0.660316
CASC3; RPL10; RPL22; RPL13A; RPL10A; DCP2; UPF1; UPF3B; SMG9; UPF2; HELZ2; DHX34;	GO:0000184~nuclear-transcribed mRNA catabolic process, nonsense-mediated decay	12	117	10.2564	0.0153962	0.071141	1	1	0.9952	0.9952	0.660316
BMPR1B; ISG15; PTN; ACVR2A; MEF2C; GPM6B;	GO:0030501~positive regulation of bone mineralization	6	39	15.3846	0.0160489	0.0740433	1	1	0.9952	0.9952	0.687255
MT1E; MT1F; JUN; AKR1C3; PPP5C; DAXX;	GO:0071276~cellular response to cadmium ion	6	39	15.3846	0.0160489	0.0740433	1	1	0.9952	0.9952	0.687255
EIF1B; EIF2B2; EIF5; DDX1; GLE1;	GO:0006446~regulation of translational initiation	5	28	17.8571	0.0162356	0.0746763	1	1	0.9952	0.9952	0.69313
GJA1; SLC25A25; SLC25A29; SLC25A36; SLC25A22;	GO:0015867~ATP transport	5	28	17.8571	0.0162356	0.0746763	1	1	0.9952	0.9952	0.69313
NDUFS1; BAK1; SLC25A36; PANK2; PPA2;	GO:0051881~regulation of mitochondrial membrane potential	5	28	17.8571	0.0162356	0.0746763	1	1	0.9952	0.9952	0.69313
GJA1; SRI; ANK2; CAMK2G; STIM1;	GO:0051924~regulation of calcium ion transport	5	28	17.8571	0.0162356	0.0746763	1	1	0.9952	0.9952	0.69313
CEBPA; PRKX; IFI16; TET2;	GO:0030099~myeloid cell differentiation	4	18	22.2222	0.0164757	0.0753209	1	1	0.9952	0.9952	0.699113
ARID1A; DDX5; EGLN2; SAFB;	GO:0030520~intracellular estrogen receptor signaling pathway	4	18	22.2222	0.0164757	0.0753209	1	1	0.9952	0.9952	0.699113
BMP5; SMAD1; WLS; AHI1;	GO:0030902~hindbrain development	4	18	22.2222	0.0164757	0.0753209	1	1	0.9952	0.9952	0.699113
LGALS9; TLR4; RIPK2; LY96;	GO:0034142~toll-like receptor 4 signaling pathway	4	18	22.2222	0.0164757	0.0753209	1	1	0.9952	0.9952	0.699113
SURF6; LTV1; NOM1; NPM1;	GO:0042274~ribosomal small subunit biogenesis	4	18	22.2222	0.0164757	0.0753209	1	1	0.9952	0.9952	0.699113
MT1E; MT1F; PNPT1; ING5;	GO:0045926~negative regulation of growth	4	18	22.2222	0.0164757	0.0753209	1	1	0.9952	0.9952	0.699113
MAP2; EGR2; POU3F2; IQGAP3;	GO:0071310~cellular response to organic substance	4	18	22.2222	0.0164757	0.0753209	1	1	0.9952	0.9952	0.699113
WASHC1; CCDC93; ANKRD50; WASHC2C;	GO:1990126~retrograde transport, endosome to plasma membrane	4	18	22.2222	0.0164757	0.0753209	1	1	0.9952	0.9952	0.699113
CRYAB; ANG; CAT; ETS1; ITGA2; XRCC1; REST; ATM; BIRC2; ITPR1; PLEKHN1; AGTRAP; AJUBA; EGLN2; CITED2;	GO:0001666~response to hypoxia	15	163	9.20245	0.017078	0.0780154	1	1	0.9952	0.9952	0.724124
DVL2; EPN2; EGF; TGFA; IL7R; BTC; DAB2; TRIP10; EPGN; STON2; SGIP1; EPS15L1; PACSIN2;	GO:0061024~membrane organization	13	134	9.70149	0.0176601	0.0791097	1	1	0.9952	0.9952	0.73428
FBLL1; SLC35E2B; BCOR; PHF6; C6orf141;	GO:0001835~blastocyst hatching	5	29	17.2414	0.0183361	0.0791097	1	1	0.9952	0.9952	0.73428
TLR4; GBA; TNFAIP3; SIRPA; CX3CL1;	GO:0032715~negative regulation of interleukin-6 production	5	29	17.2414	0.0183361	0.0791097	1	1	0.9952	0.9952	0.73428
PTPRC; VCAM1; SIRPA; NRCAM; PARVA;	GO:0034113~heterotypic cell-cell adhesion	5	29	17.2414	0.0183361	0.0791097	1	1	0.9952	0.9952	0.73428
NOB1; NHP2;	GO:0000469~cleavage involved in rRNA processing	2	3	66.6667	0.0190473	0.0791097	1	1	0.9952	0.9952	0.73428
SUPV3L1; PNPT1;	GO:0000958~mitochondrial mRNA catabolic process	2	3	66.6667	0.0190473	0.0791097	1	1	0.9952	0.9952	0.73428
SUPV3L1; PNPT1;	GO:0000962~positive regulation of mitochondrial RNA catabolic process	2	3	66.6667	0.0190473	0.0791097	1	1	0.9952	0.9952	0.73428
BMPR1B; PTX3;	GO:0001550~ovarian cumulus expansion	2	3	66.6667	0.0190473	0.0791097	1	1	0.9952	0.9952	0.73428
ARID1A; ATOH8;	GO:0001704~formation of primary germ layer	2	3	66.6667	0.0190473	0.0791097	1	1	0.9952	0.9952	0.73428
ZBTB7B; ITK;	GO:0001865~NK T cell differentiation	2	3	66.6667	0.0190473	0.0791097	1	1	0.9952	0.9952	0.73428
ARID1A; WNT16;	GO:0003408~optic cup formation involved in camera-type eye development	2	3	66.6667	0.0190473	0.0791097	1	1	0.9952	0.9952	0.73428
PGP; GOT1;	GO:0006114~glycerol biosynthetic process	2	3	66.6667	0.0190473	0.0791097	1	1	0.9952	0.9952	0.73428
POLA1; LIG1;	GO:0006273~lagging strand elongation	2	3	66.6667	0.0190473	0.0791097	1	1	0.9952	0.9952	0.73428
POLRMT; TFAM;	GO:0006391~transcription initiation from mitochondrial promoter	2	3	66.6667	0.0190473	0.0791097	1	1	0.9952	0.9952	0.73428
PGS1; SLC27A1;	GO:0006655~phosphatidylglycerol biosynthetic process	2	3	66.6667	0.0190473	0.0791097	1	1	0.9952	0.9952	0.73428
SLC1A3; GAD1;	GO:0009449~gamma-aminobutyric acid biosynthetic process	2	3	66.6667	0.0190473	0.0791097	1	1	0.9952	0.9952	0.73428
TUBB; MAP1B;	GO:0009987~cellular process	2	3	66.6667	0.0190473	0.0791097	1	1	0.9952	0.9952	0.73428
TCAF2; GOPC;	GO:0010360~negative regulation of anion channel activity	2	3	66.6667	0.0190473	0.0791097	1	1	0.9952	0.9952	0.73428
ADAMTS3; ADGRG1;	GO:0010573~vascular endothelial growth factor production	2	3	66.6667	0.0190473	0.0791097	1	1	0.9952	0.9952	0.73428
SLIT2; PLXNB3;	GO:0010593~negative regulation of lamellipodium assembly	2	3	66.6667	0.0190473	0.0791097	1	1	0.9952	0.9952	0.73428
XRCC1; PNKP;	GO:0010836~negative regulation of protein ADP-ribosylation	2	3	66.6667	0.0190473	0.0791097	1	1	0.9952	0.9952	0.73428
DYNC1I1; DYNC1I2;	GO:0010970~transport along microtubule	2	3	66.6667	0.0190473	0.0791097	1	1	0.9952	0.9952	0.73428
ABHD10; GUSB;	GO:0019391~glucuronoside catabolic process	2	3	66.6667	0.0190473	0.0791097	1	1	0.9952	0.9952	0.73428
SARM1; NUDT17;	GO:0019677~NAD catabolic process	2	3	66.6667	0.0190473	0.0791097	1	1	0.9952	0.9952	0.73428
KMO; KYNU;	GO:0019805~quinolinate biosynthetic process	2	3	66.6667	0.0190473	0.0791097	1	1	0.9952	0.9952	0.73428
NRP1; SEMA3A;	GO:0021828~gonadotrophin-releasing hormone neuronal migration to the hypothalamus	2	3	66.6667	0.0190473	0.0791097	1	1	0.9952	0.9952	0.73428
NHP2; DKC1;	GO:0031120~snRNA pseudouridine synthesis	2	3	66.6667	0.0190473	0.0791097	1	1	0.9952	0.9952	0.73428
GPSM2; RCC1;	GO:0031291~Ran protein signal transduction	2	3	66.6667	0.0190473	0.0791097	1	1	0.9952	0.9952	0.73428
MIER1; SIRT1;	GO:0031937~positive regulation of chromatin silencing	2	3	66.6667	0.0190473	0.0791097	1	1	0.9952	0.9952	0.73428
CRYAB; MAP1B;	GO:0032387~negative regulation of intracellular transport	2	3	66.6667	0.0190473	0.0791097	1	1	0.9952	0.9952	0.73428
COX18; MAIP1;	GO:0032979~protein insertion into mitochondrial inner membrane from matrix	2	3	66.6667	0.0190473	0.0791097	1	1	0.9952	0.9952	0.73428
GADD45A; GGNBP2;	GO:0033140~negative regulation of peptidyl-serine phosphorylation of STAT protein	2	3	66.6667	0.0190473	0.0791097	1	1	0.9952	0.9952	0.73428
KCNB1; STX1A;	GO:0033605~positive regulation of catecholamine secretion	2	3	66.6667	0.0190473	0.0791097	1	1	0.9952	0.9952	0.73428
PTGER4; KIF14;	GO:0033624~negative regulation of integrin activation	2	3	66.6667	0.0190473	0.0791097	1	1	0.9952	0.9952	0.73428
ESCO2; DSCC1;	GO:0034421~post-translational protein acetylation	2	3	66.6667	0.0190473	0.0791097	1	1	0.9952	0.9952	0.73428
EXOSC8; EXOSC9;	GO:0034473~U1 snRNA 3'-end processing	2	3	66.6667	0.0190473	0.0791097	1	1	0.9952	0.9952	0.73428
EXOSC8; EXOSC9;	GO:0034476~U5 snRNA 3'-end processing	2	3	66.6667	0.0190473	0.0791097	1	1	0.9952	0.9952	0.73428
EGR2; MAFB;	GO:0035284~brain segmentation	2	3	66.6667	0.0190473	0.0791097	1	1	0.9952	0.9952	0.73428
GJA1; TAPT1;	GO:0035437~maintenance of protein localization in endoplasmic reticulum	2	3	66.6667	0.0190473	0.0791097	1	1	0.9952	0.9952	0.73428
NAPB; NAPA;	GO:0035494~SNARE complex disassembly	2	3	66.6667	0.0190473	0.0791097	1	1	0.9952	0.9952	0.73428
MCOLN2; FOXP1;	GO:0035926~chemokine (C-C motif) ligand 2 secretion	2	3	66.6667	0.0190473	0.0791097	1	1	0.9952	0.9952	0.73428
MEF2C; EZH2;	GO:0035984~cellular response to trichostatin A	2	3	66.6667	0.0190473	0.0791097	1	1	0.9952	0.9952	0.73428
SUV39H1; KDM3A;	GO:0036123~histone H3-K9 dimethylation	2	3	66.6667	0.0190473	0.0791097	1	1	0.9952	0.9952	0.73428
KMO; KYNU;	GO:0043420~anthranilate metabolic process	2	3	66.6667	0.0190473	0.0791097	1	1	0.9952	0.9952	0.73428
MTG1; MTG2;	GO:0044065~regulation of respiratory system process	2	3	66.6667	0.0190473	0.0791097	1	1	0.9952	0.9952	0.73428
CAD; DHODH;	GO:0044205~'de novo' UMP biosynthetic process	2	3	66.6667	0.0190473	0.0791097	1	1	0.9952	0.9952	0.73428
UCK1; UCKL1;	GO:0044211~CTP salvage	2	3	66.6667	0.0190473	0.0791097	1	1	0.9952	0.9952	0.73428
MYC; BAK1;	GO:0044346~fibroblast apoptotic process	2	3	66.6667	0.0190473	0.0791097	1	1	0.9952	0.9952	0.73428
CHEK2; STK33;	GO:0044773~mitotic DNA damage checkpoint	2	3	66.6667	0.0190473	0.0791097	1	1	0.9952	0.9952	0.73428
PLEKHA7; KIFC3;	GO:0045218~zonula adherens maintenance	2	3	66.6667	0.0190473	0.0791097	1	1	0.9952	0.9952	0.73428
CAD; DHODH;	GO:0046134~pyrimidine nucleoside biosynthetic process	2	3	66.6667	0.0190473	0.0791097	1	1	0.9952	0.9952	0.73428
ATIC; DHFR2;	GO:0046452~dihydrofolate metabolic process	2	3	66.6667	0.0190473	0.0791097	1	1	0.9952	0.9952	0.73428
KLF4; LDB1;	GO:0046985~positive regulation of hemoglobin biosynthetic process	2	3	66.6667	0.0190473	0.0791097	1	1	0.9952	0.9952	0.73428
CCNB1; SIRT2;	GO:0051987~positive regulation of attachment of spindle microtubules to kinetochore	2	3	66.6667	0.0190473	0.0791097	1	1	0.9952	0.9952	0.73428
LPL; CD36;	GO:0055096~low-density lipoprotein particle mediated signaling	2	3	66.6667	0.0190473	0.0791097	1	1	0.9952	0.9952	0.73428
PTN; SOX9;	GO:0060221~retinal rod cell differentiation	2	3	66.6667	0.0190473	0.0791097	1	1	0.9952	0.9952	0.73428
PIK3CD; GATA3;	GO:0060374~mast cell differentiation	2	3	66.6667	0.0190473	0.0791097	1	1	0.9952	0.9952	0.73428
NRG1; REST;	GO:0060379~cardiac muscle cell myoblast differentiation	2	3	66.6667	0.0190473	0.0791097	1	1	0.9952	0.9952	0.73428
CCNB1; MCPH1;	GO:0060623~regulation of chromosome condensation	2	3	66.6667	0.0190473	0.0791097	1	1	0.9952	0.9952	0.73428
HES1; MKS1;	GO:0061009~common bile duct development	2	3	66.6667	0.0190473	0.0791097	1	1	0.9952	0.9952	0.73428
PTPRC; RAP2B;	GO:0061097~regulation of protein tyrosine kinase activity	2	3	66.6667	0.0190473	0.0791097	1	1	0.9952	0.9952	0.73428
JAG1; HES1;	GO:0061309~cardiac neural crest cell development involved in outflow tract morphogenesis	2	3	66.6667	0.0190473	0.0791097	1	1	0.9952	0.9952	0.73428
BIRC3; BIRC2;	GO:0070424~regulation of nucleotide-binding oligomerization domain containing signaling pathway	2	3	66.6667	0.0190473	0.0791097	1	1	0.9952	0.9952	0.73428
CCNA2; CRHBP;	GO:0071314~cellular response to cocaine	2	3	66.6667	0.0190473	0.0791097	1	1	0.9952	0.9952	0.73428
ATM; ATG5;	GO:0071500~cellular response to nitrosative stress	2	3	66.6667	0.0190473	0.0791097	1	1	0.9952	0.9952	0.73428
SIRT1; UVRAG;	GO:0071900~regulation of protein serine/threonine kinase activity	2	3	66.6667	0.0190473	0.0791097	1	1	0.9952	0.9952	0.73428
ZPR1; ID2;	GO:0071931~positive regulation of transcription involved in G1/S transition of mitotic cell cycle	2	3	66.6667	0.0190473	0.0791097	1	1	0.9952	0.9952	0.73428
JAG1; TFAP2B;	GO:0072017~distal tubule development	2	3	66.6667	0.0190473	0.0791097	1	1	0.9952	0.9952	0.73428
MEF2C; KIRREL3;	GO:0072102~glomerulus morphogenesis	2	3	66.6667	0.0190473	0.0791097	1	1	0.9952	0.9952	0.73428
CDC5L; PRPF19;	GO:0072422~signal transduction involved in DNA damage checkpoint	2	3	66.6667	0.0190473	0.0791097	1	1	0.9952	0.9952	0.73428
PRKD1; PRKD2;	GO:0089700~protein kinase D signaling	2	3	66.6667	0.0190473	0.0791097	1	1	0.9952	0.9952	0.73428
PHYH; HACL1;	GO:0097089~methyl-branched fatty acid metabolic process	2	3	66.6667	0.0190473	0.0791097	1	1	0.9952	0.9952	0.73428
CD36; KCNB1;	GO:0098900~regulation of action potential	2	3	66.6667	0.0190473	0.0791097	1	1	0.9952	0.9952	0.73428
CNR1; DAGLB;	GO:0098921~retrograde trans-synaptic signaling by endocannabinoid	2	3	66.6667	0.0190473	0.0791097	1	1	0.9952	0.9952	0.73428
SFPQ; HNRNPU;	GO:0098963~dendritic transport of messenger ribonucleoprotein complex	2	3	66.6667	0.0190473	0.0791097	1	1	0.9952	0.9952	0.73428
ABCB1; ABCB4;	GO:0099040~ceramide translocation	2	3	66.6667	0.0190473	0.0791097	1	1	0.9952	0.9952	0.73428
ANK3; TRIM46;	GO:0099612~protein localization to axon	2	3	66.6667	0.0190473	0.0791097	1	1	0.9952	0.9952	0.73428
QTRT1; QTRT2;	GO:0101030~tRNA-guanine transglycosylation	2	3	66.6667	0.0190473	0.0791097	1	1	0.9952	0.9952	0.73428
CDC25B; CDC25A;	GO:0110032~positive regulation of G2/MI transition of meiotic cell cycle	2	3	66.6667	0.0190473	0.0791097	1	1	0.9952	0.9952	0.73428
SLC15A1; SLC7A11;	GO:0140206~dipeptide import across plasma membrane	2	3	66.6667	0.0190473	0.0791097	1	1	0.9952	0.9952	0.73428
CD44; HAS2;	GO:1900625~positive regulation of monocyte aggregation	2	3	66.6667	0.0190473	0.0791097	1	1	0.9952	0.9952	0.73428
GATA3; TRIM28;	GO:1901536~negative regulation of DNA demethylation	2	3	66.6667	0.0190473	0.0791097	1	1	0.9952	0.9952	0.73428
PIM1; EIF2AK2;	GO:1902033~regulation of hematopoietic stem cell proliferation	2	3	66.6667	0.0190473	0.0791097	1	1	0.9952	0.9952	0.73428
SFRP4; PIAS4;	GO:1902174~positive regulation of keratinocyte apoptotic process	2	3	66.6667	0.0190473	0.0791097	1	1	0.9952	0.9952	0.73428
CAMK2D; COMMD1;	GO:1902306~negative regulation of sodium ion transmembrane transport	2	3	66.6667	0.0190473	0.0791097	1	1	0.9952	0.9952	0.73428
SMARCB1; PIH1D1;	GO:1902661~positive regulation of glucose mediated signaling pathway	2	3	66.6667	0.0190473	0.0791097	1	1	0.9952	0.9952	0.73428
DYRK3; NPM1;	GO:1902751~positive regulation of cell cycle G2/M phase transition	2	3	66.6667	0.0190473	0.0791097	1	1	0.9952	0.9952	0.73428
TLR4; REST;	GO:1903223~positive regulation of oxidative stress-induced neuron death	2	3	66.6667	0.0190473	0.0791097	1	1	0.9952	0.9952	0.73428
SF3A3; SF3A1;	GO:1903241~U2-type prespliceosome assembly	2	3	66.6667	0.0190473	0.0791097	1	1	0.9952	0.9952	0.73428
NRP1; SEMA3A;	GO:1903375~facioacoustic ganglion development	2	3	66.6667	0.0190473	0.0791097	1	1	0.9952	0.9952	0.73428
ZFAND1; DHX36;	GO:1903843~cellular response to arsenite ion	2	3	66.6667	0.0190473	0.0791097	1	1	0.9952	0.9952	0.73428
ATF3; PTEN;	GO:1903984~positive regulation of TRAIL-activated apoptotic signaling pathway	2	3	66.6667	0.0190473	0.0791097	1	1	0.9952	0.9952	0.73428
IL15; POMT2;	GO:1904100~positive regulation of protein O-linked glycosylation	2	3	66.6667	0.0190473	0.0791097	1	1	0.9952	0.9952	0.73428
POLA1; POLD3;	GO:1904161~DNA synthesis involved in UV-damage excision repair	2	3	66.6667	0.0190473	0.0791097	1	1	0.9952	0.9952	0.73428
GAS8; MARK2;	GO:1904526~regulation of microtubule binding	2	3	66.6667	0.0190473	0.0791097	1	1	0.9952	0.9952	0.73428
MYC; TAF6L;	GO:1904672~regulation of somatic stem cell population maintenance	2	3	66.6667	0.0190473	0.0791097	1	1	0.9952	0.9952	0.73428
PIK3C2B; GBA;	GO:1905037~autophagosome organization	2	3	66.6667	0.0190473	0.0791097	1	1	0.9952	0.9952	0.73428
MDK; SIRT6;	GO:1905555~positive regulation blood vessel branching	2	3	66.6667	0.0190473	0.0791097	1	1	0.9952	0.9952	0.73428
RFX3; NKX6-1;	GO:2000078~positive regulation of type B pancreatic cell development	2	3	66.6667	0.0190473	0.0791097	1	1	0.9952	0.9952	0.73428
MEF2C; SIRT1;	GO:2000111~positive regulation of macrophage apoptotic process	2	3	66.6667	0.0190473	0.0791097	1	1	0.9952	0.9952	0.73428
PTPN1; DTX3L;	GO:2000646~positive regulation of receptor catabolic process	2	3	66.6667	0.0190473	0.0791097	1	1	0.9952	0.9952	0.73428
IL6; CAPN10;	GO:2000676~positive regulation of type B pancreatic cell apoptotic process	2	3	66.6667	0.0190473	0.0791097	1	1	0.9952	0.9952	0.73428
FLCN; FNIP1;	GO:2000973~regulation of pro-B cell differentiation	2	3	66.6667	0.0190473	0.0791097	1	1	0.9952	0.9952	0.73428
SORBS2; ARHGAP25; TMSB4X; RUFY3; ARHGAP12; SHROOM4; SH3BP1; RND3; RHOJ; RHOU; RHOBTB1; PPP1R9A;	GO:0007015~actin filament organization	12	121	9.91736	0.0191547	0.0791097	1	1	0.9952	0.9952	0.73428
PIK3R1; NF2; BCL6; JAG1;	GO:0001953~negative regulation of cell-matrix adhesion	4	19	21.0526	0.0192378	0.0791097	1	1	0.9952	0.9952	0.73428
ARID1A; SET; SMARCB1; GRWD1;	GO:0006337~nucleosome disassembly	4	19	21.0526	0.0192378	0.0791097	1	1	0.9952	0.9952	0.73428
EXOC5; SCAMP3; SORL1; RABIF;	GO:0006892~post-Golgi vesicle-mediated transport	4	19	21.0526	0.0192378	0.0791097	1	1	0.9952	0.9952	0.73428
DLX5; DLX6; DLG3; SCRIB;	GO:0009790~embryo development	4	19	21.0526	0.0192378	0.0791097	1	1	0.9952	0.9952	0.73428
CAT; QDPR; PPP5C; DNMT3A;	GO:0010288~response to lead ion	4	19	21.0526	0.0192378	0.0791097	1	1	0.9952	0.9952	0.73428
ITGA2; ITGA6; PRKX; ANGPT1;	GO:0031589~cell-substrate adhesion	4	19	21.0526	0.0192378	0.0791097	1	1	0.9952	0.9952	0.73428
GATA3; FLCN; FNIP1; TIPRL;	GO:0031929~TOR signaling	4	19	21.0526	0.0192378	0.0791097	1	1	0.9952	0.9952	0.73428
CAT; RARA; MAP1B; DNMT3A;	GO:0033189~response to vitamin A	4	19	21.0526	0.0192378	0.0791097	1	1	0.9952	0.9952	0.73428
GAS8; RP1; CC2D2A; TOGARAM1;	GO:0035082~axoneme assembly	4	19	21.0526	0.0192378	0.0791097	1	1	0.9952	0.9952	0.73428
LARGE1; TMTC4; FKRP; POMT2;	GO:0035269~protein O-linked mannosylation	4	19	21.0526	0.0192378	0.0791097	1	1	0.9952	0.9952	0.73428
IL7R; IRS1; STAT3; TSLP;	GO:0038111~interleukin-7-mediated signaling pathway	4	19	21.0526	0.0192378	0.0791097	1	1	0.9952	0.9952	0.73428
EDNRB; BBS2; ATG5; MKKS;	GO:0042311~vasodilation	4	19	21.0526	0.0192378	0.0791097	1	1	0.9952	0.9952	0.73428
WDR91; KLF4; PIK3R1; WDR81;	GO:0043551~regulation of phosphatidylinositol 3-kinase activity	4	19	21.0526	0.0192378	0.0791097	1	1	0.9952	0.9952	0.73428
ROPN1; IQCG; FAM161B; KIFAP3;	GO:0044782~cilium organization	4	19	21.0526	0.0192378	0.0791097	1	1	0.9952	0.9952	0.73428
CDK1; LAMA2; DHX36; NOCT;	GO:0045995~regulation of embryonic development	4	19	21.0526	0.0192378	0.0791097	1	1	0.9952	0.9952	0.73428
PTX3; TRIM25; TRIM11; TRIM5;	GO:0046597~negative regulation of viral entry into host cell	4	19	21.0526	0.0192378	0.0791097	1	1	0.9952	0.9952	0.73428
SHMT1; FPGS; MTHFD2L; DHFR2;	GO:0046655~folic acid metabolic process	4	19	21.0526	0.0192378	0.0791097	1	1	0.9952	0.9952	0.73428
TLR4; TICAM1; GBP5; MYD88;	GO:1900017~positive regulation of cytokine production involved in inflammatory response	4	19	21.0526	0.0192378	0.0791097	1	1	0.9952	0.9952	0.73428
HAX1; NRP1; BCAS3; BAIAP2;	GO:2000251~positive regulation of actin cytoskeleton reorganization	4	19	21.0526	0.0192378	0.0791097	1	1	0.9952	0.9952	0.73428
CARMIL2; PARVA; CAP2; RHOJ; RND3; RHOU; RHOBTB1;	GO:0007163~establishment or maintenance of cell polarity	7	53	13.2075	0.0192768	0.0791097	1	1	0.9952	0.9952	0.73428
PDPK1; PAK3; FYN; PIK3R1; EFNB2; PDCD1LG2; CD274;	GO:0031295~T cell costimulation	7	53	13.2075	0.0192768	0.0791097	1	1	0.9952	0.9952	0.73428
PDPK1; PIK3R1; EPHA3; SQSTM1; ARHGEF16; CNPY4; STAC;	GO:1903078~positive regulation of protein localization to plasma membrane	7	53	13.2075	0.0192768	0.0791097	1	1	0.9952	0.9952	0.73428
CDC6; CLSPN; RAD9A;	GO:0000076~DNA replication checkpoint	3	10	30	0.0193379	0.0791097	1	1	0.9952	0.9952	0.73428
XRCC3; SMC5; NSMCE2;	GO:0000722~telomere maintenance via recombination	3	10	30	0.0193379	0.0791097	1	1	0.9952	0.9952	0.73428
PRDM1; NOTCH4; COL16A1;	GO:0001763~morphogenesis of a branching structure	3	10	30	0.0193379	0.0791097	1	1	0.9952	0.9952	0.73428
ZNF76; POLR3C; DHX36;	GO:0006359~regulation of transcription by RNA polymerase III	3	10	30	0.0193379	0.0791097	1	1	0.9952	0.9952	0.73428
SDCBP; NRP1; OPHN1;	GO:0006930~substrate-dependent cell migration, cell extension	3	10	30	0.0193379	0.0791097	1	1	0.9952	0.9952	0.73428
LMNA; VRK1; REEP4;	GO:0007084~mitotic nuclear envelope reassembly	3	10	30	0.0193379	0.0791097	1	1	0.9952	0.9952	0.73428
PANK2; DCAKD; PANK4;	GO:0015937~coenzyme A biosynthetic process	3	10	30	0.0193379	0.0791097	1	1	0.9952	0.9952	0.73428
RARA; SOX9; ANXA1;	GO:0030850~prostate gland development	3	10	30	0.0193379	0.0791097	1	1	0.9952	0.9952	0.73428
SMAD1; DGCR8; SRRT;	GO:0031053~primary miRNA processing	3	10	30	0.0193379	0.0791097	1	1	0.9952	0.9952	0.73428
MDK; LNPK; TRPS1;	GO:0032330~regulation of chondrocyte differentiation	3	10	30	0.0193379	0.0791097	1	1	0.9952	0.9952	0.73428
CYC1; QDPR; CCNA2;	GO:0033762~response to glucagon	3	10	30	0.0193379	0.0791097	1	1	0.9952	0.9952	0.73428
MID1; CHAMP1; KIF20B;	GO:0035372~protein localization to microtubule	3	10	30	0.0193379	0.0791097	1	1	0.9952	0.9952	0.73428
DYNC2H1; TTC21A; DYNC2LI1;	GO:0035721~intraciliary retrograde transport	3	10	30	0.0193379	0.0791097	1	1	0.9952	0.9952	0.73428
AFP; AKR1C3; CYP46A1;	GO:0042448~progesterone metabolic process	3	10	30	0.0193379	0.0791097	1	1	0.9952	0.9952	0.73428
CASQ2; ATF4; HTR2A;	GO:0043267~negative regulation of potassium ion transport	3	10	30	0.0193379	0.0791097	1	1	0.9952	0.9952	0.73428
ATG5; ATG3; ATG2A;	GO:0044804~autophagy of nucleus	3	10	30	0.0193379	0.0791097	1	1	0.9952	0.9952	0.73428
TLR4; XBP1; SIRT1;	GO:0045348~positive regulation of MHC class II biosynthetic process	3	10	30	0.0193379	0.0791097	1	1	0.9952	0.9952	0.73428
HSPA9; LDB1; MAFB;	GO:0045647~negative regulation of erythrocyte differentiation	3	10	30	0.0193379	0.0791097	1	1	0.9952	0.9952	0.73428
EGF; TGFA; EPGN;	GO:0045741~positive regulation of epidermal growth factor-activated receptor activity	3	10	30	0.0193379	0.0791097	1	1	0.9952	0.9952	0.73428
LGALS9; TRIM21; TRIM11;	GO:0046598~positive regulation of viral entry into host cell	3	10	30	0.0193379	0.0791097	1	1	0.9952	0.9952	0.73428
CNP; STAT3; BAK1;	GO:0046902~regulation of mitochondrial membrane permeability	3	10	30	0.0193379	0.0791097	1	1	0.9952	0.9952	0.73428
KLF4; GBA; MAPK7;	GO:0051247~positive regulation of protein metabolic process	3	10	30	0.0193379	0.0791097	1	1	0.9952	0.9952	0.73428
RIOX2; KDM4C; PHF8;	GO:0070544~histone H3-K36 demethylation	3	10	30	0.0193379	0.0791097	1	1	0.9952	0.9952	0.73428
ABCB1; ABCC1; SLC1A3;	GO:0070633~transepithelial transport	3	10	30	0.0193379	0.0791097	1	1	0.9952	0.9952	0.73428
TLR4; RIPK2; CD36;	GO:0071223~cellular response to lipoteichoic acid	3	10	30	0.0193379	0.0791097	1	1	0.9952	0.9952	0.73428
NCL; SMARCB1; PIH1D1;	GO:1901838~positive regulation of transcription of nucleolar large rRNA by RNA polymerase I	3	10	30	0.0193379	0.0791097	1	1	0.9952	0.9952	0.73428
DKC1; CCT5; WRAP53;	GO:1904851~positive regulation of establishment of protein localization to telomere	3	10	30	0.0193379	0.0791097	1	1	0.9952	0.9952	0.73428
EEF2K; PDPK1; EEF2;	GO:1990416~cellular response to brain-derived neurotrophic factor stimulus	3	10	30	0.0193379	0.0791097	1	1	0.9952	0.9952	0.73428
CTNS; CRYAB; GATA3; PROX1; SLITRK6; NHS;	GO:0002088~lens development in camera-type eye	6	41	14.6341	0.0195955	0.0800007	1	1	0.9952	0.9952	0.742551
PLD2; SLC27A1; GPAT4; PLD6; ACP6; AGPAT4;	GO:0006654~phosphatidic acid biosynthetic process	6	41	14.6341	0.0195955	0.0800007	1	1	0.9952	0.9952	0.742551
TLR4; PTPRC; BCL6; MEF2C; TICAM1; CLCF1;	GO:0030890~positive regulation of B cell proliferation	6	41	14.6341	0.0195955	0.0800007	1	1	0.9952	0.9952	0.742551
DKK1; CNR1; MEF2C; GRM1; OPHN1;	GO:0051966~regulation of synaptic transmission, glutamatergic	5	30	16.6667	0.0206079	0.084077	1	1	0.9952	0.9952	0.780386
EEF2K; CRHBP; APEX1; AKAP6; AKAP9; HCN3; HCN2;	GO:0071320~cellular response to cAMP	7	54	12.963	0.0209428	0.0853854	1	1	0.9952	0.9952	0.79253
MYC; FGF2; PBX1; SOX9; FAT4; ADAMTS16;	GO:0001658~branching involved in ureteric bud morphogenesis	6	42	14.2857	0.0215541	0.0876998	1	1	0.9952	0.9952	0.814012
ANG; OXCT1; SFRP4; RBM14; MMS19; PIAS3;	GO:0009725~response to hormone	6	42	14.2857	0.0215541	0.0876998	1	1	0.9952	0.9952	0.814012
DKK1; PTEN; LYPD1; ZNF653; PPARGC1A; CNRIP1;	GO:2000272~negative regulation of signaling receptor activity	6	42	14.2857	0.0215541	0.0876998	1	1	0.9952	0.9952	0.814012
PLD2; PLA2G6; PLCD1; PLCH1; NCEH1; PLD6; PLCD3; PLCB1; LPL;	GO:0016042~lipid catabolic process	9	81	11.1111	0.0219297	0.0891678	1	1	0.9952	0.9952	0.827638
BMPR1B; THRA; COL11A1; SOX9;	GO:0001502~cartilage condensation	4	20	20	0.0222691	0.0899417	1	1	0.9952	0.9952	0.834821
SQSTM1; PARL; SIRT7; RHOT2;	GO:0010821~regulation of mitochondrion organization	4	20	20	0.0222691	0.0899417	1	1	0.9952	0.9952	0.834821
CASQ2; DMD; ANK2; CAMK2D;	GO:0010881~regulation of cardiac muscle contraction by regulation of the release of sequestered calcium ion	4	20	20	0.0222691	0.0899417	1	1	0.9952	0.9952	0.834821
HNRNPU; TERF2; DCP2; NAT10;	GO:0032211~negative regulation of telomere maintenance via telomerase	4	20	20	0.0222691	0.0899417	1	1	0.9952	0.9952	0.834821
RARB; SOX9; EFEMP1; LTBP3;	GO:0032331~negative regulation of chondrocyte differentiation	4	20	20	0.0222691	0.0899417	1	1	0.9952	0.9952	0.834821
EPHA5; PRKD1; CRTC2; PRKD2;	GO:0032793~positive regulation of CREB transcription factor activity	4	20	20	0.0222691	0.0899417	1	1	0.9952	0.9952	0.834821
FYN; CCNA2; PTN; HAS2;	GO:0036120~cellular response to platelet-derived growth factor stimulus	4	20	20	0.0222691	0.0899417	1	1	0.9952	0.9952	0.834821
EDN1; NAGLU; PRRX1; GSC;	GO:0042474~middle ear morphogenesis	4	20	20	0.0222691	0.0899417	1	1	0.9952	0.9952	0.834821
APPBP2; MKKS; FMN2; BBS5;	GO:0046907~intracellular transport	4	20	20	0.0222691	0.0899417	1	1	0.9952	0.9952	0.834821
NOS1AP; ANK2; AKAP9; KCNE4;	GO:0060307~regulation of ventricular cardiac muscle cell membrane repolarization	4	20	20	0.0222691	0.0899417	1	1	0.9952	0.9952	0.834821
WDPCP; C2CD3; LNPK; MKS1; INTU; B9D1; IFT52;	GO:0042733~embryonic digit morphogenesis	7	55	12.7273	0.0227061	0.0915839	1	1	0.9952	0.9952	0.850064
HAUS5; TUBB; RCC1; NEK2; TUBGCP3; SAC3D1; TUBGCP6;	GO:0051225~spindle assembly	7	55	12.7273	0.0227061	0.0915839	1	1	0.9952	0.9952	0.850064
ANG; HTR2A; TXK; ITK; ARHGAP6;	GO:0007202~activation of phospholipase C activity	5	31	16.129	0.0230558	0.0925609	1	1	0.9952	0.9952	0.859131
AP3D1; KIF4A; BLOC1S3; BLOC1S2; SPAST;	GO:0008089~anterograde axonal transport	5	31	16.129	0.0230558	0.0925609	1	1	0.9952	0.9952	0.859131
ROS1; KDR; TXK; ITK; FYN;	GO:0038083~peptidyl-tyrosine autophosphorylation	5	31	16.129	0.0230558	0.0925609	1	1	0.9952	0.9952	0.859131
DKK1; PAX9; DLX5; ARID5B; CSRNP1;	GO:0060325~face morphogenesis	5	31	16.129	0.0230558	0.0925609	1	1	0.9952	0.9952	0.859131
CFLAR; NR3C1; GJB2; TFAP4; PCK2;	GO:0071549~cellular response to dexamethasone stimulus	5	31	16.129	0.0230558	0.0925609	1	1	0.9952	0.9952	0.859131
TCAF2; FYN; ANK3; KCNB1; MIEF1;	GO:0090314~positive regulation of protein targeting to membrane	5	31	16.129	0.0230558	0.0925609	1	1	0.9952	0.9952	0.859131
ABLIM3; RHOU; VPS11; USP36; SAE1;	GO:1903955~positive regulation of protein targeting to mitochondrion	5	31	16.129	0.0230558	0.0925609	1	1	0.9952	0.9952	0.859131
SDCBP; EXOSC9; AKAP6; TRIM32; EXOSC2; RPS6KA1; SUPV3L1; MFSD2A; EXOSC4;	GO:0030307~positive regulation of cell growth	9	82	10.9756	0.0233829	0.0936359	1	1	0.9952	0.9952	0.869109
ANG; EFNB2; EPHA4; CDH6; CDH8; CDH9;	GO:0034332~adherens junction organization	6	43	13.9535	0.0236406	0.0936359	1	1	0.9952	0.9952	0.869109
AMDHD2; UAP1L1; GNPDA2;	GO:0006048~UDP-N-acetylglucosamine biosynthetic process	3	11	27.2727	0.0237894	0.0936359	1	1	0.9952	0.9952	0.869109
PRKAB2; CPT1A; MID1IP1;	GO:0006853~carnitine shuttle	3	11	27.2727	0.0237894	0.0936359	1	1	0.9952	0.9952	0.869109
HNRNPU; UPF1; YTHDC1;	GO:0009048~dosage compensation by inactivation of X chromosome	3	11	27.2727	0.0237894	0.0936359	1	1	0.9952	0.9952	0.869109
UBE2C; UBE2S; SPAST;	GO:0010458~exit from mitosis	3	11	27.2727	0.0237894	0.0936359	1	1	0.9952	0.9952	0.869109
SNPH; SNAP25; STX1A;	GO:0016081~synaptic vesicle docking	3	11	27.2727	0.0237894	0.0936359	1	1	0.9952	0.9952	0.869109
PEX7; PEX14; PEX16;	GO:0016558~protein import into peroxisome matrix	3	11	27.2727	0.0237894	0.0936359	1	1	0.9952	0.9952	0.869109
CARD16; NFKBIL1; CARD8;	GO:0031665~negative regulation of lipopolysaccharide-mediated signaling pathway	3	11	27.2727	0.0237894	0.0936359	1	1	0.9952	0.9952	0.869109
OGT; SSX2IP; SH3BP1;	GO:0035020~regulation of Rac protein signal transduction	3	11	27.2727	0.0237894	0.0936359	1	1	0.9952	0.9952	0.869109
EIF2AK2; ADAR; KLHL20;	GO:0035455~response to interferon-alpha	3	11	27.2727	0.0237894	0.0936359	1	1	0.9952	0.9952	0.869109
IFIT3; IFIT2; GATA3;	GO:0035457~cellular response to interferon-alpha	3	11	27.2727	0.0237894	0.0936359	1	1	0.9952	0.9952	0.869109
TK1; UCK1; UCKL1;	GO:0043097~pyrimidine nucleoside salvage	3	11	27.2727	0.0237894	0.0936359	1	1	0.9952	0.9952	0.869109
CCNA2; STAT3; PTEN;	GO:0044320~cellular response to leptin stimulus	3	11	27.2727	0.0237894	0.0936359	1	1	0.9952	0.9952	0.869109
PTPRC; ITPKB; STK11;	GO:0045059~positive thymic T cell selection	3	11	27.2727	0.0237894	0.0936359	1	1	0.9952	0.9952	0.869109
BCL6; BTN2A2; DUSP10;	GO:0045591~positive regulation of regulatory T cell differentiation	3	11	27.2727	0.0237894	0.0936359	1	1	0.9952	0.9952	0.869109
DPYD; NT5C; NT5C3A;	GO:0046135~pyrimidine nucleoside catabolic process	3	11	27.2727	0.0237894	0.0936359	1	1	0.9952	0.9952	0.869109
ARID1A; CHEK1; KMT2B;	GO:0048096~chromatin-mediated maintenance of transcription	3	11	27.2727	0.0237894	0.0936359	1	1	0.9952	0.9952	0.869109
LRIG2; EPHA4; PTEN;	GO:0048681~negative regulation of axon regeneration	3	11	27.2727	0.0237894	0.0936359	1	1	0.9952	0.9952	0.869109
TYK2; STAT3; STAT1;	GO:0070106~interleukin-27-mediated signaling pathway	3	11	27.2727	0.0237894	0.0936359	1	1	0.9952	0.9952	0.869109
PARP10; PARP8; PARP12;	GO:0070213~protein auto-ADP-ribosylation	3	11	27.2727	0.0237894	0.0936359	1	1	0.9952	0.9952	0.869109
EXPH5; MITD1; UVRAG;	GO:0071985~multivesicular body sorting pathway	3	11	27.2727	0.0237894	0.0936359	1	1	0.9952	0.9952	0.869109
PLEKHA7; BVES; KIFC3;	GO:0090136~epithelial cell-cell adhesion	3	11	27.2727	0.0237894	0.0936359	1	1	0.9952	0.9952	0.869109
EFNB2; CPT1C; DLG3;	GO:0099072~regulation of postsynaptic membrane neurotransmitter receptor levels	3	11	27.2727	0.0237894	0.0936359	1	1	0.9952	0.9952	0.869109
NOS1AP; KCNJ2; AKAP6;	GO:1901381~positive regulation of potassium ion transmembrane transport	3	11	27.2727	0.0237894	0.0936359	1	1	0.9952	0.9952	0.869109
ANK3; KCNAB1; KCNE4;	GO:1902260~negative regulation of delayed rectifier potassium channel activity	3	11	27.2727	0.0237894	0.0936359	1	1	0.9952	0.9952	0.869109
NFKB1; CDC6; BRIP1;	GO:1904385~cellular response to angiotensin	3	11	27.2727	0.0237894	0.0936359	1	1	0.9952	0.9952	0.869109
ATF3; ATF4; ATF6;	GO:1990440~positive regulation of transcription from RNA polymerase II promoter in response to endoplasmic reticulum stress	3	11	27.2727	0.0237894	0.0936359	1	1	0.9952	0.9952	0.869109
PLA2G6; RACK1; SIRT3;	GO:2000304~positive regulation of ceramide biosynthetic process	3	11	27.2727	0.0237894	0.0936359	1	1	0.9952	0.9952	0.869109
STAT3; DHX9; AJUBA;	GO:2000637~positive regulation of gene silencing by miRNA	3	11	27.2727	0.0237894	0.0936359	1	1	0.9952	0.9952	0.869109
MAFG; AKAP10; MAFK; IFNB1; FYN; PROS1; IRF1; CD36; ITGA2; GATA3; PHF21A; LNPK; EHD1; SH2B1; MAFF;	GO:0007596~blood coagulation	15	171	8.77193	0.0243043	0.0955497	1	1	0.9952	0.9952	0.886873
KLF4; RARA; EPHA3; ABL2; YAP1; SOX9; ATM; RARB;	GO:0071300~cellular response to retinoic acid	8	69	11.5942	0.0243073	0.0955497	1	1	0.9952	0.9952	0.886873
RAB11FIP3; GOLGA4; ZFYVE27; AHI1; BVES; ARAP3; RAB39B; TBC1D23; FMN2; MAPK8IP3; CACFD1; ARL4A; AP4B1;	GO:0016192~vesicle-mediated transport	13	141	9.21986	0.0248496	0.0976177	1	1	0.9952	0.9952	0.906068
WASHC1; DCLK1; TOM1; SQSTM1; AP5B1; CHMP6; VPS25; CHMP2B; BLOC1S2;	GO:0016197~endosomal transport	9	83	10.8434	0.0249035	0.0977655	1	1	0.9952	0.9952	0.90744
MEF2C; BAK1; DOCK10; PPP2R3C;	GO:0001782~B cell homeostasis	4	21	19.0476	0.0255753	0.0998183	1	1	0.9952	0.9952	0.926494
ZIC1; C2CD3; FUZ; INTU;	GO:0008589~regulation of smoothened signaling pathway	4	21	19.0476	0.0255753	0.0998183	1	1	0.9952	0.9952	0.926494
DLD; BCKDHB; MCCC1; ACAD8;	GO:0009083~branched-chain amino acid catabolic process	4	21	19.0476	0.0255753	0.0998183	1	1	0.9952	0.9952	0.926494
ITGA2; PERM1; METRNL; PPARGC1A;	GO:0014850~response to muscle activity	4	21	19.0476	0.0255753	0.0998183	1	1	0.9952	0.9952	0.926494
MITF; EDNRB; MEF2C; MREG;	GO:0030318~melanocyte differentiation	4	21	19.0476	0.0255753	0.0998183	1	1	0.9952	0.9952	0.926494
MDK; PBX1; NR0B1; ARID5B;	GO:0030325~adrenal gland development	4	21	19.0476	0.0255753	0.0998183	1	1	0.9952	0.9952	0.926494
LGALS9; RARA; TNFSF4; GATA3;	GO:0032753~positive regulation of interleukin-4 production	4	21	19.0476	0.0255753	0.0998183	1	1	0.9952	0.9952	0.926494
IRF1; BIRC3; BIRC2; DHX58;	GO:0045088~regulation of innate immune response	4	21	19.0476	0.0255753	0.0998183	1	1	0.9952	0.9952	0.926494
GEMIN2; GEMIN4; BACH2; DDX20;	GO:0051170~import into nucleus	4	21	19.0476	0.0255753	0.0998183	1	1	0.9952	0.9952	0.926494
DKK1; NF2; CRB2; WLS; TBX19;	GO:0001707~mesoderm formation	5	32	15.625	0.0256839	0.0999831	1	1	0.9952	0.9952	0.928024
JAG1; MEF2C; BAK1; SEMA3C; ATG5;	GO:0001974~blood vessel remodeling	5	32	15.625	0.0256839	0.0999831	1	1	0.9952	0.9952	0.928024
E2F8; NRP1; ANGPT1; PARVA; KDR;	GO:0002040~sprouting angiogenesis	5	32	15.625	0.0256839	0.0999831	1	1	0.9952	0.9952	0.928024
NRP1; SEMA3A; PLXNB3; SH3BP1; SEMA3C;	GO:0071526~semaphorin-plexin signaling pathway	5	32	15.625	0.0256839	0.0999831	1	1	0.9952	0.9952	0.928024
RPL10A; FTSJ1; DRG2; RPL22; RPL22L1; DRG1;	GO:0002181~cytoplasmic translation	6	44	13.6364	0.025858	0.100466	1	1	0.9952	0.9952	0.93251
DHRS3; ALDH1A1; CYP2C8; AKR1C3; CYP27C1; RDH13;	GO:0042572~retinol metabolic process	6	44	13.6364	0.025858	0.100466	1	1	0.9952	0.9952	0.93251
PER1; NME1; STAT1; BIRC2; PNPT1; JUN;	GO:0051591~response to cAMP	6	44	13.6364	0.025858	0.100466	1	1	0.9952	0.9952	0.93251
TBX19; TRIM13; DEAF1; EYA4; LIG1; GATA3; EFNB2; SIAH1; EZH1; SOX13; SOX21; PITX2;	GO:0009653~anatomical structure morphogenesis	12	127	9.44882	0.0260204	0.101032	1	1	0.9952	0.9952	0.937762
DVL2; KDM6A; KLF4; PTEN; STK11; FZD8; SFRP4; EGF;	GO:0060070~canonical Wnt signaling pathway	8	70	11.4286	0.0260373	0.101033	1	1	0.9952	0.9952	0.937768
TFB1M; NAT10;	GO:0000154~rRNA modification	2	4	50	0.0277111	0.101149	1	1	0.9952	0.9952	0.938843
WDR12; FTSJ3;	GO:0000466~maturation of 5.8S rRNA from tricistronic rRNA transcript (SSU-rRNA, 5.8S rRNA, LSU-rRNA)	2	4	50	0.0277111	0.101149	1	1	0.9952	0.9952	0.938843
LDB1; RAE1;	GO:0000972~transcription-dependent tethering of RNA polymerase II gene DNA at nuclear periphery	2	4	50	0.0277111	0.101149	1	1	0.9952	0.9952	0.938843
RARA; RARB;	GO:0002068~glandular epithelial cell development	2	4	50	0.0277111	0.101149	1	1	0.9952	0.9952	0.938843
CTU1; TRMU;	GO:0002143~tRNA wobble position uridine thiolation	2	4	50	0.0277111	0.101149	1	1	0.9952	0.9952	0.938843
DUS3L; DUS2;	GO:0002943~tRNA dihydrouridine synthesis	2	4	50	0.0277111	0.101149	1	1	0.9952	0.9952	0.938843
SOX9; AXIN2;	GO:0003413~chondrocyte differentiation involved in endochondral bone morphogenesis	2	4	50	0.0277111	0.101149	1	1	0.9952	0.9952	0.938843
AMDHD2; GNPDA2;	GO:0006046~N-acetylglucosamine catabolic process	2	4	50	0.0277111	0.101149	1	1	0.9952	0.9952	0.938843
SHMT1; CDADC1;	GO:0006231~dTMP biosynthetic process	2	4	50	0.0277111	0.101149	1	1	0.9952	0.9952	0.938843
POLA1; PCNA;	GO:0006272~leading strand elongation	2	4	50	0.0277111	0.101149	1	1	0.9952	0.9952	0.938843
ARID1A; SIRT1;	GO:0006344~maintenance of chromatin silencing	2	4	50	0.0277111	0.101149	1	1	0.9952	0.9952	0.938843
PGP; PIP5K1A;	GO:0006650~glycerophospholipid metabolic process	2	4	50	0.0277111	0.101149	1	1	0.9952	0.9952	0.938843
PLSCR1; SLC27A1;	GO:0006659~phosphatidylserine biosynthetic process	2	4	50	0.0277111	0.101149	1	1	0.9952	0.9952	0.938843
MTBP; CDC6;	GO:0007089~traversing start control point of mitotic cell cycle	2	4	50	0.0277111	0.101149	1	1	0.9952	0.9952	0.938843
CAT; EDN1;	GO:0010193~response to ozone	2	4	50	0.0277111	0.101149	1	1	0.9952	0.9952	0.938843
KCNB1; STX1A;	GO:0010701~positive regulation of norepinephrine secretion	2	4	50	0.0277111	0.101149	1	1	0.9952	0.9952	0.938843
EFNA1; CRB2;	GO:0014028~notochord formation	2	4	50	0.0277111	0.101149	1	1	0.9952	0.9952	0.938843
EDN1; EDNRB;	GO:0014826~vein smooth muscle contraction	2	4	50	0.0277111	0.101149	1	1	0.9952	0.9952	0.938843
SCRIB; NLGN1;	GO:0016080~synaptic vesicle targeting	2	4	50	0.0277111	0.101149	1	1	0.9952	0.9952	0.938843
TTK; MLH1;	GO:0016321~female meiosis chromosome segregation	2	4	50	0.0277111	0.101149	1	1	0.9952	0.9952	0.938843
HPF1; PARP2;	GO:0018312~peptidyl-serine ADP-ribosylation	2	4	50	0.0277111	0.101149	1	1	0.9952	0.9952	0.938843
ALDH18A1; CAD;	GO:0019240~citrulline biosynthetic process	2	4	50	0.0277111	0.101149	1	1	0.9952	0.9952	0.938843
PRMT9; PRMT7;	GO:0019918~peptidyl-arginine methylation, to symmetrical-dimethyl arginine	2	4	50	0.0277111	0.101149	1	1	0.9952	0.9952	0.938843
HES1; GSX2;	GO:0021575~hindbrain morphogenesis	2	4	50	0.0277111	0.101149	1	1	0.9952	0.9952	0.938843
PHGDH; PICK1;	GO:0021782~glial cell development	2	4	50	0.0277111	0.101149	1	1	0.9952	0.9952	0.938843
CTNNA2; RERE;	GO:0021942~radial glia guided migration of Purkinje cell	2	4	50	0.0277111	0.101149	1	1	0.9952	0.9952	0.938843
DHX9; CLP1;	GO:0030423~targeting of mRNA for destruction involved in RNA interference	2	4	50	0.0277111	0.101149	1	1	0.9952	0.9952	0.938843
ZPR1; WRAP53;	GO:0030576~Cajal body organization	2	4	50	0.0277111	0.101149	1	1	0.9952	0.9952	0.938843
LMNA; KIF2C;	GO:0030951~establishment or maintenance of microtubule cytoskeleton polarity	2	4	50	0.0277111	0.101149	1	1	0.9952	0.9952	0.938843
KATNB1; SPAST;	GO:0031117~positive regulation of microtubule depolymerization	2	4	50	0.0277111	0.101149	1	1	0.9952	0.9952	0.938843
UBE2C; CDCA5;	GO:0031536~positive regulation of exit from mitosis	2	4	50	0.0277111	0.101149	1	1	0.9952	0.9952	0.938843
TYW3; TRMT12;	GO:0031591~wybutosine biosynthetic process	2	4	50	0.0277111	0.101149	1	1	0.9952	0.9952	0.938843
BMP5; REST;	GO:0032348~negative regulation of aldosterone biosynthetic process	2	4	50	0.0277111	0.101149	1	1	0.9952	0.9952	0.938843
HMGB3; HMGB2;	GO:0032392~DNA geometric change	2	4	50	0.0277111	0.101149	1	1	0.9952	0.9952	0.938843
DENND4B; MADD;	GO:0032483~regulation of Rab protein signal transduction	2	4	50	0.0277111	0.101149	1	1	0.9952	0.9952	0.938843
TLR4; LY96;	GO:0032497~detection of lipopolysaccharide	2	4	50	0.0277111	0.101149	1	1	0.9952	0.9952	0.938843
PIK3CD; ANXA1;	GO:0033031~positive regulation of neutrophil apoptotic process	2	4	50	0.0277111	0.101149	1	1	0.9952	0.9952	0.938843
CAT; ITGA2;	GO:0033591~response to L-ascorbic acid	2	4	50	0.0277111	0.101149	1	1	0.9952	0.9952	0.938843
GATA3; ROBO1;	GO:0033600~negative regulation of mammary gland epithelial cell proliferation	2	4	50	0.0277111	0.101149	1	1	0.9952	0.9952	0.938843
DSCC1; MAU2;	GO:0034088~maintenance of mitotic sister chromatid cohesion	2	4	50	0.0277111	0.101149	1	1	0.9952	0.9952	0.938843
MYSM1; ASXL1;	GO:0035522~monoubiquitinated histone H2A deubiquitination	2	4	50	0.0277111	0.101149	1	1	0.9952	0.9952	0.938843
KDR; DAB2IP;	GO:0036324~vascular endothelial growth factor receptor-2 signaling pathway	2	4	50	0.0277111	0.101149	1	1	0.9952	0.9952	0.938843
NRP1; SEMA3A;	GO:0036486~ventral trunk neural crest cell migration	2	4	50	0.0277111	0.101149	1	1	0.9952	0.9952	0.938843
BBS2; MKKS;	GO:0038108~negative regulation of appetite by leptin-mediated signaling pathway	2	4	50	0.0277111	0.101149	1	1	0.9952	0.9952	0.938843
DDX58; TRIM25;	GO:0039529~RIG-I signaling pathway	2	4	50	0.0277111	0.101149	1	1	0.9952	0.9952	0.938843
TRIP6; CENPU;	GO:0043009~chordate embryonic development	2	4	50	0.0277111	0.101149	1	1	0.9952	0.9952	0.938843
DMD; PCSK1;	GO:0043043~peptide biosynthetic process	2	4	50	0.0277111	0.101149	1	1	0.9952	0.9952	0.938843
WASHC1; DAB2IP;	GO:0043553~negative regulation of phosphatidylinositol 3-kinase activity	2	4	50	0.0277111	0.101149	1	1	0.9952	0.9952	0.938843
PNPT1; PAPOLG;	GO:0043631~RNA polyadenylation	2	4	50	0.0277111	0.101149	1	1	0.9952	0.9952	0.938843
AKR1C3; DHRS3;	GO:0048385~regulation of retinoic acid receptor signaling pathway	2	4	50	0.0277111	0.101149	1	1	0.9952	0.9952	0.938843
EGF; NRG1;	GO:0051048~negative regulation of secretion	2	4	50	0.0277111	0.101149	1	1	0.9952	0.9952	0.938843
SPRY2; SPRY1;	GO:0051387~negative regulation of neurotrophin TRK receptor signaling pathway	2	4	50	0.0277111	0.101149	1	1	0.9952	0.9952	0.938843
SLIT2; CAD;	GO:0051414~response to cortisol	2	4	50	0.0277111	0.101149	1	1	0.9952	0.9952	0.938843
VSX1; ZHX2;	GO:0060040~retinal bipolar neuron differentiation	2	4	50	0.0277111	0.101149	1	1	0.9952	0.9952	0.938843
YAP1; PTPRJ;	GO:0060242~contact inhibition	2	4	50	0.0277111	0.101149	1	1	0.9952	0.9952	0.938843
FAP; DACH1;	GO:0060244~negative regulation of cell proliferation involved in contact inhibition	2	4	50	0.0277111	0.101149	1	1	0.9952	0.9952	0.938843
EDN1; PROX1;	GO:0060298~positive regulation of sarcomere organization	2	4	50	0.0277111	0.101149	1	1	0.9952	0.9952	0.938843
RARA; SOX9;	GO:0060534~trachea cartilage development	2	4	50	0.0277111	0.101149	1	1	0.9952	0.9952	0.938843
TLR4; SOX9;	GO:0060729~intestinal epithelial structure maintenance	2	4	50	0.0277111	0.101149	1	1	0.9952	0.9952	0.938843
MEGF8; CITED2;	GO:0060971~embryonic heart tube left/right pattern formation	2	4	50	0.0277111	0.101149	1	1	0.9952	0.9952	0.938843
SIRT2; CITED2;	GO:0061428~negative regulation of transcription from RNA polymerase II promoter in response to hypoxia	2	4	50	0.0277111	0.101149	1	1	0.9952	0.9952	0.938843
MTERF3; MTERF4;	GO:0061668~mitochondrial ribosome assembly	2	4	50	0.0277111	0.101149	1	1	0.9952	0.9952	0.938843
KMO; KYAT3;	GO:0070189~kynurenine metabolic process	2	4	50	0.0277111	0.101149	1	1	0.9952	0.9952	0.938843
PPP1R15A; ANK2;	GO:0070972~protein localization to endoplasmic reticulum	2	4	50	0.0277111	0.101149	1	1	0.9952	0.9952	0.938843
EXOSC3; EXOSC2;	GO:0071034~CUT catabolic process	2	4	50	0.0277111	0.101149	1	1	0.9952	0.9952	0.938843
GATA3; WBP2;	GO:0071442~positive regulation of histone H3-K14 acetylation	2	4	50	0.0277111	0.101149	1	1	0.9952	0.9952	0.938843
CDCA5; HDAC8;	GO:0071922~regulation of cohesin loading	2	4	50	0.0277111	0.101149	1	1	0.9952	0.9952	0.938843
HES1; ANGPT1;	GO:0072012~glomerulus vasculature development	2	4	50	0.0277111	0.101149	1	1	0.9952	0.9952	0.938843
DKC1; DHX36;	GO:0090669~telomerase RNA stabilization	2	4	50	0.0277111	0.101149	1	1	0.9952	0.9952	0.938843
KMO; KYAT3;	GO:0097052~L-kynurenine metabolic process	2	4	50	0.0277111	0.101149	1	1	0.9952	0.9952	0.938843
NRP1; SEMA3A;	GO:0097490~sympathetic neuron projection extension	2	4	50	0.0277111	0.101149	1	1	0.9952	0.9952	0.938843
NRP1; SEMA3A;	GO:0097491~sympathetic neuron projection guidance	2	4	50	0.0277111	0.101149	1	1	0.9952	0.9952	0.938843
E2F4; RBM14;	GO:0098534~centriole assembly	2	4	50	0.0277111	0.101149	1	1	0.9952	0.9952	0.938843
SLC1A3; SLC1A5;	GO:0140009~L-aspartate import across plasma membrane	2	4	50	0.0277111	0.101149	1	1	0.9952	0.9952	0.938843
PTN; ZNF365;	GO:0140059~dendrite arborization	2	4	50	0.0277111	0.101149	1	1	0.9952	0.9952	0.938843
USP19; AJUBA;	GO:1900037~regulation of cellular response to hypoxia	2	4	50	0.0277111	0.101149	1	1	0.9952	0.9952	0.938843
RFFL; NOP53;	GO:1901797~negative regulation of signal transduction by p53 class mediator	2	4	50	0.0277111	0.101149	1	1	0.9952	0.9952	0.938843
NOS1AP; AKAP6;	GO:1902261~positive regulation of delayed rectifier potassium channel activity	2	4	50	0.0277111	0.101149	1	1	0.9952	0.9952	0.938843
NRP1; SEMA3A;	GO:1902285~semaphorin-plexin signaling pathway involved in neuron projection guidance	2	4	50	0.0277111	0.101149	1	1	0.9952	0.9952	0.938843
MEN1; PTEN;	GO:1902807~negative regulation of cell cycle G1/S phase transition	2	4	50	0.0277111	0.101149	1	1	0.9952	0.9952	0.938843
SORL1; STX18;	GO:1902953~positive regulation of ER to Golgi vesicle-mediated transport	2	4	50	0.0277111	0.101149	1	1	0.9952	0.9952	0.938843
GBA; CTSC;	GO:1903052~positive regulation of proteolysis involved in cellular protein catabolic process	2	4	50	0.0277111	0.101149	1	1	0.9952	0.9952	0.938843
GBA; RAB3GAP2;	GO:1903061~positive regulation of protein lipidation	2	4	50	0.0277111	0.101149	1	1	0.9952	0.9952	0.938843
LNPK; RAB3GAP2;	GO:1903373~positive regulation of endoplasmic reticulum tubular network organization	2	4	50	0.0277111	0.101149	1	1	0.9952	0.9952	0.938843
CHEK2; ATP1A1;	GO:1903416~response to glycoside	2	4	50	0.0277111	0.101149	1	1	0.9952	0.9952	0.938843
PTN; MYSM1;	GO:1903706~regulation of hemopoiesis	2	4	50	0.0277111	0.101149	1	1	0.9952	0.9952	0.938843
IL6; ATM;	GO:1903978~regulation of microglial cell activation	2	4	50	0.0277111	0.101149	1	1	0.9952	0.9952	0.938843
MDK; YAP1;	GO:1904036~negative regulation of epithelial cell apoptotic process	2	4	50	0.0277111	0.101149	1	1	0.9952	0.9952	0.938843
DKC1; DCP2;	GO:1904872~regulation of telomerase RNA localization to Cajal body	2	4	50	0.0277111	0.101149	1	1	0.9952	0.9952	0.938843
E2F1; E2F2;	GO:1990086~lens fiber cell apoptotic process	2	4	50	0.0277111	0.101149	1	1	0.9952	0.9952	0.938843
SIRT7; FBLL1;	GO:1990258~histone glutamine methylation	2	4	50	0.0277111	0.101149	1	1	0.9952	0.9952	0.938843
CHEK2; THOC5;	GO:2000002~negative regulation of DNA damage checkpoint	2	4	50	0.0277111	0.101149	1	1	0.9952	0.9952	0.938843
BMP5; REST;	GO:2000065~negative regulation of cortisol biosynthetic process	2	4	50	0.0277111	0.101149	1	1	0.9952	0.9952	0.938843
MKS1; DACT1;	GO:2000095~regulation of Wnt signaling pathway, planar cell polarity pathway	2	4	50	0.0277111	0.101149	1	1	0.9952	0.9952	0.938843
TOM1L1; SH2B1;	GO:2000278~regulation of DNA biosynthetic process	2	4	50	0.0277111	0.101149	1	1	0.9952	0.9952	0.938843
SOX9; LTBP3;	GO:2000741~positive regulation of mesenchymal stem cell differentiation	2	4	50	0.0277111	0.101149	1	1	0.9952	0.9952	0.938843
SIRT1; KLF15;	GO:2000757~negative regulation of peptidyl-lysine acetylation	2	4	50	0.0277111	0.101149	1	1	0.9952	0.9952	0.938843
CARMIL2; WASHC2C;	GO:2000813~negative regulation of barbed-end actin filament capping	2	4	50	0.0277111	0.101149	1	1	0.9952	0.9952	0.938843
PRKAB2; ATP6V1G1; GBA; ATP6V1B2; RRAGB; UBQLN2; ATP6V1H; SNX5;	GO:0016241~regulation of macroautophagy	8	71	11.2676	0.0278512	0.101599	1	1	0.9952	0.9952	0.943019
PDPK1; EDN1; CXCL8; CHRM3; EDNRB; GRIN2A; RCAN2; MCTP1; PPP1R9A;	GO:0019722~calcium-mediated signaling	9	85	10.5882	0.0281524	0.102505	1	1	0.9952	0.9952	0.951431
NLGN1; AJUBA; PCDHB9; CDH6; CDH9; CDH8;	GO:0016339~calcium-dependent cell-cell adhesion via plasma membrane cell adhesion molecules	6	45	13.3333	0.0282094	0.102505	1	1	0.9952	0.9952	0.951431
PTN; PTEN; SNAP25; NLGN1; PLK2; GRIN2A;	GO:0060291~long-term synaptic potentiation	6	45	13.3333	0.0282094	0.102505	1	1	0.9952	0.9952	0.951431
GTF2F2; CDK7; POLR2H; CMTR2; CMTR1;	GO:0006370~7-methylguanosine mRNA capping	5	33	15.1515	0.028496	0.102505	1	1	0.9952	0.9952	0.951431
SLC27A1; GPAT4; SLC44A2; MFSD2A; PCYT1B;	GO:0006656~phosphatidylcholine biosynthetic process	5	33	15.1515	0.028496	0.102505	1	1	0.9952	0.9952	0.951431
PAX9; ID3; BCOR; PITX2; AXIN2;	GO:0042476~odontogenesis	5	33	15.1515	0.028496	0.102505	1	1	0.9952	0.9952	0.951431
BMPR1B; GATA3; ACVR2A; SOX9; DLX5;	GO:0071773~cellular response to BMP stimulus	5	33	15.1515	0.028496	0.102505	1	1	0.9952	0.9952	0.951431
IL6; CCL2; TFEB; GATA3; CD83; MEF2C; IFNB1;	GO:0006959~humoral immune response	7	58	12.069	0.0286041	0.102505	1	1	0.9952	0.9952	0.951431
IL6; PTN; MDK;	GO:0002690~positive regulation of leukocyte chemotaxis	3	12	25	0.0287456	0.102505	1	1	0.9952	0.9952	0.951431
PDPK1; BMP5; CDK6;	GO:0003323~type B pancreatic cell development	3	12	25	0.0287456	0.102505	1	1	0.9952	0.9952	0.951431
CDK1; CCNB1; VRK1;	GO:0007077~mitotic nuclear envelope disassembly	3	12	25	0.0287456	0.102505	1	1	0.9952	0.9952	0.951431
PRPSAP2; ATIC; UPRT;	GO:0009116~nucleoside metabolic process	3	12	25	0.0287456	0.102505	1	1	0.9952	0.9952	0.951431
MTA2; WDPCP; RFFL;	GO:0010762~regulation of fibroblast migration	3	12	25	0.0287456	0.102505	1	1	0.9952	0.9952	0.951431
FABP7; ZEB2; KIF14;	GO:0021846~cell proliferation in forebrain	3	12	25	0.0287456	0.102505	1	1	0.9952	0.9952	0.951431
C2CD3; LTBP4; PARL;	GO:0030162~regulation of proteolysis	3	12	25	0.0287456	0.102505	1	1	0.9952	0.9952	0.951431
ITGB4; ITGA6; DST;	GO:0031581~hemidesmosome assembly	3	12	25	0.0287456	0.102505	1	1	0.9952	0.9952	0.951431
SIRPA; RELB; TRAIP;	GO:0032688~negative regulation of interferon-beta production	3	12	25	0.0287456	0.102505	1	1	0.9952	0.9952	0.951431
PIAS4; SAE1; PIAS3;	GO:0033235~positive regulation of protein sumoylation	3	12	25	0.0287456	0.102505	1	1	0.9952	0.9952	0.951431
NLGN1; BAIAP2; PCLO;	GO:0035418~protein localization to synapse	3	12	25	0.0287456	0.102505	1	1	0.9952	0.9952	0.951431
CXCL8; IL15; IL18;	GO:0042119~neutrophil activation	3	12	25	0.0287456	0.102505	1	1	0.9952	0.9952	0.951431
PTEN; CREBRF; NPAS1;	GO:0042711~maternal behavior	3	12	25	0.0287456	0.102505	1	1	0.9952	0.9952	0.951431
DDX5; ATM; ANKRD1;	GO:0043517~positive regulation of DNA damage response, signal transduction by p53 class mediator	3	12	25	0.0287456	0.102505	1	1	0.9952	0.9952	0.951431
JUN; TFAP4; REST;	GO:0043922~negative regulation by host of viral transcription	3	12	25	0.0287456	0.102505	1	1	0.9952	0.9952	0.951431
DDX5; RASSF2; REST;	GO:0045667~regulation of osteoblast differentiation	3	12	25	0.0287456	0.102505	1	1	0.9952	0.9952	0.951431
TNFAIP3; IFI16; DHX58;	GO:0045824~negative regulation of innate immune response	3	12	25	0.0287456	0.102505	1	1	0.9952	0.9952	0.951431
SCD5; CBR4; GCDH;	GO:0046949~fatty-acyl-CoA biosynthetic process	3	12	25	0.0287456	0.102505	1	1	0.9952	0.9952	0.951431
ITGA2; S1PR1; KDR;	GO:0050927~positive regulation of positive chemotaxis	3	12	25	0.0287456	0.102505	1	1	0.9952	0.9952	0.951431
IL6; XBP1; TNFSF4;	GO:0051024~positive regulation of immunoglobulin secretion	3	12	25	0.0287456	0.102505	1	1	0.9952	0.9952	0.951431
ATP1A1; KCNJ2; CAMK2D;	GO:0055119~relaxation of cardiac muscle	3	12	25	0.0287456	0.102505	1	1	0.9952	0.9952	0.951431
GTPBP1; PNPT1; UPF1;	GO:0061014~positive regulation of mRNA catabolic process	3	12	25	0.0287456	0.102505	1	1	0.9952	0.9952	0.951431
PTN; IL15; GDAP1;	GO:0071305~cellular response to vitamin D	3	12	25	0.0287456	0.102505	1	1	0.9952	0.9952	0.951431
CHRM3; CRKL; LYPD1;	GO:0095500~acetylcholine receptor signaling pathway	3	12	25	0.0287456	0.102505	1	1	0.9952	0.9952	0.951431
OPHN1; EFNB2; SCRIB;	GO:0099149~regulation of postsynaptic neurotransmitter receptor internalization	3	12	25	0.0287456	0.102505	1	1	0.9952	0.9952	0.951431
PTN; EPHA4; PPP1R9A;	GO:1900272~negative regulation of long-term synaptic potentiation	3	12	25	0.0287456	0.102505	1	1	0.9952	0.9952	0.951431
NRP1; SEMA3A; PLXNB3;	GO:1902287~semaphorin-plexin signaling pathway involved in axon guidance	3	12	25	0.0287456	0.102505	1	1	0.9952	0.9952	0.951431
IL6; ETS1; MDK;	GO:1904996~positive regulation of leukocyte adhesion to vascular endothelial cell	3	12	25	0.0287456	0.102505	1	1	0.9952	0.9952	0.951431
SLF2; WRAP53; FMN2;	GO:2000781~positive regulation of double-strand break repair	3	12	25	0.0287456	0.102505	1	1	0.9952	0.9952	0.951431
STAT3; TMSB4X; PPARGC1A;	GO:2001171~positive regulation of ATP biosynthetic process	3	12	25	0.0287456	0.102505	1	1	0.9952	0.9952	0.951431
HTR2A; STAT3; ARRDC3; PPARGC1A;	GO:0001659~temperature homeostasis	4	22	18.1818	0.0291608	0.103071	1	1	0.9952	0.9952	0.956688
JUN; IFI6; BAK1; BBC3;	GO:0001836~release of cytochrome c from mitochondria	4	22	18.1818	0.0291608	0.103071	1	1	0.9952	0.9952	0.956688
FPGS; DHFR2; MTHFD2L; SHMT1;	GO:0006730~one-carbon metabolic process	4	22	18.1818	0.0291608	0.103071	1	1	0.9952	0.9952	0.956688
ALAS1; PPOX; COX15; TMEM14C;	GO:0006783~heme biosynthetic process	4	22	18.1818	0.0291608	0.103071	1	1	0.9952	0.9952	0.956688
KRIT1; SLIT2; SP100; DAB2IP;	GO:0010596~negative regulation of endothelial cell migration	4	22	18.1818	0.0291608	0.103071	1	1	0.9952	0.9952	0.956688
ITGA2; COL16A1; ITGB8; ITGB4;	GO:0033627~cell adhesion mediated by integrin	4	22	18.1818	0.0291608	0.103071	1	1	0.9952	0.9952	0.956688
BCL6; ABL2; FLCN; RIPOR2;	GO:0035024~negative regulation of Rho protein signal transduction	4	22	18.1818	0.0291608	0.103071	1	1	0.9952	0.9952	0.956688
PRDM1; TAB1; ADAMTS6; ROBO1;	GO:0035904~aorta development	4	22	18.1818	0.0291608	0.103071	1	1	0.9952	0.9952	0.956688
CCNB1; PTN; MDK; GAP43;	GO:0042246~tissue regeneration	4	22	18.1818	0.0291608	0.103071	1	1	0.9952	0.9952	0.956688
CCNF; CCNG2; CCNB1; CCNA2;	GO:0044772~mitotic cell cycle phase transition	4	22	18.1818	0.0291608	0.103071	1	1	0.9952	0.9952	0.956688
MARK2; DLG3; CRB2; SCRIB;	GO:0045197~establishment or maintenance of epithelial cell apical/basal polarity	4	22	18.1818	0.0291608	0.103071	1	1	0.9952	0.9952	0.956688
MEF2C; RBM24; PLCB1; RIPOR2;	GO:0045663~positive regulation of myoblast differentiation	4	22	18.1818	0.0291608	0.103071	1	1	0.9952	0.9952	0.956688
RIPK2; TNFAIP3; TAB1; TAB2;	GO:0070423~nucleotide-binding oligomerization domain containing signaling pathway	4	22	18.1818	0.0291608	0.103071	1	1	0.9952	0.9952	0.956688
NDUFS6; SUPV3L1; PNPT1; PANK2;	GO:0070584~mitochondrion morphogenesis	4	22	18.1818	0.0291608	0.103071	1	1	0.9952	0.9952	0.956688
MDK; NES; PROX1; ADGRG1;	GO:2000179~positive regulation of neural precursor cell proliferation	4	22	18.1818	0.0291608	0.103071	1	1	0.9952	0.9952	0.956688
ZBTB7B; NME1; CAD; DHODH; GPAT4; UPRT;	GO:0007595~lactation	6	46	13.0435	0.0306974	0.108375	1	1	0.9952	0.9952	1
LMNB1; TYK2; HSPA9; HNRNPF; MTAP; PLCB1;	GO:0035722~interleukin-12-mediated signaling pathway	6	46	13.0435	0.0306974	0.108375	1	1	0.9952	0.9952	1
TUBB; KIFAP3; TUBB2B; TUBE1; TUBB2A;	GO:0007017~microtubule-based process	5	34	14.7059	0.0314954	0.110933	1	1	0.9952	0.9952	1
C2CD2L; PLA2G6; SRI; OXCT1; VSNL1;	GO:0035774~positive regulation of insulin secretion involved in cellular response to glucose stimulus	5	34	14.7059	0.0314954	0.110933	1	1	0.9952	0.9952	1
IFNB1; PTPRC; IL7R; CTPS1; MEF2C;	GO:0042100~B cell proliferation	5	34	14.7059	0.0314954	0.110933	1	1	0.9952	0.9952	1
COL5A2; SLC27A4; FRAS1; TFAP2B; ARRDC3;	GO:0043588~skin development	5	34	14.7059	0.0314954	0.110933	1	1	0.9952	0.9952	1
MYC; STAT1; SOX9; PRRX1;	GO:0002053~positive regulation of mesenchymal cell proliferation	4	23	17.3913	0.0330288	0.115783	1	1	0.9952	0.9952	1
PDHX; DLD; DLAT; PCK2;	GO:0006090~pyruvate metabolic process	4	23	17.3913	0.0330288	0.115783	1	1	0.9952	0.9952	1
MICU3; MAIP1; PARL; SMDT1;	GO:0006851~mitochondrial calcium ion transmembrane transport	4	23	17.3913	0.0330288	0.115783	1	1	0.9952	0.9952	1
SDK1; AHI1; RDH13; TFAP2B;	GO:0010842~retina layer formation	4	23	17.3913	0.0330288	0.115783	1	1	0.9952	0.9952	1
PLA2G6; RAB9A; VSNL1; EXPH5;	GO:0045921~positive regulation of exocytosis	4	23	17.3913	0.0330288	0.115783	1	1	0.9952	0.9952	1
NRP1; PRDM1; PRRX1; HES1;	GO:0048844~artery morphogenesis	4	23	17.3913	0.0330288	0.115783	1	1	0.9952	0.9952	1
ID2; TERF2; SMC5; NSMCE2;	GO:0090398~cellular senescence	4	23	17.3913	0.0330288	0.115783	1	1	0.9952	0.9952	1
RTKN2; PARL; NOC2L; IVNS1ABP;	GO:2001243~negative regulation of intrinsic apoptotic signaling pathway	4	23	17.3913	0.0330288	0.115783	1	1	0.9952	0.9952	1
ITGB8; KDR; YAP1; CUL7; AMOT; HAS2; QKI;	GO:0001570~vasculogenesis	7	60	11.6667	0.0330644	0.115783	1	1	0.9952	0.9952	1
ATP6V1G1; CP; MYC; NUBP1; TMEM199; SLC40A1; TTC7A;	GO:0006879~cellular iron ion homeostasis	7	60	11.6667	0.0330644	0.115783	1	1	0.9952	0.9952	1
SLC4A3; KCNJ2; CACNB1; KCNIP4; CACNA2D3; AKAP9;	GO:0061337~cardiac conduction	6	47	12.766	0.0333243	0.116625	1	1	0.9952	0.9952	1
SRSF10; DDX20; PRPF19;	GO:0000244~spliceosomal tri-snRNP complex assembly	3	13	23.0769	0.034203	0.116654	1	1	0.9952	0.9952	1
CAT; TRA2B; PPARGC1A;	GO:0000302~response to reactive oxygen species	3	13	23.0769	0.034203	0.116654	1	1	0.9952	0.9952	1
WDR12; ZNHIT6; FTSJ3;	GO:0000463~maturation of LSU-rRNA from tricistronic rRNA transcript (SSU-rRNA, 5.8S rRNA, LSU-rRNA)	3	13	23.0769	0.034203	0.116654	1	1	0.9952	0.9952	1
GRIN2A; NPAS1; SLITRK6;	GO:0001964~startle response	3	13	23.0769	0.034203	0.116654	1	1	0.9952	0.9952	1
GATA3; JAG1; SEMA3C;	GO:0003215~cardiac right ventricle morphogenesis	3	13	23.0769	0.034203	0.116654	1	1	0.9952	0.9952	1
SIRT1; HELLS; DNMT3A;	GO:0006346~DNA methylation-dependent heterochromatin assembly	3	13	23.0769	0.034203	0.116654	1	1	0.9952	0.9952	1
HSD17B7; DHRS11; HSD17B11;	GO:0006703~estrogen biosynthetic process	3	13	23.0769	0.034203	0.116654	1	1	0.9952	0.9952	1
GABARAP; NPRL2; ATG5;	GO:0006995~cellular response to nitrogen starvation	3	13	23.0769	0.034203	0.116654	1	1	0.9952	0.9952	1
SLC2A12; SLC2A11; SLC2A6;	GO:0008645~hexose transmembrane transport	3	13	23.0769	0.034203	0.116654	1	1	0.9952	0.9952	1
PFAS; IMPDH2; ATIC;	GO:0009168~purine ribonucleoside monophosphate biosynthetic process	3	13	23.0769	0.034203	0.116654	1	1	0.9952	0.9952	1
CAT; XPA; FEN1;	GO:0009650~UV protection	3	13	23.0769	0.034203	0.116654	1	1	0.9952	0.9952	1
TLR4; MDK; HAS2;	GO:0010838~positive regulation of keratinocyte proliferation	3	13	23.0769	0.034203	0.116654	1	1	0.9952	0.9952	1
LPL; NFKB1; IKBKE;	GO:0010884~positive regulation of lipid storage	3	13	23.0769	0.034203	0.116654	1	1	0.9952	0.9952	1
SLIT2; APEX1; PPARGC1A;	GO:0014912~negative regulation of smooth muscle cell migration	3	13	23.0769	0.034203	0.116654	1	1	0.9952	0.9952	1
GPAT4; TAMM41; AGPAT4;	GO:0016024~CDP-diacylglycerol biosynthetic process	3	13	23.0769	0.034203	0.116654	1	1	0.9952	0.9952	1
OPHN1; ID4; ZNF335;	GO:0021895~cerebral cortex neuron differentiation	3	13	23.0769	0.034203	0.116654	1	1	0.9952	0.9952	1
EPN2; PTPN1; DAB2IP;	GO:0030948~negative regulation of vascular endothelial growth factor receptor signaling pathway	3	13	23.0769	0.034203	0.116654	1	1	0.9952	0.9952	1
LPXN; EFNA1; CRKL;	GO:0033628~regulation of cell adhesion mediated by integrin	3	13	23.0769	0.034203	0.116654	1	1	0.9952	0.9952	1
HNRNPU; NPRL2; AJUBA;	GO:0033673~negative regulation of kinase activity	3	13	23.0769	0.034203	0.116654	1	1	0.9952	0.9952	1
NOCT; LSM4; LSM3;	GO:0033962~cytoplasmic mRNA processing body assembly	3	13	23.0769	0.034203	0.116654	1	1	0.9952	0.9952	1
BMPR1B; BAK1; MEGF8;	GO:0035108~limb morphogenesis	3	13	23.0769	0.034203	0.116654	1	1	0.9952	0.9952	1
GMNN; PARP9; DTX3L;	GO:0035563~positive regulation of chromatin binding	3	13	23.0769	0.034203	0.116654	1	1	0.9952	0.9952	1
STAT3; IL15; PLCB1;	GO:0035723~interleukin-15-mediated signaling pathway	3	13	23.0769	0.034203	0.116654	1	1	0.9952	0.9952	1
TLR4; TLR1; FOXP1;	GO:0042116~macrophage activation	3	13	23.0769	0.034203	0.116654	1	1	0.9952	0.9952	1
SLIT2; PTPRJ; ANGPT1;	GO:0043116~negative regulation of vascular permeability	3	13	23.0769	0.034203	0.116654	1	1	0.9952	0.9952	1
XBP1; PCID2; PPP2R3C;	GO:0045579~positive regulation of B cell differentiation	3	13	23.0769	0.034203	0.116654	1	1	0.9952	0.9952	1
RIF1; KMT5C; EXOSC3;	GO:0045830~positive regulation of isotype switching	3	13	23.0769	0.034203	0.116654	1	1	0.9952	0.9952	1
PTEN; RBM4; SRRT;	GO:0046685~response to arsenic-containing substance	3	13	23.0769	0.034203	0.116654	1	1	0.9952	0.9952	1
FABP7; COL8A1; EHF;	GO:0050673~epithelial cell proliferation	3	13	23.0769	0.034203	0.116654	1	1	0.9952	0.9952	1
COL11A1; MKKS; TMC1;	GO:0050910~detection of mechanical stimulus involved in sensory perception of sound	3	13	23.0769	0.034203	0.116654	1	1	0.9952	0.9952	1
FYN; ITGA2; HTR2A;	GO:0050966~detection of mechanical stimulus involved in sensory perception of pain	3	13	23.0769	0.034203	0.116654	1	1	0.9952	0.9952	1
CFLAR; BIRC3; BIRC2;	GO:0060546~negative regulation of necroptotic process	3	13	23.0769	0.034203	0.116654	1	1	0.9952	0.9952	1
NR3C1; ATP1A1; AR;	GO:0071383~cellular response to steroid hormone stimulus	3	13	23.0769	0.034203	0.116654	1	1	0.9952	0.9952	1
PDE4B; PDE4D; SIRT2;	GO:0071872~cellular response to epinephrine stimulus	3	13	23.0769	0.034203	0.116654	1	1	0.9952	0.9952	1
NLGN1; SCRIB; DLG3;	GO:0097120~receptor localization to synapse	3	13	23.0769	0.034203	0.116654	1	1	0.9952	0.9952	1
CAVIN2; PACSIN3; PACSIN2;	GO:0097320~plasma membrane tubulation	3	13	23.0769	0.034203	0.116654	1	1	0.9952	0.9952	1
UNC5D; FGFRL1; FLRT3;	GO:0098742~cell-cell adhesion via plasma-membrane adhesion molecules	3	13	23.0769	0.034203	0.116654	1	1	0.9952	0.9952	1
EFNB2; NLGN4X; NLGN1;	GO:0099054~presynapse assembly	3	13	23.0769	0.034203	0.116654	1	1	0.9952	0.9952	1
SMCR8; PHF23; FEZ2;	GO:1902902~negative regulation of autophagosome assembly	3	13	23.0769	0.034203	0.116654	1	1	0.9952	0.9952	1
ATF4; REST; SLC7A11;	GO:1903204~negative regulation of oxidative stress-induced neuron death	3	13	23.0769	0.034203	0.116654	1	1	0.9952	0.9952	1
PDE4DIP; AKAP9; STX18;	GO:1903358~regulation of Golgi organization	3	13	23.0769	0.034203	0.116654	1	1	0.9952	0.9952	1
LPXN; TRIP13; DDX1;	GO:1903506~regulation of nucleic acid-templated transcription	3	13	23.0769	0.034203	0.116654	1	1	0.9952	0.9952	1
GPM6B; COMMD1; GOPC;	GO:2000009~negative regulation of protein localization to cell surface	3	13	23.0769	0.034203	0.116654	1	1	0.9952	0.9952	1
PER2; SRI; HEY1;	GO:2000678~negative regulation of transcription regulatory region DNA binding	3	13	23.0769	0.034203	0.116654	1	1	0.9952	0.9952	1
MYC; BCLAF1; FXR2;	GO:2001022~positive regulation of response to DNA damage stimulus	3	13	23.0769	0.034203	0.116654	1	1	0.9952	0.9952	1
SQSTM1; PIBF1; YTHDF1; IRF1; IRF9;	GO:0002376~immune system process	5	35	14.2857	0.034685	0.118031	1	1	0.9952	0.9952	1
MAP2; CRKL; STK11; MARK2; SDCCAG8;	GO:0030010~establishment of cell polarity	5	35	14.2857	0.034685	0.118031	1	1	0.9952	0.9952	1
LGALS9; TLR4; RIPK2; LPL; CARD8;	GO:0050718~positive regulation of interleukin-1 beta secretion	5	35	14.2857	0.034685	0.118031	1	1	0.9952	0.9952	1
RACK1; SIAH1; FLCN; BBC3; BCLAF1;	GO:2001244~positive regulation of intrinsic apoptotic signaling pathway	5	35	14.2857	0.034685	0.118031	1	1	0.9952	0.9952	1
CKB; PTN; ATIC; NLGN4X; PPARGC1A; PTBP2;	GO:0021549~cerebellum development	6	48	12.5	0.0360924	0.121806	1	1	0.9952	0.9952	1
NRP1; EFNA1; EPHB3; KIF14; BVES; PARVA;	GO:0034446~substrate adhesion-dependent cell spreading	6	48	12.5	0.0360924	0.121806	1	1	0.9952	0.9952	1
GTPBP1; TLR4; IFI6; ETS1; IL7R; XBP1; RFX1; TNFSF4; GBP2; PTGER4; IL15; TNFSF10; CEBPG; CTSC; GEM; CX3CL1; EXOSC9; IKBKE; TLR1; IRAK1BP1; TRIM22; SECTM1; FCGR1B; SEMA3C; PDCD1LG2; CD274; CXCL8; CXCL3; CXCL2; IFI44;	GO:0006955~immune response	30	433	6.92841	0.0364932	0.121806	1	1	0.9952	0.9952	1
EFNA1; BMP5; PTEN; DAB2IP;	GO:0010719~negative regulation of epithelial to mesenchymal transition	4	24	16.6667	0.0371816	0.121806	1	1	0.9952	0.9952	1
PFKFB2; HTR2A; PFKFB4; ZBTB20;	GO:0045821~positive regulation of glycolytic process	4	24	16.6667	0.0371816	0.121806	1	1	0.9952	0.9952	1
GJB2; ID1; SLC1A3; ZC3H8;	GO:0046677~response to antibiotic	4	24	16.6667	0.0371816	0.121806	1	1	0.9952	0.9952	1
ANLN; RTKN;	GO:0000915~actomyosin contractile ring assembly	2	5	40	0.0376326	0.121806	1	1	0.9952	0.9952	1
ANXA1; PDE4B;	GO:0001780~neutrophil homeostasis	2	5	40	0.0376326	0.121806	1	1	0.9952	0.9952	1
PFKFB4; PFKFB2;	GO:0006003~fructose 2,6-bisphosphate metabolic process	2	5	40	0.0376326	0.121806	1	1	0.9952	0.9952	1
POLA1; PRIM2;	GO:0006269~DNA replication, synthesis of RNA primer	2	5	40	0.0376326	0.121806	1	1	0.9952	0.9952	1
ERCC6; DDB2;	GO:0006290~pyrimidine dimer repair	2	5	40	0.0376326	0.121806	1	1	0.9952	0.9952	1
NOLC1; USP36;	GO:0007000~nucleolus organization	2	5	40	0.0376326	0.121806	1	1	0.9952	0.9952	1
MTR; MTHFD2L;	GO:0009086~methionine biosynthetic process	2	5	40	0.0376326	0.121806	1	1	0.9952	0.9952	1
ETS1; DDR2;	GO:0010715~regulation of extracellular matrix disassembly	2	5	40	0.0376326	0.121806	1	1	0.9952	0.9952	1
NOS1AP; GUCY1A2;	GO:0010750~positive regulation of nitric oxide mediated signal transduction	2	5	40	0.0376326	0.121806	1	1	0.9952	0.9952	1
PLA2G6; HTR2A;	GO:0014832~urinary bladder smooth muscle contraction	2	5	40	0.0376326	0.121806	1	1	0.9952	0.9952	1
SFXN5; SLC13A3;	GO:0015746~citrate transport	2	5	40	0.0376326	0.121806	1	1	0.9952	0.9952	1
CEBPG; TBRG4;	GO:0016071~mRNA metabolic process	2	5	40	0.0376326	0.121806	1	1	0.9952	0.9952	1
NRP1; SEMA3A;	GO:0021637~trigeminal nerve structural organization	2	5	40	0.0376326	0.121806	1	1	0.9952	0.9952	1
DLX5; GSX2;	GO:0021889~olfactory bulb interneuron differentiation	2	5	40	0.0376326	0.121806	1	1	0.9952	0.9952	1
ZEB2; EPHA4;	GO:0021957~corticospinal tract morphogenesis	2	5	40	0.0376326	0.121806	1	1	0.9952	0.9952	1
PCM1; CEP120;	GO:0022027~interkinetic nuclear migration	2	5	40	0.0376326	0.121806	1	1	0.9952	0.9952	1
ACVR1C; DEDD2;	GO:0030262~apoptotic nuclear changes	2	5	40	0.0376326	0.121806	1	1	0.9952	0.9952	1
TOP2A; ACIN1;	GO:0030263~apoptotic chromosome condensation	2	5	40	0.0376326	0.121806	1	1	0.9952	0.9952	1
CNR1; MFSD2A;	GO:0031999~negative regulation of fatty acid beta-oxidation	2	5	40	0.0376326	0.121806	1	1	0.9952	0.9952	1
ASNS; PAPPA;	GO:0032354~response to follicle-stimulating hormone	2	5	40	0.0376326	0.121806	1	1	0.9952	0.9952	1
NUMA1; CAPN10;	GO:0032388~positive regulation of intracellular transport	2	5	40	0.0376326	0.121806	1	1	0.9952	0.9952	1
WWP2; CTTNBP2NL;	GO:0032410~negative regulation of transporter activity	2	5	40	0.0376326	0.121806	1	1	0.9952	0.9952	1
ISG15; SIRPA;	GO:0032649~regulation of interferon-gamma production	2	5	40	0.0376326	0.121806	1	1	0.9952	0.9952	1
AIFM1; TFAM;	GO:0033108~mitochondrial respiratory chain complex assembly	2	5	40	0.0376326	0.121806	1	1	0.9952	0.9952	1
RNF8; DTX3L;	GO:0033522~histone H2A ubiquitination	2	5	40	0.0376326	0.121806	1	1	0.9952	0.9952	1
CD36; MTTP;	GO:0034197~triglyceride transport	2	5	40	0.0376326	0.121806	1	1	0.9952	0.9952	1
SLIT2; ROBO1;	GO:0035385~Roundabout signaling pathway	2	5	40	0.0376326	0.121806	1	1	0.9952	0.9952	1
DYRK3; ZFAND1;	GO:0035617~stress granule disassembly	2	5	40	0.0376326	0.121806	1	1	0.9952	0.9952	1
SUV39H1; ARID4B;	GO:0036124~histone H3-K9 trimethylation	2	5	40	0.0376326	0.121806	1	1	0.9952	0.9952	1
IL18; BCL6;	GO:0042092~type 2 immune response	2	5	40	0.0376326	0.121806	1	1	0.9952	0.9952	1
CTSD; ATM;	GO:0042159~lipoprotein catabolic process	2	5	40	0.0376326	0.121806	1	1	0.9952	0.9952	1
SLC19A2; THTPA;	GO:0042723~thiamine-containing compound metabolic process	2	5	40	0.0376326	0.121806	1	1	0.9952	0.9952	1
ARID1A; NR3C1;	GO:0042921~glucocorticoid receptor signaling pathway	2	5	40	0.0376326	0.121806	1	1	0.9952	0.9952	1
CEBPG; ID2;	GO:0043353~enucleate erythrocyte differentiation	2	5	40	0.0376326	0.121806	1	1	0.9952	0.9952	1
WDPCP; INTU;	GO:0043587~tongue morphogenesis	2	5	40	0.0376326	0.121806	1	1	0.9952	0.9952	1
PTN; CTHRC1;	GO:0043932~ossification involved in bone remodeling	2	5	40	0.0376326	0.121806	1	1	0.9952	0.9952	1
UCK1; UCKL1;	GO:0044206~UMP salvage	2	5	40	0.0376326	0.121806	1	1	0.9952	0.9952	1
UBE2S; UBE2T;	GO:0044314~protein K27-linked ubiquitination	2	5	40	0.0376326	0.121806	1	1	0.9952	0.9952	1
EDN1; ZNF3;	GO:0045321~leukocyte activation	2	5	40	0.0376326	0.121806	1	1	0.9952	0.9952	1
HMGB3; ID2;	GO:0045578~negative regulation of B cell differentiation	2	5	40	0.0376326	0.121806	1	1	0.9952	0.9952	1
ANK3; PIAS3;	GO:0045838~positive regulation of membrane potential	2	5	40	0.0376326	0.121806	1	1	0.9952	0.9952	1
SIRT2; LUC7L;	GO:0045843~negative regulation of striated muscle tissue development	2	5	40	0.0376326	0.121806	1	1	0.9952	0.9952	1
ATIC; DHFR2;	GO:0046654~tetrahydrofolate biosynthetic process	2	5	40	0.0376326	0.121806	1	1	0.9952	0.9952	1
NSD2; MLH1;	GO:0048298~positive regulation of isotype switching to IgA isotypes	2	5	40	0.0376326	0.121806	1	1	0.9952	0.9952	1
SGO2; BUB1;	GO:0051754~meiotic sister chromatid cohesion, centromeric	2	5	40	0.0376326	0.121806	1	1	0.9952	0.9952	1
CTNNA2; PPP1R9A;	GO:0051823~regulation of synapse structural plasticity	2	5	40	0.0376326	0.121806	1	1	0.9952	0.9952	1
FGF2; RARA;	GO:0060591~chondroblast differentiation	2	5	40	0.0376326	0.121806	1	1	0.9952	0.9952	1
E2F8; MAP3K4;	GO:0060718~chorionic trophoblast cell differentiation	2	5	40	0.0376326	0.121806	1	1	0.9952	0.9952	1
PHF1; MTF2;	GO:0061086~negative regulation of histone H3-K27 methylation	2	5	40	0.0376326	0.121806	1	1	0.9952	0.9952	1
NRP1; SEMA3A;	GO:0061551~trigeminal ganglion development	2	5	40	0.0376326	0.121806	1	1	0.9952	0.9952	1
DDX21; SIRT7;	GO:0062176~R-loop disassembly	2	5	40	0.0376326	0.121806	1	1	0.9952	0.9952	1
ATF4; FBXO5;	GO:0070169~positive regulation of biomineral tissue development	2	5	40	0.0376326	0.121806	1	1	0.9952	0.9952	1
PER2; E2F1;	GO:0070345~negative regulation of fat cell proliferation	2	5	40	0.0376326	0.121806	1	1	0.9952	0.9952	1
BRF1; BDP1;	GO:0070898~RNA polymerase III preinitiation complex assembly	2	5	40	0.0376326	0.121806	1	1	0.9952	0.9952	1
HNRNPU; DHX9;	GO:0070934~CRD-mediated mRNA stabilization	2	5	40	0.0376326	0.121806	1	1	0.9952	0.9952	1
XBP1; PPARGC1A;	GO:0071332~cellular response to fructose stimulus	2	5	40	0.0376326	0.121806	1	1	0.9952	0.9952	1
CENPA; BOD1;	GO:0071459~protein localization to chromosome, centromeric region	2	5	40	0.0376326	0.121806	1	1	0.9952	0.9952	1
SLIT2; SOX9;	GO:0071504~cellular response to heparin	2	5	40	0.0376326	0.121806	1	1	0.9952	0.9952	1
AKR1C3; PTGFR;	GO:0071799~cellular response to prostaglandin D stimulus	2	5	40	0.0376326	0.121806	1	1	0.9952	0.9952	1
LMNA; PTN;	GO:0072201~negative regulation of mesenchymal cell proliferation	2	5	40	0.0376326	0.121806	1	1	0.9952	0.9952	1
RPS6KA1; PROX1;	GO:0072574~hepatocyte proliferation	2	5	40	0.0376326	0.121806	1	1	0.9952	0.9952	1
SLC25A29; SLC38A7;	GO:0089709~L-histidine transmembrane transport	2	5	40	0.0376326	0.121806	1	1	0.9952	0.9952	1
SIRT1; DUSP10;	GO:0090335~regulation of brown fat cell differentiation	2	5	40	0.0376326	0.121806	1	1	0.9952	0.9952	1
DKC1; WRAP53;	GO:0090666~scaRNA localization to Cajal body	2	5	40	0.0376326	0.121806	1	1	0.9952	0.9952	1
BBIP1; ARL13B;	GO:0097500~receptor localization to non-motile cilium	2	5	40	0.0376326	0.121806	1	1	0.9952	0.9952	1
GABBR2; GABBR1;	GO:0150099~neuron-glial cell signaling	2	5	40	0.0376326	0.121806	1	1	0.9952	0.9952	1
BIRC2; FANCM;	GO:1902527~positive regulation of protein monoubiquitination	2	5	40	0.0376326	0.121806	1	1	0.9952	0.9952	1
SOX9; SIRT6;	GO:1902732~positive regulation of chondrocyte proliferation	2	5	40	0.0376326	0.121806	1	1	0.9952	0.9952	1
PPP1R15A; PTPN1;	GO:1903898~negative regulation of PERK-mediated unfolded protein response	2	5	40	0.0376326	0.121806	1	1	0.9952	0.9952	1
TLR4; LPL;	GO:1904209~positive regulation of chemokine (C-C motif) ligand 2 secretion	2	5	40	0.0376326	0.121806	1	1	0.9952	0.9952	1
ATM; DHX36;	GO:1904358~positive regulation of telomere maintenance via telomere lengthening	2	5	40	0.0376326	0.121806	1	1	0.9952	0.9952	1
GFAP; EEF1A2;	GO:1904714~regulation of chaperone-mediated autophagy	2	5	40	0.0376326	0.121806	1	1	0.9952	0.9952	1
APC; AMER1;	GO:1904885~beta-catenin destruction complex assembly	2	5	40	0.0376326	0.121806	1	1	0.9952	0.9952	1
FYN; BAIAP2;	GO:1905232~cellular response to L-glutamate	2	5	40	0.0376326	0.121806	1	1	0.9952	0.9952	1
PTPRC; PTPRJ;	GO:1905451~positive regulation of Fc-gamma receptor signaling pathway involved in phagocytosis	2	5	40	0.0376326	0.121806	1	1	0.9952	0.9952	1
CCL2; MEF2C;	GO:1905563~negative regulation of vascular endothelial cell proliferation	2	5	40	0.0376326	0.121806	1	1	0.9952	0.9952	1
GPSM2; NUMA1;	GO:1905832~positive regulation of spindle assembly	2	5	40	0.0376326	0.121806	1	1	0.9952	0.9952	1
GJA1; GJB2;	GO:1905867~epididymis development	2	5	40	0.0376326	0.121806	1	1	0.9952	0.9952	1
TRUB1; DKC1;	GO:1990481~mRNA pseudouridine synthesis	2	5	40	0.0376326	0.121806	1	1	0.9952	0.9952	1
IFI16; PCID2;	GO:2000117~negative regulation of cysteine-type endopeptidase activity	2	5	40	0.0376326	0.121806	1	1	0.9952	0.9952	1
CXCL8; FUCA2;	GO:2000535~regulation of entry of bacterium into host cell	2	5	40	0.0376326	0.121806	1	1	0.9952	0.9952	1
CHEK1; HDAC5;	GO:2000615~regulation of histone H3-K9 acetylation	2	5	40	0.0376326	0.121806	1	1	0.9952	0.9952	1
MAGI2; NLGN1;	GO:2000809~positive regulation of synaptic vesicle clustering	2	5	40	0.0376326	0.121806	1	1	0.9952	0.9952	1
SORL1; EHD1;	GO:2001137~positive regulation of endocytic recycling	2	5	40	0.0376326	0.121806	1	1	0.9952	0.9952	1
LGALS9; MDK;	GO:2001184~positive regulation of interleukin-12 secretion	2	5	40	0.0376326	0.121806	1	1	0.9952	0.9952	1
BNIP1; ATL2; LNPK; SMPD4; SEC31B;	GO:0007029~endoplasmic reticulum organization	5	36	13.8889	0.0380672	0.123081	1	1	0.9952	0.9952	1
MAP1B; GOLGA4; ZFYVE27; RUFY3; ANAPC2;	GO:0045773~positive regulation of axon extension	5	36	13.8889	0.0380672	0.123081	1	1	0.9952	0.9952	1
SNPH; SNAP25; STX1A; PTPRN2; GAD1; LIN7B;	GO:0007269~neurotransmitter secretion	6	49	12.2449	0.0390037	0.125973	1	1	0.9952	0.9952	1
AGRN; PAK3; NLGN4X; RAB39B; CTNND2; PPFIBP2;	GO:0050808~synapse organization	6	49	12.2449	0.0390037	0.125973	1	1	0.9952	0.9952	1
SCRIB; BVES; ARAP1;	GO:0001921~positive regulation of receptor recycling	3	14	21.4286	0.0401552	0.127979	1	1	0.9952	0.9952	1
KDM6A; ZFAND5; STK40;	GO:0003016~respiratory system process	3	14	21.4286	0.0401552	0.127979	1	1	0.9952	0.9952	1
OGT; RANBP2; SIRT7;	GO:0006111~regulation of gluconeogenesis	3	14	21.4286	0.0401552	0.127979	1	1	0.9952	0.9952	1
ST8SIA4; MAN2A1; MAN1B1;	GO:0006491~N-glycan processing	3	14	21.4286	0.0401552	0.127979	1	1	0.9952	0.9952	1
CHMP6; VPS25; CBLB;	GO:0007175~negative regulation of epidermal growth factor-activated receptor activity	3	14	21.4286	0.0401552	0.127979	1	1	0.9952	0.9952	1
ABI1; ABI2; CAP2;	GO:0008154~actin polymerization or depolymerization	3	14	21.4286	0.0401552	0.127979	1	1	0.9952	0.9952	1
EFNB2; PTPRK; INTU;	GO:0010839~negative regulation of keratinocyte proliferation	3	14	21.4286	0.0401552	0.127979	1	1	0.9952	0.9952	1
PTN; MDK; XPA;	GO:0010996~response to auditory stimulus	3	14	21.4286	0.0401552	0.127979	1	1	0.9952	0.9952	1
MEF2C; EZH2; KLF15;	GO:0014898~cardiac muscle hypertrophy in response to stress	3	14	21.4286	0.0401552	0.127979	1	1	0.9952	0.9952	1
SLC27A4; SLC27A1; MFSD2A;	GO:0015909~long-chain fatty acid transport	3	14	21.4286	0.0401552	0.127979	1	1	0.9952	0.9952	1
IL15; IL18; MYD88;	GO:0032740~positive regulation of interleukin-17 production	3	14	21.4286	0.0401552	0.127979	1	1	0.9952	0.9952	1
EDN1; EDNRB; SNX5;	GO:0035815~positive regulation of renal sodium excretion	3	14	21.4286	0.0401552	0.127979	1	1	0.9952	0.9952	1
JAG1; NPRL3; TFAP2B;	GO:0035909~aorta morphogenesis	3	14	21.4286	0.0401552	0.127979	1	1	0.9952	0.9952	1
ATM; PIK3CD; PIK3C2B;	GO:0036092~phosphatidylinositol-3-phosphate biosynthetic process	3	14	21.4286	0.0401552	0.127979	1	1	0.9952	0.9952	1
IKBKB; MCM7; SIRT2;	GO:0042325~regulation of phosphorylation	3	14	21.4286	0.0401552	0.127979	1	1	0.9952	0.9952	1
AKR1C3; CYP27C1; RDH13;	GO:0042574~retinal metabolic process	3	14	21.4286	0.0401552	0.127979	1	1	0.9952	0.9952	1
MGRN1; CDC34; PDE4D;	GO:0043951~negative regulation of cAMP-mediated signaling	3	14	21.4286	0.0401552	0.127979	1	1	0.9952	0.9952	1
NR1D1; HES1; ATAT1;	GO:0045598~regulation of fat cell differentiation	3	14	21.4286	0.0401552	0.127979	1	1	0.9952	0.9952	1
WDR5; SIRT1; PPARGC1A;	GO:0045722~positive regulation of gluconeogenesis	3	14	21.4286	0.0401552	0.127979	1	1	0.9952	0.9952	1
GPR137B; IL6; TNFAIP3;	GO:0045779~negative regulation of bone resorption	3	14	21.4286	0.0401552	0.127979	1	1	0.9952	0.9952	1
STAT3; SIRT6; PPARGC1A;	GO:0045820~negative regulation of glycolytic process	3	14	21.4286	0.0401552	0.127979	1	1	0.9952	0.9952	1
GAP43; PPP1R9A; FXR2;	GO:0051489~regulation of filopodium assembly	3	14	21.4286	0.0401552	0.127979	1	1	0.9952	0.9952	1
SCRIB; TPRN; RIPOR2;	GO:0060088~auditory receptor cell stereocilium organization	3	14	21.4286	0.0401552	0.127979	1	1	0.9952	0.9952	1
PTPRC; RACK1; GGNBP2;	GO:0061099~negative regulation of protein tyrosine kinase activity	3	14	21.4286	0.0401552	0.127979	1	1	0.9952	0.9952	1
ATF4; ID1; HCN3;	GO:1903351~cellular response to dopamine	3	14	21.4286	0.0401552	0.127979	1	1	0.9952	0.9952	1
OGT; CNR1; STAT1; AKR1C3; OXCT1; SLC27A4; BCKDHB;	GO:0007584~response to nutrient	7	63	11.1111	0.0405847	0.129211	1	1	0.9952	0.9952	1
SLU7; IL1A; ZFAND1; STAC; DHX36; DAXX; HSF2;	GO:0034605~cellular response to heat	7	63	11.1111	0.0405847	0.129211	1	1	0.9952	0.9952	1
EIF2AK2; TMF1; IFI16; TNFSF4;	GO:0001819~positive regulation of cytokine production	4	25	16	0.0416203	0.131541	1	1	0.9952	0.9952	1
AGRN; GUSB; NAGLU; GPC6;	GO:0006027~glycosaminoglycan catabolic process	4	25	16	0.0416203	0.131541	1	1	0.9952	0.9952	1
PPP1R8; SUPV3L1; PNPT1; XRN2;	GO:0006401~RNA catabolic process	4	25	16	0.0416203	0.131541	1	1	0.9952	0.9952	1
NUMA1; CEP55; CHMP6; CHMP2B;	GO:0006997~nucleus organization	4	25	16	0.0416203	0.131541	1	1	0.9952	0.9952	1
GABBR2; NPR3; EDNRB; AKAP9;	GO:0007194~negative regulation of adenylate cyclase activity	4	25	16	0.0416203	0.131541	1	1	0.9952	0.9952	1
CDK1; NPM1; SIRT1; DNAJA3;	GO:0007569~cell aging	4	25	16	0.0416203	0.131541	1	1	0.9952	0.9952	1
ASNS; GOT1; ALDH18A1; PYCR3;	GO:0008652~cellular amino acid biosynthetic process	4	25	16	0.0416203	0.131541	1	1	0.9952	0.9952	1
SNAP25; STX1A; TRIM9; PCLO;	GO:0016079~synaptic vesicle exocytosis	4	25	16	0.0416203	0.131541	1	1	0.9952	0.9952	1
CAT; CDK1; PCNA; GOT1;	GO:0046686~response to cadmium ion	4	25	16	0.0416203	0.131541	1	1	0.9952	0.9952	1
NRP1; KDR; COL16A1; PTPRJ;	GO:0051894~positive regulation of focal adhesion assembly	4	25	16	0.0416203	0.131541	1	1	0.9952	0.9952	1
COL11A1; RXRA; PTCD2; PROX1;	GO:0055010~ventricular cardiac muscle tissue morphogenesis	4	25	16	0.0416203	0.131541	1	1	0.9952	0.9952	1
PTPRC; TNFSF10; TRAF2; DEDD2;	GO:2001238~positive regulation of extrinsic apoptotic signaling pathway	4	25	16	0.0416203	0.131541	1	1	0.9952	0.9952	1
DKK1; SOX9; FUZ; TNFRSF19; SOX21;	GO:0001942~hair follicle development	5	37	13.5135	0.0416439	0.131541	1	1	0.9952	0.9952	1
PTN; ITGA6; COL8A1; ABI3BP; VIT;	GO:0010811~positive regulation of cell-substrate adhesion	5	37	13.5135	0.0416439	0.131541	1	1	0.9952	0.9952	1
PPIH; NKTR; PPIE; HSPA9; PPIG;	GO:0042026~protein refolding	5	37	13.5135	0.0416439	0.131541	1	1	0.9952	0.9952	1
TFAP2B; RXRB; EYA4; TFAP2C; SPARCL1; RXRA;	GO:0048856~anatomical structure development	6	50	12	0.04206	0.132786	1	1	0.9952	0.9952	1
KDM6A; TAB1; FAT4; ASXL1; TBX19;	GO:0003007~heart morphogenesis	5	38	13.1579	0.0454165	0.142631	1	1	0.9952	0.9952	1
AGRN; HS3ST1; GALNT5; GPC6; HS3ST3A1;	GO:0006024~glycosaminoglycan biosynthetic process	5	38	13.1579	0.0454165	0.142631	1	1	0.9952	0.9952	1
PTPN1; ERCC6; DAB2IP; DAXX; MAPK8IP3;	GO:0007257~activation of JUN kinase activity	5	38	13.1579	0.0454165	0.142631	1	1	0.9952	0.9952	1
CDH8; GRIN2A; NAPA; NAPB; GRIK2;	GO:0035249~synaptic transmission, glutamatergic	5	38	13.1579	0.0454165	0.142631	1	1	0.9952	0.9952	1
KCNJ2; ANK2; CAMK2D; AKAP9; KCNE4;	GO:0086091~regulation of heart rate by cardiac conduction	5	38	13.1579	0.0454165	0.142631	1	1	0.9952	0.9952	1
SLC4A3; SLC9A4; SLC9A8; SLC4A7; SLC13A3;	GO:0098656~anion transmembrane transport	5	38	13.1579	0.0454165	0.142631	1	1	0.9952	0.9952	1
NRP1; MDK; CRKL; NEDD9; HAS2;	GO:1900026~positive regulation of substrate adhesion-dependent cell spreading	5	38	13.1579	0.0454165	0.142631	1	1	0.9952	0.9952	1
ANXA1; CCL2; CNR1; CALCRL; CHRM3; HTR7; HTR2A;	GO:0007187~G protein-coupled receptor signaling pathway, coupled to cyclic nucleotide second messenger	7	65	10.7692	0.0461696	0.142631	1	1	0.9952	0.9952	1
ANG; NRG1; TRIP10; FRAS1;	GO:0007154~cell communication	4	26	15.3846	0.0463451	0.142631	1	1	0.9952	0.9952	1
TPPP; EIF2B2; ID2; EIF2B5;	GO:0014003~oligodendrocyte development	4	26	15.3846	0.0463451	0.142631	1	1	0.9952	0.9952	1
DAB2IP; TRIM67; SPRY2; SPRY1;	GO:0046580~negative regulation of Ras protein signal transduction	4	26	15.3846	0.0463451	0.142631	1	1	0.9952	0.9952	1
TCF3; CTNNA2; MEF2C; RBM4;	GO:0051149~positive regulation of muscle cell differentiation	4	26	15.3846	0.0463451	0.142631	1	1	0.9952	0.9952	1
AMER1; MKS1; DACT1; CTNND2;	GO:0060828~regulation of canonical Wnt signaling pathway	4	26	15.3846	0.0463451	0.142631	1	1	0.9952	0.9952	1
PTEN; STX1A; NLGN1; BAIAP2;	GO:2000463~positive regulation of excitatory postsynaptic potential	4	26	15.3846	0.0463451	0.142631	1	1	0.9952	0.9952	1
NBN; ATM; KAT5;	GO:0000729~DNA double-strand break processing	3	15	20	0.0465929	0.142631	1	1	0.9952	0.9952	1
GTF2B; ING5; NAT9;	GO:0006473~protein acetylation	3	15	20	0.0465929	0.142631	1	1	0.9952	0.9952	1
SCD5; ELOVL4; ELOVL5;	GO:0006636~unsaturated fatty acid biosynthetic process	3	15	20	0.0465929	0.142631	1	1	0.9952	0.9952	1
AGRN; CHRM3; PLCB1;	GO:0007213~G protein-coupled acetylcholine receptor signaling pathway	3	15	20	0.0465929	0.142631	1	1	0.9952	0.9952	1
SLC1A3; SLC25A22; SLC38A7;	GO:0015813~L-glutamate transmembrane transport	3	15	20	0.0465929	0.142631	1	1	0.9952	0.9952	1
SKA3; SKA2; GAS2L1;	GO:0031110~regulation of microtubule polymerization or depolymerization	3	15	20	0.0465929	0.142631	1	1	0.9952	0.9952	1
CNR1; PTEN; PLCL2;	GO:0032228~regulation of synaptic transmission, GABAergic	3	15	20	0.0465929	0.142631	1	1	0.9952	0.9952	1
TNFAIP3; GATA3; KAT5;	GO:0032703~negative regulation of interleukin-2 production	3	15	20	0.0465929	0.142631	1	1	0.9952	0.9952	1
DYRK3; CD44; SIRT1;	GO:0043518~negative regulation of DNA damage response, signal transduction by p53 class mediator	3	15	20	0.0465929	0.142631	1	1	0.9952	0.9952	1
SMPD4; PLA2G4C; GDPD1;	GO:0046475~glycerophospholipid catabolic process	3	15	20	0.0465929	0.142631	1	1	0.9952	0.9952	1
GATA3; SEMA3A; TFAP2B;	GO:0048485~sympathetic nervous system development	3	15	20	0.0465929	0.142631	1	1	0.9952	0.9952	1
EDNRB; HES1; UHRF1;	GO:0050678~regulation of epithelial cell proliferation	3	15	20	0.0465929	0.142631	1	1	0.9952	0.9952	1
MYC; GEM; CENPT;	GO:0051276~chromosome organization	3	15	20	0.0465929	0.142631	1	1	0.9952	0.9952	1
ANK2; ATG5; CASQ2;	GO:0051279~regulation of release of sequestered calcium ion into cytosol	3	15	20	0.0465929	0.142631	1	1	0.9952	0.9952	1
RANBP2; NUBP1; NDE1;	GO:0051642~centrosome localization	3	15	20	0.0465929	0.142631	1	1	0.9952	0.9952	1
PLA2G6; HTR2A; GRIK2;	GO:0051967~negative regulation of synaptic transmission, glutamatergic	3	15	20	0.0465929	0.142631	1	1	0.9952	0.9952	1
DAB2; NUP93; SH2B1;	GO:0060391~positive regulation of SMAD protein signal transduction	3	15	20	0.0465929	0.142631	1	1	0.9952	0.9952	1
DAB2; SIRT1; FOXP1;	GO:0060766~negative regulation of androgen receptor signaling pathway	3	15	20	0.0465929	0.142631	1	1	0.9952	0.9952	1
METTL16; MEX3D; RBM24;	GO:0061157~mRNA destabilization	3	15	20	0.0465929	0.142631	1	1	0.9952	0.9952	1
SLC1A5; MLKL; PNPT1;	GO:0070207~protein homotrimerization	3	15	20	0.0465929	0.142631	1	1	0.9952	0.9952	1
ANKRD1; FIBIN; ADGRG1;	GO:0070528~protein kinase C signaling	3	15	20	0.0465929	0.142631	1	1	0.9952	0.9952	1
KLF4; HDAC5; STARD13;	GO:0090051~negative regulation of cell migration involved in sprouting angiogenesis	3	15	20	0.0465929	0.142631	1	1	0.9952	0.9952	1
CARMIL2; NLGN1; PLEKHM1;	GO:1900029~positive regulation of ruffle assembly	3	15	20	0.0465929	0.142631	1	1	0.9952	0.9952	1
MAP2; TRIM67; TRIM46;	GO:1903827~regulation of cellular protein localization	3	15	20	0.0465929	0.142631	1	1	0.9952	0.9952	1
ALDH3B1; PRKD1; PRKD2; SPTLC3; ELOVL5; ELOVL4;	GO:0030148~sphingolipid biosynthetic process	6	52	11.5385	0.0486128	0.142631	1	1	0.9952	0.9952	1
SQSTM1; AMBRA1;	GO:0000423~mitophagy	2	6	33.3333	0.0486789	0.142631	1	1	0.9952	0.9952	1
REXO4; XRN2;	GO:0000738~DNA catabolic process, exonucleolytic	2	6	33.3333	0.0486789	0.142631	1	1	0.9952	0.9952	1
PTPRC; IL7R;	GO:0001915~negative regulation of T cell mediated cytotoxicity	2	6	33.3333	0.0486789	0.142631	1	1	0.9952	0.9952	1
PTN; MDK;	GO:0002232~leukocyte chemotaxis involved in inflammatory response	2	6	33.3333	0.0486789	0.142631	1	1	0.9952	0.9952	1
TLR4; PLCL2;	GO:0002322~B cell proliferation involved in immune response	2	6	33.3333	0.0486789	0.142631	1	1	0.9952	0.9952	1
BMP5; ROBO1;	GO:0003272~endocardial cushion formation	2	6	33.3333	0.0486789	0.142631	1	1	0.9952	0.9952	1
RARA; RARB;	GO:0003417~growth plate cartilage development	2	6	33.3333	0.0486789	0.142631	1	1	0.9952	0.9952	1
PYGL; PRPSAP2;	GO:0006015~5-phosphoribose 1-diphosphate biosynthetic process	2	6	33.3333	0.0486789	0.142631	1	1	0.9952	0.9952	1
PFAS; ATIC;	GO:0006189~'de novo' IMP biosynthetic process	2	6	33.3333	0.0486789	0.142631	1	1	0.9952	0.9952	1
CAD; DHODH;	GO:0006207~'de novo' pyrimidine nucleobase biosynthetic process	2	6	33.3333	0.0486789	0.142631	1	1	0.9952	0.9952	1
PCNA; POLD1;	GO:0006287~base-excision repair, gap-filling	2	6	33.3333	0.0486789	0.142631	1	1	0.9952	0.9952	1
MTA2; HDAC8;	GO:0006333~chromatin assembly or disassembly	2	6	33.3333	0.0486789	0.142631	1	1	0.9952	0.9952	1
POLR1C; TAF1A;	GO:0006360~transcription by RNA polymerase I	2	6	33.3333	0.0486789	0.142631	1	1	0.9952	0.9952	1
PHGDH; SHMT1;	GO:0006544~glycine metabolic process	2	6	33.3333	0.0486789	0.142631	1	1	0.9952	0.9952	1
SLC1A5; SLC38A7;	GO:0006868~glutamine transport	2	6	33.3333	0.0486789	0.142631	1	1	0.9952	0.9952	1
KIF11; NDE1;	GO:0007100~mitotic centrosome separation	2	6	33.3333	0.0486789	0.142631	1	1	0.9952	0.9952	1
CDC25B; TRIP13;	GO:0007144~female meiosis I	2	6	33.3333	0.0486789	0.142631	1	1	0.9952	0.9952	1
PTN; PTPRD;	GO:0007185~transmembrane receptor protein tyrosine phosphatase signaling pathway	2	6	33.3333	0.0486789	0.142631	1	1	0.9952	0.9952	1
MYD88; PELI2;	GO:0008063~Toll signaling pathway	2	6	33.3333	0.0486789	0.142631	1	1	0.9952	0.9952	1
COX15; COX18;	GO:0008535~respiratory chain complex IV assembly	2	6	33.3333	0.0486789	0.142631	1	1	0.9952	0.9952	1
SMPDL3A; DCTPP1;	GO:0009143~nucleoside triphosphate catabolic process	2	6	33.3333	0.0486789	0.142631	1	1	0.9952	0.9952	1
CPT1A; CPT1C;	GO:0009437~carnitine metabolic process	2	6	33.3333	0.0486789	0.142631	1	1	0.9952	0.9952	1
BAK1; ATG5;	GO:0009620~response to fungus	2	6	33.3333	0.0486789	0.142631	1	1	0.9952	0.9952	1
GJA1; GJB2;	GO:0010644~cell communication by electrical coupling	2	6	33.3333	0.0486789	0.142631	1	1	0.9952	0.9952	1
ITGA2; MEF2C;	GO:0010694~positive regulation of alkaline phosphatase activity	2	6	33.3333	0.0486789	0.142631	1	1	0.9952	0.9952	1
UBE2C; UBE2S;	GO:0010994~free ubiquitin chain polymerization	2	6	33.3333	0.0486789	0.142631	1	1	0.9952	0.9952	1
CFLAR; ANGPT1;	GO:0014842~regulation of skeletal muscle satellite cell proliferation	2	6	33.3333	0.0486789	0.142631	1	1	0.9952	0.9952	1
TAP1; TAP2;	GO:0015833~peptide transport	2	6	33.3333	0.0486789	0.142631	1	1	0.9952	0.9952	1
AURKB; SIRT7;	GO:0016570~histone modification	2	6	33.3333	0.0486789	0.142631	1	1	0.9952	0.9952	1
PPP5C; EYA4;	GO:0016576~histone dephosphorylation	2	6	33.3333	0.0486789	0.142631	1	1	0.9952	0.9952	1
KAT5; SIRT1;	GO:0018394~peptidyl-lysine acetylation	2	6	33.3333	0.0486789	0.142631	1	1	0.9952	0.9952	1
AMDHD2; GNPDA2;	GO:0019262~N-acetylneuraminate catabolic process	2	6	33.3333	0.0486789	0.142631	1	1	0.9952	0.9952	1
PIM1; GJA1;	GO:0022898~regulation of transmembrane transporter activity	2	6	33.3333	0.0486789	0.142631	1	1	0.9952	0.9952	1
NBN; KAT7;	GO:0030174~regulation of DNA-dependent DNA replication initiation	2	6	33.3333	0.0486789	0.142631	1	1	0.9952	0.9952	1
PAF1; CHTOP;	GO:0031062~positive regulation of histone methylation	2	6	33.3333	0.0486789	0.142631	1	1	0.9952	0.9952	1
SLC1A3; SLITRK6;	GO:0031223~auditory behavior	2	6	33.3333	0.0486789	0.142631	1	1	0.9952	0.9952	1
LPL; XBP1;	GO:0031670~cellular response to nutrient	2	6	33.3333	0.0486789	0.142631	1	1	0.9952	0.9952	1
BLOC1S3; TICAM1;	GO:0032816~positive regulation of natural killer cell activation	2	6	33.3333	0.0486789	0.142631	1	1	0.9952	0.9952	1
PTBP1; PTBP2;	GO:0033119~negative regulation of RNA splicing	2	6	33.3333	0.0486789	0.142631	1	1	0.9952	0.9952	1
STIL; DZIP1L;	GO:0033504~floor plate development	2	6	33.3333	0.0486789	0.142631	1	1	0.9952	0.9952	1
IL15; IL18;	GO:0034105~positive regulation of tissue remodeling	2	6	33.3333	0.0486789	0.142631	1	1	0.9952	0.9952	1
LGALS9; RIPK2;	GO:0034134~toll-like receptor 2 signaling pathway	2	6	33.3333	0.0486789	0.142631	1	1	0.9952	0.9952	1
PJA2; TLR1;	GO:0034137~positive regulation of toll-like receptor 2 signaling pathway	2	6	33.3333	0.0486789	0.142631	1	1	0.9952	0.9952	1
ARID4B; KMT5C;	GO:0034773~histone H4-K20 trimethylation	2	6	33.3333	0.0486789	0.142631	1	1	0.9952	0.9952	1
PPP2R3C; IGBP1;	GO:0035303~regulation of dephosphorylation	2	6	33.3333	0.0486789	0.142631	1	1	0.9952	0.9952	1
UBE2S; UBE2T;	GO:0035519~protein K29-linked ubiquitination	2	6	33.3333	0.0486789	0.142631	1	1	0.9952	0.9952	1
CDK6; ANXA1;	GO:0042063~gliogenesis	2	6	33.3333	0.0486789	0.142631	1	1	0.9952	0.9952	1
NSUN4; SBDS;	GO:0042256~mature ribosome assembly	2	6	33.3333	0.0486789	0.142631	1	1	0.9952	0.9952	1
BCHE; UQCRC1;	GO:0043279~response to alkaloid	2	6	33.3333	0.0486789	0.142631	1	1	0.9952	0.9952	1
LGALS9; IL13RA2;	GO:0043305~negative regulation of mast cell degranulation	2	6	33.3333	0.0486789	0.142631	1	1	0.9952	0.9952	1
[truncated: 4,031 more rows]
