# Supplementary material for: A SOX2-engineered epigenetic silencer factor represses the glioblastoma genetic program and restrains tumor development
Source: Sci Adv. 2022 Aug 3;8(31):eabn3986. doi: 10.1126/sciadv.abn3986 (PMC9348799; doi:10.1126/sciadv.abn3986)
Supplement: Supplementary file 2 — Tables S1 to S10 [file sciadv.abn3986_tables_s1_to_s10.zip › sciadv.abn3986_table_s6.xlsx]

## Sheet: U87 DGE gene lists (S7D, S7G
U87 FDR<0.01 log2FC>|1|			U87 FDR<0.1 log2FC<0
UP	DOWN		DOWN
2765	1155		5595
AL109615.3	IL1B		IL1B
CPA4	KLHL4		KLHL4
C10orf10	DUSP6		DUSP6
DHRS2	AC003092.1		AC003092.1
KRT81	SPTLC3		SPTLC3
ZNF385A	NDP		NDP
CHI3L1	KYNU		KYNU
SOX2	HMGA2		HMGA2
IGFBP4	GREM1		GREM1
KRT80	DIRAS3		DIRAS3
SERPINA1	LINC00973		LINC00973
IGFN1	DCBLD2		DCBLD2
BMP6	SPRY2		SPRY2
AQP3	TFPI		TFPI
CAMK2A	ITGA2		ITGA2
TGM2	ZNF385D		ZNF385D
C11orf96	PHLDA1		PHLDA1
HSPA2	HGF		HGF
PGF	PINLYP		NA
CALB2	SEMA3A		PINLYP
PPFIA4	ANXA1		SEMA3A
PADI3	C6orf141		ANXA1
OXTR	AMIGO2		C6orf141
ATP1A2	PALMD		AMIGO2
BST2	STEAP1		PALMD
AQP1	TLR4		STEAP1
IL21R	PDGFC		TLR4
LINC02009	CXCL8		PDGFC
NDRG1	TFPI2		CXCL8
MIR503HG	VCAN		TFPI2
CDA	RIPK2		VCAN
PPL	MARCKS		RIPK2
AC093001.1	NAV3		MARCKS
ATP2B2	TGFBR2		NAV3
ASB2	TUBA1A		TGFBR2
AL109918.1	LINC00922		TUBA1A
DNAH3	ARSJ		LINC00922
AVPI1	AC117402.1		ARSJ
TNFAIP2	EREG		AC117402.1
DMKN	RGS20		EREG
SLC14A1	GAP43		RGS20
NOX5	PTPRN2		GAP43
IGFBP3	DOCK4		PTPRN2
CSDC2	THSD7B		DOCK4
SFN	GJA1		THSD7B
GALNT15	AC079949.2		GJA1
ABCC3	RPSAP52		AC079949.2
MAP7D2	NREP		RPSAP52
C11orf86	MPP4		NREP
CREB3L3	BDNF		MPP4
ACTL8	PTCHD4		BDNF
FHL1	CHMP1B2P		PTCHD4
CLDN4	WNT5A		CHMP1B2P
S100A9	IFI44L		WNT5A
CGN	FZD8		IFI44L
MYO15B	HNMT		FZD8
RGMA	EFNB2		HNMT
SLC43A2	TMPRSS15		EFNB2
PROM2	ARMCX2		TMPRSS15
ARTN	PDCD1LG2		ARMCX2
BCL2L11	ADAMTSL1		PDCD1LG2
TGFBR3	AL513283.1		ADAMTSL1
AC092490.1	NRG1		AL513283.1
ACSBG1	AC020571.1		NRG1
CYSRT1	HRAT17		AC020571.1
MYH16	CNTNAP3		HRAT17
ATP6V0A4	TMEM233		CNTNAP3
GRHL3	GDF11		TMEM233
TRIM54	GCSAML		GDF11
LIPH	RFX8		GCSAML
AC007923.1	PAK3		RFX8
RRAD	BMPER		PAK3
KRT86	COQ5		BMPER
COL15A1	ADGRF4		COQ5
PHOSPHO1	RIOK2		ADGRF4
KRT32	E2F7		RIOK2
CA9	MIR222HG		E2F7
WNT9A	PDE4B		MIR222HG
TIMP4	AC079949.1		PDE4B
TM7SF2	NRP1		AC079949.1
AC104534.1	IL1A		NRP1
ARL14	ADAMTS12		IL1A
INPP5D	GNG11		ADAMTS12
PYROXD2	LINC00460		GNG11
CHI3L2	GPR85		LINC00460
KRT16	MID1		GPR85
PADI1	SEMA3C		MID1
ACSL5	CD44		SEMA3C
TBX10	ANK3		CD44
VASN	SPANXD		ANK3
MEST	DOCK10		SPANXD
BDKRB2	PTPRK		DOCK10
SMOX	RGS17		PTPRK
TNS4	VEGFC		RGS17
ZNF395	LINC00704		VEGFC
AL360181.2	TMEM35A		LINC00704
SEMA3B	SERPINB8		TMEM35A
SPN	ADAMTS6		SERPINB8
TGFB3	FBXL13		ADAMTS6
IGF2BP1	ZMAT2		FBXL13
MATN2	ANTXR2		ZMAT2
ANK1	HDAC9		ANTXR2
C5AR1	COL8A1		HDAC9
METTL7A	SLC6A15		COL8A1
LOXL4	SPHK1		SLC6A15
TMEM229B	CAMK2D		SPHK1
PAX8-AS1	BX088651.2		CAMK2D
EGLN3	RGS4		BX088651.2
AC093323.1	LINC01029		RGS4
RASD2	STEAP1B		LINC01029
AC012435.1	UBE2T		STEAP1B
RASD1	LINC01630		UBE2T
NTNG2	MMP16		LINC01630
IL17RE	LINC00888		MMP16
TPPP3	ZNF804A		LINC00888
KRT17	TRPS1		ZNF804A
CDCP1	PKIB		TRPS1
TJP3	FGF14		PKIB
ASS1	EDNRA		FGF14
INSC	ABCC9		EDNRA
IFITM10	GLIPR1		ABCC9
LRRC37A11P	ZNF175		GLIPR1
FAM222A	DNAJC22		ZNF175
ELFN2	CTGF		DNAJC22
MIR210HG	ARMCX5		CTGF
PNRC1	G0S2		ARMCX5
TRAFD1	PHF14		G0S2
RASL11A	STARD13		PHF14
SNCG	MRPL35		STARD13
MLXIPL	ATF6		MRPL35
AP003356.1	ADAMTS1		ATF6
LINC02158	CAV1		ADAMTS1
FAM46B	HARS2		CAV1
DES	KIF1BP		HARS2
ALDOC	ATP2B1		KIF1BP
FMNL1	ARHGAP18		ATP2B1
SLCO2B1	FAM3C		ARHGAP18
PPP1R3C	ANGPT1		FAM3C
ABCB9	SYT1		ANGPT1
KRT7	DCC		SYT1
CORO1A	FILIP1L		DCC
FBXO2	IFI44		FILIP1L
ZP1	STC1		IFI44
MFAP4	MIR100HG		STC1
PTGIS	MYH15		MIR100HG
TRPV2	PRRX1		MYH15
AKR1B15	PTX3		PRRX1
NETO2	LINC01411		PTX3
SMAD6	DMBT1		LINC01411
ZNF467	RGMB		DMBT1
RAB11B-AS1	PRR16		RGMB
ZBTB7C	PRDM8		PRR16
C19orf57	CTSC		PRDM8
CDK18	RBMX		CTSC
GAS6-AS1	KITLG		RBMX
BAIAP2L1	ATF7IP		KITLG
ARSI	RAB27B		ATF7IP
TBC1D2	TPBG		RAB27B
BNIP3	ALDH1A3		TPBG
IRX5	HDX		ALDH1A3
MPZ	CADPS		HDX
SLC25A4	ARHGAP24		CADPS
PITPNM3	FUBP1		ARHGAP24
MYBL1	INPP4B		FUBP1
TACC2	CXCL2		INPP4B
VCX3B	NONO		CXCL2
NFATC2	AL157778.1		NONO
CCR7	FAM133A		AL157778.1
F3	MAP1B		FAM133A
WISP1	LURAP1L		MAP1B
PLIN4	FMNL2		LURAP1L
ABCA7	TNFRSF11B		FMNL2
LINC01554	SLC1A3		TNFRSF11B
TMEM130	LINC00632		SLC1A3
KSR1	LAMA4		LINC00632
MYBPH	SLC24A2		LAMA4
NRN1	SLITRK2		SLC24A2
SELENBP1	ZEB2		SLITRK2
MCHR1	C8orf4		ZEB2
CLIC3	WLS		NA
CEACAM22P	CD163L1		C8orf4
PTK2B	GABRA3		WLS
LMTK3	ZNF608		CD163L1
AC007220.1	TSPAN13		GABRA3
OLFML2A	CCDC71L		ZNF608
SYTL1	GALNT5		TSPAN13
KIAA1755	MET		CCDC71L
AL365181.2	TRIM22		GALNT5
ERN1	AL135903.2		MET
PTGES	HAS2		TRIM22
CACNA1B	DDX5		AL135903.2
KRT19	OGT		HAS2
GPRC5A	SSR1		DDX5
SNTA1	LTBP1		OGT
TNFRSF8	PHEX		SSR1
JUP	TMSB4X		NA
SYT12	LINC01204		LTBP1
CRABP2	ASAH2B		PHEX
INPP5J	IL7R		TMSB4X
SYN2	KCNN2		LINC01204
RBM47	STARD4-AS1		ASAH2B
STAB1	LINC02454		IL7R
GDF15	AC010343.3		KCNN2
TRANK1	ID3		STARD4-AS1
PPP1R1B	HMGB3		LINC02454
VASH1	HNRNPDL		AC010343.3
KRT8	FAM26E		ID3
AL365181.3	MRPL15		HMGB3
LPAR6	ERGIC2		HNRNPDL
SAA1	CCL2		FAM26E
TUFT1	SPANXA1		MRPL15
PRSS36	CSF3		ERGIC2
TRAF1	MBNL1		CCL2
CDHR4	TMEM244		SPANXA1
RPS6KA1	LRRN3		CSF3
MAPK13	ABCB7		MBNL1
PINK1	ITGB8		NA
ANKRD24	ZFHX4		TMEM244
NYAP1	TUSC3		LRRN3
NEU4	FAM155A		ABCB7
SH3TC2	CASP4		ITGB8
LFNG	IGKV1OR-2		ZFHX4
VAMP1	SLC38A1		TUSC3
MISP	AL157401.1		FAM155A
HR	NCEH1		CASP4
SPOCK2	MCTP1		IGKV1OR-2
WFDC21P	LIF		SLC38A1
MELTF	TNFAIP6		AL157401.1
LMO1	SRSF7		NCEH1
SORBS1	RBMS1		MCTP1
FCHO1	IL33		LIF
ANKRD33B	RHOBTB1		TNFAIP6
MXD1	AHR		SRSF7
MAP3K7CL	ELP3		RBMS1
TNXB	EPS8		IL33
STAG3	NECTIN3		RHOBTB1
GFAP	ENC1		AHR
C6orf223	EMP1		ELP3
C1QTNF12	NRIP1		EPS8
NBL1	DPYSL3		NECTIN3
TTC28-AS1	PPP1R15A		ENC1
C10orf91	RP1		EMP1
KRT37	DPYD		NRIP1
AL356414.1	LRP1B		DPYSL3
KCNAB2	CYSLTR1		PPP1R15A
AC243964.2	HNRNPH1		RP1
H19	CCND1		DPYD
AC022613.1	DDX58		LRP1B
STOM	EPHA4		CYSLTR1
LINC02204	CASC15		HNRNPH1
GPR84	CBR4		CCND1
TIMP3	NAMPT		DDX58
KLHDC7B	AL353807.3		EPHA4
CPA5	PBDC1		CASC15
S100A4	UBE2E3		CBR4
WFDC10B	S100A16		NAMPT
PLXND1	MMP14		AL353807.3
IRGM	USP53		PBDC1
LINC00963	SCD5		UBE2E3
SVEP1	CHRNA7		S100A16
C2orf78	CCDC50		MMP14
SLC48A1	RND3		USP53
KBTBD13	TNFSF15		SCD5
FAXDC2	SLC35F4		CHRNA7
DENND3	DKK1		CCDC50
ACSS2	NOV		RND3
SEMA6B	FTSJ1		TNFSF15
TRPV4	ZFPM2-AS1		SLC35F4
ATP2B4	JAG1		DKK1
CORO2A	TLE1		NOV
NTN4	SETBP1		FTSJ1
TMEM143	CCDC152		ZFPM2-AS1
KDM8	RNF144A		JAG1
AP002478.1	GRB14		NA
PRND	SOX4		TLE1
TMEM173	PSMC3IP		SETBP1
TMEM119	AC073409.1		CCDC152
RND1	HMCN1		RNF144A
PSG1	BTG1		GRB14
FAM57B	DCBLD1		SOX4
ITGA2B	ISG15		PSMC3IP
ELOVL3	MIR99AHG		AC073409.1
LGALS9	KRT79		HMCN1
CACNA1G	TCEAL7		BTG1
ASAP3	PLSCR1		DCBLD1
RDH12	LPXN		ISG15
RYR1	ECHDC1		MIR99AHG
ETV7	AC090673.1		KRT79
ZFP90	SMARCAD1		TCEAL7
MGAT5	FOSL1		PLSCR1
SH2D6	FGF13		LPXN
WFDC3	SNHG1		ECHDC1
TMEM213	FAM196B		AC090673.1
TEX19	MRFAP1L1		SMARCAD1
SULT1A1	FST		FOSL1
AC008736.1	DPH5		FGF13
S100A3	TNIP3		SNHG1
SGK1	CBLB		FAM196B
TNS2	COL5A2		MRFAP1L1
PTGS1	ADGRA3		FST
ADPRHL1	PKIA		DPH5
GCK	ALCAM		TNIP3
ABTB2	ADGRF2		CBLB
RAB31	SNHG8		COL5A2
GLI1	MAFF		NA
CERS4	VEPH1		ADGRA3
BCL6	MTHFD2L		PKIA
KCNK3	AC008163.1		ALCAM
JHDM1D-AS1	MCF2L2		ADGRF2
CIB3	ARL4C		SNHG8
GDF5	CT83		MAFF
PKD1L2	MGAM		VEPH1
LRG1	MYC		MTHFD2L
LXN	SPANXA2		AC008163.1
CELSR2	UGT8		NA
LINC01638	MICB		MCF2L2
FOXS1	PCDH15		ARL4C
THBS4	NAP1L1		CT83
NACAD	TMSB4XP8		MGAM
NR4A1	LNX1		MYC
PBX1	DSEL		SPANXA2
MUC1	GPATCH4		UGT8
ENAH	ODC1		NT5E
TMEM92	MYD88		MICB
BNIP3P1	SMS		PCDH15
IDH2	PLAUR		NAP1L1
RANBP3L	AFP		TMSB4XP8
TP53INP2	AC109635.5		LNX1
EML6	LINC02263		DSEL
BCL3	ZSCAN9		GPATCH4
CEACAM20	RIN2		ODC1
TMEM200B	KLF6		MYD88
KCTD11	SNHG15		SMS
MITF	AQP9		PLAUR
PAQR8	MRTO4		AFP
MAP1LC3C	TMEM44		AC109635.5
AGAP2	TMEM154		LINC02263
HHAT	PMEPA1		ZSCAN9
BHMT2	DPF3		RIN2
CCNA1	TENM1		KLF6
ASIC1	ABCA8		SNHG15
PC	C3orf52		AQP9
VWF	MRPL3		MRTO4
INMT	TOX		TMEM44
AL662800.1	ASF1A		TMEM154
EDN2	UQCRB		PMEPA1
USP2	SLC7A11		DPF3
TRNP1	RASAL2		TENM1
ARHGAP28	ZNF195		ABCA8
AGT	CAV2		C3orf52
COL9A3	B3GNT5		MRPL3
DAB2IP	ZNF658		TOX
PARP16	ORC1		ASF1A
RAB17	DYNLT3		UQCRB
LBP	SERPINB7		SLC7A11
TNS1	WDR12		RASAL2
SLC12A8	SERPINE1		ZNF195
CAMK2N1	CCT2		CAV2
CXXC5	ARNTL2		B3GNT5
AL451069.3	ATF4		ZNF658
BMF	MECOM		ORC1
PDK3	CNPY4		DYNLT3
ALPPL2	ABRACL		SERPINB7
SLC12A5	SULT1B1		WDR12
STRIP2	NCAM1		SERPINE1
CDC42BPG	TNFRSF21		CCT2
PDLIM4	RTKN2		ARNTL2
LINC00513	GPSM2		ATF4
AC090844.3	ATAT1		MECOM
B4GALNT2	PNLIPRP3		NTNG1
SYP	AL031283.3		CNPY4
DEPTOR	IRS1		ABRACL
HHIPL2	TMSB4XP4		SULT1B1
LIPG	COL4A2		NCAM1
WWC1	RNF182		TNFRSF21
EPS8L2	SEMA3E		MCL1
SBSN	NPM3		RTKN2
ATG9B	SSFA2		GPSM2
CPA2	EHBP1		ATAT1
IL24	LINC01910		PNLIPRP3
FAM24B	PCYT1B		AL031283.3
AP001189.5	RGMB-AS1		IRS1
EXOC3L1	SNHG7		TMSB4XP4
OASL	TIA1		COL4A2
NIPAL4	FAM3C2		RNF182
ITGB4	AC004911.1		SEMA3E
NOG	SLIT2		NPM3
SAMD11	LRIG3		SSFA2
AKR1C2	CEP120		EHBP1
DLX4	NRXN2		LINC01910
AC007731.1	RABIF		PCYT1B
AL118508.1	AC108517.1		RGMB-AS1
PIM2	GPR37		SNHG7
DMPK	DIO2		TIA1
E2F2	C3AR1		FAM3C2
FOXO6	EIF3E		AC004911.1
AC068580.2	FSCN1		SLIT2
HSH2D	TNFAIP3		LRIG3
RIPK4	MAST4		CEP120
LHX6	NOP16		NRXN2
RP1L1	PCDHB2		RABIF
AC005332.3	SPANXN1		AC108517.1
L1CAM	IVNS1ABP		GPR37
TSPEAR	DDX21		DIO2
ROM1	DUSP10		C3AR1
SLC29A4	SH3RF1		EIF3E
CASP10	C11orf1		FSCN1
MYO18A	DDX10		DKC1
NGFR	OPRK1		TNFAIP3
PLXDC1	GULP1		MAST4
SMPD3	SNHG17		NOP16
ADAMTS14	COL4A6		PCDHB2
NFE2	CXCL3		NA
AC139749.1	KRT34		SPANXN1
MAFB	FRMD5		IVNS1ABP
PRRT2	LONRF3		DDX21
NR4A3	AC090152.1		DUSP10
CEBPD	NAMPTP1		NOP56
DNAJB5	MESDC1		SH3RF1
LINC01447	UTP20		C11orf1
FGF1	ATL1		NOLC1
PDK1	ELL2		NA
KPNA7	TFAP4		DDX10
BICDL1	SLC39A8		OPRK1
HSPB7	SNAPC2		GULP1
NUDT8	LPAL2		DUSP4
TMEM184A	CEP170		SNHG17
CLDN7	COL4A5		SHC3
FLJ22447	PCED1B		COL4A6
SLC25A23	CDH2		CXCL3
GPR162	PLEKHJ1		KRT34
MESP1	TGIF1		RRM1
AJUBA	MANF		FRMD5
SPTBN4	SVIP		LONRF3
NAT16	MYOZ2		AC090152.1
RORC	F2RL2		NIP7
YPEL3	PTRH2		NAMPTP1
MYO18B	NRROS		MESDC1
PLEKHG4	LINC02360		UTP20
SLC25A42	NLGN1		ATL1
MXRA8	MFAP2		ELL2
CALHM3	ADTRP		TFAP4
EEF1A2	FGF5		SLC39A8
AL450992.1	ABCC5		SNAPC2
SEMA6C	PUS1		LPAL2
MST1P2	LINC00998		CEP170
CDH23	SMARCB1		COL4A5
CDK5RAP2	KRT78		PCED1B
SALL1	SYTL5		CDH2
MUC6	AC003092.2		PLEKHJ1
TSPAN15	SMAGP		BMS1
ACVRL1	NR2F1-AS1		TGIF1
FAM117A	DPAGT1		MANF
BCAM	CR769776.2		SVIP
RNF223	AC124254.1		MYOZ2
NMNAT2	ZNF521		F2RL2
MGP	CDCA4		PTRH2
LINC01003	SORCS1		NRROS
TOB1	PFDN2		LINC02360
NOS1	SMOC1		NA
VAMP8	GSPT2		PAMR1
TTC39A	PAPPA		CTSL
XCR1	LINC02154		NLGN1
FYCO1	DMD		MFAP2
SH2D4B	CSF2RA		ADTRP
SERTAD4-AS1	DLGAP1-AS1		ADI1
PIK3IP1	PAPSS2		FGF5
HEG1	KLF12		ABCC5
LIMD1	FKBP7		PUS1
MLC1	PTGFR		DYNC1I2
UNC13D	TMEM171		LINC00998
FAIM2	AC092115.1		SMARCB1
UPB1	FAM111B		KRT78
JUND	EVA1C		HSPA5
VAC14-AS1	METTL1		SYTL5
KRT87P	POP5		AC003092.2
PSMD5-AS1	KRR1		RAN
CYP2U1	GPRASP1		SMAGP
KRTAP9-12P	TBX18		IKBIP
PPARG	ABCE1		NR2F1-AS1
HRNR	SMAD1		DPAGT1
IL1RN	SSSCA1		CR769776.2
AC073621.2	PCDH17		AC124254.1
NFATC4	VAV3		ZNF521
CCR1	ZNF365		CDCA4
ZCCHC2	CHRFAM7A		SORCS1
ARHGAP30	PTHLH		PFDN2
AC133644.2	PDE1A		SMOC1
CRYBG1	DTWD1		GSPT2
CCDC177	ABL2		PAPPA
LDHD	TMA16		LINC02154
MYRF	PPP1R1C		DMD
ZSWIM3	AL353740.1		CSF2RA
TNFSF14	MYEF2		DLGAP1-AS1
TOM1L2	LINC00520		PAPSS2
DYRK1B	KLF7		KLF12
SMIM14	SESTD1		FKBP7
ZNF274	LINGO2		PTGFR
ZSWIM5	CAPS2		TMEM171
ABCC12	GJA1P1		AC092115.1
SLC5A11	FER1L6		FAM111B
PLPPR3	TRIB2		EVA1C
KRT83	HDGFL1		ETV1
FOS	MTSS1		METTL1
RPL3L	CPNE7		POP5
HSD11B1	BNC2		KRR1
S100A2	LINC01085		GPRASP1
AC073370.1	CRHBP		TBX18
HCP5	AC069277.1		ABCE1
GCNA	SMPDL3A		SMAD1
DNAI1	AC134978.1		SSSCA1
MPP2	GABRG3		PCDH17
SNAI1	FTX		VAV3
ICAM5	CDK6		EHD4
EFR3B	ROS1		ZNF365
IQCD	EMG1		BFAR
PLCD3	BTBD3		POLR3C
DACT1	AC010317.1		SNHG3
P3H2	BCL11B		CNRIP1
RHOB	TEK		CHRFAM7A
DMTN	AC105999.2		ARHGAP22
LPIN3	PCSK1		SPATS2L
IP6K3	POT1		PLK2
SFRP1	GAS5		PTHLH
CLCNKA	LRRTM4		PDE1A
SYBU	TMEM200A		DTWD1
VSIR	CNTNAP3B		ASB1
ELF3	AP005230.1		ABL2
AL590683.1	LINC01278		WDR43
ADORA1	IL1RAP		TMA16
RPS6KL1	CDH7		TUBB
LINC00887	TBC1D19		PPP1R1C
UCN2	TESPA1		AL353740.1
APOBR	AC091173.1		MYEF2
AZU1	XIRP2		LINC00520
CELF3	ZNF182		KLF7
AP005482.1	MREG		SESTD1
SLC2A1	ARMCX5-GPRASP2		HSPA9
NANOS1	GAPLINC		LINGO2
ISLR	PLEKHA5		CAPS2
MB	IL7		ELMO1
UACA	ZNF697		GJA1P1
AC073283.2	LINC00702		NPM1P27
INAFM2	UNC5D		FER1L6
PNPLA5	AC037450.1		INPP5A
NECTIN4	RPL22L1		TRIB2
HIC1	ARSE		HDGFL1
RINL	SLFN12		MTSS1
DBNDD1	PUS7L		CPNE7
FTCD	AL162731.1		BNC2
TRIM14	AC107884.1		LINC01085
TRIM29	SH2B3		CRHBP
PIP5KL1	RBMS3		AC069277.1
EXOC3L4	PVRL3-AS1		UTP14A
CENPBD1	ACOD1		SMPDL3A
COQ8A	NR0B1		AC134978.1
LINC01647	ATRX		GABRG3
TG	OPHN1		FTX
AGFG2	TMSB4XP2		NA
AP001065.1	GAD1		CDK6
AC018629.1	MPP3		ROS1
SERINC2	DDX60L		SLC35G2
PLAC1	ZNHIT6		MCFD2
FAM110D	SLC38A2		CDC5L
AL049836.1	FAT4		EMG1
MYH7B	ALX1		KIF3C
FOXO4	TNFRSF25		STT3A
RASAL1	CCND2		BTBD3
RTN4R	AL365203.1		IFRD1
PODNL1	CCNJ		AC010317.1
MTUS2	CEP170P1		POLR1E
SNTB1	AC103808.3		BCL11B
CYP26B1	C8orf31		TEK
SMPDL3B	FGF12		NPAS2
GAS6	ZNF267		AC105999.2
SERTAD4	CCNB1IP1		ZFAS1
CEACAM1	SLC16A13		PCSK1
FLJ31356	SAMD5		GPAT3
KIAA1161	TGIF2LX		RAP2B
SSBP2	NEIL3		PORCN
IL2RB	TAMM41		POT1
CTIF	AC092675.1		RASA1
PTAFR	NFE4		GAS5
MUC4	DYNC1I2P1		PWP1
LMOD1	MAP2		PPIC
OLFML2B	NEMP2		LRRTM4
NEFH	SPANXB1		PDP1
RTBDN	SLC6A17		TMEM200A
ISG20	HLTF		CNTNAP3B
IL22RA1	PIGB		CELF2
SFTPB	AC092958.1		PARVA
PIK3R3	KIAA1586		AP005230.1
CCR3	NEK10		LINC01278
ARVCF	LINC01173		IL1RAP
CHST15	TMEM106A		APEX1
FAM50B	MAGEC3		RPIA
BISPR	LAMA2		STAMBPL1
OTUD1	ZNF202		CDH7
AC144652.1	AC015712.2		SVIL-AS1
BFSP1	AC131254.1		MCTS1
CD300A	AC010327.3		TBC1D19
SSPO	FLRT3		TESPA1
RGS9	PCDH7		CCAR1
TLCD2	LOX		FASTKD2
LCK	ZNF285		MPDU1
TSPYL2	AC093908.2		AC091173.1
PADI4	GINS1		TNFRSF12A
CLMN	AC098864.1		XIRP2
SRCIN1	RARB		GTPBP4
ACSF2	EDIL3		SLC20A1
PLEKHA6	AC124290.1		TMEM62
ATP2A3	C9orf72		MAP4K4
APOE	CYP4F25P		SSR2
KCNC3	LINC00705		ZNF182
KRT13	ASNSD1		MREG
GOLGA2P5	BORCS7		ARMCX5-GPRASP2
COL5A3	WNT5A-AS1		CXorf40A
FBXO36P1	WNT16		SBDSP1
SORCS2	GPR137B		GAPLINC
GRHL1	TMEM71		SRPX
CXCL14	MAPK10		ENOX2
PTGER1	AC098614.4		PLEKHA5
ARHGAP45	ITM2A		SOCS6
RBPJ	GRAMD3		IL7
ABCA17P	FNDC3A		ZNF697
AC062029.1	IL13RA2		LINC00702
GLP2R	DDX60		DDX31
FAM30A	TRPC4		NA
ST14	AC019322.4		NA
P2RX1	NKAIN3		PUM3
JMJD1C-AS1	AL354714.2		UNC5D
ROPN1L	MIR3681HG		AC037450.1
ENTPD8	AC097451.1		RPL22L1
DYSF	SH2D1A		ARSE
IL12B	LINC01602		MDFIC
KRT38	AL353150.1		P3H1
KIF17	RPL36A		SLFN12
LBH	LINC01098		EIF1AX
SCN4A	SLC30A10		RASA3
GDPD3	BX119904.2		MRFAP1
AQP7	GRIA3		PUS7L
LYRM1	PCDH18		AL162731.1
STX1B	PLCB1		METTL7B
PRRT4	SHPRH		AC107884.1
FRAT1	RANP1		LIPA
ACKR2	ADCY7		SH2B3
PLB1	U52111.1		RBMS3
LRRC74B	GEMIN2		PVRL3-AS1
KLHDC8B	FBN1		ACOD1
SMIM24	RBM41		PLS3
EPPK1	IL15		NR0B1
SH2D3C	AC009948.1		ATRX
MUC2	ADAMTS16		OPHN1
KLHL30	ZSCAN12		TMSB4XP2
AC005006.1	PGBD1		FGF2
MAGEA12	CNTNAP2		POGLUT1
NRSN2	LINC02015		CLDND1
NIM1K	SPIN4		GAD1
ZNF599	AC131274.1		MPP3
TTC30A	UHRF1		DDX60L
NCCRP1	PTGS2		CHST7
THEM5	FAM87B		ACTG1
CCR4	AC018866.1		ZNHIT6
ELANE	SOX5		PITRM1
MEGF9	LINC01807		SLC38A2
SLC26A6	PCDHB16		FAT4
ZMYND10	DGKI		ALX1
SPACA6	AL590399.5		TNFRSF25
AC055854.1	BIRC3		CCND2
PTP4A3	ASAH2		AL365203.1
TMEM44-AS1	LYPLAL1-AS1		WDR74
CCL26	FRMPD4		CCNJ
FPR2	CYTIP		CEP170P1
C15orf62	BMP2		SNHG12
C12orf80	ADAMTS5		AC103808.3
PPM1L	AC112777.1		SH3BGRL
UGCG	FIGN		C8orf31
EFNB3	AC093157.1		M6PR
IL34	NSUN3		RTN1
NUDT4	CDH18		FGF12
LGR4	LAMA1		SCAMP3
KCNK15-AS1	AC126323.1		NOB1
MST1	ALDH1A1		SERPINE2
CYP17A1	CACNA2D3		ZNF267
ITGAX	RBMS1P1		PLEKHG5
ATP1B2	LINC02104		CCT5
AC156455.1	PTPRD		MCM6
ICA1L	AL365356.5		CCNB1IP1
GNAL	SAMD9		MRPL30
ADGRB1	LPAR4		SLC16A13
GPIHBP1	AC004264.2		SAMD5
NOS3	AC100850.1		MED18
AP001972.4	ERG		HACD1
CXCL11	ULBP3		LIMS1
AGPAT2	2019-03-01		TANK
CCBE1	PCDHB17P		PDCL3
AC117500.4	MAML2		TGIF2LX
SEC14L5	FAP		NEIL3
LINC01693	GATA3		TAMM41
CIDEC	AC099552.1		AC092675.1
CDH16	ZIC1		TWIST1
GFY	PCDHB5		NFE4
LAMA3	AL606763.1		H2AFZ
STMN4	LINC01687		DCTPP1
KRT18	LDHB		DYNC1I2P1
AP002957.1	ANG		GPC6
KANK3	CHRNA9		ANKRD44
NPTXR	PCDHB8		MAP2
CACNA2D2	AC046143.1		NEMP2
AC098613.1	AL513478.2		SPANXB1
CRLF2	HOXD13		RPA2
AOC3	CBX2		SLC6A17
FGR	ATP5A1P7		HLTF
PLA2G4D	CREB3L4		PIGB
BX276092.10	SLX4IP		MFSD2A
ATP8B3	AC002524.1		AC092958.1
ITGA11	LINC02163		ARHGEF28
RBKS	AC091212.1		CNIH3
CXADR	AC098487.1		NUP35
SEMA3F	ATF4P3		TCEAL9
TRIM72	MB21D2		POPDC3
KCNB1	NLRP3		KIAA1586
PSTPIP1	FAM196A		NEK10
PCDH12	NDUFAF5		LINC01173
FCRLA	AF274856.1		TMEM106A
CGREF1	P2RY1		MAGEC3
GAS2L2	CHAC2		NME1
ABCD1	HIST1H3E		LAMA2
PROB1	PCDHB13		FHAD1
TMCC2	AP005229.1		ZNF202
LINC00592	ZNF658B		CAP2
GRIN2D	CTPS2		AC015712.2
PIM1	TDO2		GAR1
SLC2A14	DHRS9		ARHGEF9
PAQR6	ESM1		EXOSC4
C1QTNF1-AS1	AC106799.3		BAZ2B
TMEM38A	SCN3A		DGCR14
MZB1	KCNIP4		AC131254.1
ZNF185	AL109763.1		NPM1
AC021683.3	AC078850.1		AC010327.3
WBSCR28	LUM		FLRT3
COL9A2	CLCA3P		PCDH7
ANGPTL6	PCDHB7		MLKL
EXD3	AC097652.1		DDX17
SLC28A3	VNN1		LOX
MMRN2	BTC		ZNF285
FANK1	KDR		AC093908.2
IGSF23	SLC19A3		GINS1
ALDH1L1	LINC00488		AC098864.1
LINC01006	PCDHB9		PTN
DPY19L2P2	TNIK		RARB
GNA15	AL513175.1		CALU
BAHCC1	EPHA5		EDIL3
PPFIA3	AL359955.1		AC124290.1
GPR17	PRRG4		C9orf72
AC080112.2	COX16		CYP4F25P
RPARP-AS1	DDX43P3		DHX36
RNF44	MIR221		LINC00705
AC007099.1	ADGRF1		HS3ST3A1
FAM83A	AC104063.1		ASNSD1
CST1	AC116003.1		BORCS7
HOGA1	CD3EAP		TM2D2
RPTN	ERMN		CPOX
GPR37L1	EVI2B		LYAR
PMEL	LRCH2		GRWD1
CABP4	ZNF680		WNT5A-AS1
ARHGAP44	ZNF431		WNT16
ACSS1	UG0898H09		GPR137B
SLC25A41	NLRP11		MALAT1
DACT3	IL32		TMEM71
CROCC2	AC009646.2		HOTAIRM1
AL669831.5	MX2		WDFY2
CYP4F11	GORAB		MAPK10
HEATR4	C20orf197		BET1
PIK3C2B	PAPPA2		PBK
KRBA1	MGAM2		AC098614.4
LINC00475	TEX48		RCN1P2
ANO9	COL21A1		TXNDC15
CILP	AL731897.1		ITM2A
CRYBG2	PDE4D		GRAMD3
BTBD17	AKNAD1		TNFRSF10D
ORAI3	POT1-AS1		FNDC3A
KIF27	IPCEF1		DNAJC9
PLK5	BNIP3P4		IL13RA2
CSPG4	AC079062.1		SEC24D
PADI2	EVI2A		SNRPD1
FAM214A	S100Z		AGA
RDH10	CABYR		APEX2
DLX2	AL021877.2		METTL2B
CD79A	SAMSN1		RAP1GDS1
A4GALT	AL136537.2		SOCS5
TRIM52	AC005699.1		DDX60
AC137936.2	DOK2		FAM102B
EPO	EDNRB		TRPC4
NUP210	C14orf105		AC019322.4
IGDCC4	NPM1P37		CACNB3
C1orf226	AC006065.4		PPRC1
FLVCR2	AC074085.1		YRDC
OTOF	PLEKHG4B		DNMBP
HAS1	AC107016.1		NKAIN3
LINC01119	RNU6-26P		FBXO8
SLC46A3	HMGB3P6		AL354714.2
FAM153A	NKX6-1		RDH11
ADAMTS13	AC078845.1		ASPH
SLC24A4	LINC01551		MIR3681HG
LINGO4	AC106799.2		AC097451.1
SLC34A3	GABRG2		SH2D1A
COL7A1	BEX4		LINC01602
DAPK2	CNKSR3		LSM7
LAPTM5	ZNF37A		AL353150.1
TINAGL1	AC103808.6		LRP12
ZNF843	NDP-AS1		RPL36A
MYO7A	AL450003.2		SLC50A1
PDGFRA	TSLP		HNRNPA1P4
GIPR	CTHRC1		NA
AL139220.2	HLX		LINC01098
THAP10	OR2M4		SLC30A10
GNGT2	SNX18P9		VIM
FIBCD1	AC090023.2		C6orf48
AC117500.6	AC021192.1		BX119904.2
RAB11FIP4	UGT2B4		GRIA3
ZNF594	CLEC2B		TOE1
AC007064.2	FAM46D		PCDH18
AC090192.2	LINC01493		LSM8
GPCPD1	LDHBP2		PLCB1
TKTL1	PCAT5		ARRDC3
TGFBR1	PDE7B		SHPRH
ARHGEF17	FAM198B		ADPGK
SLPI	SNORA73B		ZFP36L1
STPG4	HTR2A		ORC6
LPAR5	UQCRBP1		STAC
CNNM4	AL034397.1		SHMT2
RPH3AL	AC010761.1		PPP3CA
EFNA1	C2orf69P1		RANP1
TBC1D29	NDUFA5P11		ADCY7
CRISPLD2	AP005229.2		SRSF3
ASGR1	ZNF22		CCDC12
NCF4	ANXA10		CASP7
DICER1-AS1	SMIM21		STARD3NL
AL451042.2	EXOC5P1		CSTB
ALPP	SLC12A7		IER2
FGG	PCDHB6		HYAL2
PTGIR	AC234772.2		U52111.1
NXPH3	AC084026.3		FARSB
SECTM1	LINC01179		GEMIN2
COL26A1	RNU1-138P		FBN1
DAND5	ZEB2P1		OSTC
AL354920.1	AC034223.1		RBM41
CEACAM19	AC078905.1		LSM6
SYT7	OLIG2		MSANTD3
ACSL4	OTOGL		JAM3
AC099489.1	BCHE		BARD1
TEX29	KCNAB1		CBX1
LINC00239	LINC02458		RPS19BP1
CXCR3	CHRM3		RPL22
TSKS	HIST1H4C		IL15
LINC01002	RNF144B		NAGS
TSPEAR-AS1	AC025252.1		RGS3
AVPR2	ZMAT1		AC009948.1
IFNLR1	AC113383.1		AP4B1
C4B	FAM74A1		CCDC14
DLX3	ARHGAP6		FAM92A
SLC16A5	AC092167.1		ADAMTS16
GRASP	AKR1C7P		C19orf48
PRKAR2A-AS1	ZNF91		EXOSC8
HAP1	AP000842.3		ZSCAN12
C8G	AC022150.4		PGBD1
SLC7A4	ZNF669		CNTNAP2
NNMT	HS6ST3		GALNT13
KRT14	PCAT19		LINC02015
EGR3	AC002076.1		SPIN4
VCX3A	ELL2P1		EXOC5
PLIN1	CHODL		AC131274.1
OSER1-AS1	AC019155.1		EXOSC3
C16orf89	AC090877.2		PAK1IP1
GAS1	AL353770.4		WDR75
NT5M	AP001092.1		UHRF1
APOLD1	AC096667.1		FAM60A
ANPEP	ADAMTS18		ZBTB38
LAG3	RAB11FIP1P1		CKAP4
CST2	EHF		HMGN5
AL121753.2	AC093010.2		PTGS2
APOL1	RBMXP2		FAM87B
ZNF503-AS2	NAP1L1P1		CCT6A
AL355076.2	AC121761.2		XRN2
PTPN7	AL160412.1		AC018866.1
CAMK1G	MAGED4B		SOX5
PSG4	AC012625.1		POP1
CCDC120	AC060766.1		LINC01807
WDR31	EEF1A1P24		TMLHE
AC004585.1	NEXN		IFT57
TUB	AC007731.3		PCDHB16
C3orf80	B3GALT1		MED10
CLDN2	AC073611.1		PLCL2
STON2	NPR3		DGKI
TMEM40	AC016205.1		SMTN
NEB	ZNF80		AIMP2
HEXDC	AL390961.1		SELENOH
COL11A2	AC074085.2		SRPRB
SP6	TLE1P1		RHOBTB3
KCNK9	TTC4		AL590399.5
ODF3B	AC109439.2		BIRC3
TRABD2B	RPS17		MED22
OPRL1	LINC02262		CHORDC1
NOXA1	GIMAP6		EWSR1
LINC00668	SGO1-AS1		ASAH2
PTPRH	AC068448.1		MPZL1
PPP2R2C	AC019117.1		DDX24
GGT5	AC025419.1		DHRS7
FLG	LINC01099		LYPLAL1-AS1
CLEC3B	AC068985.1		DRP2
CHAT	BCYRN1		STX1A
SEPT4	LINC01510		SPG20
CCDC153	ZNF708		FRMPD4
SLC2A5	ZBTB8A		ARMCX1
SEMA5B	ACSM4		RPN1
BHMG1	HIST2H4A		SEC11A
LINC01843	TCN1		SBDS
EWSAT1	LPAR1		CYTIP
CALR4P	AC034223.2		COA7
PTPRF	AC020687.1		GPR161
PLEKHG6	Z83843.1		BMP2
CR392039.2	LINC01719		RRP15
PCDH1	NEURL3		RBM28
KCNH3	PPFIA2		DDX20
MYBPHL	AL162726.3		SRSF2
ANKRD65	AC090376.1		IMP4
ATP2A1	OR8D1		HSPA8
MAPT	AC096921.2		SPRY4
MAST3	PTPRR		NPM1P24
PDE4A	SLITRK6		CLP1
JAK3	ID4		NLE1
SNCB	BEND3		MRPS18B
HSPA1L	LINC02261		ADAMTS5
HIST1H3G	GLIDR		MAPKAP1
CHST1	AC116553.1		NAT9
SMIM25	FABP5P1		EIF2S1
AC096582.3	RAB38		AC112777.1
AC017104.1	AL133330.1		GALE
CPAMD8	MRPS24		FIGN
CKM	SGCD		PDSS1
SLC45A1	FABP7		TARS
TTLL9	NEK3		APH1B
BX276092.7	AC107027.3		AC093157.1
NXNL2	AC107075.1		HNRNPA1
SEMA3G	AC073130.2		DHX15
LINC02321	LINC01446		PERP
AC022146.2	LINC02376		TGDS
SHANK3	CSTA		GTF2E1
PNMT	ST18		NSUN3
CDHR2	YWHABP1		PHGDH
HYAL1	GLIPR1L1		TMPO
CYP4F2	NPY1R		RNF168
AL645608.1	AL355303.1		GALNT7
ITPRIPL1	FXYD6P2		CDH18
TMPRSS9	AL390728.1		SNX5
GJA5	GCSAM		LAMA1
NCK1-AS1	HS3ST1		AC126323.1
IL11	KRT8P33		ZNF827
AC009133.1	ZNF649		MRPL32
IFIT1	GABRB1		MRPS16
TRG-AS1	SEMA3D		TMEM179B
DOC2A	MRPL3P1		ALDH1A1
KCNH2	AC106799.1		TRMT61A
ADGRE4P	ANKRD20A5P		FKBP14
FXYD7	TAGLN3		ANTXR1
HIST1H2BC	MEF2C		NBN
TNFRSF10C	AC112191.2		AL354702.1
SDAD1P1	AL033397.2		CACNA2D3
CGNL1	KC6		EIF5
FAM83C	U95743.1		PIK3CD
RNF224	GRIK2		STT3B
PLS1	DYNLT3P1		SELENOT
AC005076.1	AC005837.3		RBMS1P1
MYLIP	NCAM2		LINC02104
ZNF815P	CPA6		PTPRD
GSDMB	EPHA5-AS1		METTL16
FOSB	AL445472.1		AL365356.5
POU2F3	PCDHB4		TMEM234
DNAH1	AC128688.2		ERLIN2
KCNQ4	AC022816.1		NA
LINC01270	TTC29		SAMD9
AC116366.2	AC110597.1		KLF2
CFAP99	LIN28B		BOD1
AC006974.2	AC092327.2		MEX3C
FZD4	CPXCR1		EDA2R
TMEM51-AS1	AC105243.1		H1FX
SNCA	RBM17P2		AC027031.2
NEURL1	AC006145.1		LPAR4
NABP1	AC003975.1		AC004264.2
PRAME	LINC00349		MAD2L1BP
DBP	CSMD3		AC100850.1
RAB11FIP1	AP005212.3		ERG
KCNA2	ANKRD20A2		NDUFS5
LGALS12	LRRTM2		ARL4A
CTF1	AC138761.4		WDR3
TPI1P2	LINC01105		CXorf40B
CES3	AL008707.1		MDH1
RASL12	LINC01435		ULBP3
C9orf116	AC108865.1		TMEM43
BEAN1	TRHDE		TMEM131
C5AR2	RNVU1-6		43525
GATA6-AS1	AL359313.1		SLC39A6
USH1G	HMGB3P10		ANKLE2
RAB30	CYSLTR2		ESF1
KCNK12	BX088651.4		PCDHB17P
LRRC37A17P	TMPRSS11E		MAML2
KCNJ13	ANKRD20A7P		SSR3
OSR2	TBX22		EEF1A1P19
CDHR3	AC060766.7		PRMT6
ADGRD1	ERBB4		DTNA
FAM184A	OR14L1P		FAP
FOXJ1	DPPA4		ZNF330
CNIH2	DIRC3		AC105250.1
AC091940.1	AC068700.1		LEO1
MGARP	ZNF426		TIPRL
SCAMP5	AC145422.1		GATA3
FZD2	AC007996.1		TAF9B
RBBP8NL	AC007423.1		AC099552.1
TMEM63C	NAP1L1P3		SDF2L1
SLC30A3	ADGRL4		BTN2A1
FAM46C	SPANXC		DENND5B
AK9	NOP56P1		METTL13
RARRES3	AL161431.1		H3F3B
AC087521.1	TRPM3		ZIC1
C2orf16	CLIC2		PCDHB5
CKB	ST8SIA4		TMEM261
RAB26	PCNPP3		KDELC1
IGHA1	CERKL		TRAPPC4
PPP1R3G	CTBP2P8		AL606763.1
FHL3	MIR181A1HG		LINC01687
SSTR3	ZNF670		KIF18A
YPEL2	AC095052.1		FANCL
LRRC4B	AL022158.1		LDHB
AC106782.2	EEF1A1P29		EEF1B2
HES7	RANP6		PJA1
FAM131C	Z97200.1		EIF2AK4
SLC29A2	STOX2		ANG
OCLN	AC079298.3		COL13A1
AL391684.1	DCDC2C		CHRNA9
FCMR	AC079834.2		PCDHB8
FAM86B3P	AC004130.1		AC046143.1
MADCAM1	MAGEA10		RPF1
THY1	AL109659.2		EEF1B2P3
KIAA1958	AC008568.1		HNRNPA1P48
MYO7B	H2AFZP3		C1orf174
EFCAB5	SLC38A4		AL513478.2
CRYBA4	AC109466.1		HTR7
RAD21-AS1	LINC02120		C12orf57
PALM3	AL512625.1		ADH5
CDH15	ZMAT4		PRPF38A
ADGRG3	AC105105.3		NGDN
AC008105.3	AC009227.1		BACE2
PELI1	AC073130.1		HOXD13
EPN3	ZNF883		CBX2
BAIAP3	AC093388.1		FEZ2
AL133367.1	OPRM1		FAM83G
AC019294.1	LINC01189		PNP
NYNRIN	AL391666.1		ALDH1B1
LINC01164	LINC01852		HEMK1
KLF17	PRSS51		ATP5A1P7
ACKR3	GRM7		CREB3L4
SLC47A1	AC020551.1		NA
AC114489.1	AC004870.2		SLX4IP
SAA2	LINC00972		AC002524.1
TCERG1L-AS1	BRDTP1		LINC02163
MYOM2	COL3A1		CCNA2
GPR78	CYP4A22-AS1		YARS2
TSPEAR-AS2	AL390036.1		SCFD2
PLIN5	RPL23AP93		MAGED1
CD79B	ANKRD20A4		SFPQ
INCA1	AL445649.1		EXT1
TMC6	ESRRG		AC091212.1
ABCC6	AC090833.1		AC098487.1
GPR146	LINC01320		DGAT2
PLXNB1	ABCA13		RRP9
PPP1R14D	ARHGAP15		TWISTNB
TAS1R3	AP005901.1		ATF4P3
AC008013.1	AC090568.2		HEATR1
PAEP	BX664727.3		NA
LINC01460	AC097521.2		SURF6
GATS	AC093567.1		SIKE1
SERPINA5	HMGN3-AS1		CAPRIN2
RAET1E-AS1	SPOCK3		DNAJC2
WISP2	RBMS3-AS3		NTMT1
P2RX6P	AL136038.4		TPM4
ZCWPW1	SNX18P8		TMEM14C
LAMC3	AC126323.3		MB21D2
GPRC5C	AC010947.1		MSL3
ITIH3	FSCN1P1		AL583856.1
GRIK5	AC084824.1		POLR3D
KCNJ12	AC092944.2		NLRP3
ARHGEF16	SIGLEC9		FAM196A
PDZK1IP1	HAS2-AS1		NPM1P39
FAM21EP	GRM7-AS3		NDUFAF5
LIM2	PAPPA-AS2		TOR1A
AL157702.2	ZFPM2		TTC27
LINC02320	VTA1P1		AF274856.1
TTC30B	RN7SKP106		NAP1L3
GRB7	CD44-AS1		RP9P
SCUBE1	AC078820.1		MESDC2
KCNA10	AC024132.1		VRK2
DMGDH	LINC01611		P2RY1
PLEKHB1	RPL5P12		CHAC2
FAM227A	RPL29P7		HIST1H3E
ME3	LINC01885		PCDHB13
CYP4F12	HIST1H1B		AP005229.1
C16orf86	ACEA_U3		ZNF658B
IGHM	SNORA71B		CHTOP
FAM222A-AS1	PDLIM1P4		CTPS2
OXCT1-AS1	AC084048.1		USP13
TMC8	VTRNA1-3		TDO2
AC145343.1	AC090673.2		FLCN
HSD17B6	C1orf140		DCAF4
COL8A2	AGTR1		DHRS9
PLAC9	AL023806.3		ESM1
TSPOAP1	RAP1BP1		PSMC2
ADAM11	AC103778.1		AC106799.3
CCR5	MIR663AHG		RPL36AL
EML5	IFITM4P		BX640514.2
KLF18	DDX50P2		DECR1
MAPK8IP2	AC090125.1		MKRN2
ZC2HC1C	AKAP6		GUCY1B3
FBXO15	AL022068.1		FOXG1
GPR155	CDH9		EPB41L4A-AS1
CDS1	LINC01812		FLAD1
ATP2B3	AC021713.1		KNOP1
FZD5	AC103808.2		B3GAT3
SHD	PTPRD-AS1		RPF2
LINC00880	AL662797.3		ZNF614
PDE6G	AL117339.4		MYLK
NINJ2	VAV3-AS1		SCN3A
AC026250.1	AC106785.2		PPP1R11
TC2N	LSAMP		ANP32A
VSIG2	SIDT1		ARMC6
CCR10	FAM27E4		PREX1
BX255925.1	TMEM132D		KCTD1
AC009126.1	GTSF1L		NDUFA5
KRT7-AS	AC060766.5		GARS
LINC00243	ZCCHC18		KCNIP4
ONECUT3	AC007091.1		TUBB6
CALCB	MAGEA5		PHF5A
EIF4E1B	FDXACB1		NR3C1
DCHS1	UNC80		EEF1A1P11
RBM38	EPGN		TMED1
PKN3	HSP90AB7P		TMEM123
AC005730.2	AC009318.2		REPS1
HOPX	AL078590.3		AL109763.1
STAP2	IL1RAPL1		LINC01605
PRPH	AC104457.1		PCLO
RPS6KA5	BBOX1-AS1		KIFAP3
AC114811.2	AC087783.2		CSRP1
RTN4RL2	MGC27382		TSR2
SNED1	SMCO2		CDCA8
SSC4D	KCNT2		WRN
ATP8B1			DSE
CCR2			SPOCD1
CEACAMP10			METTL2A
LMNTD2			RPL26
ABLIM2			CDK1
USP49			MRPS23
SRRM3			SGCE
ISYNA1			OCIAD2
FGFBP1			BRIX1
GAL3ST2			C4orf32
KLHL24			NBPF15
SLC1A7			AC078850.1
AF287957.1			NCAPG
LIPT2			ARSK
C10orf35			LUM
ARHGAP4			CLCA3P
AMHR2			PCDHB7
SEMA4A			HNRNPA1L2
FUT7			AC097652.1
PTK6			IQCG
CFAP70			DCLK2
AP003721.3			AMMECR1
GOLGA8Q			TIMM22
AL132642.1			PYM1
TNNC1			PGRMC1
PAK6			VNN1
TPSG1			UPF3B
FER1L4			ATP6V0E1
MGAT3			RIT1
AL359182.1			TSR1
FAM49A			SEMA7A
PARD6G			BTC
HM13-AS1			RNF216P1
TCP11L2			CLCF1
C3			KDR
AC245060.6			SNRPE
ALDH1A2			TRMT1
NPAS1			ESD
FAM43A			BZW2
CYP1A1			SLC19A3
CD180			FAR2
NCF2			DNAJC19
SYNGR4			EPDR1
AC025278.2			FRRS1
SKIDA1			HEBP2
OTUD7A			RCN1
MMP28			UTP18
CTSE			NPM1P46
SSUH2			LINC00488
TLE6			RUVBL1
SUSD2			PCDHB9
CNGB1			SCNM1
CNKSR1			EEF1A1P6
MMP15			TUBBP1
AC142472.1			TNIK
DNAAF3			CPNE8
ADA			SRFBP1
AC092910.3			CAP1
AC103740.1			RSRC2
RHPN1			EEF1A1P25
DIO3			AL513175.1
NLRX1			DIEXF
AL691432.2			EIF6
SLC17A7			EPHA5
LINC00661			CEP95
CRB2			RRS1
ADCY1			AL359955.1
CDH3			PLA2G4A
S1PR4			RPL23
MYH14			DGUOK
EIF1B-AS1			PRRG4
AC093627.5			RFC3
AL136366.1			MRPL24
CILP2			ESPL1
AC092803.2			PTPN9
ELMOD1			SNAI2
PTBP1P			RTTN
HHIPL1			COX16
SMIM10L2B			VPS25
AC104365.1			DDX43P3
ZNF554			NCR3LG1
SYNPO2			MIR221
CDON			MAGOHB
CETP			C3orf67
LINC01503			ADGRF1
SYNPO2L			ZNF207
IRS3P			AC104063.1
TMC4			MAGEC1
AC068580.4			MAN1A1
SCN9A			TUBBP2
LINC01836			CNIH4
AC012354.1			AC116003.1
ACSM3			RNASEH1
AC062017.1			SLC18B1
TMEM9B-AS1			CD3EAP
PAXBP1-AS1			ERMN
HNF4A			CCDC80
LIMS2			CCDC137
PRG4			ZPR1
AC110079.2			NIFK
MIOX			KCTD12
SLC6A3			IL1R1
PFN4			EVI2B
MYL4			LINC00116
AL158209.1			NHP2
LEXM			LRCH2
TTC16			RPUSD4
CASQ1			ODF2L
MRGPRE			ZNF680
ITPKB			SNRNP40
MARCO			NA
GOLGA8N			MITD1
PPP5D1			ZNF431
MST1L			UG0898H09
INHBE			C12orf65
SORL1			NLRP11
AC137767.1			AC096537.1
TMEM86A			NXT1
ALOX15			CD276
AC096996.1			PSMB6
LINC01141			IL32
GPD1			C18orf32
BTBD16			AC009646.2
ZAP70			MX2
NDUFV2-AS1			GLMP
ITGAM			PSMD14
CASC1			ZC4H2
PKD1L1			GLOD4
PDE4C			AC246787.1
LINC01125			TCHP
AC087623.3			EEF2KMT
ICAM1			THG1L
YPEL1			GORAB
HSPG2			APOBEC3C
STMN3			PSMB10
AP003068.4			B4GALT3
AL355102.4			SDHAF3
RAB3A			RNASEH1-AS1
CPEB3			HSPE1
FCGR2A			RFFL
AC107959.3			MAGOH
CNN1			LGALS8
CD52			NA
B3GALT4			RPL5
AL450992.2			C20orf197
LINC00634			ING3
AC061992.1			PAPPA2
LSP1			IRGQ
AC105046.1			MGAM2
DMC1			ITPA
NSUN5			TEX48
CADM4			C3orf14
C1orf228			COL21A1
CPHL1P			PDCD5
DQX1			NSUN2
AL589765.4			TRIM69
AC068282.1			ALKBH2
FOXH1			AL731897.1
PIANP			PDE4D
TYMP			EYA4
NINL			DCTD
RNF208			DBN1
MELTF-AS1			NR2C2AP
TTLL6			TEX10
BSND			MIS18A
IL12RB1			SLC35B2
AC124067.2			AKNAD1
ASPDH			SLC25A24
ADGRA2			RABGGTB
CES1P2			POT1-AS1
PDCD4-AS1			IPCEF1
CFAP73			DAD1
DDN			CDCA7
AC082651.1			NA
SLC6A7			KIAA0040
NPPC			UTP4
ARHGEF37			SLC39A10
C19orf38			TOP1MT
LRRC36			NIF3L1
C17orf100			BAG2
AC012485.3			HSPA8P1
PPP1R3F			TMEM101
AL772284.2			NCBP2
RHCE			NFX1
S100A1			HNRNPA1P10
SPTB			UTP15
NUAK2			SFXN4
HLA-L			CSNK1E
SOST			BNIP3P4
PDE1B			PPFIBP1
AL031316.1			AC079062.1
ATCAY			PHLDA2
HLA-DOA			TDP1
LINC00659			BEST3
YTHDF3-AS1			CTPS1
RASGRP2			EVI2A
Z82188.2			S100Z
CARMIL3			CD55
HPCA			PHB2
CRYAB			CCT3
PRRX2			TRAF5
MCEMP1			CABYR
DRD1			C15orf41
LINC01451			FAM175A
OLFML3			PLOD2
SCARF2			PDCD11
AP1G2			TRIQK
VCX2			QTRT2
PCDHGB7			AURKB
ADAMTSL5			AL021877.2
AOC2			TCF4
BGN			HNRNPAB
CD7			NHS
AC138819.1			SAMSN1
PEAR1			ARMCX6
RADIL			RRP36
PSG9			TDG
TMEM202-AS1			PSMD11
LDLRAD1			PLEKHA3
SCNN1A			NDUFAF1
IQGAP2			AL136537.2
MMP9			POLR1B
JPH2			SLC25A38
AC133681.1			SNRPF
LINC02395			MYOSLID
MPV17L			TIMM8A
AL137003.1			TMBIM6
BIRC7			ZBTB20
AL355001.2			NUP160
SPINT1			RPL24
CELF5			ENPP1
AC012236.1			EEF1A1
ADAMTS15			FAS
AC025278.3			AC005699.1
CYP46A1			PELO
FAM43B			NFKBIA
AP1S3			DOK2
COL14A1			EDNRB
TDRG1			C14orf105
SSPN			FAM111A
TBC1D8-AS1			CLIC1
TOLLIP-AS1			PTGFRN
PHYHIP			EGR1
NTRK1			EEF1A1P13
MAN1C1			GALNT1
METTL27			RNF167
CDKN1C			NSUN4
AC060764.1			MRPS34
AL590666.2			MRPS35
MUC20			SNORD104
GMFG			RNF113A
LINC01842			AKR1A1
AFAP1L1			NOL7
RCOR2			TIFA
ADSSL1			NPM1P37
ZNF556			CD59
S100A8			AC006065.4
CEBPE			AC074085.1
SERPINF2			ZNF146
KISS1R			PLEKHG4B
KCP			C10orf90
ANKRD20A19P			TTI2
NPTX2			TMEM109
KRTAP1-5			AC107016.1
AP000253.1			JUN
MAN1B1-AS1			TMTC4
AL583722.3			EEF1A1P4
LINC00476			CSE1L
FES			ZCCHC9
FUT8-AS1			BYSL
AL355312.1			GPX8
PCSK4			SNRNP27
NPL			RPL24P4
AL035530.2			MGST1
AC092117.1			NACA
ZNF221			PARM1
GPR4			PLK1
LY6D			TMX1
RHBDL3			PRPF3
BECN2			SIRT2
ADORA2A-AS1			EMP3
FUCA1			CRYZ
DNASE1L3			POLR3E
C1orf132			SMYD5
AL451060.1			EARS2
HIF1A-AS1			TALDO1
AC138207.2			KRI1
AC100803.2			SRI
FBLN5			MSTO1
BEST4			PPIB
DPY19L2P3			TMEFF2
AC027088.3			GNL3
HSD17B1P1			WDR5
LINC01569			LETMD1
C11orf70			RNU6-26P
MCPH1-AS1			DIMT1
VSTM2L			SQSTM1
AL355102.3			TCP1
SMAD9			HMGB3P6
AP003721.4			MPHOSPH10
AC131097.3			AMDHD2
MYO1F			MR1
AC010969.1			EIF4A1P10
HTR7P1			DDX6
CA14			NKX6-1
AL008638.6			PRR11
GPR61			RELB
AC108058.1			PHF6
EPHB6			UBE2D3
CARD11			AC078845.1
ELK2BP			GM2A
CLCNKB			NUDCD1
TNNI3			DTL
AC107959.2			ASNS
RHOV			TMTC1
JPH4			SF3A3
CAPN11			RPL13AP5
SCRT1			TMEM138
TCHH			LRRC75A-AS1
CNTD1			MANEA
AC004241.5			PPM1K
PRR29			EIF3D
RASL10B			MRPL18
AGBL2			MKKS
NIPAL2			POLR1C
EXOC3L2			NIT1
SAMD15			PPA2
HLF			LINC01551
AC005520.2			FABP5
GAST			HSPA9P1
LINC02212			AC106799.2
AMBP			NOP58
IRF6			C5orf30
PDK4			MTRF1L
RAP1GAP			GABRG2
LINC02019			FERMT2
WFDC11			TIMM10
ZNF710-AS1			BEX4
STAC2			RACK1
AC019254.1			RNF13
ELN			INO80C
WAS			CNKSR3
PLA2G4F			DNTTIP2
SULT1A2			ZNF37A
TCAP			C12orf29
AC004982.2			GATA6
APOBEC3H			NEGR1
DNAH12			EEF1A1P5
CBLC			TWNK
TTC24			RSAD1
SGMS1-AS1			TYW3
PTH2			CNPY2
ALPK3			DUSP11
LRP11			AC103808.6
CYP4F23P			NDP-AS1
CAMK2B			DUS4L
TRGV9			C14orf37
CELA2B			RSRC1
AC005229.4			ADAM22
CFAP74			SIGLEC15
TESK2			PNO1
HDAC11			MRPL36
KCND1			FSTL1
ZP3			KIAA1549L
LINC02175			CKS2
RAPGEF4			GGPS1
TNNT3			TRA2B
AL137785.1			COMMD2
STARD5			TRMT2B
GLDC			AL450003.2
AL161785.1			CD47
CAV3			SYNCRIP
TMEM52			MRPS30
GNLY			ATIC
CD19			TSLP
AL161668.1			CTHRC1
HESX1			LSG1
DOC2GP			RNF145
FAM66C			DPY30
MT3			INPP5E
EPPIN			SRGN
YBX2			ILF2
SCARA5			TOMM20
AC100860.1			EIF4A1P2
C1QL4			HLX
PSMB8-AS1			NA
RXFP4			OR2M4
BRINP2			SNX18P9
AC006548.1			SP140L
CD14			C14orf119
LINC01730			AC090023.2
THRSP			RPL24P8
LINC01121			RPL23AP82
SNX20			AC021192.1
PRRT1			NSMAF
ATP6V0D2			ISM1
AC009404.1			AEN
KCTD19			ZEB1
KSR2			RPS11
FAM129C			TIMM13
AC110048.1			CRYM
AC087645.2			XXYLT1
GOLGA8R			UGT2B4
LINC01511			THUMPD3
AC022092.1			ACTB
TMEM217			LMNB1
ENTPD3			TTLL12
ATP5J2P4			ALDH18A1
BCRP2			CLEC2B
LINC00479			PDCD2
RPL39P40			COLGALT1
AC122129.1			FAM46D
AC009336.2			CD274
MYL10			LINC01493
SH3D21			EXOSC2
AC091435.2			SLC19A1
AC036176.1			AKIP1
TMIE			AC016700.2
TMEM139			GPX1
GPR183			LDHBP2
UNC5B-AS1			DAP3
FAM84B			NPM1P21
GPRC5D			PCAT5
CD248			RPS3AP26
GAL3ST1			SVIL
IFITM1			ZNF142
GCHFR			AMER1
C7orf61			METTL3
LINC02178			ORAOV1
KCNJ5			MAK16
DNAH2			CD63
AL035045.1			PDE7B
GPR20			PDCL
PKDCC			FAM198B
EXD1			CXorf38
LINC02129			CAVIN3
S1PR5			GART
SLC7A7			RPS18
AC013553.4			CAPRIN1
FBLN1			LINC00461
C8orf74			NOM1
TM4SF18			ATP6V1G1
SLC6A12			SNORA73B
SPATA31E1			NA
AC026469.1			EIF2B5
GPR137C			HTR2A
C19orf84			LDOC1
TNFRSF13B			EIF4A1P4
ACTG2			UQCRBP1
RFLNA			NA
ITGAD			AC124798.1
SWSAP1			SLC17A5
KLLN			MEGF10
PNMA5			SNRPEP4
C2orf15			NFKBIB
CA4			PDGFA
AL359091.3			ANKMY2
MIR7-3HG			AL034397.1
AC120057.4			PSMG1
STAR			PDPN
GSDMA			AC010761.1
TMEM170B			FBXO30
OGDHL			TCERG1
JAG2			PSME3
LINC02357			C2orf69P1
NPC1L1			TMSB10
PCAT7			COQ3
NXN			BCS1L
LYPD5			RPL10
DARS-AS1			FRMD4A
KCNE3			CFAP45
SLC44A3-AS1			PRSS3
PARD6B			RDH5
PLA2G2F			ZMYND19
NRARP			SMIM29
CPNE6			STK26
AC079145.1			MRPL1
HOXA5			ERP44
WDR63			BUB3
ODF3L1			B4GALT7
PHF24			NDUFA5P11
CCDC146			AP005229.2
LYVE1			DSCC1
B3GNT7			RBFA
SBK1			TRIT1
VWA1			ZNF22
ENHO			RPS8
MUC5AC			ERAL1
RNU6-781P			GPN1
FLJ31104			TTC37
MIR138-1			FNDC3B
AL359644.1			TRIM27
CPB2-AS1			CLTA
DYNLRB2			AC018475.1
AC073957.3			NFATC2IP
Z85994.1			CWF19L1
LINC00942			REXO4
CES1			ANXA10
CFB			SMIM21
SMPD4P1			ZNF215
LRRC75B			NUP107
XIRP1			RPS3A
KCNT1			TPM3
AC012640.2			CDCA7L
CCL28			DFNA5
AL109615.2			AC073861.1
AC007383.2			CHST6
AQP6			PSMG3
CCDC63			EXOC5P1
C12orf60			QTRT1
ARL11			CR381653.1
AC020661.4			SLC12A7
AL359834.1			ETHE1
GRIN1			PCDHB6
AL136040.2			DUS2
CPA1			SPDL1
HTR1D			FAM58A
AC005332.5			NOL11
HIST1H2APS4			PXN-AS1
PSG2			TCF3
PDGFB			AC234772.2
CLDN18			UXS1
CYP2S1			CDC123
RGS9BP			PTPN12
GALR2			AC084026.3
GUCY2F			LINC01179
ZNF114			WDR46
LINC01940			RNU1-138P
LINC00862			E2F5
LRRC32			SPATA2L
LINC00624			SKP2
PRKCG			RAD52
AC104794.2			MELK
MRGPRF			ZEB2P1
AGXT			SET
PCSK9			ZCCHC4
TNFRSF13C			AC034223.1
KLHDC7A			NDUFA6
PANX3			AC078905.1
CCDC33			OLIG2
S100A14			IFT172
SVOPL			ZNF616
SH3PXD2A-AS1			AC006511.3
TGIF2			MAP3K20
QRFP			RPL10A
AL772337.3			RPL13A
ICAM2			DPH7
LINC02065			C8orf37
LLGL2			CDC42EP3
PLPP7			GNAI1
FSCN2			KARS
PDCD1			TMSB15B
BIN2			OSBPL6
AL357079.1			DNAJB11
AC007786.1			TBPL1
AL031651.2			OGFOD1
UBXN10			MPHOSPH6
NPR1			OTOGL
AC092265.1			DCAF13
C10orf55			ELOVL6
CTRB2			NA
BAMBI			BCHE
AC010173.1			ENTPD7
ADRB2			RABEP2
AL157935.1			MSRA
AC136285.1			CENPW
TBC1D10C			EIF2S2
WNT10B			TFB2M
AC004241.1			NOL9
SLC47A1P1			KCNAB1
BSN			DUS3L
CALCRL			OTUD6B
AL137003.2			RNF2
ID2-AS1			PARD3
ASIC4			LINC02458
EXTL1			ITGBL1
FAM78A			NCOA5
GPR87			CHRM3
AL359513.1			HIST1H4C
FLT4			HSD17B11
B4GALNT4			AL513165.1
AC079466.1			NDUFAF4
ABI3			PIN4
MAGEB6			EIF3A
SYT3			SDF2
AC100830.1			RPS24P8
DUOX2			RNF144B
PRR5			TRABD2A
AL513314.2			FAM109A
SNAI3			BEX3
RAMP1			BLOC1S5
GPSM3			USP18
PPP1R32			PSMA7
MDH1B			PNN
P3H2-AS1			IPO5
AL359711.2			RAP1B
AC132872.4			HOMER2
PLIN2			AL163540.1
MIR210			PTBP1
GOLGA8O			AC025252.1
HLA-K			FOXL1
AC010491.1			APIP
AL162254.1			ZMAT1
AP001528.1			AC113383.1
B3GNT6			PLAGL1
AC126564.1			POLD3
AC053527.1			EEF1A1P12
LRRC71			NA
M1AP			FAM74A1
AC004233.2			SEH1L
TIGD3			SLTM
PRSS22			ARHGAP6
AL596223.1			PPIF
PTGDR2			AC092167.1
AC104024.2			STAG3L4
NUGGC			RPL12P17
CFAP65			HSPA13
AL031283.1			KIAA1644
CTRC			WDR4
GJC2			APOBEC3B
AC097717.1			AKR1C7P
AL591806.1			NDUFB11
MATK			ZNF91
C1orf116			ZNF710
AC112200.2			AADAT
AC105942.1			HOMER3
AC079848.1			AP000842.3
AC008050.1			KCTD5
GRIN2C			CHST10
AL645728.1			ATP1B3
ALDH3B2			AC022150.4
C17orf113			ZNF669
ETFBKMT			BUD23
STX18-AS1			HNRNPA0
AL157756.1			HS6ST3
ASGR2			LHFP
CCDC144NL-AS1			ZMYM2
MAFA			EEF1A1P22
LINC01124			P3H4
AC092811.2			PCAT19
RHBG			RRP1
Z97192.2			DAZAP1
MAGEA2B			AC002076.1
PCSK6			ZNHIT3
AC083843.2			NUDT2
ADHFE1			COX7A2
AC092802.1			DDX39A
BRSK2			LINC00565
AC136475.5			COX6C
PIK3AP1			SRRD
AC139491.2			GPX1P1
MYO15A			TP53RK
TRBV6-5			ARPC2
AC012645.1			RRP7A
SPON1			RASSF8
ANGPT2			AL596087.1
AC069360.1			PDF
LINC01271			UCKL1
DOK7			RPAIN
AEBP1			PARVB
AL590644.1			ELL2P1
AL355353.1			GSTO1
GOLGA6L2			GNG2
FGF17			EFL1
SYN3			MOXD1
SIT1			CHODL
ANKRD2			INIP
STXBP2			PLP2
LGI3			NKX3-2
PSD			RPSAP47
KCNQ1			COA4
CAMP			VPS29
MATN4			TNFAIP8L3
DRAXIN			TENM3
PPP1R14C			NA
KBTBD11			TFRC
LINC02205			CHMP7
KALRN			AC008038.1
AC117489.1			VCPKMT
DLL1			CKS1B
SLC6A13			AC019155.1
BTNL9			RPL34
EIF1P6			TMED9
AC005523.1			RPS15A
GOLGA8H			RBM8A
MYLK4			SLC10A7
ZNF385C			ZC3H8
TRBV7-4			MAIP1
CLDN9			AC090877.2
C16orf71			SF3A2
SLC15A2			RPL23P8
AL121992.1			DRG1
PLEKHG1			BICC1
AC103843.1			GNAI3
SERPINA10			NOL8
TMC5			HNRNPF
IGHG4			RPL10P9
AL162274.1			ECD
SIGLEC10			ADH5P4
FCGBP			PITPNB
AP000289.1			MT-ND4L
FLJ30679			AL049873.1
FNDC11			LINC00662
LPO			RPL23A
AL096828.1			DLD
AC114947.1			DDX28
PTCH2			TRAK2
FBN3			C12orf43
EXTL3-AS1			B4GALT2
COL28A1			SRSF1
AL117258.1			DDX52
FGFR4			SRGAP1
HPCAL4			PHB
TMEM266			PRRG1
AC091114.1			SELENOS
AP003774.1			LAMTOR1
ABAT			INTS7
THSD1			SLC3A2
HIST2H3D			TTYH3
STK24-AS1			IQCB1
SVOP			AL353770.4
LIPC			AF117829.1
IL21R-AS1			ADAM9
PSG6			PRDX1
RNF157			AP001092.1
AP001107.9			RNASE1
TNK1			FADD
LRMP			TMEM2
C9orf24			OSGEPL1
ACTN3			PXYLP1
PPP1R16B			CYBRD1
MYBPC3			SYTL3
ADRA1D			UBE2Q2
ZNF837			FLJ20021
SLC12A5-AS1			EHD1
AC104461.1			HSPA8P5
AL008638.1			PTMA
FRMPD3			AC026462.1
AL353743.4			HMGB1P1
AC016907.2			INTS12
GAS7			DCTN6
SEZ6			ARSB
AL606534.4			NA
SLC12A3			PIK3CA
PRF1			NACA3P
CYP2C9			RPL7P23
PLCG2			AC113404.3
IFI27			TAF1D
AL355916.1			INTS6L
AL121906.2			HSPE1P2
C2orf81			AC096667.1
KRT85			AC012146.1
Z94160.1			SPSB2
EGFLAM			WDR55
CD4			MRPS2
SULT2B1			SETD9
AC021054.1			FAM98A
AC108002.1			GFPT2
LINC00298			AP1AR
EPHB3			PRMT1
SRRM2-AS1			SCO1
NEUROD2			RPL3
ARL14EPL			ADAMTS18
SRRM4			RAB11FIP1P1
AL121672.1			PTTG1
C2CD4D			IFT46
FBP2			HEATR6
DKFZP434A062			SYS1
RBPMS-AS1			MBD4
BDH1			CWC22
AC012313.6			C10orf128
AL138781.2			RGS2
DUXB			EHF
SPTBN2			HGS
LINC00337			HSPE1P4
SPINK4			AC093010.2
HID1			RBMXP2
ALS2CL			POC5
B3GNT4			NA
KRT8P3			BAZ1A
CARMIL2			NAP1L1P1
SCARF1			DNA2
SSX6			EEF1A1P9
INHA			AC090409.1
CCDC114			KIF23
COMP			NA
SOBP			DARS2
SYNGR3			SLC35D2
LRRC43			AC121761.2
AC025181.2			AL160412.1
AC087482.1			AZI2
KRTAP4-1			FO393411.1
ALDH4A1			TRAM1L1
SLC5A5			MAGED4B
ABCC8			GLRX3
LDB3			ARL16
DRC7			AC012625.1
AL135925.1			RTCB
PRSS30P			ZNF791
VSX1			MYBBP1A
VWA7			MRPL9
RPH3A			AL356653.1
AC134682.1			AC090809.1
CIDEA			UBL4A
CCDC36			AC060766.1
AL160271.1			DDX27
BAIAP2L2			RASSF1
SLC9B1			MRPL47
PCDHGA11			TBRG4
PAIP2B			MIR22HG
TCTEX1D4			SDCCAG8
TAS1R1			EEF1A1P24
DLG2			THNSL1
DMBX1			MAML1
GATA1			NEXN
DNAJC28			NUP85
EFHB			FAM219B
PAX5			ZNF35
AL445231.1			AC007731.3
AL160313.1			MAD2L1
ACHE			ALG3
AC007603.1			KDELR2
ZRANB2-AS2			AL513327.1
IGHE			UGGT1
CYP4F3			B3GALT1
FLG-AS1			PPP1R14B
AC036222.1			ADAMTS3
SSMEM1			ARPC5L
FGF18			AC073611.1
LINC01363			MED31
LINC00525			CREB3
GIPC3			AL049840.4
AC079465.1			PDZD11
TRIM74			NPR3
GPM6A			BCAS2
GJB2			ZNF451
LINC00957			ACOX1
AC006252.1			RBM3
RDH8			SAT2
AC136475.7			MED20
CASZ1			URB1
LINC02185			SLC25A22
[truncated: 3,598 more rows]

## Sheet: Venn Diagram (S7G)
Common Downregulated targets log2FC<0 & Padj < 0.1		SNB19 only Downregulated targets log2FC<0 & Padj < 0.1		U87 only Downregulated targets log2FC<0 & Padj < 0.1		SNB19 only Downregulated non targets log2FC<0 & Padj < 0.1		U87 only Downregulated non targets log2FC<0 & Padj < 0.1		Common Downregulated non targets log2FC<0 & Padj < 0.1		Targets Non-Downregulated genes log2FC<0 & Padj<0.1
PROS1		DYNC2H1		EEF1A1		CASKIN2		HMGA2		RAD51		LINC00486
AKAP6		HGH1		MIR663AHG		RANBP10		GREM1		AC004980.1		LINC01691
PCBD2		SOX2-OT		MLPH		AP002748.3		AC117402.1		RP9		MTRNR2L1
LRP1B		TCAF2		TBX15		HIST1H2AG		AC079949.2		DNA2		LOC101928626
KDR		KHDRBS3		ARHGAP15		DHX37		RPSAP52		GLMP		LOC105378947
SPECC1		NRCAM		UBBP4		LHFPL4		CHMP1B2P		LRRC75A-AS1		CWH43
PTPRN2		ZXDA		PDIA4		FAM212A		TMPRSS15		SLC25A11		ANKRD26P1
CSNK1G3		HBP1		LPP		TMEM144		AL513283.1		SPSB2		LOC107985200
CPA6		CHIC2		IGFBP7		TRMT1L		AC020571.1		ATRIP		EMB
EMC2		WDR81		FBXO32		CDT1		TMEM233		OGFR		LINC00399
ID1		PI15		SLC35F2		CHTF18		GDF11		AC002480.2		LOC107987235
IL7R		KIRREL3		MT2A		DARS-AS1		GCSAML		RRM1		ACSL3
LNX1		LRRC27		ZBTB38		WDR90		AC079949.1		RBFA		GUSBP19
BTC		PLEKHG1		MIR22HG		ADAL		TMEM35A		DDX55		LOC105379362
C2CD3		COQ8B		CFL1		AC245100.4		SLC6A15		MAD2L1		LINC02876
PHGDH		UTRN		TMEM131		ISL2		BX088651.2		HIRIP3		FAM230C
ZNF775		HES1		VOPP1		RARG		LINC01029		AC098614.4		VAMP7
GRIK2		POU3F2		NDUFB2		KCNJ14		LINC01630		MED19		DCAF12L1
ADAMTSL1		C11orf49		YWHAZ		AC245452.1		ZNF804A		NAP1L2		LOC101929373
ZNF697		SIK3		DSE		AC073335.2		ABCC9		PRPF3		LINC01120
SLFN12		STAT3		OCIAD2		GUCA1B		G0S2		PRPF38A		MIR4522
TMEM161B		TFAP2C		SPAG7		RNF219		DCC		AC099850.3		LOC105371578
ZFPM2-AS1		PLEKHH2		RABL3		TST		DMBT1		CACNB3		RGPD2
SNRNP48		RERE		EIF4A1		THBS1		RAB27B		IFFO1		ELOVL7
MAML2		KLF10		EGR1		C1orf226		ALDH1A3		VPS18		FRG1CP
ATP1A1		CRIM1		MUS81		MAP3K12		AL157778.1		AC113383.1		MTRNR2L8
GADD45A		EPHA3		ZSWIM7		PSPC1		CD163L1		SF3A2		LOC101927050
CCL2		SESN3		TNFSF15		USP25		GABRA3		VPS33B		SETD3
MTHFD2L		NEDD9		MRPS28		C14orf159		AL135903.2		POP5		PTENP1
ID3		SLC35E2B		PTMA		BRSK1		LINC02454		RNF113A		MTRNR2L3
FILIP1L		TMC1		ACTG1		AC008770.1		AC010343.3		CEP290		KIAA0825
FASTK		PLEKHF2		AKTIP		ZNF619		SPANXA1		C12orf65		FAM230E
EHF		BLOC1S3		CAV1		AC084033.3		FAM155A		PPFIBP1		EPHA6
STK40		ARHGEF4		SUMF2		AC093752.1		IGKV1OR-2		AP001258.1		TECRL
LSAMP		TRIM47		LRP8		FAM227B		AL157401.1		AP5Z1		FRG2B
OSGIN2		CDH8		IER2		ZNF646		TNFAIP6		MESDC1		MTRNR2L2
CNTNAP2		B9D1		RHEB		CDCA3		EMP1		RBM28		MTRNR2L10
ADAMTS3		SIAH1		BNC2		RASGRP1		CHRNA7		NDUFAF1		MTRNR2L6
ORC6		ZNF251		ASPH		CDC45		SLC35F4		C12orf29		EFHC2
DST		SNTB1		SLC39A13		FAM160A1		SETBP1		YEATS4		ZP4
SAP30BP		HRCT1		FAHD2A		DTX3		AC073409.1		NA		OR2T1
FARS2		TPRG1		KLF5		HIST1H3D		KRT79		AEN		GUSBP10
JUN		FAM27E3		ACTR1A		LINS1		ADGRF2		PCED1B		MTRNR2L9
CBLB		MCM7		PTDSS1		CLUHP3		AC008163.1		CDH2		DUX4
RARB		GEM		BICC1		TMEM79		CT83		GPATCH4		LINC02167
ZNF608		FRG1HP		SVIL		PILRA		MGAM		CKS1B		DEFB115
CDKAL1		TNFSF4		CNN3		CIDECP		SPANXA2		SELENOH		LINC01850
ZFHX4		BAIAP2		IFRD1		MEX3A		DSEL		FASTKD2		LOC105375345
ECT2		PVT1		MIR4470		ADAMTS7		ODC1		HAUS4		SYPL1
TRIP13		PIPOX		EXTL2		AC241585.3		AC109635.5		C8orf37		LINC00960
NLGN1		PGM5P2		CANX		ENKD1		AQP9		DGCR14		LOC105378066
KDM6B		RUSC1		CD58		C19orf66		ARNTL2		RRP9		LOC105379273
NUP93		ALK		SEMA3E		P2RX7		SULT1B1		MGEA5		MIR663B
TRPS1		EFEMP1		PDE1A		ATP23		AL031283.3		H2AFX		LOC101928195
ZNF827		FGFRL1		IRX3		PAN2		LINC01910		HNRNPDL		LOC105377503
NREP		PER1		CENPX		HIST3H2BB		AC004911.1		CHAC2		LOC100132154
RGS20		TTC7A		BCAR3		LIPE		AC108517.1		SLC16A13		RIC1
LINC00461		BORCS6		CALD1		CHMP4A		GPR37		CCNT1		ARHGEF18
PCF11		GSX2		CNIH3		PRC1		C3AR1		NOV		CCT8L2
NKAIN3		UBALD2		ITPRIP		ZNF490		LPAL2		TWISTNB		TMEM185B
FEZ2		KATNB1		LINC01085		CCDC130		F2RL2		NAMPTP1		RNA5S13
GPD2		NRG2		SYNCRIP		GIMAP2		NRROS		LINC01578		MIR4477A
TNIK		IRX1		C1D		HEXIM2		MFAP2		ZNF330		JAK2
SQSTM1		ALDH3B1		CHCHD2		FAM46A		KRT78		IQCB1		SNORD3B-2
PAX3		PIK3R1		GALNT11		MCEE		AC003092.2		DGAT2		PDGFRA
NBN		FAM193B		SSR3		KMT2E-AS1		SMAGP		AC008038.1		LOC102724904
WWTR1		TRIM45		PDP1		MAN1B1-AS1		IKBIP		AF117829.1		LOC154761
KLF7		ZNF786		CALU		NFATC1		CR769776.2		KNSTRN		LOC105372345
CLCF1		LSMEM1		CHRAC1		ZNF816		AC124254.1		HOXD13		LINC02178
UCKL1		GTF2F2		RPL23A		FO538757.1		CSF2RA		TMEM55B		PRR32
PPP2R3A		CAST		ABCC4		AL513550.1		EVA1C		OIP5		LOC107987070
UTP6		MCC		RPL7		SLC6A8		METTL1		KIAA1524		LOC101927293
KCNIP4		ROBO1		TP53I13		SPATA5L1		TBX18		TUBA1A		LOC101929021
FGF12		NACC2		FOSL1		BUB1B		ABCE1		USP53		TM4SF1
TTF2		KCTD11		XXYLT1		AC099343.3		EHD4		RNASEL		SNORD3B-1
THG1L		ZNF367		NAA20		C14orf79		CHRFAM7A		NLE1		LOC284412
PDHX		TMPRSS5		ENY2		ILF3-AS1		AL353740.1		CASP4		DDX18
HNRNPL		SOX9		RNU1-2		TTYH1		GJA1P1		MDM1		MIR21
JADE2		RARA		THADA		CCDC151		AC069277.1		ARHGAP11A		LOC105373480
USP36		PLPPR4		TBCA		AC022150.2		AC134978.1		ADCY10P1		MTRNR2L7
ABCA8		MIR181A2HG		CAPN2		TTC34		GABRG3		HIST1H4H		TRIM49B
COX18		CNR1		DNAJB6		AC041040.1		EMG1		SLC43A3		ZNF727
TUBB		ST7L		CPQ		TNFRSF14		STT3A		KANSL2		SRGAP2C
RAP2B		ZNF436		MET		ZNF205		AC010317.1		AC073869.1		LOC100134317
NR3C1		KMT5C		C17orf67		GSN-AS1		BCL11B		ZNF521		B3GALNT2
UNC80		SLC25A28		GTF2H5		AC087741.1		AC105999.2		KIF23		LOC650226
FMNL2		ST6GALNAC2		PREX1		ENOSF1		PORCN		Z83843.1		LOC101930026
HIVEP3		WRAP53		STAG1		GALK2		PPIC		PIF1		LINC01597
LINC02154		FAM86HP		E2F3		ARHGAP11B		LRRTM4		KNL1		ANKRD20A3P
TBPL1		TMCC2		PDCD10		AL645608.1		CELF2		AC007249.2		LOC101927450
VCAN		PCNX3		PPP2R1B		C5orf34		AP005230.1		C16orf59		RPL21P44
ZNF282		BRD2		ERBB4		ZNF433		CDH7		HMG20A		EGFR
NBPF1		NBPF8		CEP112		SDSL		TESPA1		AC104964.3		LOC105379443
SLC4A7		MIR137HG		FNDC3B		AASDHPPT		AC091173.1		WDR89		ESYT2
APC		BTBD19		LINC00922		AL132780.2		SSR2		LRFN4		ZNF565
RBM7		NCOA2		GOLIM4		AC106869.1		GAPLINC		RASSF1		LINC02148
ELOVL5		NR1D1		EEF1D		RNASEK		SOCS6		GRAMD3		RNA5S6
FAT4		ZNF672		GTPBP6		SERHL2		AC037450.1		ZNF280D		FRG2
IFFO2		HOOK2		PTPN12		BHLHE41		AL162731.1		FAM196B		PHLDB2
TLE1		XPA		PSMB10		AL359764.1		METTL7B		SERPINB7		ANKRD20A21P
IFI44		PTEN		CCDC6		PCDHB10		AC107884.1		HELB		SPAAR
TENM2		CLCN2		SERP1		HIST1H2BN		SH2B3		RHNO1		TRAPPC9
SRI		PITPNM1		YWHAQ		SPAG5		PVRL3-AS1		TMPO		SYBU
SERINC5		MIER1		ACTR3		B4GALNT3		TMSB4XP2		TRMT13		PAICS
ARHGEF28		SMG1P3		IFITM4P		MVK		POGLUT1		DLGAP1-AS1		LOC107986991
ENC1		GPBP1		KMT2E		LIN7A		ALX1		DDIT3		ABCB8
NRG1		SLC40A1		ATG10		ODF3B		TNFRSF25		TMEM62		LOC100506444
TRPM3		ARID1A		LAPTM4A		ZGLP1		CCND2		RNF111		LINC00293
ARID5B		RNF212		EIF2B4		PPP1R12A		AL365203.1		PATZ1		FAM242B
ANXA1		LINC02473		PLEKHG4B		AC026271.4		CEP170P1		E2F7		CDK5
U2SURP		TRIP10		ITFG1		HOXC6		AC103808.3		TTI2		LOC105377885
RBMS1		ATP6V0E2-AS1		LINC01483		CD27-AS1		M6PR		PUS1		IGFBP7-AS1
SLIT2		MRPL45P2		P3H1		ZNF579		TGIF2LX		TCHP		INSIG1
SLX4IP		FAM120C		LIMS1		NUDT4		DYNC1I2P1		C14orf80		PAX8
GNG12-AS1		PER2		TMEM165		AC068580.3		SPANXB1		PHLDA1		LINC02270
GLIS3		TYW1B		ACP7		GSG2		SLC6A17		LDHB		ANKRD30BL
MAFG		MDM4		POLR2B		ZBED3		MAGEC3		NAP1L1		ACTR3BP5
EPHA5		RBM33		ZC3H12C		MXD3		AC015712.2		KIF15		LOC389602
ZNF658		TMEM26		FIBP		LMO3		AC131254.1		EPS8		RNA5S15
CTPS1		SCRIB		KLHL21		WDR66		AC010327.3		GATA6		CUEDC1
NUDT21		AGPAT4		DNTTIP2		IFI27		AC093908.2		MCTS1		MAN1A2
TP53RK		TTC28		PPP1R18		NUSAP1		AC124290.1		AC009506.1		LINC02380
CD44		SLC25A10		MYADM		HPX		CYP4F25P		SLC38A1		LOC101927845
FKBP9P1		SDK1		STX8		STAT2		WNT5A-AS1		GTSE1		LOC728743
PUF60		MAGI3		LINC01410		AC073548.1		RCN1P2		RACGAP1		LOC101930420
MARCKS		TNFSF10		ELOVL1		GATM		ITM2A		TCF4		TRIM55
DOCK10		TFAP2B		EIF5B		SNRPN		SNRPD1		AL353807.3		AGAP3
TGFA		NUAK2		HEATR3		BAG1		AC019322.4		DTWD1		MIR4521
ALCAM		ITPKC		CNTNAP3		ZNF418		AL354714.2		ARMCX2		GASAL1
HS3ST3A1		BCAS3		EEF1E1		GPRASP2		RDH11		CARF		CAPNS2
TIAL1		LAYN		MCF2L2		AC022415.1		AC097451.1		CXorf40A		KDM7A-DT
EXOSC4		GUSBP3		AP4M1		AC008915.2		AL353150.1		ADAMTS1		PEX2
PJA2		KMT2B		STIP1		ICK		HNRNPA1P4		AC098864.1		H19
GRIA3		ZNF3		DCAF13		LRRFIP1P1		LINC01098		RAD52		CAMTA1
DNAJB12		TNKS1BP1		BIN1		CHAC1		BX119904.2		PCDHB13		ADORA2B
LENG1		CEBPD		HNRNPR		RAD51AP1		ADPGK		SHMT2		LOC101928782
PMEPA1		SLC25A25		FGGY		SMIM25		RANP1		RANGAP1		ARL14
AGPS		CCDC93		MIR3681HG		FOXD3-AS1		CSTB		TMEM2		SRGAP2D
ITGA6		PIGL		ITGA1		RND1		U52111.1		XPC		FAM72C
CEP120		CASQ2		TP63		OVGP1		FBN1		IGHMBP2		GSN
OSBPL6		WDR91		SESTD1		AL353743.1		OSTC		PTGES3P1		GMPR
VAV2		PTPN1		TGFB2		SEPT7P2		FAM92A		PCDHB16		EIPR1
JAG1		ZNF391		DGKI		HIST2H2BE		AC131274.1		SGF29		MIR1299
NCEH1		PHLDB1		ADRM1		RORB		FAM60A		FAM3C2		OSBPL11
DDX42		FNBP4		RPL26		FSIP1		CKAP4		VCPKMT		LOC105375586
HNRNPU		PPP6R3		GPR39		LEAP2		PTGS2		RRP7BP		TRIB1
CFAP20		ZNF837		IL1RAP		TP53		AC018866.1		POLR2M		F3
CC2D2A		TEPSIN		RSAD1		HMGN3		SRPRB		PTTG1		CEP41
UTP3		AFG1L		NUTF2		DBF4B		AL590399.5		FRMD5		MIR204
TTC37		CACHD1		RPL23AP82		PML		SEC11A		DOK6		ZNF800
ZNF658B		PHF23		DCUN1D4		GLT8D2		NPM1P24		KCTD1		LINC01968
SMC3		FAM72B		LNPEP		C9orf172		TARS		NDUFAF5		NMT1
CDK6		GEMIN8P4		FER		AC022107.1		APH1B		ARMCX6		LOC105372703
ZFAS1		EZH2		TRAF6		C17orf53		HNRNPA1		AC009533.1		LOC107985015
ETS1		ZBTB7B		RAB8A		AC243772.2		LAMA1		Z97200.1		ACAP2
GLIDR		FREM2		ACTB		C17orf97		AC126323.1		CHD2		FOXO3
SLC1A3		DHODH		PHEX		AC016876.1		AL354702.1		TMSB4XP4		KDM7A
PDCD1LG2		BMP5		GDAP2		DNALI1		RBMS1P1		AC092115.1		CCN1
ANGPT1		ILKAP		METTL8		AL133406.2		AL365356.5		ARHGAP5-AS1		ZNF733P
OGFOD1		SERTAD2		SRP72		MIR1254-1		AC027031.2		AGPAT4-IT1		LINC02630
GJA1		TRIM24		CLPTM1L		LRSAM1		AC004264.2		ARMCX1		EXOC6B
PYCR3		ADGRG1		NEU1		SGO1		AC100850.1		ASNSD1		SCHIP1
CTSC		AP3D1		CPEB2		CCDC169		ERG		TGM5		GOLM1
DIRAS3		ZNF319		AMMECR1L		ST8SIA1		SLC39A6		TGIF1		CASP8
CNKSR3		MIDN		CWC22		FRMD6-AS1		PCDHB17P		CCNB2		TANC2
DOLPP1		CYTH2		CHD1		HIST1H1C		EEF1A1P19		TMSB15B		MAP3K5
CELF1		LRRC75A		RFC4		AC009414.2		AC105250.1		KIF1BP		BPGM
POLR2H		SKA2		TNC		AC116407.2		LEO1		PTHLH		VCL
ATM		MEF2C-AS1		MPZL1		PRR22		AC099552.1		E2F5		FSCN2
FEM1C		VSNL1		INPP5A		H2AFY2		PCDHB5		AL450003.2		LOC112268235
TRA2B		FAM201B		FIS1		CNKSR1		KDELC1		AL645933.2		VPS13D
TOP1MT		DDR2		LUCAT1		AL683813.1		LINC01687		AURKA		LOC107985953
SRSF2		ABLIM1		ALMS1		CHST9		EIF2AK4		LINC00632		LOC100132249
FAM3C		SORL1		PAXIP1		GLDN		AC046143.1		IRAK4		NDUFB2-AS1
SENP2		ZNF746		POMP		AC090970.3		EEF1B2P3		ZNF182		SIX5
DAPK3		HMGCS1		KDM1B		AL118558.3		HNRNPA1P48		CAPS2		FOSL2
RIPOR1		IRF1		ZC3H15		TROAP		AL513478.2		HIST1H4E		AZIN1
HAS2-AS1		DCAF8		NECTIN2		AC092279.2		ADH5		BEST3		LOC101927245
MYC		PCNA		ACTL6A		CHDH		BACE2		PIGB		LINC01802
RGMB		PPM1D		TMEM44		RARA-AS1		ATP5A1P7		LHFP		TTTY23
FIP1L1		SLC38A11		COL13A1		ZNF660		AC002524.1		PCDHB2		LOC112268009
MCCC1		NCDN		CEP78		SLC15A3		YARS2		AC093724.1		CRYBA1
LSM14B		GFAP		RAB34		TAF1A-AS1		ATF4P3		KIF18A		LOC286297
ANK3		LMNA		PHC2		CEP295NL		HEATR1		ACTBP7		HCN1
CTNS		CYHR1		DNMBP		NDC80		CAPRIN2		BORA		HAVCR1P1
C20orf27		CDC42EP4		PLOD2		CDC20P1		AL583856.1		SYT1		LARP1B
FABP7		TBC1D17		ARHGDIA		VWF		NLRP3		TMSB4XP8		MAILR
MLH1		LINC01011		NT5E		HOXB13		FAM196A		RSRC2		TMEM87B
PTBP1		PTPRZ1		LINC01615		FAM181B		NPM1P39		AC011447.7		TAS2R5
TRIQK		PTGER4		TRPM8		TF		AF274856.1		FAM26E		LINC02928
EPB41L2		RCOR3		TBCB		AL161646.1		NAP1L3		ATP5G1P4		RNA5S1
EYA4		NR1D2		ZNF639		NAT8L		MESDC2		ERGIC2		NDRG1
ARL6IP6		KLF4		ADAM12		AL359915.2		AP005229.1		ZNF726		SLC4A2
NPR3		ARID4B		LRP12		TKTL1		AC106799.3		C12orf57		LINC02002
ARL16		PDE4DIP		ANKRD39		TMEM161B-AS1		RPL36AL		ESPL1		SPIN4-AS1
NUBP1		FSBP		ARPC5		TMEM200C		BX640514.2		ZNF285		LOC105374029
HMCN1		SAP130		TPD52L2		GAS2L3		GUCY1B3		BTG1		MIR3181
ATP6V1G1		ZBTB2		FZD1		S100B		ANP32A		CCDC102B		ANKHD1-EIF4EBP3
AKAP8		CALCRL		SLCO4A1		KIAA1257		TUBB6		AC112777.1		LOC107987007
LURAP1L-AS1		TXNDC9		NKILA		TERT		PHF5A		KRT8P33		CIC
CCT6P1		ALKBH8		HMGN4		C10orf107		EEF1A1P11		SLC7A5P1		CLOCK
KIFC1		PTPRC		SDC1		OAS1		AL109763.1		ATF7IP		PRKAG2
AP4B1		BCL6		KIAA0040		AC244197.3		C4orf32		AL390955.2		KLHL38
SDCCAG8		WWTR1-AS1		RUNX2		LINC01293		AC078850.1		TRIM69		S100A10
CIRBP		CDCA2		TNFRSF12A		AC022364.1		LUM		AC093157.1		DLG1-AS1
ESRRG		BRAF		WEE1		PELI1		CLCA3P		C18orf32		MCCC2
SCG2		FCGR1B		CTBP2		NOSTRIN		AC097652.1		CDC20		FTO
SLFN5		PDE1C		SLC30A10		IGFBP5		PYM1		AC003092.1		LOC102724517
SCD5		REST		CRTAP		BEX2		SEMA7A		UG0898H09		LOC100129203
CYC1		DCAKD		S100A16		PRICKLE1		FAR2		CTGF		GPT2
ADAT2		PNKP		RASA2		AC133785.1		NPM1P46		MRFAP1L1		ABCC3
DNAJC7		DACT3-AS1		EIF4A2		BRCA2		EEF1A1P6		HIST1H4C		LINC01986
PLK2		KCNE4		FRMD7		SPA17P1		TUBBP1		LINC00116		SRGAP2B
SEMA3C		KLHL24		MALAT1		AL591845.1		CPNE8		IL32		MIR3935
CASC3		ABTB2		MYLK		AC116407.3		EEF1A1P25		FAM133A		LOC646813
LINC01184		THAP8		EIF1		LINC01579		AL513175.1		AC104137.1		SEPTIN7P13
BLOC1S5		MKRN1		TNFSF18		AC068580.1		DIEXF		AC009948.1		DHCR24
ABCF2		TACC3		CNPPD1		SCGB3A2		EIF6		AL606763.1		UBR5-DT
HDAC8		TSNAXIP1		RAB1A		TYW5		RRS1		PCDHB7		LINC01028
RASAL2		APBB3		FHOD1		NDUFA4L2		AL359955.1		HMMR		SRGAP2
GAD1		SAC3D1		JAM3		RAET1L		PLA2G4A		RPAIN		DIAPH1
ABI3BP		STK32B		ALKBH7		AC093535.2		RPL23		C6orf48		UNC13B
SBDSP1		AR		C8orf88		TXLNGY		PTPN9		CDCA8		LINC00466
MAN2A1		GGNBP2		LAMA4		CFAP73		RTTN		H1FX		LOC105377272
LAMA2		DZIP1L		RWDD1		ZNF506		DDX43P3		GSPT2		SRD5A3
COA1		ZNF425		MAT2B		AC011447.3		C3orf67		MYEF2		PSPH
LMNB1		FRMD3		MOXD1		AC107959.3		AC104063.1		AGAP9		ADGRV1
THRAP3		KDM3A		RPL8		DLGAP1-AS2		TUBBP2		AC007996.1		ITGAV
CCDC50		INTS4P1		SRF		TTC25		AC116003.1		EFTUD1P1		SLC2A8
NR2F1-AS1		ZNF446		SPHK1		FYB		CD3EAP		RNU1-138P		FAM86B1
MIR181A1HG		ANKUB1		MRNIP		AC037198.2		NIFK		SERPINB8		FAM85A
ABCA13		FXR2		SETD6		AC002480.3		AC096537.1		AC060766.4		KCNH7
C1orf109		SLC9A8		SFT2D2		AL035448.1		CD276		PIGBOS1		LINC-PINT
RIN2		MCM4		TANGO6		PLIN1		AC009646.2		AC107027.3		LOC100505716
MCTP1		VMAC		MANF		CTD-2201I18.1		AC246787.1		DNAJC22		CHST3
EHD1		WBP2		ANKRD55		C2orf70		APOBEC3C		MED18		ITGA3
HECTD2		TRIM25		RETREG1		ANKS1B		RNASEH1-AS1		AC121761.2		SNORD3D
TANK		ARHGEF37		CDK14		AL035681.1		HSPE1		DTNA		CXCL6
POLA1		ZNF574		LSM14A		AC025580.2		MAGOH		AC004870.2		MARCHF10-DT
RNF217		DTX2		GORASP2		AC013394.1		C20orf197		AC007423.1		RTN4
TDP1		DCAF7		CFLAR-AS1		AC018529.1		AL731897.1		ZNF33B		BMS1P23
SPTLC3		LINC01473		ADGRA3		CDC25C		MIS18A		C8orf31		LINC00673
DNAH5		CENPF		FAM74A6		AC004148.2		HSPA8P1		PLK1		UBE3C
FTSJ3		FAAP100		PDCL3		AC006058.3		NCBP2		NLRP11		MIR570HG
DPYD		SHB		DOCK4		LINC00893		SFXN4		AC060766.7		LOC105374988
DUSP10		SH3BP2		MXRA7		THAP2		BNIP3P4		ZMAT2		GABRR2
AFP		ADCK5		LHFPL2		POSTN		AC079062.1		AC104779.1		MYH10
FBXL6		MAGI2		SERBP1		AC087742.2		EVI2A		AC098487.1		S100A11
CAMK2G		CAT		RGS3		AC008957.3		CCT3		CYP4A22-AS1		RALGAPA2
CREB5		SAE1		HSPA8		ADAMTS7P4		CABYR		AC125608.1		C1QTNF3
PLCB1		TMEM250		MGME1		BX323046.1		AL021877.2		LRIG3		NEAT1
BIRC2		TBC1D10B		VPS28		ZNF214		SAMSN1		AL356124.1		NECAB1
IRAK1BP1		RFX3		ENTPD6		FOXD3		TDG		AL022068.1		LOC105375342
BBOX1-AS1		COL14A1		FHAD1		AP000766.1		AL136537.2		AC060766.5		MNT
MSL3		LEMD2		SLC35D2		AL603766.1		SNRPF		AL138749.1		KANSL1
MAP3K4		ZNF767P		CHML		AC008708.1		TMBIM6		HMGN5		MIR365B
IQCG		SPAST		CMAHP		CCDC121		AC005699.1		43525		SUMO1P1
EGR2		CCDC18		EEPD1		AC069224.1		DOK2		GLIPR1L1		MIR128-1
RPL10		C20orf204		KLF6		RANP4		C14orf105		NSUN3		CELSR2
CYB561		HES4		CLCN3		AL139393.2		EEF1A1P13		DDX60		IRF2BP2
ZHX2		GRM1		SELENOT		C21orf62-AS1		GALNT1		TCEAL7		LOC107986179
CENPC		NFKB2		FARP2		RPL29P14		MRPS34		PUS7L		LINC02798
ARRDC3		PEG10		YWHAE		LINC00640		SNORD104		AC060766.1		GUSBP17
SPIN3		AIF1L		RPP40		YPEL4		NPM1P37		AC090152.1		SEC22B
MTERF3		SPAG17		NLN		CAMKV		AC006065.4		AC092675.1		NDUFA11
ZNF638		NPHP4		CACYBP		TEKT2		AC074085.1		PTPRB		SEC22B2P
FBXO5		MGAT5B		CHST7		CPT1B		TMEM109		PPFIA2		SMC6
CHCHD3		YAP1		LINC01060		AC011503.2		AC107016.1		LINC01852		UBASH3B
ZBTB20		CNOT3		B3GAT3		AL117332.1		EEF1A1P4		NAV3		FOXD4L4
CFLAR		CBX4		COL4A2		AC005035.1		BYSL		SOX5		MUC3A
CTTNBP2NL		PLEKHG4		SHOX2		AC097537.1		RPL24P4		AC009318.1		LOC100507507
COL5A2		TPRN		ACVR1		AC006372.4		NACA		OTOGL		EFHC1
MSANTD4		KPNA2		STX10		ISLR2		PPIB		TOX		C1QTNF7
MBNL1		PSMB9		FABP5		AL161937.2		RNU6-26P		AC138761.4		AUTS2
ARL4A		TM4SF18		CMTM3		ZNF474		TCP1		KITLG		PABPC1
SBDS		LTBP4		NDUFS2		RIMBP2		HMGB3P6		HMGB1P1		RBM15-AS1
ZC3HC1		STARD7-AS1		MRPS22		AL357519.1		EIF4A1P10		OAS2		LINC00333
CBR4		IFIT3		DRAP1		AC125613.1		TMTC1		ARSE		PHTF2
FIGN		EPHB3		TRIM65		CHRM1		RPL13AP5		AP001172.1		HEXIM1
ANKRD50		SLC2A12		PFDN1		AC021851.1		LINC01551		LINC00702		SRPK2
RAPGEF6		SERPINB9P1		ARSB		C2orf71		HSPA9P1		AC090833.1		HIPK2
MRPL45		NBPF14		TNPO3		C11orf71		AC106799.2		LRRTM2		FER1L6-AS2
WLS		ATXN7L1		IGF2BP3		AL031058.1		C5orf30		ZMAT1		MIR4492
RNF145		FAM86B3P		AMPD3		AL157834.1		GABRG2		AC019117.1		LINC02283
ATG5		ITGA9		SIVA1		A2M		INO80C		MIR99AHG		LOC105375937
WDR74		CREBRF		MAP4K4		AC098650.1		ZNF37A		SMARCAD1		LINC02048
IWS1		EEF2K		RSRC1		AC005330.1		EEF1A1P5		GIMAP6		SH3RF2
NEK10		HSF2		EEF2KMT		AJ239322.1		AC103808.6		HIST1H3E		FAM74A4
TLR4		EDN1		ELOC		AC011477.3		C14orf37		HIST2H4A		LINC01132
SLC3A2		AKAP8L		SRM		AL358334.2		SIGLEC15		SUGT1P1		WARS2
ACP6		ATP13A1		STK10		RAB28P5		PNO1		AC092958.1		TMIGD1
C1orf159		NHSL1		ANXA7		MS4A3		SRGN		HOXA11		LMBR1
COL8A1		TMEM198		NSMAF		AL139383.1		EIF4A1P2		AC020551.1		LOC100129917
CDC34		VLDLR-AS1		ACOT9		LTA		OR2M4		HRAT17		SNORD3A
TRIB2		LY96		SCLY		H1F0		SNX18P9		COQ5		SLC38A9
RGMB-AS1		C11orf87		MSL1		Z69733.1		AC090023.2		PTPRR		LOC105369199
SNX5		CAPS		HSPB1		AC039056.2		RPL24P8		C8orf4		LOC112268234
SLC27A4		DACH1		C1GALT1		KCNJ6		AC021192.1		ARMCX5		SENP3-EIF4A1
EPHA5-AS1		PANK2		UPP1		DUSP15		CRYM		MX2		ANKHD1
FLRT3		NFIX		NAA38		AP002851.1		UGT2B4		LINC00973		MSI2
TXNL4B		PER3		NEK7		AC009271.1		FAM46D		LINC00704		DENND2A
CEP135		ELAC2		TRAM1		PATL2		SLC19A1		FAM198B		RBKS
FAM13C		TACR1		KCTD3		AC109326.1		AC016700.2		DDX23		FRG1DP
BCHE		PCYT2		DHX35		SMTNL1		LDHBP2		EIF3J		LINC01846
RPL22L1		PIM1		ARF4		MAPK8IP2		NPM1P21		KIAA0141		AK5
ABHD11		MAN1B1		CHPF2		TMSB4Y		RPS3AP26		EIF3L		LOC101929846
PRR16		WASF2		GLRX2		FRZB		CD63		HSF1		TRIM33
CBX1		MATR3		RFX8		FP565260.3		PDE7B		BAG2		MACROD2
DEK		PLCD3		PCDH7		BTG4		CAVIN3		RRP36		CHRNA1
UTP18		AKIRIN2		YIF1A		PLS3-AS1		EIF4A1P4		C14orf119		LAMA5-AS1
INTS4		TRIM9		PPIF		OAS3		UQCRBP1		LARS		CHD9
NUFIP1		PBX1		NPAS2		AC010168.2		AC124798.1		LEMD3		LOC105374928
PRIM2		U2AF2		TCTN3		AL355596.1		SNRPEP4		APP		LINC00557
SPATA6		CEP126		ADAM9		IGSF5		AL034397.1		TMX4		BHLHE40
METTL15		ACAP3		ADAM17		LINC00907		PDPN		LYAR		TBXAS1
IRS1		ZNF462		ERP44		AC060766.6		FBXO30		NELFCD		CCDC115
EHBP1		ARHGAP23		ICE1		HIST4H4		C2orf69P1		MTA1		DDAH1
RBM39		DDX19B		FAM74A1		AC012368.1		RDH5		ELP2		ADRA1D
BMT2		STAP2		AGK		AC010395.1		NDUFA5P11		UBE2Q2		MIR4670
NFKBIB		FAM53A		MAPK8		AL031666.1		AP005229.2		CHUK		IGF2BP2
SLC1A5		LTBP3		LYPD6		AKAP3		AC018475.1		RBM25		MIR1288
CXCL3		LGALS9		SLC20A1		LINC02450		SMIM21		LPCAT4		LINC02073
RFFL		CITED2		MAN1A1		AL139393.1		ZNF215		TMEM11		VCPIP1
SET		CAPN10		RGS17		DDIT4L		DFNA5		RRN3		FBXO24
RIOK2		PI4K2A		ZNF277		CMPK2		AC073861.1		GART		TENT4B
CYB5R2		PLEKHM1		CSNK1A1		PRIMA1		CHST6		CHST10		TOM1L2
RNF167		CAMKK1		PGBD2		LINC00865		EXOC5P1		RNPS1		PMP22
IPCEF1		CLCN6		UQCRHL		AL157834.2		CR381653.1		LRRC49		SPARC
COMMD1		LINC00324		NUDT2		AC010260.1		SLC12A7		PSMG2		VMP1
NOM1		PI4KB		SMIM29		LINC01268		PCDHB6		RPP30		USO1
ING5		BBC3		NRBP1		AC090692.1		FAM58A		C12orf10		PLEC
SMPD4		TRIM2		MTDH		OR5B19P		PXN-AS1		CREB3		ERI3
SGIP1		GADD45B		SEMA5A		AL133264.2		CDC123		RTCA		CALM2
DDX50		STON1		ANKRD27		AL512310.7		AC084026.3		ZNF146		USP22
TRMT61A		ZNF721		PARK7		LGR5		ZEB2P1		PAPD4		RPGRIP1L
SF1		PHIP		UXS1		AC011632.1		AC034223.1		MRPL32		PRKCH
GEMIN4		AMACR		LIX1L		AC020905.1		NDUFA6		VPS29		LOC105376654
EFNB2		ERF		MGAT4B		NR1H4		AC078905.1		CXorf40B		CNOT1
RND3		BBS2		LINC01493		AC083841.1		OLIG2		MRPL37		MAP3K3
PPRC1		GBP5		LINC01179		C15orf54		AC006511.3		SNHG3		HSD3B1
CDC42EP3		RFX1		VDAC2		C6orf58		KARS		ORMDL1		PLXNA1
MB21D2		ITPR1		COPS5		MGAT4C		EIF2S2		VEZT		SP2-DT
TIMM44		ZMYM5		CTH		FAXDC2		LINC02458		AAR2		SHARPIN
DLD		ZNF212		PUS7		AC100800.1		AL513165.1		FAM129A		TBC1D1
SPRY2		RUFY3		LRRC8C		AC062015.1		RPS24P8		TMEM138		LOC101926953
ANKRD13D		MAP3K1		USP1		AL445490.1		FAM109A		YRDC		LOC105377261
SAMD9		IL1RAPL2		CD99		AP001610.1		BEX3		RTCB		DNAJB5
TMEM199		CEP89		TPBG		AP005242.1		RAP1B		GARS		KAT6B
ZEB2		ARHGAP12		EXT1		AC011352.1		HOMER2		CCT2		PLEKHH3
PDE4D		ABCF3		PAFAH1B2		ZNF630		AL163540.1		FAM175B		P4HB
RIPK2		BTG2		SMIM7		CXCL10		AC025252.1		TARBP2		LINC01843
DDX10		COMTD1		IRF3		AC011352.3		EEF1A1P12		USP4		MIR183
CASC17		SERTAD1		HECW2		TSPAN8		SEH1L		TUBGCP5		ZNF436-AS1
USP39		GTPBP1		BCAP31		RSAD2		AC092167.1		SLC15A4		MIR1269A
NAMPT		DCP2		RPL27		MX1		RPL12P17		GORASP1		LOC102724580
LRRN3		AATF		HNRNPC		AL136298.1		KIAA1644		NOP14		LOC107986993
TWIST1		GCA		LYPLA1		LINC01468		APOBEC3B		DDX51		MIR6864
CCDC137		SLC16A4		RPL36		BATF2		AKR1C7P		STK16		LOC105378969
PRR11		ARAP3		NAALADL2		AC005150.1		AP000842.3		DDX49		LINC02038
LRRCC1		KDM4C		TMEM179B		AP002004.1		KCTD5		PCBP2		GTF2I
HNRNPF		RMND1		PFN2		IL21-AS1		AC022150.4		PWP1		GMDS
CHRM3		TRIM37		TTC1		AC098679.1		EEF1A1P22		GTF2H1		MIR9-2
DYNLRB1		C2orf42		SLC30A8		AC093787.1		PCAT19		ZNF197		LOC101928201
MSTO2P		TNRC6C		IL1B		Y_RNA		AC002076.1		HAUS3		ACAT2
SLC16A1-AS1		LINC01206		PAPPA-AS2		RBM18		LINC00565		KNOP1		RNF19A
COL11A1		GPR37L1		GSTK1		CTDSP2		SRRD		RNF41		LOC100996643
MRPS30		ADAMTS15		P3H4		NGLY1		GPX1P1		SRSF6		SCAF1
CNTLN		SF3B2		RALB		FKBP4		RASSF8		MPHOSPH8		LINC00536
MAP1B		KLF11		MBD4		PHKA2		AL596087.1		RBM19		SUZ12
SDCBP		RBM14-RBM4		EIF5A		SYDE1		PARVB		TRMT10C		ASNSP1
DPYSL3		ZNF777		SGCE		UFSP2		ELL2P1		PA2G4		AHCYL2
KIF20B		SIRT1		RPIA		ALKBH3		EFL1		ANKLE2		LOC105375851
STAG3L4		KIAA0895L		NFE4		CIR1		CHODL		HAUS1		MUC20
KIAA0753		SPAG1		GPAT3		CSK		RPSAP47		ZNF232		LOC101929583
GYS1		CDC25B		CDC26		AARS		TNFAIP8L3		MRPS18C		HS3ST3B1
BTBD3		CCDC112		PANX1		TECPR1		AC019155.1		TTF1		LYST
PARG		PFKFB4		DAP3		ADSS		RPL34		MEX3C		LOC339593
MYD88		RAD51AP2		USP13		AP2A2		RPS15A		HNRNPA3		ARHGAP32
AKNAD1		SOX21-AS1		PSMD11		SFSWAP		AC090877.2		SLTM		MLLT10P1
SLC35B2		TULP4		FXYD5		STRN4		RPL23P8		CEP152		LOC101926886
GTPBP2		SDHAP1		MRPL18		HNRNPUL2		RPL10P9		PFKM		SMARCA2
TAB2		MTMR9LP		B4GALT4		AC011498.1		ADH5P4		TMEM159		CUL1
RACK1		TERF2		TOR1AIP1		GLYR1		MT-ND4L		TRNT1		MACF1
GRINA		ATG2A		UBE2G1		MCOLN1		AL049873.1		LINC00998		TRAF4
CACFD1		KIZ		CAV2		DYRK1A		C12orf43		CDK4		MIR23AHG
MIIP		CEP131		LGALS1		RNPC3		SRGAP1		RIMKLB		FAM86EP
OPHN1		ARHGEF10L		PSMB7		AMPD1		SELENOS		CASP2		SKIL
GAS5		PPOX		TOMM40		NISCH		AL353770.4		N4BP2L2		LINC01208
ARHGAP22		DUSP8		DOT1L		UBOX5		AP001092.1		TBP		CDRT1
MAP2		CCDC102A		INTS6L		POLG		RNASE1		FAM175A		LINC02122
C6orf141		PIMREG		RAB2A		MUT		HSPA8P5		TMEM43		MRPL13
ARFRP1		RXRA		SOX4		GPKOW		AC026462.1		POLR3D		LOC101927040
NSUN2		PEX16		RCN1		TSTA3		NACA3P		DPY30		MAP2K3
TFAM		PACSIN2		GNB1		RAB21		RPL7P23		ITPA		LNCAROD
ALYREF		KIF6		NAB1		RBSN		AC113404.3		PAAF1		LOC102724775
NDP		PRR12		MKLN1-AS		BAHD1		HSPE1P2		NUP62		SLC37A3
PRKAB2		CNTROB		MECOM		HDAC7		AC096667.1		MOB2		PSRC1
CXCL2		KLHL3		CARS2		ACSS3		AC012146.1		FAM207A		SDHAP2
HMGXB3		DNMT3A		IMPDH1		MINDY2		HEATR6		PINX1		RBP1
MAML1		XRCC3		RAB32		CENPBD1P1		C10orf128		CDK2AP1		GNAO1
APIP		CPNE4		NIP7		TAF6		HSPE1P4		PSMG1		CFAP44
DKK1		ZNF524		FLOT1		ZNF266		AC093010.2		ANAPC7		SRD5A3-AS1
AKR1C3		DCAF15		HBEGF		FGFR1OP		RBMXP2		SNRNP40		HIP1
BZW2		STK11		CLTA		USP30		NAP1L1P1		IMP4		LOC101927226
BUD13		TNFRSF19		CCDC171		RELA		EEF1A1P9		CXXC1		VXN
MRPS18B		SPAG4		SHPK		C11orf57		AC090409.1		ITFG2		ZNF862
FGF13		RASGEF1A		SHC3		P2RX4		AL160412.1		HSPA13		FAT3
LSM3		DLX6		NASP		PSMD5-AS1		FO393411.1		ZNF91		SNORD3C
TSSC4		EPM2AIP1		ATP2C1		ZNF106		TRAM1L1		NUP37		SPEF2
SP100		PRDM16		RAI14		TSPYL1		AL356653.1		C20orf194		BCL10-AS1
SPATA2L		ATF3		MMADHC		THOC1		AC090809.1		EIF4B		BCL9L
SRSF3		CD36		TNS3		CGGBP1		EEF1A1P24		USP15		TRIM16
VIM		ITGB4		XRCC4		NCKAP5L		FAM219B		MRPS35		PDE4DIPP2
STX1A		UFSP1		SLC25A6		AACS		ZNF35		THAP7		RAPGEF4
MRPL48		RGL1		PDLIM7		EIF3J-AS1		AC007731.3		OS9		LINC02305
CKAP2L		RIN1		CD59		C16orf62		KDELR2		SLC5A6		TMX2-CTNND1
LPXN		CH25H		TMEM154		CSRNP2		AL513327.1		TTC23		DESI2
NUP54		SLAIN1		MLLT11		L3MBTL4		PPP1R14B		HAUS2		LINC02098
NOP16		ACVR2A		MRGBP		TP73-AS1		AC073611.1		DDX52		TEDC1
KIF20A		POMT2		PXYLP1		BICD1		AL049840.4		PAXBP1		SLC16A1
TCF19		NSMCE2		TPM4		RBM26		PDZD11		ZFYVE21		DTNB
HNRNPH3		MTAP		TMEM120A		PGGHG		URB1		PCLAF		LINC01003
BUD31		SMCR8		LINC01500		ZNF420		RPL5P34		ZNF512		SLC4A1AP
ADI1		DHRS3		CDH18		IVD		AC016205.1		MAP1S		RNU2-1
KIFC3		TMEM242		CHMP4B		MZF1		LINC01444		C15orf52		PLCB4
PDIK1L		CACNB1		METTL2B		WDR24		AL390961.1		RSL24D1		CXCL12
OGT		RSF1		LAMB1		WDR73		AC074085.2		ORAOV1		NARF
BUB3		PLCD1		CALR		PNISR		TLE1P1		ZNF670		FAM184A
CBX8		HMGB2		TIMM13		OXNAD1		ARPC4		TIPIN		ZFAT
ARL13B		MYL5		MAP3K6		LINC00969		FRK		DDX19A		G3BP2
ZMAT4		KAZALD1		PSME4		ARIH1		HNRNPA1P12		RTL6		CCDC85B
R3HCC1L		PREP		ENOX2		MOCS1		CORO1C		ZNF22		ABHD15
KRI1		HP1BP3		SNHG4		AC106795.1		AC109439.2		ZNF710		LINC00391
PDCL		CCDC34		HSPD1		MEIS2		RPS17		C15orf41		LOC101927057
TMEM71		UBE2S		TMBIM1		MAF1		LINC02262		2004-08-01		CNIH3-AS1
DUS3L		DAB2IP		FJX1		RNF123		PSMD7		ATP2B1		LOC112268045
PAK3		PRPSAP2		ANO10		MTFMT		AC022431.1		NAB2		LOC105369520
ANKMY2		PPP2R2B		L3MBTL3		ZNF585B		UMPS		ZWILCH		ADRA1B
TFB1M		KCNK2		KANK1		SLC24A1		SGO1-AS1		BLM		MYBL1
COL21A1		ADAR		DTYMK		MAP2K5		AP005202.1		FANCI		PTPN14
FBXW5		CPSF1		CNIH4		ELP4		AC068448.1		PABPC1L		MTHFD1L
ST8SIA4		FOXJ3		EIF3H		MAPKAPK5-AS1		AC104563.1		RABGGTB		ANXA13
PTCD3		SMC5		GPR161		MTERF2		AC144530.1		MRPL49		DUSP14
EPGN		NAGLU		PTS		ZC3H18		AC025419.1		PCGF6		LOC100507516
TTC27		WARS2-IT1		NEK6		STX5		LINC01099		AIMP2		POLD4
CAP2		CRB2		SRSF1		LSS		AC068985.1		ADPRHL2		SEC22B3P
CMC2		SOX9-AS1		LINC02120		CLTCL1		RPS13		CTU2		HSD17B12
PARP2		CEP85		ATP10D		ANKMY1		LINC01510		SLC39A7		LINC00513
FGF2		CDK5RAP2		ANKRD44		KIAA0556		AC104619.3		GEMIN7		DNAJC3
ABL2		CROCCP2		CSDE1		MED25		RPL4		POLE3		ASCC1
EARS2		FZR1		GCLM		YARS		WDR77		PCDHB14		GPR108
INTS7		DTX2P1-UPK3BP1-PMS2P11		ESD		PDCD7		NFYA		KRR1		SEPTIN9
ITGA2		MLLT3		RPS19		RFXANK		ACSM4		GLIPR1		LOC101927421
ZNF292		CEBPA		SAMD5		RPS4Y1		RPL41		RPUSD4		NTRK2
ATF6		FAM76B		CCND1		CS		FAM69A		RBM12B		MIR3188
POLR1E		ST6GALNAC5		GIPC1		CRADD		MRPS6		YY2		RDH10
SMG9		TMEM45A		PGM3		PHLPP1		MAPK6		RBM8A		LOC105374308
COL12A1		TRAF2		SLC7A6		CHAF1B		NME4		UNKL		LOC107986821
UHRF1		NUCKS1		TSKU		ALKBH4		AC034223.2		PHB2		BCAN-AS1
LDLRAD3		NFKBIZ		SECISBP2		C1orf74		SNRPD3		RPS29		ITSN2
CSTF2T		NWD1		PAM		WNT3		AC020687.1		CRYZL1		NUFIP2
LURAP1L		UPRT		FAM200B		KDM5A		CNOT2		DDX28		ADAM19
RNF13		ZNF441		FUT8		STK38L		HMGB1P5		MAPRE2		P3H2
RNF168		SAXO1		POLR3E		C16orf58		TIMM21		VLDLR		FBXO9
AP1AR		CENPP		MRPL41		ZNF439		H3F3C		MRPL47		MPV17L2
POLD3		MINDY1		UTP4		ZNF576		APOPT1		NOL8		LOC105373438
CMTR2		ENO3		PDAP1		ARRDC4		EEF1B2P6		NKRF		TMUB1
ZNF431		PARP12		RPS6KA3		DNAJC17		AL162726.3		PPM1K		NARF-AS2
WDFY2		EXOC6		MTHFD2		GOLGA8B		AC090376.1		NUP107		FSHR
MTBP		PEX14		TTYH3		PRPF6		SSBP1		C8orf48		DOCK7
TRMO		CCDC9		CNTNAP3B		BAG6		SLC52A2		MSTO1		PYGB
KCNJ2		ACBD4		PDCD2		CASP1		OR8D1		ALKBH2		FZD5
TCF3		TONSL		FADD		CLPX		AC096921.2		AC097359.2		FAM230D
ZMYM2		C5orf46		ETV1		TIGD5		IFNAR1		CNPY2		RBPJ
ANO8		MIRLET7BHG		STT3B		CPSF7		PALM2		ZNF649		FBXW11
KIF18B		YY1AP1		LYPLA2		SF3B6		YBX3		NXT1		TG
AVL9		MEGF6		ATR		MAPKAPK5		HLA-DRA		NARFL		LINC02783
DNAJC12		MBNL1-AS1		MCRIP1		MAPK11		MYL12A		BRF2		OR2A42
BLOC1S2		AGRN		MTCH2		C11orf70		RPL15P18		RAN		LINC00501
BAZ2B		PHF21A		SPATS2L		SLC38A3		AC116533.1		TRMT5		RNU1-1
PLEKHN1		LDB1		DYNLT1		ATG14		TMEM147		RPUSD2		ITGB6
ZNF451		PHF19		PANK3		ZMYM6		AC116553.1		PRDM4		GDPD4
NOLC1		TRIM56		ANTXR1		SLBP		FABP5P1		C22orf29		ZFAND3
NTMT1		CTNNAL1		PLAUR		NOVA2		AC115223.1		HIST1H2BD		LINC02520
RP1		CEP97		RPL28		NAA60		AUP1		C1orf174		TMEM127
ZNF473		CDC14A		DBN1		TROVE2		MAGED4		MED22		TSC22D2
PDE4B		ARFGAP2		STK31		TAZ		AL133330.1		PELO		RABL2A
BIRC3		DEAF1		RASA1		FAM160A2		AAED1		GGPS1		TRIM8
DDX5		PRMT7		BRI3		SMAD4		GABPB1		DUS4L		JARID2
SLC4A3		NBPF26		ERGIC1		RAB5A		MTND4LP30		BCAT1		SEPTIN9-DT
CTHRC1		SCAF8		STAMBPL1		SNHG14		NPM1P6		C7orf49		HDGFL2
ZNF526		COL9A3		POP7		VPS9D1		AC107075.1		ARL14EP		CREB3L2-AS1
BBIP1		IL18		PTRH2		SENP8		AC073130.2		OSGEP		KCTD7
STK17A		PMS2P3		COPS3		CREBL2		CCDC58		OTUD6B		STAU2
RBM6		PTPRJ		RPF2		FAM122C		LINC01446		ZNF142		SLC35F3
COG1		ZNF442		CTTN		TYRO3		RPL5P4		AL355488.2		LOC105374528
UBE3D		AMPD2		SCO1		RECQL5		LINC02376		SLC38A2		LOC105371689
C11orf68		SAMD13		TRAK2		COA6		RPL39		MRTO4		LOC105378027
DGCR8		ZBTB26		PLGRKT		ARMCX3		RPL7P26		KLHDC4		FASN
DBF4		ERICH3		DNAJB11		UNG		POC1B		DUSP6		RRAS
PPP1R11		XAF1		ANXA5		TBC1D13		QPRT		CCDC184		LOC105375523
CD83		CATSPER3		ADCY7		INPP5J		YWHABP1		MPDU1		LOC441242
LENG9		OLMALINC		GNB4		HNRNPH2		TMED3		ZNF286A		MIR5702
METRNL		SOX21		SERPINE1		NCAPD3		AC011933.1		C1orf27		HS1BP3-IT1
TADA1		MCOLN2		ELOVL6		NAT6		HSPD1P1		SLC7A6OS		PROM1
CREB3L4		LINC00869		MRPS26		EDC3		RPS4XP3		RNF138		DHFR
ZNF107		MMS19		RPL18A		IL17RB		HSPD1P4		43531		PKIA-AS1
PRKD1		ASAP3		GNAS		SUGP1		RPL4P4		ZNF222		MRPL33
SIRT2		PMS1		CHCHD4		FBXO48		TUBA1C		PGLS		MTRNR2L4
METTL13		ZFAND5		HOXB3		PPCDC		RPL32		TRMT1		MIR3914-2
COG3		WIPF2		MPP3		ZNF461		EIF2S2P4		SPDYE2		LOC101927664
SMPDL3A		FYN		MAP3K20		MAN2C1		FXYD6P2		MCM5		EMD
LAS1L		MARK2		PSMD14		FIZ1		SNRPD2		ACOX1		LINC02580
ADAMTS6		CAVIN2		ZBTB8OS		TCF25		AL390728.1		RRP1		LIMD1
EXO1		MYCBP2		CFAP45		AAAS		GNPNAT1		MARS		NQO1
MEF2C		UBN2		ADTRP		SNRNP70		FAM217B		AZI2		LOC105376617
NDUFS6		C19orf54		PLEKHA3		ARL5B		AL450998.1		SNHG11		CTCF
CBWD6		BICRA		WDR3		ZNF140		RPS27A		CBX2		MIR4282
ANG		NBR1		HINT1		ZKSCAN4		AC024940.2		CENPN		CTRL
CDCA4		C9orf85		LINC00636		PQLC2		SLC5A3		POLDIP3		MED9
SFXN2		GMNN		KCMF1		REPIN1		CAPG		DDX24		ITGB3
LINC01411		LYPD1		RHOBTB3		AHSA2		RPL4P5		SPG20		SPIDR
ISG15		KBTBD3		CAP1		CTDSPL2		CCT4		BDH2		TET1
GALNT5		LCA5		GSTP1		RNF40		SEPT10		PLEKHJ1		TTC19
PRMT3		RAB24		PTGFRN		AL160006.1		GDNF		IFT46		LINC02764
RUVBL1		ZBTB45		UBE2E3		MKRN3		C11orf24		AC010761.1		KIRREL1-IT1
CXCL8		CP		ATP1B3		MTSS1L		MTATP6P1		PRR3		CALHM4
FLAD1		WDR53		SUB1		ACSF3		RPS3AP5		C18orf21		FAM74A7
PRICKLE2		LINC01186		HAS3		UBE2B		MRPL3P1		NR2C2AP		NNMT
GULP1		FIRRE		ADGRL4		AC064807.1		TMEM206		UXT		DDR1
TMEM14C		GDA		ESRRA		ZNF189		GSG1		BRAP		SREBF1
SKP2		YTHDF1		NANS		SART3		C12orf73		CPEB1		LUC7L2
POLR1C		ME1		CISD3		ZNF304		AC106799.1		TMEM261		RPTOR
MIR100HG		THRA		PARD3		AC215219.1		ANKRD20A5P		SSSCA1		CCDC200
STAG2		CCHCR1		CCT7		PCNT		RPS27AP16		POLI		THAP6
EPHA4		CELSR3		CMSS1		U2AF1		AC113935.1		HNRNPA2B1		LOC107986163
TMX1		ASXL1		LINC01173		ZNF542P		AC005077.4		MRPS2		PENK
TMSB4X		DHX8		CERS6		CDK10		AC112191.2		MRPL12		FOXI1
TBC1D23		CUBN		MFSD10		NOA1		DCLRE1B		CWF19L1		LOC105377663
POP1		AMOT		PDE7A		AC026401.3		PITHD1		SSFA2		RASSF4
GRAMD1A		ZNHIT2		UTP11		AC022916.1		AL033397.2		SCNM1		ABCC12
SLC35G2		SNX11		ST18		ZNF592		KC6		AMIGO2		LINC01350
HARS2		LRRC69		IAH1		TIMM29		B4GALT6		NBDY		SEC61G
STARD13		GSE1		SLC35B4		RIC8B		U95743.1		GTF2E1		LOC112268026
PLSCR1		TK1		TOMM20		ZNF24		SDCCAG3		POLR3K		ARL2BP
LRRC37B		ZNF653		FEZ1		TBX3		RPL7P1		H2AFZ		TSEN34
AURKB		SBF1P1		FAM102B		ZNF580		AC010343.1		PAK1IP1		CDH5
RABIF		CX3CL1		LTBP1		TSC2		DYNLT3P1		MED21		ST3GAL1
BTN2A1		VCAM1		IL1R1		ARMC4		LRRC34		C4orf33		PBRM1
ZNF669		MROH8		WASHC5		AL590617.2		COX10-AS1		RPS8		TLCD1
ADAM32		ZSWIM2		PRMT1		HIRA		AC091182.2		DENND5B		LINC01730
ABCC10		ANKRD1		MOB1B		PRR7		AC005837.3		SKA1		MIR7845
ZNF680		CHGB		REXO2		HCFC2		NCAM2		WDR76		LOC107987087
BCAS2		INF2		ACTN1		AC006504.1		HNRNPLP2		MGST1		SOCS3
PXDC1		APLF		ROMO1		BLZF1		PHF11		PRMT5		SUFU
PCDH18		CCT6B		PID1		RASSF7		AL445472.1		CKS2		MSL2
ECHDC1		PANK4		ZNF80		GMEB2		AC093909.1		TRPM4		SH3TC2-DT
PNPT1		METTL18		ERMN		XAB2		PCDHB4		PYROXD1		LINC02849
NOP56		PRUNE2		ANP32E		ANKEF1		ACP1		UTP20		UQCC1
STARD4-AS1		ANKRA2		PHB		PLAGL2		ATP5G1		TMEM220		OSTCP1
NOP53		DAB2		CD47		LTB4R		TSGA10IP		ZNHIT3		LINC02021
PQBP1		PLD2		FLVCR1		ITPKA		HNRNPA1P8		SLC25A38		TOP1
ISG20L2		ATAD2		UST		SLC7A5		AC128688.2		FLJ20021		MMEL1
RFC2		SRSF8		LINC01812		FBXL3		USMG5		NRIP1		ADGRL1-AS1
GPN1		POLM		ENTPD7		AC091271.1		AC022816.1		ARMC6		LOC102723604
RIOX2		DBP		PPP4R1L		PLEKHA4		RPS12		MAGOHB		MXD4
DHFR2		FAXC		EIF3A		MARC2		CENPK		WDR4		LINC00622
KCNAB1		SRGAP3		ATRAID		CLCN7		TTC29		RPL36A		PDLIM4
MID1		PHF8		MSANTD3		ZNF75D		WDYHV1		LETMD1		NAE1
NDUFB4		ANAPC2		HRH1		TFPT		SERPINB2		HNRNPD		CTNNBIP1
NME1		MZT1		NOL11		UBR1		RPL5P1		NEDD1		AP2A1
CSRNP1		SLC35F1		NFKBIA		NOP9		AC068724.1		CR769775.1		SHH
ZNF548		KAT5		CD2AP		CHKA		NDUFB10		NDUFA9		LOC105374038
NFU1		PITPNM3		PRLR		ZSCAN22		MT-ATP6		H3F3B		LOC100996662
FAM133B		BACH2		SERPINE2		SLC35E2		ARNT2		NPM1P27		FAM86JP
CCNT2		MOSPD2		DCAF4L2		NOC4L		GPX1P2		PSMB6		RPS6KC1
RNF182		PTGIS		TMEM30A		AP002884.3		AC110597.1		BCL2		USP32
USP42		TSNARE1		TMED1		BRCA1		AC092327.2		GFER		CPA4
POLR3C		SASH1		RASA3		KMT5A		NEO1		DDX11		PODXL
CEBPG		ZNF77		IGFLR1		TRMT10B		EXOSC10		RNF5		SOGA1
CDCA7		LINC01563		C1QBP		STK19		CPXCR1		RNF25		LINC02832
CSRP1		PARP10		PDF		AC005261.2		AC105243.1		SETD4		MIR8052
HJURP		SLC9A3R2		ZNF623		LINC00959		RBM17P2		SQOR		DCK
SH2D5		GPATCH2		DOCK8		BRD1		UBE2F		ICE2		LANCL2
LNPK		TLR1		EMP3		AC026356.1		PPT2		RAB11B		TNK2
NUP160		CRTC2		RPL23AP7		GATD1		AC006145.1		RRP1B		KLHL5
NES		KLHL26		PRKACB		FAM227A		APCDD1L-AS1		C3orf14		CEMIP2
NSUN4		RBM38		TENM1		MEPCE		NAA10		C12orf45		C8orf44-SGK3
TMEM39B		METRN		PSMA7		RRNAD1		TMBIM4		CDK2		ENSA
LMO4		ARHGAP29		VGLL4		STMN1		AC104843.1		CLEC2B		PTK2
SPC25		STIM1		LRCH3		AC007485.2		SFT2D1		VARS		CA13
RAD21		TXNIP		AIDA		TTC9C		AC003975.1		CARS		ALDH8A1
ATAD3A		NT5C3A		SNHG16		POLR2J3		LINC00349		PLOD3		CEP57L1
ARSK		ROGDI		PSMB3		PAOX		POLR3B		SAT2		LOC105378146
BAK1		HEY1		ADAMTS12		ZNF213		NDUFA1		AC002456.1		TRIO
WNT16		RIPOR2		UQCR11		MPHOSPH9		AC005550.2		AC084824.1		PRDM14
PRDM1		SAFB		ADAMTS18		TRPV1		AF201337.1		RAB40A		LOC107984037
BOD1		PSAT1		LINC01816		BRAT1		AC078814.1		AL161891.1		TMEM216
EXOSC1		PAF1		RER1		RHPN1-AS1		MTND4P12		SPATA6L		KIF13A
KIAA1586		USP32P1		NME2		KLHL28		EMC4		RAB11FIP1P1		LINC01765
ORC4		SSX2IP		PSMB2		POLL		AP005212.3		CXorf57		BICD2
MRPL50		ZXDC		FBXL13		ADAT3		MTND2P28		SLC5A9		JUNB
MLLT6		KPNA5		ARL4C		TCP11L2		MYL6		PLEKHA5		AMOTL1
SEMA3A		SLC16A9		RRP15		PI4KAP2		SERPINH1		AC012615.6		PMS2P7
CPSF4		DDIAS		IRGQ		ATP9B		ANKRD20A2		RPL10P16		NRP2
EIF5		CDC6		ACAT1		ZNF571		C19orf24		AC093297.3		B3GNTL1
DAZAP1		NUP88		PLAGL1		NUPR1		SERBP1P5		AC011815.1		LDLR
CSE1L		GCDH		SLC38A6		FASTKD3		ADSL		AC111170.3		LOC107987011
NSD2		THOP1		VASP		CIT		ARMC10		AC234772.2		LINC00273
KYNU		MOK		DEGS1		C21orf58		AC027309.2		AC090673.1		LINC01948
GALE		HCN3		LINC01602		FAH		LINC02268		AC006504.8		TAOK1
COQ9		TLK1		ENOPH1		SCNN1D		STRAP		AC108676.1		AHNAK
CYCS		BCLAF1		TBC1D7		KLC4		SNRPEP2		AC016999.1		TP53INP1
BRD3		ZPLD1		EIF1AD		NDRG2		AC010468.1		BMP2		C20orf85
HDAC9		MEIS1		SACS		TYMS		RPS26P28		FAM27E4		EOLA2-DT
PARL		ZC3H3		CD151		AC244669.2		ATP5H		TMEM132D		RNF139-DT
CCDC90B		FOXRED1		NSFL1C		TAF1C		RNFT1		AF111169.1		FAM47E
QDPR		ZNF865		CCT6A		CCDC40		EIF1AXP1		AC091212.1		ELK4
PTGFR		PROSER3		POGK		JMJD7-PLA2G4B		AC023161.2		COX7CP1		WARS2-AS1
NCOA5		GSTZ1		MED31		CEP76		LINC01105		ANKRD30B		ZMIZ1
PAPPA		TFEB		ADGRF1		PPP6R2		AC018868.1		DBF4P1		LOC105375738
TYW3		NF2		PRNP		YAF2		RPS4XP6		AC079834.2		AK3
CTU1		PMF1		MGAT1		AL118506.1		EMC7		AC087257.1		JUND
CHEK1		C2orf81		KCNS3		AGAP4		AC120036.1		AC012625.1		XPO1
MRPL1		SUZ12P1		CUTA		ZNF408		RPL23AP65		AL355303.1		MIR4295
WDR43		GABARAP		DNAJC10		AC139530.1		AC034236.1		SLC19A3		RGS9
MREG		DMBX1		MFSD1		C19orf44		AC092017.2		AC078845.1		LOC105373907
ARHGAP18		BAALC		MPV17		SGSH		AC004453.1		BX088651.4		ANKFY1
RPL10A		MIGA2		CNPY3		METTL22		AL008707.1		AC009318.3		FLYWCH1
NUF2		VSIG10L		FKBP3		AC006504.5		AC108865.1		PCDHB8		ANAPC13
ILF3		DMRTA1		SP140L		PEX5		KIAA1324L		LINC00052		IFT122
PGP		FEZF1		GM2A		TICRR		TRHDE		BX284668.6		MIR4738
PLCL2		RHOU		CLCC1		ADNP2		LINC01021		MGAM2		LOC112268058
PIAS3		IFIT2		UBA6		AC124045.1		AL359313.1		NDP-AS1		RAB30-DT
GABBR1		BTF3L4		RTL8A		JMJD4		HMGB3P10		HIST2H4B		MATN2
NOB1		CC2D1B		COPS6		LINC02381		TMX2		ADAMTS5		ATP6V0A1
SPRY1		DXO		SLC17A5		RFC5		EEF1B2P1				LOC107984950
ZNF267		SAMD11		TM2D2		C12orf4		SURF4				CDH11
NAT10		HELZ2		NELFE		METTL12		PRIM1				ZBTB20-AS3
CNKSR2		DNAJC27		CCM2		UBL7-AS1		HSP90AA2P				TSPAN33
DNAJC19		CYP46A1		ZSCAN25		MED17		ANKRD20A7P				SOD2-OT1
ECD		RTKN		CBWD3		NUDT9		TBX22				JPT1
IVNS1ABP		ARHGEF33		PFN1		TNKS2-AS1		AC125807.1				C9orf152
MTRF1L		SPARCL1		SWAP70		MYO19		PMM2				HM13-AS1
MRM1		COL24A1		PIN4		AC138150.2		AC109460.2				DCXR-DT
FRMPD4		TOB2		SLC25A24		LINC02001		AL136454.1				LOC102724579
DKC1		SULF1		POLR3A		AC109322.1		AC019205.3				LINC01592
CAMK2D		PPP1R9A		MYH15		CCDC51		CLDN12				MIR548A1HG
PIH1D1		SOX13		PRDX1		SNRPA		SIGMAR1				ID2-AS1
DHX58		UNC5C		HGSNAT		WBP11		RPS25				LOC101927872
TAP1		MITF		AP2S1		DDX39B		HMGB1P6				SIPA1L2
PDGFC		NAPA		COX7A2L		WASH2P		2002-08-01				MIR4268
RRP12		PRKG1-AS1		PRDX5		HAUS8		FAM206A				PSME3IP1
HNMT		SARM1		DHRS9		C5AR1		CYCSP45				BEAN1-AS1
HMGN3-AS1		LGALS3BP		LINC00607		CYB5RL		BCAP31P2				VAC14
ACBD6		DOK5		FST		AC092329.4		HNRNPA3P5				VOPP1-DT
SYT14		LIMCH1		FAU		TELO2		OR14L1P				UPK2
LSM4		FAAP24		CD164		WASH7P		NHP2P1				LOC105377858
FNDC3A		TRIM4		MGAT2		BRD8		PSMB4				OGFRL1
RNF19B		ARAP1		CETN2		NEPRO		MSC-AS1				SP3
DVL2		BRPF1		HSP90AB1		AC007114.1		MYL12B				LOC107986229
SAPCD2		ZNF513		CLMP		CLUH		RSL1D1				ENO1-AS1
SMYD5		ZNF763		CALM1		TAF4B		TRAPPC2L				LOC101928354
DDX58		LINC01354		LINC01204		CCDC189		RPL7P9				FLII
FAM111B		NUP214		DNER		ALDH1L2		RPL41P2				PTP4A1
TIMM22		SNX7		B3GNT5		WDR78		NPM1P19				RSPRY1
UIMC1		SHMT1		CUTC		DZIP3		ACTBP2				CISD1
EGLN2		HDAC5		PTCHD4		ALG1L6P		RPL9				SLX1A-SULT1A3
GAB1		ANKRD28		MFHAS1		AL645568.1		AC068700.1				PFKFB3
CENPL		NOS1AP		RPS21		TBC1D15		ATF4P4				ANKRD60
LINC00705		MAMDC4		GTPBP3		GRIPAP1		AC145422.1				LINC02358
BMPER		RMND5B		UBB		TEX9		LINC00944				LRP3
CCT5		ZBTB48		MIR762HG		GAREM1		NAP1L1P3				MERTK
FEZF1-AS1		MAPK7		FOXG1		BCDIN3D		RPL6				LOC100507006
PARVA		ZNF687		YWHAG		POU6F1		RPS20P14				MIR23A
RPL13A		LAP3		STAMBP		TTC3P1		OSTCP2				TMEM18-DT
DSCC1		PLEKHA7		SDHB		MANSC1		SMARCD1				LOC101927798
XRN2		PARP9		SNRPE		COQ4		NOP56P1				LOC105373430
GPC6		ZNF254		GMPPB		C19orf68		AL161431.1				LINC01126
TMEM47		MTG2		HRAS		TMEM42		AC064799.1				RHOC
CENPT		CSPP1		HMGB1		ARHGAP39		RPLP0				KPNB1-DT
MIR221		HACL1		IPO7		C9orf135		RPL21P28				MIR3907
NUP85		ID2		WDR55		C2CD5		AC243960.2				ALKBH5
ST3GAL6		LMCD1-AS1		TXN		TMEM129		PCNPP3				TCF7L2
PUM3		LINC00910		WDR1		AL354718.1		CERKL				GRM5-AS1
PIK3CD		MROH1		ANKH		SHC4		AC015911.1				LINC02093
NSUN5P1		SCYL3		HGS		ZUFSP		HSP90B1				LOC100130298
SNAPC2		BRD4		MRPL24		SEPT9		TRIAP1				ING1
NFX1		TRPC4AP		ALDH1B1		EXOC3-AS1		AC009245.1				TIAM2
PTPRK		NBPF12		SENP3		GPS2		AL355032.1				TOB1
IL15		DEPDC1B		PKIA		FAHD2B		CTBP2P8				GNGT2
TATDN2		ASB9		DTD1		NCAPD2		AC093909.7				KAZN-AS1
C11orf58		CRIP2		PLA2G15		ETNK1		TPT1P9				IBA57
HSPA9		CSTF1		NIPSNAP3A		B9D2		AC095052.1				HJV
RASEF		CLSPN		RBM15B		ZNRD1ASP		AL022158.1				ACACA
ZNF365		FAM72A		LEPROT		ZNF793		EEF1A1P29				FRG2EP
MTF2		RANBP3		MRPS16		HOXC4		AL590135.1				KCNMA1
NEK3		ZNF503		OPN5		HNRNPCP2		TOMM5				PPM1L
RHOBTB1		SNAPC3		ERLEC1		PHOSPHO2		AC096919.1				LOC105375754
ACAD8		RBM4		CXCL1		TRIM23		AC020898.1				RAB10
UCHL5		PROX1		ATP6V0B		ACD		SURF2				B4GALT1-AS1
PGM2L1		SBNO2		FSCN1		NSUN5		RPS3AP6				LRATD2
NRP1		USP40		ZFR		HIST3H2A		RANP6				TUBB4B
NFATC2IP		TLL2		CBX3		AC008870.2		RPS13P2				EML6
BRIP1		TEF		VEPH1		AC092747.4		RPL37				NBPF18P
DHX9		CLK4		AHSA1		AC022034.2		RANBP1				TIMP2
NCL		FBRS		SLC50A1		MAGEH1		CENPO				GLTPD2
GNAI1		DENND4B		RIC8A		ACVR2B		RPS23P8				LOC107985955
TBC1D19		POLRMT		SDF2L1		ARVCF		AC079298.3				TMEM70
RBMX		PCDH9		MTX1		AL109917.1		MRPL46				NACA2
ILF2		CHAF1A		STC1		KBTBD6		HNRNPA1P2				KCTD2
GRWD1		CRYAB		CLIC1		FOXJ2		DCDC2C				MFSD3
HTR7		ARHGAP31-AS1		COA4		NPIPB15		RPS3AP25				SLC25A45
PRR19		TRIM28		LINC01107		ISG20		CD9				VPS4A
PARP8		ADAM11		RPS24		HOXC9		PLEKHA8P1				LOC105374409
ZNF787		TLE4		SH3RF1		HEXA		CBX3P9				PNPLA8
TPX2		DEDD2		CYTIP		AC008619.1		RPL13AP20				UBE2W
LSG1		CTNND2		NSRP1		IFNLR1		TMEM258				CPA5
TRAPPC4		RTP4		RTL9		PUSL1		MRPS12				SEC14L1
KCNQ5		CDC40		EREG		AC067750.1		CKS1BP7				FPGT-TNNI3K
SNHG15		GLYATL2		IMMT		AC090907.1		AC004130.1				SPI1
CCAR1		ZNRF1		P4HA1		UBA7		MAGEA10				LINC02771
NAPB		PELP1		DNAJC13		TBXA2R		DERA				FCGR2A
RCC1		LINC00511		HNRNPK		MTHFR		AL009174.1				UBA6-DT
SNHG12		AKAP9		LAMC2		AP000787.1		RPL24P2				NRF1
MRPS18A		IRF2BP1		NOL10		ZNF317		RPS20				FKBP2
HCN2		SMG1P5		SMS		PEX12		AL109659.2				DUSP1
WDR5B		OSGIN1		GNL2		ZNF132		MCM3AP-AS1				LINC01780
HNRNPH1		ZNF688		ARPC2		UNK		AC008568.1				LINC02695
THAP3		SYMPK		HEBP2		RAB4B		H2AFZP3				CCN4
YTHDC1		PDXDC2P-NPIPB14P		UBE2J2		STOML1		HNRNPLP1				LOC105369183
PLEKHG5		TRIP6		RPS16		RMI2		SLC38A4				KRBA1
STK32A		CREBZF		SPCS1		TLR3		AC109466.1				CACNG4
TRIM27		RAD54L		TMSB10		RBM10		NUPL2				FABP6
PPP1R15A		ROPN1		SNAI2		C4orf3		RPL29				ZBTB5
TRUB2		NAA35		MTNR1B		DDX12P		RPLP2				RALGPS1
RPGR		AJUBA		TMEM150A		EID3		RPL3P2				TAX1BP3
XBP1		EMC9		ORAI2		AC011451.1		AL353746.1				ABCA7
DTL		GPM6A		POLR1B		WASH3P		AL512625.1				MIR3193
RAB3GAP2		ZBTB17		ZFPM2		RPAP1		NOVA1				LINC01010
CCDC82		NOCT		EIF3M		AC019080.1		RPL35P1				FAM222B
MTR		PRSS35		TARID		WASHC2A		MT-CYB				CENPBD2P
UQCRB		C1orf35		GNG5		AMH		TMEM60				TRIM16L
THAP9-AS1		BRF1		IL31RA		RCAN1		ANAPC5				RIPK2-DT
CDK1		RPRM		RAB13		ZNF284		BX679664.3				CDK2AP2
SCAMP3		SLC25A29		SMIM15		ZNF544		AC105105.3				LINC02836
MIR222HG		MCM3		URM1		RBMY2QP		AC009227.1				LOC107987118
LINC00662		FMN2		ZMYND19		AC010186.2		METTL26				CAMTA1-DT
SYS1		FOXP1		POFUT1		TOP3A		RPL5P23				LOC646652
DDX1		SLC30A1		MCFD2		KLHL22		RPL23AP42				LOC105376121
RPRD2		RPS6KA1		APRT		ZSCAN26		AC073130.1				PAQR8
SEPSECS		ZNF273		WDR45B		AC245297.1		PSMD13				VIM-AS1
DPAGT1		MGRN1		FGF14		SAFB2		ZNF883				LINC02183
C1orf56		MAFB		PRPF4		CFAP53		ATP5E				HNRNPUL1
DGUOK		PLXNB3		MGST3		AC092279.1		RPL3P4				SLC25A42
UGT8		SOX6		RNASEH1		SIRPAP1		ATP10A				PHPT1
IKBKE		SAMD4A		PRELID1		ZNF720		ACP2				FAM168A
LRRC58		BCKDHB		ALG3		AC112484.4		AC093388.1				GTF2IP1
MEX3D		CHN1		DHX15		KRT80		ASAH1				LINC01591
HNRNPA1L2		C19orf47		YIF1B		TMPO-AS1		AC069544.2				LOC101927942
MPHOSPH10		LRRC17		KCTD12		LYG1		LINC00877				KCNMA1-AS2
NECTIN3		SH3D21		BET1		PRRT1		TLDC1				CLIC5
PWWP2B		USP20		DIRC3		NDUFV2		ZNF271P				BCL9
AMER1		PSD3		MELK		PILRB		RPL13AP25				PHF3
GOPC		PKN3		RNF144A		PARPBP		MRM3				PRICKLE2-AS3
PRRX1		SLC19A2		PPIL3		ZNF419		AL391666.1				ATXN1-AS1
PLK4		IFI16		NCLN		NAF1		MRPL39				BEND6
TTLL4		PASK		NOL7		METTL25		MRPS21				MALRD1
CLP1		THOC3		STEAP1B		TP53BP1		PSMA6P1				LOC105374243
MAPK10		SHCBP1		ZNF749		AL845472.1		AC025569.1				SLC66A3
DCAF1		SLC6A6		VENTXP7		MYO5B		PRSS51				TBC1D16
IFT57		RASGRP3		ASB1		RAB36		C22orf39				PARD6A
ERAL1		ATOH8		NDC1		RHBDD3		UBA6-AS1				MIR3074
ZNF622		LINC01012		TXNDC15		CCDC84		GRM7				ZSWIM6
BUD23		PROCA1		EPDR1		ZNF597		AC011495.1				LOC101929289
CXorf38		PAQR4		SNX12		C10orf25		AES				VTCN1
ZZZ3		EPN2		TMEM17		TSSK6		RPS7P11				PIK3CB
NOL6		KCNH5		CSNK1E		AL121832.2		AC078875.1				LINC00222
DDX31		STX18		PI3		WBSCR17		FAM208B				LINC02300
CLIP4		LIN37		DERL2		PTCH2		AC073621.1				TMEM11-DT
CTNNA2		MAFK		PPIP5K2		GPATCH3		LINC00972				TCAF1
CDH9		ZNF19		FAM126A		LINC01089		TMEM33				GUSBP16
FNIP1		NSMF		YBX1		ZNF610		ZFAND2A				SLC7A14-AS1
SLC30A7		NPAS3		LINC01710		COQ6		SORD				KDM2A
SLF2		HINFP		EIF3G		ZNF350		AL049779.3				LPCAT2
CENPJ		GTF3C5		RCC2		ZNF486		ADARB1				GPX4
THAP1		PIM3		SVIP		NCOR2		AL390036.1				UBE2H
VPS25		SCAMP1-AS1		SLC24A2		AC241952.1		HNRNPA1P52				LOC105371267
LSM8		THBS4		NUDT15		BX255923.1		SLC11A2				ALOXE3
RPSAP9		SLC2A6		SEMA3D		DYRK4		AL365203.3				LINC01626
FAM111A		PHF1		MAPKAPK3		AC108471.2		IK				PLCE1
GBA		XKR4		POLR3F		RWDD2B		EIF4A1P7				OPA3
ZNF644		CHAMP1		TGOLN2		AC103706.1		RIOK1				VANGL1
TAF5		CKB		WNT5A		LINC00346		RPS26				GSK3B-DT
RBMS3		NFKBIL1		LINC02015		AP001527.2		RPL23AP93				GRID2
BDP1		KANSL1L		SNORA73B		GNRH1		SRP14				PLA2R1
CNBP		PERM1		AADAT		DNASE1L2		UBC				SLC22A15
BEND5		DAAM1		DROSHA		AL445434.1		RPL23AP18				CARD19
PAMR1		NBPF9		RGS2		AOC2		ANKRD20A4				CBLC
LGALS8		TIGD1		MICAL1		AP002990.1		TMEM126B				LOC107984626
CDC25A		PRKD2		MOB1A		C1orf162		MORF4				ST3GAL2
ID4		NFKBIE		OPRM1		AL163952.1		PFN1P1				LINC01191
NPM1		NDUFS1		COX6B1		HSD17B1P1		HMGB1P24				SKAP1-AS2
SDE2		SRSF11		ZFP36L1		POLR2I		MFSD5				SESN1
EEF1B2		TRIM11		PSMD3		HELLPAR		PIN4P1				DM1-AS
METTL2A		MED27		TMEM167A		AC005224.4		ADGRE1				PPP1R9B
DAXX		RHPN1		TPT1-AS1		AC036214.1		AL445649.1				PRKCE
IFRD2		CMYA5		RPS6		AL162377.1		HMGB1P37				NEK8
POLR1A		CENPA		PHLDA2		AC027601.1		SNRPGP10				PLXNA4
RNF115		ADAP1		TIMM17B		AC137932.3		AC090602.1				LINC00504
MRPL15		FEN1		NTNG1		NOXRED1		MTCO2P12				SLC20A1-DT
PDCD11		MARCKSL1		FRMD6		AL512625.2		AP005901.1				TP53I3
ORC1		C2CD2L		RAB28		AC141586.1		UBL5				SH3GL1
INPP5E		KLC2		DCBLD1		U73166.1		AL162151.2				GGT8P
NR0B1		IFNB1		MTSS1		ZKSCAN7		HARS				ANKRD33B
PTPRD		ATP6V1H		LAMP2		AC108488.1		AC090568.2				KLF9
SLC25A22		PLA2G4C		ZNF587B		SHBG		RPS5				LINC00863
SLC35A5		AKNA		P4HA2		AL359715.2		TMEM208				LOC105377284
GRPEL2		CPO		LINC01605		CXADRP3		HSP90AB2P				EGFLAM
SIRT7		LNP1		ATAD1		AC097059.2		NDUFAF8				LINC02622
CCDC138		ANKRD54		HMBS		Z95331.1		AC107032.1				TEKT3
HS3ST1		ZXDB		ARPC5L		AL359643.2		AP000688.2				MYADM-AS1
HAS2		EFNA1		WDR82		AP001273.1		BX664727.3				DDIT4
SRSF4		CCT6P3		TMEM223		AL589935.1		PCDHGB1				LINC02709
TADA2A		WEE2-AS1		SFXN3		AC093495.1		LINC00854				ANKRD18DP
GLOD4		SERTAD3		KCTD20		AC244453.2		AC097521.2				MAP4
FAM189B		VAX2		RAB23		BSN		TMEM64				CBLL1-AS1
SYTL5		SP9		CAMK4		FLJ21408		HNRNPKP2				EIF1B-AS1
POLK		FOXO3B		TENM4		AL031846.2		AC093567.1				HES7
KLHL17		CEP72		JOSD1		LINC01415		ANP32AP1				LOC101928277
WDR75		TFDP2		JPT2		TMEM269		AL138785.1				RILP
LINC00853		LINC01572		PAGR1		AC096733.2		AL136038.4				FBXL17
CBARP		UBE2C		NRXN2		RPL12P14		TFCP2				CHRDL2
MKRN2		TBCK		GPR180		CFAP54		AL035456.1				INTS4P2
MFSD2A		ABCB1		RHBDD1		AC087499.1		SNX18P8				LRRC42
CAPRIN1		INTS11		MAPKAP1		OASL		AC126323.3				LOC101926923
FTSJ1		CCNB1		THSD7B		AC080112.4		AC010947.1				LINC02543
GBAP1		DIAPH3		UBE2Z		PARGP1		AC090498.1				NT5M
TOE1		SYNRG		NDUFAF2		AL022157.1		RPLP0P6				TSEN54
HLTF		LRRFIP2		SEM1		AL096870.2		FSCN1P1				PATJ
HLX		LRWD1		PCGF1		HOXD3		EIF3EP1				CADM1
CBWD5		RLIM		GSTO1		ZNF137P		HNRNPA3P1				HOPX
DCLK1		ZNF444		PEX26		C11orf88		AC092944.2				GFRA1
DDX20		HSPH1		VAMP4		AC008567.3		AC021231.2				SLX1B-SULT1A4
FBXO39		BBX		RPL30		HSPB9		SIGLEC9				PPP1R16A
ALG13		STON2		EFNA5		SPDYE18		RPS7P1				ASAP1
ZIC1		FN3KRP		PLS3		AC020915.2		AC022968.1				MIR4803
PHF6		APBA3		FKBP1A		HIST1H4D		MOB3A				NRSN2-AS1
TRIM3		ZBTB10		CHCHD1		HIST1H2BO		RPL13AP6				LOC102725019
GMFB		ANGEL2		KIF3C		AC098934.2		SPG21				LOC653513
FANCM		ECSIT		ZNF587		AMY2B		UBE2D3P1				CXXC5
NIT1		POC1A		SOS2		ZNF788		GTF2H3				LOC105373386
NAT9		PPFIBP2		TFRC		LINC00982		RPL10P6				SOST
CASC15		MTG1		NUP205		NLGN3		AC099340.1				TIAF1
OTUB1		ZNF469		VNN1		ONECUT1		NEDD4				DLG1
TFAP4		WWP2		GFPT2		CPEB1-AS1		RPS7P10				LOC101927243
MRPL36		POMZP3		PPP3CA		AC004854.2		GRM7-AS3				MIR6165
VTRNA1-2		TMEM201		OTUD4		AC027801.1		MRPL42				MRPL38
MRPS23		DYNC1I1		INPP4B		AC106881.1		AC091429.1				LOC101927397
HNRNPA0		JPX		POLR2L		AC087645.2		CCDC59				UST-AS2
MRPL10		ALG12		TNIP2		HEXA-AS1		VTA1P1				ALDH3A2
THOC5		LINC01023		CDKN2AIP		AL136164.3		RPL7P50				LOC105375871
DCUN1D5		LINC01505		IPO5		PRH1		RN7SKP106				MAP3K11
FKBPL		NT5C		C10orf90		FLVCR2		AC004890.1				TMEM139
RPA2		SREK1		NUMB		HNRNPCP7		UQCRQ				KLF3-AS1
C1orf43		MAU2		LAMTOR2		AC110285.2		AL109618.1				ST3GAL3
TRDMT1		PIAS4		RNF126		Z97634.1		CD44-AS1				LINC02801
ZNF484		AMBRA1		ADAM23		CYP2T1P		ATP6V1F				MIEF2
DECR1		PIGA		DGKH		AC020604.1		AC078820.1				LINC01947
MAST4		HSD17B7		KLHL12		CHCHD2P6		HNRNPA1P28				ZNF783
SCLT1		LINC00882		LSM2		AC073264.4		RPL37A				LINC02845
ABCB7		TASP1		SLC36A4		AC020661.2		MORF4L1				SWSAP1
ITGB8		DNM3		CCDC107		AC010536.1		AC024132.1				RN7SK
CASP8AP2		ZNF557		GJC1		HOXC-AS1		AL627402.1				HHAT
SRP19		LIG1		MRPL19		AL353625.1		COX7B				EVA1A
MKKS		HOMEZ		CNOT9		AC010203.1		RPL15P3				CSF1
KIFAP3		NEURL4		ZNF286B		AL590705.5		AC006026.1				FGGY-DT
PACSIN3		AKR1C1		TEK		DBNDD2		LINC01611				PITPNA-AS1
CCDC12		SENP6		RPN1		AC026254.5		HSPE1P7				HTRA2
ATRX		NUMA1		ABCF1		RIMBP3		RPL5P12				DHRS13
SUGT1		ZBED3-AS1		FAT1		AC239803.4		SCAF11				FSIP2-AS1
CCDC149		ELL		VAV3		TAF7L		MT-ATP8				MEF2D
CCDC71L		GABBR2		ADAM22		SLC26A9		HNRNPA1P35				NOL3
POPDC3		ZNF324		BCAP29		AC005840.3		HMGN1				MIR585
PTBP2		DNAJC4		NLRP12		AC011477.2		RPL29P7				MUC1
FKBP7		OTUD5		NCAM1		UBE2SP1		LINC01885				CDS2
YTHDC2		PGM5		LYRM4		SAPCD1		C9orf78				TBC1D32
ISCA1		ADPRM		GTSF1L		RRH		XRCC6P2				LOC100132004
ATIC		IFT52		TSR1		KRT8P46		HIST1H1B				LINC00963
DMD		C6orf136		RNF20		AC124947.1		C14orf2				GZF1
HTR2A		INCENP		FER1L6		OR52K3P		FASTKD5				MASCRNA
MANEAL		MADD		ZNF841		XKR3		ACEA_U3				BMS1P22
WDR5		FSD1L		STARD13-AS		C21orf33		SSNA1				AOAH
PCSK1		ZNF821		ELAVL1		AC100788.2		SNORA71B				LYN
ITK		NOTUM		TXNDC11		AP005899.1		PPP1R14BP2				NCF1B
SFPQ		CDC42EP1		AK6		AL109741.1		PDLIM1P4				PPP1CB-DT
NHS		SMDT1		B4GALT7		AC013652.1		PCDHGA1				RANBP9
LRIG2		GRIA4		PSMD1		NLRC3		AL139095.2				FOCAD-AS1
FTX		NOTCH4		CLDND1		HSH2D		BMS1P10				UBXN6
SLC45A4		PNCK		POT1-AS1		AL354872.2		AC084048.1				MIR29B1
LRAT		SLC27A1		RPE		AL391001.1		PGAM5				POTEA
WBP4		NMD3		FAM136A		AL078459.1		TMX3				RNF214
RPL22		ZNF76		ULBP3		PTPRQ		AL078621.1				NDUFAF6
ING3		ETV2		TLL1		DOCK9-AS2		PLCXD1				KCTD21
MDH1		N4BP1		HYAL2		LINC00643		LLPH				HDAC4-AS1
POC5		ABLIM3		TNIP3		CLCNKA		AC090673.2				MXD1
GPSM2		BCOR		ITGAE		WDR72		C1orf140				SDC2
PPP1R1C		SLC26A7		SPCS3		AC026271.2		HSPA8P7				ARID1B
KIF2C		CCDC191		PAPSS2		AC004967.1		AC046176.1				SPP2
ZNF276		IP6K1		G3BP1		AL137002.2		CLEC11A				AGBL5-AS1
ZNF326		KLHL13		ASCC3		CLEC7A		PPARGC1B				LOC100506178
C19orf25		SFXN5		MCL1		ZNF66		NOP10				LINC01318
CACNA2D3		MTMR11		LIPA		AC091812.1		AC245140.2				LOC105374524
CENPI		APPBP2		PIK3R4		LIN28A		AL450405.1				MIR3914-1
BORCS7		MEN1		TMEM107		AL139384.2		AC093484.5				SPATA31A3
PIK3CA		LIN7B		AGTR1		RHOF		AC097263.1				CYREN
PPA2		CLIP2		REPS1		AL359715.3		SMAD2				MIRLET7A1HG
TMTC4		DNAJC9-AS1		FRMD4A		AC092747.2		AC000089.1				RAET1E-AS1
USE1		OSBPL10		STEAP2		AL161719.1		AC079922.1				MIR31HG
DUSP12		SLC9A4		OVAAL		AC068620.2		ACOT13				PRKACA
HNRNPM		NLGN4X		ITGB5		AC023906.5		AL023806.3				DNM3-IT1
ZMYM4		TSC22D1		PTP4A2		MRPS31P4		RAP1BP1				PPP1R12B
RBM43		CMTM7		GPR3		C3orf20		IL16				KAZN
C6orf47		GUCY1A2		ZNF614		AL592546.1		AC103778.1				PHC3
MCMBP		ASPM		GNL3L		AL357054.4		RPL17				ANKS1A
PRRG4		CEP68		NDUFAF4		CT45A11P		CYP2R1				GRAMD1C
ATP6V1B2		ZNF48		GABRB1		F10		AL354919.2				AP2M1
ZBTB49		DIS3L2		FAS		RFX4		TRMT112				EDEM3
GAP43		PRPF19		EVI2B		AC027702.1		NUDT13				LOC107986449
TPP1		RGS7		PRELID2		HMGN2P40		PRMT2				LOC105372668
SNAPC4		LPP-AS2		FERMT2		AL158211.5		SEPT11				LOC102724950
ZNF581		DDB2		PSMA6		TAS2R19		PPIAP11				NDEL1
FANCE		SGO2		MSC		AC019186.1		AC024619.4				MIR8080
CCNL1		ARHGAP33		C1GALT1C1		AC106038.1		DDX50P2				TK2
NOC2L		DNAH7		PSMB1		LINC01467		AC090125.1				LINC00707
RBMS3-AS3		TMEM63A		PVR		AC019197.1		ATP5J2				ZBTB7A
CD274		TUBB2B		SH3BGRL		AL590705.1		RFWD2				STK3
FAM87B		LCORL		PDLIM5		AP002373.1		PPP1R35				ACTN4
NDUFB8		ZNF184		LBR		AC234772.3		AC021713.1				BAHCC1
MTFR2		EIF2B2		ADCY8		AC104852.1		CCPG1				STMN2
NDE1		LINC00472		VEGFB		AP000911.2		AC016596.1				LOC112268269
ABCC5		TBL2		SUCLG2		AL353804.1		MORC3				UBAP1
TAF1D		PARP15		B4GALT2		PZP		B3GAT3P1				WSB1
SCN3A		CNP		SMYD2		AC002059.1		AC016831.1				KDM4B
DNAJC9		POLD1		RPL26L1		AC021785.1		AP001324.1				MIR4445
WDR12		GATAD2B		MAGI2-AS3		AC125437.1		C19orf70				UGDH
ZNF175		ATAD2B		POLR2G		BX284668.5		SEPT10P1				AGBL3
STRIP1		SLC15A1		XIRP2		OR7E102P		MT2P1				HSPA5-DT
GON4L		SLC25A36		TSG101		AC138028.2		HOXB4				MIR4468
VPS72		ZNF700		LAMTOR1		GFRA3		UQCC3				GSK3A
FZD8		DYRK3		CHMP7		AC092131.1		YBX1P2				DNAJB1
GORAB		MEGF8		ZC3H14		C1orf158		C12orf49				CD28
PRRC2C		ERCC6		METAP1		AC091078.1		B4GALNT1				MAMSTR
SPDL1		RANBP6		ERICH1		LINC02193		MRPL51				CFAP95
SRBD1		E2F1		NTHL1		TAS2R31		AC103808.2				FAM117B
RBM12		SKA3		CNIH1		Y_RNA		GPR1				TSPAN2
EXOSC8		CPT1A		ACBD3		AC110015.1		RPS26P47				LOC105378029
PSMC3IP		DRG2		TMEM14A		AC018647.1		GNB3				LINC01030
ZNF691		HLF		GEMIN5		AC241584.2		IPO7P2				FBXL4
PDRG1		CASD1		BRIX1		S100A7A		CCT6P2				LOC101928438
ARFGAP1		PAX9		NBPF15		AC025575.2		CCDC58P3				CREB3L2
TSEN15		EZH1		SGMS2		LINC01203		SLIRP				LOC102723323
DUSP11		PLCH1		HSBP1		PCP4		ARPC1A				LINC01870
MRPL58		KATNA1		RPS9		AC026254.4		AC087072.1				MAFA
MRPL2		USP11		PTPDC1		AC073592.1		RPL34P34				IQCJ-SCHIP1-AS1
CNOT10		TNPO2		TMEM106A		WASIR2		HSP90B2P				LINC01607
TMEM200A		PHYHIP		ZMPSTE24		AC099792.1		SNRPGP15				LOC107986287
TCERG1		ALG9		PCBD1		BNIP3P11		AL662797.3				MYOF
EXOSC2		WDPCP		XRCC5		AC019211.1		AC110994.2				NEMP2-DT
TRIM22		KCTD15		ABCA12		AC090360.1		MCF2L				LINC00663
BRD9		AFMID		CTSL		AC131902.3		ITPRIPL2				TMCC1
TRMT61B		PHYHIPL		MLX		AC011626.1		PSMD8				PRKCA-AS1
SNHG6		CLASRP		NACC1		SPATA3-AS1		RPL29P11				JPH1
TIA1		INTU		SNORA3B		AC016716.2		RPL19				LOC105375822
CENPH		ITPKB		MRPS5		AC004158.1		ATG12				CNOT4
AHI1		ZNF160		GPAM		AC067956.1		AL117339.4				NOTCH2
HEMK1		TRANK1		MPP4		AC003035.1		RPL17P36				HMGCR
VRK1		E2F2		DDX46		AC009318.4		RPL23AP43				GPR137
CNPY4		GTF2IRD1		PDGFA		AC058791.1		TSR3				LOC105375784
PTN		FAM110A		COLGALT1		AL359233.1		TMEM132B				ANXA3
THUMPD2		TUBB2A		MYOSLID		AC105389.2		RPL39P38				OPA1
SNHG1		C7orf57		STUB1		AP001372.1		MRPL43				AQP11
NAGS		ELMO2		STK39		AC020663.3		TAOK3				NHLH2
FCHSD1		C1orf116		SPTSSA		LINC01659		LAMTOR5				UBE2O
C19orf48		SRRT		C5orf15		AC099066.3		VAV3-AS1				PLB1
ACTR5		SLC26A11		NAA15		AC099667.1		RPL21P11				AMZ2P1
TMEM18		GAS8		PCNP		AC100827.2		RPL7P15				MIR612
ZFAND1		KAT7		RPL3		HSPD1P10		C19orf60				DYSF
PBDC1		PRKRIP1		ELL2		RN7SL558P		STXBP5L				LINC00370
AMMECR1		DPF1		RBX1		AL157938.3		MORF4L1P1				SLC43A2
LINC00888		CETN3		PALMD		ACTBP8		RPL7P47				LINC01135
DPH2		NUDT18		CFAP97		EIF4BP8		COX20P1				LINC02026
PKIB		BANP		TMEM39A		GADD45G		EIF4BP7				PKD1L1-AS1
IFT172		ZNF416		PROCR		AC091826.2		COMMD8				SOX2
AIFM1		GINS4		FNTB		ANKRD45		AC106785.2				MRPS9
MAIP1		FPGS		PYCR1		AC105383.1		AC005912.1				LOC101929200
OXCT1		TUT1		RPSA		AC106028.3		RPL7P19				DUSP5
KIAA1549L		CCDC97		COIL		AC110058.1		AL109766.1				CRACD
CHORDC1		SUV39H1		ADGRF4		KRT8P29		AC092597.1				ZNF503-AS2
E2F4		HSPBAP1		IL1RAPL1		AC006305.1		COPS7A				SIAH2
UPF3B		DNAH9		AP1S2		ARL4AP5		AC127070.1				COQ10B
FLCN		ZNF829		ZFP62		PLCZ1		Z74021.1				CNNM3
RTN1		GGT7		DCTN6		AP001781.2		AC003072.1				LOC107984012
SIKE1		NAT14		RNF4		AC008592.3		RPLP1				PAG1
MRPL3		RBM42		GTF2E2		TUBBP6		RPL21P16				SH3PXD2B
STIL		GPM6B		CPOX		AC079416.2		AC007091.1				HDAC6
ZCCHC9		NOXA1		RABEPK		AC105245.1		AL080243.2				LGALS3
SREK1IP1		FGFR3		ECI2		AC007750.1		C8orf33				ADAMTSL4
HAGHL		ZNF460		GSS		GTF2IP5		MAGEA5				HSPE1-MOB4
TEFM		SLC12A4		NTAN1		AC233702.2		ZDHHC16				ZMIZ1-AS1
CEP164		NATD1		NDUFB7		AL096855.1		SKIV2L2				TM4SF1-AS1
DNAJC2		EEF2		CASP7		AC009097.4		MTCO3P12				CASP12
PPIH		RAD51D		SYTL3		AC010889.1		FDXACB1				BCL2L1
ARSJ		ZFP30		RPL7L1		AC095031.1		PPIAP29				PAXIP1-DT
BARD1		TAP2		EIF2S3		AC063952.1		ATP5B				LINC00977
ALDH7A1		SLC27A6		DNAJA1		LMO7DN		RPL4P3				LOC105371795
ZFP37		PLD6		RPS14		AC003986.2		GNPAT				LINC02831
TET2		CACNA1E		KBTBD2		AC131902.1		ACTBP11				PIK3R3
DYNC1I2		ZNF628		TMEM9		LINC01949		AL133260.1				LOC101927888
ORC5		ILVBL		PSMC3		AC009977.1		HSPA8P9				MIR378D2
ZNF33A		GRB10		MRPL20		OR5B10P		MT-RNR1				ZNF7
ZNHIT6		EFCAB12		GOSR2		OCIAD1-AS1		CCT5P1				TAF15
MYBBP1A		C17orf75		PARM1		ANGPTL3		HSP90AB7P				LOC105374848
ZCCHC4		CLUAP1		CD101		SNORD46		AC009318.2				TKT
OCIAD1		RAE1		RNF14		Y_RNA		AL078590.3				MT4
DNAJC15		LRRC40		NRAS		GCM1		FMNL3				LOC107985746
STAC		SGTA		PDCD6		BHLHB9		MT-ND2				VDAC1
IMMP1L		CCNG2		DDX3X		AL445623.2		LINC00680				LOC107984377
COX7A2		MAGEF1		SGPP2		AC010255.3		RPL34P33				UVSSA
RRP8		AARSD1		MIR222		Y_RNA		COX6A1				2002-08-01
ELP3		E2F8		VNN2		HSD17B13		AC073072.2				SH3BGRL2
PELI2		DSTYK		RWDD4		AL513123.1		AC104457.1				LINC01648
TTLL12		MOB3C		SSR1		AC020637.1		CBR3				FTH1
MRPL30		PHKG2		PPT1		AC011503.1		NUP155				OSBPL3
LMNB2		WDR62		BTF3		AC016134.1		AL356535.1				LOC107984867
MAFF		SH3TC1		GRPEL1		AC104836.1		AC087783.2				MMUT
SHPRH		FANCA		HSP90AA1		MYH7		PEBP1				OR1M1
NHP2		ACIN1		CSNK2A1		AC069528.2		AC007318.1				MAP3K14
LRPPRC		AP5B1		RPL12		AL031274.2		EIF3I				CASC11
TAGLN3		SLC37A4		RPL24		HIST2H2AB		AC098679.3				RC3H1
SRSF7		TTC6		TPP2		AC108748.1		NARS				PLCH1-AS2
ZBED8		MAPK8IP3		RPL5		LINC01908		SMCO2				MARCHF5
KIAA0586		ZNF180		NFKBID		RFPL3S		XPOT				LOC107986946
ATG3		STAT1		TRIOBP		MORC1		PTGES3				KIF5C-AS1
ZNF696		EML1		ZNF252P		AC006249.1		KCNT2				MIR2114
CDK5RAP1		FUZ		GGCT		IRAK3		AL121871.1				LOC105370360
CHMP6		BBS12		FSTL1		AC244517.7		ZC2HC1A				CYB5D1
BAZ1A		ZFYVE1		ERCC8		LINC01912		AC005865.2				KRT15
CLK1		SLU7		MAP4K5		AC023449.2		MT-ND4				FLJ46906
DDX56		GINS3		KXD1		MC4R		MOCOS				CRB1
NOP58		STON1-GTF2A1L		MAPRE1		AC092155.1		AC016687.2				CCDC47
ATAD3B		TICAM1		RPS15		AC026748.1		BRI3BP				OR2A1-AS1
UAP1L1		CUL7		NOC3L		KRT18P63		CR382285.1				PARGP1-AGAP4
APTX		CCDC28B		NAGA		AL392023.2		SRSF9				MYEOV
ZC3H8		GNL1		UBL4A		LINC02095		RPL21				RYBP
CEBPZ		C2orf27A		CDR2		LINC02393		AC093010.1				OSBPL2
C3orf18		SMG1P2		CSGALNACT2		SEPT14P12		AC016722.2				LINC02199
LTV1		LINC00482		GNPDA1		SYT4		LMAN1				PANK2-AS1
EXOSC5		PPARGC1A		MED10		RERGL		DSG2				LOC105378120
COX19		LRRC73		HNRNPAB		AC007547.2		YBX1P10				RDX
UBE2T		ANKRD16		KLF2		CTNNA1P1		AC090897.1				LINC02775
ODF2L		MLLT1		TOR1B		IFNWP19		SS18				CAVIN1
DCBLD2		KHDRBS1		PSMC2				ZNF248				FABP5P3
ASNS		IFI6		NEMP2				AC091685.2				VEGFA
GOLGA4		LRP4-AS1		ZNF485				NUP50				FBXL8
DRP2		KIF11		TARDBP				PTPN2				AMFR
SNAP25		ATL2		EDEM2				GLRX3P2				LOC101929710
CWF19L2		KCNF1		GEMIN6				AC099336.2				LINC01962
MAP4K3		ZNF627		ZNF385D				PTMAP5				LOC105371855
RRAGC		EPS15L1		CYSLTR2				CUL4A				LRIG2-DT
C9orf72		TMEM128		SPOCD1				UQCRH				PCNX2
FARSB		RCBTB2		YIPF5				NR2F2-AS1				LIMK1
RBM22		MDK		RPS19BP1				VKORC1				CFTR
NDUFB11		S1PR1		USP31				RPL12P6				TSPAN14
DCLK2		ABCB4		SUMF1				RPL15				CCDC144B
DIO2		TOM1		SGCD				AL121578.3				RHOB
RP9P		SASS6		LINC02163				AC112497.1				TMEM65
ZNF202		ANKAR		RPL35A				AC006206.2				SHC1
FAP		CCDC74B		RPS11				Z93241.1				AGFG2
OTUD6B-AS1		ZNFX1		RGS4				PRKAG1				ANKRD10
TAMM41		ZNF701		PRPS1				AL117329.1				MPDZ
TLR6		KIF22		TMEM126A				TSPAN3				PICART1
LINC00839		ECH1		COL4A6				SETP14				TGFBI
RSBN1		CARD8		PSMD12				NDUFA3				CCDC103
COX15		DNM1		LINC02360				AL121904.1				ERRFI1
THBS2		ZNF43		MRPL11				YWHAZP2				MYO1C
QSOX2		SIPA1L1		ZCCHC3				AC007953.1				NUTM2E
SPIN4		D2HGDH		OXSR1				GOLGA2P11				DTWD2
EPC1		TNFAIP8L1		NSA2				ARPP19				SLC39A11
ADAMTS16		PGS1		RAB7A				YWHAZP4				KMT2C
INIP		ZNF790		B3GLCT				TMEM246				MIR4420
GINS1		RPA4		SLC35B1				ARL4D				FAM71F1
LYPLAL1		FNIP2		ZNF81				COX4I1				LOC105377684
TUBGCP3		NELFA		MBTPS1				MRPS7				AKR1B15
TAF1A		ACCS		PSMG4				ANKRD30BP2				NLK
DHDDS		PDPK1		NDUFS4				AL731532.2				PCED1A
TDO2		PARP14		TMED10				AC022483.1				LOC107986820
PACRGL		PLEKHB1		SLC25A26				AC092670.1				ERICD
AKR1A1		CDH6		RANGRF				AC006001.3				SLC22A16
MED20		ABCB11		C1orf52				EEF1GP1				ENAH
SPATA13		CWC25		XYLT2				LINC01550				ETFB
TMEM234		FNTA		C4orf48				EIF3K				LINC02912
DDRGK1		ATPAF2		GDI2				AC093768.1				RBM15
EXOSC3		POLA2		SGCB				KRT8P14				EXOC1
ALDH1A1		RNF8		GRB14				AC022182.3				ANTXRL
SDAD1		TOGARAM1		NOX3				PDCD5P1				LOC100129603
SNHG7		KANK2		GSPT1				AL596202.1				MIR3180-2
CEP170		PI4K2B		IKZF2				MMAB				CYTOR
PDCD2L		ABCC1		ABT1				STX2				RB1CC1
TRMT11		C1QTNF2		BDNF				AGAP6				LINC01844
PHYH		CCDC89		LRCH1				TPM3P8				RAI1
ATAT1		VGLL3		UGGT1				KCTD10				ASB15
RNF2		TOP2A		CD46				AC026403.1				RAB11B-AS1
PCLO		KIAA1217		B3GALT1				AL121612.1				NR2F1
WRN		COL16A1		HMOX1				PSMC5				LINC01567
USP18		ARHGEF39		KTI12				AL132777.1				TMEM105
ALDH18A1		ZNF335		BFAR				PSMD9				MAPK8IP1P2
MAGED1		ZSCAN21		DYNLT3				MAGEA1				MIR6853
SLC18B1		BVES		NAA50				MALT1				LOC101929609
DUBR		ZNF394		PISD				AL591643.1				SNX9
IL7		CDK7		SDF2				EIF4E2				USP35
EPB41L4A-AS1		TIGD4		LZTR1				CU459211.1				DENND11
KLHL4		CNTRL		TNFRSF21				NDUFA12				ATP1B1
NFKB1		MT1E		CSF3				TUBA1B				AKR1D1
SYF2		UVRAG		SFXN1				TRAPPC1				S100A2
PPP1R8		RHBDD2		DDX6				ATP1B3P1				HIVEP1
QTRT2		MASTL		SUV39H2				MTCO1P12				LOC105372850
PRKX		FAM76A		SSR4				UBE2N				CEP85L
SFMBT2		FAM13A		TTL				ACOX2				LASP1
KIF4A		PAK4		CCDC152				RANBP17				EIF4G3
GINS2		MTTP		PA2G4P4				AC127502.2				ZNF655
PPP1R37		WDSUB1		COL1A2				FAM35BP				DDX59-AS1
RELB		CBX7		APOO				SDCBPP3				ABR
DDX39A		DPH1		BANK1				AC073896.3				WFDC3
HMGB3		RXRB		CFL2				OR9A4				LINCR-0002
NEIL3		OXSM		GTPBP4				AC096720.2				ATL3
ZNF738		COLGALT2		ZBED4				AC133435.1				IRX6
REXO4		EMBP1		NUDCD1				MTCO1P40				LINC02711
ANK2		EEF1A2		SRPX				PLEKHA3P1				LARS2-AS1
C1orf131		LINC02060		KCTD16				COA3				PLAU
HAX1		SEC31B		GFM1				AC097523.1				NCK1-DT
MCF2		EXPH5		MCUB				FAM213B				ODR4
EWSR1		FARSA		SLC37A2				POTEE				DCXR
PPP2R3C		SH2B1		TMC7				RPS19P3				ABLIM2
EIF1B		ZNF768		SEC23IP				HSP90AA4P				COQ8A
SCFD2		CHD8		SLC10A7				RPL35P2				NOTCH2NLR
RRAGB		RHOJ		LMAN2L				AC090204.1				VPS53
BMS1		GGA1		MRPS25				AC246817.2				OLFML2A
MTO1		L3MBTL1		MAK16				AC067904.2				ZDHHC21
LSM6		NPRL2		C1orf198				FAM35A				MFN2
HSD17B11		RTL3		C19orf53				LINC00470				SEPSECS-AS1
TTK		LRRC8B		CYBRD1				IPO7P1				COMETT
TMEM244		DEDD		TOMM7				AC011611.3				ATP6V0E2
FANCL		GRIN2A		ALG5				PDE9A				C1orf94
GNPDA2		MKI67		TRABD2A				RPL7P32				LINC02869
USP54		PPP4R3A		FKBP14				BX664608.1				ICOS
ZNF74		CLHC1		BTBD10				RPSAP54				ZCCHC24
RTKN2		KIF14		SLC35A3				PXN				LINC02018
DPH7		MAPK1IP1L		RAP1GDS1				SERBP1P1				LOC105374894
SNX8		KLF15		LINC00460				CNOT11				SH3RF3-AS1
NOL9		ENKUR		UFD1				GAPDH				LINC01779
ZNF791		MED26		ZSCAN12P1				ARID3B				PLLP
TATDN1		GTF2IP13		GPX1				MTCO2P2				LINC02024
GPATCH1		LINC01546		CDPF1				AC244394.2				SWT1
LONRF3		IL6		FOXD1				AC122688.3				TCAF2P1
PFDN2		CEP57		CDK8				TIMM10B				OSTF1
IGBP1		ASH2L		TM2D1				TXNL1				GPCPD1
TMEFF2		PLA2G6		ANGPTL2				LINC01432				OSR2
PCID2		LINC01776		SRPK1				JDP2				LINC02472
QTRT1		KCNMB2-AS1		EBP				IFNGR2				LOC107984421
PPIE		LINC01865		MGC27382				DRAM1				LOC101927993
KIN		DHRS11		PITRM1				RPL37P6				SEC61G-DT
MSRA		TRIM5		GNL3				KIAA0907				SCIRT
UBE2D3		ARMC7		TSPAN4				AC145285.3				LOC105379028
EXOC5		GUSB		SLC35E4				AC114485.1				MIR1302-4
SMARCB1		PIP5K1A		INTS10				XKRX				SGCA
SURF6		CARMIL2		YIPF1				RPL12P33				EPAS1
FUS		CDKN2D		RPL27A				HIST1H4A				SLC3A1
CSRNP3		FAM193A		RPS23				CIAO1				H2AC11
DLGAP5		KLF16		ARHGAP42				BX005266.2				ANKRD23
ANLN		MSH5-SAPCD1		IPO11				AC097658.1				BCAR1
ACTR8		ZSCAN31		LRBA				GABARAPL1				S100A6
GPR137B		AKAP10		FKTN				LSM3P3				RAB30
METTL16		TBX19		UBA5				PPID				MIR548F4
SNPH		C11orf45		TEX48				PLEKHO1				MGC12916
HOTAIRM1		FAM161B		HIF1AN				POTEI				TEX14
PDSS1		RAD9A		NPIPB3				PPIAP31				CRLF2
MCM10		DCP1A		TAF9B				RPL10P1				LOC102723811
SLC2A11		DPP7		TALDO1				SPG11				EPB41
IL1A		PBX4		PNN				AC131235.1				LYPD5
RIT1		TXK		TFDP1				PLAC4				LOC105377730
RNF144B		GPSM1		HOMER3				AL355990.2				LEPR
DCAF4L1		PIGW		GTF3A				HOXA11-AS				LOC105374344
FAM83G		PIBF1		EIF2S1				AL049840.1				DGKD
CHTOP		ALB		LINC00488				AC133134.1				LOC105377689
TIPRL		APLP1		MFSD14C				RPS19P1				FAM214B
EIF2B3		WSCD1		HDGFL1				AC016738.2				CYRIB
HELQ		REXO5		TMEM41B				C19orf43				GPC1
DUS2		ZC3H6		XRCC6				DPH6				NTM
CCNA2		MGST2		VRK2				AC068787.1				LINC02090
CCDC134		RDH13		UBA2				RPL12P4				INPP5K
HUS1		REXO1		TGFBR2				AL139002.1				LOC101926959
THUMPD3		GLE1		RBMXL1				LINC00303				THBS3-AS1
EIF2B5		LMO7		PSME3				ATP5G2				MIR6090
SRSF10		LRRC7		ARHGAP19				FUNDC2				CHD3
MRRF		TRMT2A		ZNF275				OR2T4				GPIHBP1
C11orf1		DHX16		SLC25A43				AC107391.1				MMP2
ESF1		DSN1		LSM10				RPL10P3				LINC00824
DLAT		FLI1		TIMP1				RPL19P16				LOC101927605
SF3A3		PLEKHM2		WDR18				CNDP2				LINC01020
DDX60L		RAB20		PFDN6				STIP1P3				STRN
KLF12		ABI1		TRMT2B				IGKV1OR-3				SMARCD2
IP6K2		ZNF79		MINPP1				CERK				TYW1
ZNF708		LINC02101		TIMM8B				AC234782.4				PNRC2
S100Z		RAB11FIP3		CINP				OR2M3				DAPK1
ZPR1		TXNRD2		ITGB1BP1				AL513175.2				TCP11
SRFBP1		DHX34		PECR				NCSTN				SGMS1
GABPB2		CKAP2		MIR17HG				RPS29P16				DISC1-IT1
TACO1		ZSWIM1		ARHGAP31				AC005046.1				DENND4C
NUP35		ZNF552		GCSAM				PRRT3-AS1				COL22A1
ANKS3		BTLA		EIF4E				LINCR-0001				ZC3H11B
ABHD10		KDM5B		DHRS7				RPS20P10				AAMDC
PPP5C		RNF114		ERH				RPL34P18				CDH3
R3HDM4		CHEK2		RPL14				AL590399.1				AQP7
CARD16		ABI2		TPMT				SAAL1				LOC101929427
EIF1AX		EXOSC9		TIMM50				ARMC10P1				ADK
GATA3		PDZRN3		NEGR1				AC108073.1				THUMPD3-AS1
SNRNP27		FANCB		HAUS7				RPL23AP3				UVRAG-DT
DNAJA3		TBKBP1		GADD45GIP1				AC063923.2				ETF1
IMPDH2		LINC01273		FOXL1				AC097460.2				ATOX1
AGTRAP		PIK3C2B		PARP4				FAM35DP				FAM102A
ASF1A		IKBKB		MID2				LYPLA1P3				SLC35A4
HDX		TMEM222		SNU13				MRPL14				SLC2A4RG
PSMA1		AXIN2		OST4				AL391825.1				SSH2
MPST		KYAT3		CDCA7L				C17orf51				ETV5
DLG3		NEK11		RBM3				ANKRD29				UBE2U
NKX6-1		KIF13B		TMPRSS11E				FBXO22				LOC107984265
DCTPP1		PPP1R10		TERC				AC026366.1				NODAL
ZNF426		NBPF11		RPS3				OR4F15				PDE8B
TFPI		HR		COMMD6				RPS27L				LOC101927151
LINC01152		MMP7		TM4SF19				AC092610.1				ZSWIM4
APEX2		CRY2		RPL35				AC007389.1				LOC105372639
UTP23		GDAP1		VWA3B				AC106872.3				UGDH-AS1
ZSCAN9		TOM1L1		CASK				NDUFB1				TGM2
MRPS31		ZNF44		TMED4				CDYL2				CASC21
PCYT1B		TXNRD3		PAK1				ASNA1				RAPH1
PGBD1		TBRG1		ITGBL1				AL136126.1				LOC107985065
NDUFS5		ZMYM1		SELENOP				ENTPD5				SPC24
ZNF195		SNAPC1		C3orf52				C7orf73				TMCO4
LPAR4		GAS2L1		SPRY4				FABP5P7				ACTR3BP2
HPF1		ASB6		DUSP4				SNRPA1				ANKRD46
NPM3		IFT74		MED8				TM2D3				ARHGEF35-AS1
LONRF1		LINC00847		LIF				FUNDC2P1				ANKRD13B
NVL		FAM83D		ZNF263				RPS3AP44				LINC02605
ATF4		CMTM8		RPL11				AC092431.2				TEAD1
CEP95		KREMEN2		KCTD4				HMGB1P10				BFSP1
AMDHD2		WASHC2C		EDIL3				METTL14				LOC101928451
RANBP2		HCG27		ETHE1				AL663058.1				GRM8
POT1		TRIM46		RPS18				AC073050.1				GPAA1
TWNK		RNF146		MRPL16				CDC37				SGMS1-AS1
GATB		ZNF888		NKX3-2				AC021001.1				SFN
CD55		FAM86DP		PNLIPRP3				AC107308.1				CAGE1
PFAS		SORBS2		HSPA5				AL355987.5				HTR3B
TSPAN13		ANKZF1		TBCCD1				EIF4A1P6				GNG12
ZBTB33		QKI		MANEA				EEF1A1P8				PLEKHG2
FBXO8		ACVR1C		ERLIN1				PPIAP19				RNU1-4
NONO		ZNF16		ELOB				TXNP6				CNST
RFC3		ZNF586		PSMG3				ATP8B4				LOC105375911
IGSF10		PRR14		GNG2				AC016739.1				REEP6
POLR1D		RCAN2		DPF3				CCT8				PLPP1
SNHG20		CD200		COMMD10				TUSC1				MIR3939
MRPL21		RCC1L		DDAH2				OSTCP4				LINC02126
LIAS		RBM24		TIMM8A				USMG5P1				LINC01608
IFT22		SPR		DARS2				HNRNPA3P6				LRP11
GTPBP10		NEURL2		HMOX2				LINC01909				SH3PXD2A
NEK4		ZNF14		DAD1				RMRP				ASPSCR1
TMA16		TRMT12		ARIH2				AC055811.4				FAM20B
GEMIN2		DLX5		TMEM101				FOSL1P1				CLDND2
DYNC1LI1		JAKMIP2		PERP				GAPDHP44				RPE65
TEX10		SCNN1G		ENPP1				CDRT15P1				NMNAT2
SLC29A3		BLACAT1		DCAF4				MT-CO3				CDKN1A
CDC5L		ZNF596		TPM3				AC009299.2				RAPGEF1
NDUFA5		KCNB1		RFT1				GLT8D1				VSIR
MAD2L1BP		NR3C2		SORCS1				APH1A				LOC105375746
CENPU		UBQLN2		PON2				AF127577.6				LINC01019
LINC01719		FBXW4		NUP43				C11orf98P1				PRICKLE3
DDX27		MAK		PRSS3				LINC00308				IER3
ZW10		TMEM243		MAGEC2				HNRNPABP1				EFR3A
SNHG8		VSX1		TMED9				AC103591.3				DNAJC18
ZNF598		PEX7		RPS27				HSPE1P8				LINC02053
INO80E		SLC13A3		VDAC3				AL139353.3				FOXE1
TNFAIP3		SEC61A2		ATP6V0E1				AP005264.1				LOC114841035
CRHBP		USP21		SLC6A14				AP001596.1				PIWIL4-AS1
ZNF493		SELENOO		FAM50A				AL033519.2				PPP2R1A
TIFA		DPF2		GLRX3				AP001000.1				SLC16A3
PINLYP		GCC2		SMTN				CCT8P1				TCEA2
LOX		IFIT5		NIT2				ATP5HP4				MAMDC2-AS1
ZSCAN12		ZNF500		GADL1				ASIC5				TTLL11
BTN2A3P		FBXO4		FN1				PFDN5				LOC151760
GAR1		THTPA		SLC39A10				NME2P1				SLAIN2
ARHGEF9		TARS2		COX10				RPL35P5				PPM1B
FRAS1		ZNF550		XPO5				ARL1				KRT17P1
ASAH2B		MTERF4		CREB3L1				GLB1L3				LINC02057
ZSCAN16		VWDE		IGFBP1				RPS28				GRK7
PHF14		CGRRF1		RAB3GAP1				PPIAP22				ZNF8-DT
FUBP1		ZNF620		LYPLAL1-AS1				AP000542.1				LOC105375860
TMF1		PCM1		B4GALT3				IFT43				SLC44A3-AS1
SNHG17		IQGAP3		PLD5				C14orf166				RAD50
ARHGAP24		TPPP		SH3KBP1				MTNR1A				ATXN1
RBM4B		BCL2L13		VILL				AC026877.1				FRYL
CAD		ZNF707		NPIPB5				RPS7P4				CD70
SIRT6		IFI35		ZIC2				AF279873.3				LINC01913
GNG11		FIBIN		LAT2				TMEM248				PCCB
RPF1		GBP2		STOX2				ANKRD7				MSH3
NGDN		MED15		PSMC6				NPM1P18				FLNA
SLC7A11		NKTR		ENTPD4				RWDD4P2				C16orf87
CHIC1		LARGE1		CHRNA9				TDGP1				CPN1
LUC7L		CENPM		WASH5P				BX005214.2				LOC101929626
CCDC150		SECTM1		RPL7A				MED6				UBP1
ZNF616		RPP38		RINT1				CEP83				PTBP3
FGF5		FBLL1		BLMH				AL391058.1				OSBPL9
APEX1		SIN3B		QPCT				AP006296.1				RASA4
UTP14A		ALAS1		SOCS5				COX14				MTA3
WDR46		ZNF17		SHISA5				LINC00428				LRMDA
UNC5D		RCAN3		LARS2				AC120114.4				SSC4D
MITD1		NDOR1		MRPS24				SNORD99				SEMA6A-AS2
PITX2		LINC00174		METTL3				ATXN7L3B				AOC1
EIF2A		ZNF23		STARD3NL				AL139421.1				HIGD2A
RABEP2		LINC01881		RABEP1				AP003385.3				CDK5RAP3
PBK		ALPK1		STOML2				ARGLU1				ODC1-DT
ARHGAP6		UBE2L6		PPIL1				TCP1P3				FLYWCH2
BCS1L		BIRC5		LINC00520				BEND3P1				LOC105372685
TBRG4		PPP4R2		ITGB1				AC021443.1				KIF25
TSLP		UPF1		PSMA3				AC092447.2				PYCR2
DRG1		DHX30		MYO3B				GMEB1				SOCS3-DT
BNIP1		SPEF1		SETD9				AL512504.1				LOC101927378
CEP295		APOL2		LEF1				RAB35				YTHDF3
CDADC1		TYK2		ARF6				RPL24P7				SSBP2
GPR85		SP110		TIMMDC1				AC074194.1				SND1
DHX36		EHMT2		EPHB2				SNORA71A				NCAPG2
DDX17		TTC21A		MICB				RN7SKP116				RHOH
TIMM23B		UBN1		TIMM10				RPL23AP57				LINC00880
SMAD1		AUNIP		TOR1A				RARRES2P8				LOC112268123
RBM14		CCAR2		SNRPG				UBE2L3				LOC107986432
LDOC1		GPR158		RNF6				C15orf57				HMG20B
ARMCX5-GPRASP2		KLHL9		CCDC80				LAT				RNF217-AS1
NEURL3		CPT1C		SMIM12				PPIA				LINC02042
MUTYH		REC8		ERGIC3				RPS27P29				MIR1208
LINC02104		FAM209B		DIMT1				AL365440.1				LINC01974
ZNF133		FRS3		PGAP1				AC007182.2				MIR6791
UTP15		ZNF57		CDC16				Z99129.4				ZDHHC5
SLITRK6		IRF9		SIDT1				DUXAP10				IZUMO4
CENPW		CRAMP1		LRRC59				USP41				MIR548A1
CRYZ		NPAS1		PLP2				RNU6-623P				DTX4
TGDS		RHOT2		LSM7				AL035587.1				KPNA4
SPANXN1		ZNF440		TMEM123				RPS15AP1				BLACE
MMS22L		STK33		DCTD				HNRNPKP4				RNF139
EPSTI1		EFHD1		BMP2K				PRDX1P1				KDM4A-AS1
RAB9A		VPS11		C1orf112				AC073136.1				MYO7A
MSR1		FANCG		BCCIP				RPL10P12				MIR1260B
ZCCHC18		PPIG		BBS7				AC007387.1				EIF2AK3
MLKL		ZNF85		SEC13				EDF1				LOC100506236
MMP16		RBL1		SYNE3				SNAPC5				EPHA2-AS1
COMMD2		GDPD1		PLRG1				NOL12				TTC39B
DDX21		PRR15		PRRG1				MRPS11				ZNF131
UPF2		ZDHHC8		CCNJ				RPL7AP6				IPMK
ZNF253		CD96		ZNF227				AC097515.1				MED11
TSR2		ZNF346		POLR2C				CSRP2				FAM172A
PALB2		PRSS27		TMA7				AC004057.1				DMXL1-DT
IL13RA2		KLHL20		RPL38				AC144833.1				RRBP1
COA7		CDCA5		TNFRSF10D				MRRFP1				LINC01344
ZNF333		ZNF736		NME6				AC234782.2				CDC27
EIF3E		ZSCAN20		RAC2				HNRNPA1P50				LASTR
FUCA2		UCK1		ERLIN2				TCTA				ANAPC1P2
SVIL-AS1		ARMCX4		PDIA6				FKBP11				RABL6
ATL1		LMCD1		PLCXD3				FAM3B				AFDN
ABRACL		ZNF546		CTSS				C15orf65				TBC1D3P5
IFI44L		CMTR1		PYURF				RBM8B				MIR4774
ELF1		CYP2C8		MTMR9				NACAP1				GATAD2A
THYN1		ZNF773		LINC00900				AC092718.4				ACAP1
TRPC4		SSRP1		UQCC2				NETO1				GRSF1
TRMU		TAPT1		COPS9				YBX1P1				LOC107986064
RAB39B		ANAPC10		ANTXR2				RN7SKP97				KCNH2
ZBTB8A		LIX1		FERMT3				BX323845.3				LINC02155
FRA10AC1		TEKT1		URB2				AL731556.1				LINC00601
UFL1		NUDT6		RNF216P1				FP236241.1				THEM4
G2E3		GIGYF1		PAPSS1				AL022322.2				PRDM10-DT
CNRIP1		PCK2		SNRPB				CAP1P2				SPEN
ZNF207		RNF150		MAGED2				43527				RNF213
OSGEPL1		HSPBP1		GNAI3				AC007879.3				NUDT16-DT
ZRSR2		MCPH1		LINC02008				TUBAP2				AFF4
LRCH2		TRMT44		PSMA2				SGK494				FAM162A
PCDHB9		ZNF256		MIRLET7A2				MT-ND3				SST
YLPM1		ZWINT		TUSC3				MIR4500HG				SYNJ2
SMARCAL1		PLEKHM1P1		CCDC43				FAM78B				TMEM232
NIF3L1		TUBGCP6		DMTF1				AC010967.1				MADCAM1-AS1
CCDC66		HERC5		ZDHHC9				RPL17P50				LINC02175
AHR		TDRD7		BEND3				AC110749.1				PRR7-AS1
GPRASP1		IMPA1		TVP23A				EMC8				TSHZ3
MRPL35		CDK20		LINC00452				AC008021.1				SMIM3
MRPL9		TTC26		CMC1				ARL4AP2				C16orf86
GPAT4		ELMOD3		PRDX4				RBM17P3				VAC14-AS1
ZC4H2		UBXN11		ASAH2				AC008083.3				MIR4258
METTL17		DOHH		LINC01182				AL136298.3				LOC102725254
MTIF3		LINC01517		VTRNA1-3				LINC01684				LINC00578
PCDH10		UST-AS1		LINC00641				RPL18				ZFP36
C6orf62		SNX2		SLC1A1				PTMAP2				ANKRD36BP1
NET1		ARHGAP25		TMEM184C				NCBP1				CD2
RAB38		CTSD		EBNA1BP2				AL158064.2				RAB43
RBMX2		RGL3		KLC1				MED7				LINC01742
MCM6		USP19		ACAD9				RPL39P5				MYO18A
MPP7		TAOK2		MMP14				TMOD3				LOC105371912
NCR3LG1		EIF2AK2		GOLGA7				KLF3P1				LINC02900
TCN1		BTBD8		CCDC14				AL445213.1				H3-3B
EIF3D		CRBN		SEC24D				AL139089.1				BCL2L11
GSTCD		RAB3IL1		PRMT6				SNORA70				LOC107985271
TCEAL9		PAQR6		RBM17				OSTCP5				DLG5
STEAP1		HELLS		C16orf91				HIST2H2BA				RDH10-AS1
THNSL1		EED		BCYRN1				AC114810.1				MIR5008
MRFAP1		RBM5		COMT				Z97985.1				R3HDM1
AGA		FILIP1		DNAJC11				TCTN2				LINC02736
CCNB1IP1		NIFK-AS1		MDFIC				CXorf56				GTF2H2B
TIMM9		ZNF2		GALNTL6				ARPC3				TERF1
FBXO16		ACVR2B-AS1		CPNE7				HMGXB4				UBE2V2
TRIM21		SETDB2		PSMB5				AC068481.1				SRR
PTX3		ABHD17B		GPX8				AC007969.1				AASDH
INTS12		TSPYL4		METTL5				CEBPA-AS1				RPS16P5
COL4A5		CIART		SNRPC				AL163953.1				TAS2R16
COX6C		KDM6A		STK26				LINC01234				RNU1-3
TRIT1		PYROXD2		ZNF343				AC091060.1				LOC105374959
ROS1		MTA2		TMEM108-AS1				AC090686.1				LINC00476
RBM41		COL11A2		UBA52				PCDH11X				MIR3180-1
DPH5		TUBE1		DCLRE1C				NIPA2				EN1
EDNRB		IPO9		TPRKB				SVILP1				RCL1
EXOSC7		TCEAL1		SH2D1A				KLHL42				COBLL1
NPY1R		PTCD2		DGUOK-AS1				PSMA4				GEMIN8
TFB2M		TRIM67		SPANXC				TMSB15A				SLC22A23
NEMF		FMO4		TMED5				HAND2-AS1				SIK2
SETDB1		GBA3		CIAPIN1				RHEBP2				GAK
NCAPG		PLP1		HACD1				STAM				HLA-DMA
SDHAF3		DACT1		CRELD2				RPSAP15				AKR7A2
TNFRSF11B		DDA1		SF3B5				RPS4XP1				LOC105373137
COX16		SEC22A		TIMM17A				RPL29P33				MIR5197
LINGO2		HOXB9		UFC1				ZNF511				AMD1
SUPT20H		OSBPL5		SARAF				RPL10P13				NPEPPS
MIS18BP1		DTX3L		ZDHHC6				SUGT1P2				LOC105378859
NFXL1		TXLNB		EIF4EBP1				CFAP161				HEXB
SNHG5		HSPA4L		PDCD5				AC097375.3				LINC01774
LINC01278		GRPR		EI24				AC016738.1				ZNF564
MTPAP		LINC01239		PHACTR1				AC114491.1				LOC105375861
TCEAL8		PCSK7		IL33				RPS26P3				GGTA1
		NUDCD3		NEXN				DEFB117				CRAT
		NXPH2		MR1				AC013248.2				LOC105374313
		TBC1D24		AKIP1				BMS1P8				LOC101928855
		WAC		TTC4				AC026780.1				PARD3B
		CCP110		LIG3				CHRNA5				LINC02165
		SFRP4		AIMP1				AC098859.1				BCL10
		RNF166		SNW1				AC126323.6				LOC105374593
		EFCAB7		ACOD1				AC107398.3				CDYL
		ADAM5		MANBA				RARS				LOC102723834
		WDR25		RALA				TAF7				PPM1J
		GBP1P1		PLPP5				AC007683.1				LINC02240
		CASC8		SLC25A30				FCF1				SNORD93
		ATG4D		NEDD8				CRMP1				LOC339260
		UTY		PNP				AC016397.2				C6orf15
		DYNC2LI1		VTA1				RPL7AP30				LINC01376
		GSC		ZCCHC10				EIF2S2P3				LINC02004
		DAGLB		TSPO				AL357060.3				ANXA8
		TRUB1		POMGNT2				GSTM1				LINC02541
		IQCK		MTX3				AC116666.1				NT5DC1
		ZC3H4		POLR2D				HSPD1P5				PLK3
		THSD7A		RPL31				MT-CO2				CYLD-AS1
		NEK1		S1PR3				AC093515.1				TNFAIP1
		VIT		P2RY1				OR2T33				MIR646
		ITM2B		TBC1D10A				AC026241.1				MIR6850
		NXF1		FRRS1				ANAPC11				C5orf51
		TPPP3		SPANXD				DEFB116				SS18L1
		ATXN2L		ALG8				USP27X				CDK5R1
		LRP5L		ZEB1				KATNBL1				SPATA31A5
		EAPP		MEGF10				RNF34				SCX
		CYP27C1		PCMT1				ZNF516				GS1-204I12.4
		LINC01198		HNRNPA1P10				AL583722.1				ASXL2
		KDM5D		TSPAN12				RGS17P1				LOC101929770
		TRIM13		BIVM				PCNPP5				RANBP3L
		TRIB3		ELMO1				AC004920.1				MRPS27
		PAPOLG		MPHOSPH6				AC106820.1				TRAM2-AS1
		MED16		HCCS				RPSAP12				NOS2
		BUB1		FBL				SNORD51				PSMA5
		ARHGEF16		CADPS				AC012668.3				FYTTD1
		NEK2		SLC10A3				AC106712.1				MAP7D1
		TTC38		AP1S1				ZBTB24				PTK7
		TMEM254-AS1		WDR36				AC099560.2				GPBP1L1
		LINC01823		RPS7				BRK1				LINC02006
		GTF2B		FAM98A				ATP5G3				ZNF34
		RPP25L		CCNI				NUS1				MELTF
		LINC00857		JTB				AC079250.1				ASAP1-IT2
		IFNE		TMEM177				MPP6				PCSK4
		METTL6		COX7C				AP003062.1				TMEM53
		WDR19		KRT34				AC074117.1				NPLOC4
		NPHP1		TOMM22				AL442663.4				CYP24A1
		C3orf38		ESM1				EIF5AP4				G6PC3
		GCFC2		ANAPC1				RN7SL368P				H2AC20
		MNAT1		INVS				RBMXP4				MAN1B1-DT
		C7orf26		MRPL22				EEF1GP5				APBB2
		CCDC81		GALNT13				ZFP91				LOC105377043
		ZNF844		CTPS2				HNRNPA1P27				METTL23
		TRAPPC13		RPL13				PKNOX1				SNX18
		PIGQ		CARD10				AC009139.1				LOC101928573
		TAB1		MRPS15				AL157700.1				LOC105371296
		EGF		MYOZ2				GID8				MTSS2
		LINC00639		MYDGF				RASSF3				TMEM170B
		REEP4		TRAF5				AP000936.3				TRAF3IP2-AS1
		FKRP		TMEM171				AC026979.4				LINC02144
		MYSM1		NDUFAB1				HNRNPA3P10				MRPS33
		ZNF805		EIF2D				TUBAL3				MIR4435-2HG
		ABCD4		PCAT5				TATDN1P1				IFIT1B
		SHROOM4		FOXN2				AL355987.4				NGF-AS1
		BTN2A2		MBTPS2				ADAT1				FEM1A
		MECR		ZC3H13				AC090791.1				FOXK2
		RSBN1L		PLAC8				OR7E12P				LOC102724479
		MBIP		UBE2I				SERBP1P6				TMEM256-PLSCR3
		PIGT		TIMM23				PTGES2				SLC2A1-DT
		SIRT3		SEPHS1				MRPL23				VCP
		FAHD2CP		LINC02263				TOMM20P4				TAGAP-AS1
		ZNF776		PCDH15				AL133553.1				LOC105376105
		ARHGEF40		COL3A1				AC104046.1				NOTCH2NLC
		GET4		LIN28B				RBMS2				NFIB
		THEMIS2		AFG3L1P				HNRNPA3P12				PCTP
		ZNF200		LINC01435				RNU4-1				TM4SF19-AS1
		WASHC1		WDR20				AC107068.1				GRHL2
		GGA2		GALNT7				DONSON				LOC100652758
		FAM72D		DCTN5				PARP4P1				LHFPL6
		GPATCH8		BEX4				OR8D2				IGFBP2
		IFIH1		VEGFC				AP000542.2				LINC02758
		NUDT17		SLC39A8				P2RY10				LOC105377845
		TECTA		TMEM237				AC007688.1				LINC00626
		MOV10L1		FTH1P3				RN7SL184P				MYH9
		FAM185A		SUPT16H				LINC02269				VWCE
		TRIM32		SNRPB2				MED23				NADK
		CCDC30		NDUFB3				HNRNPA1P39				EVI5L
		EXOC3		DPPA4				RN7SKP71				OXR1
		STK36		PITPNB				SRP72P2				LOC105376289
		THAP9		ZNF143				PSMD10				MSH6
		ZNF211		PES1				JAM2				EPHA2
		EME1		MAOA				AL589880.1				GUSBP15
		SLC38A7		USP10				XPOTP1				TMEM217
		INTS6		PSMD6				RPS17P2				DIXDC1
		ZNF724		LINC01807				TMED2				DNM2
		FBXW9		PRDM8				METAP2				LYRM4-AS1
		ZNF772		FGL2				LINC01619				LOC105376243
		HSD17B7P2		HDAC2				AC002350.1				SMURF2P1-LRRC37BP1
		L3MBTL2		SLC25A53				EEF1A1P7				SMARCD3
		ZNF689		COQ3				SNORA33				STX16-NPEPL1
		PRKY		LPAR1				MTATP8P2				NUTM2B-AS1
		FAM204A		NUP98				BTNL8				LOC105369576
		HERC6		SPATA31D1				AL355338.1				PKP4
		SH3BP1		CSTF2				AC131009.3				SLC2A1
		MTMR14		NEIL2				ERP29				ANAPC15
		MICU3		CSMD1				ARMCX7P				MIR132
		SOHLH2		MRPL52				AC008393.1				HYOU1
		KAT14		PGRMC1				RSU1				SERP2
		BBS5		GUSBP1				CKS1BP2				EFCAB5
		MYLK2		RRP7A				DENR				AAMP
		PICK1		OPRK1				QRSL1P1				WI2-87327B8.2
		PFKFB2		TENM3				NOTCH2NL				H2AC21
		ZNF134		CLIC2				PROSER1				LOC107985303
		ZFP82		UCK2				PSMD10P2				WBP1
		RASSF2		RPS4X				LRRC45				RAP2A
		KRTAP5-AS1		DUSP18				AL121723.1				PPDPF
		PKMYT1		RPS3A				RPS3AP49				HOXD11
		CLCN4		LINC01320				AL109610.1				MTMR4
		ZNF784		EDA2R				NPM1P35				LOC101929935
		EEFSEC		CNOT7				AL121769.1				LOC101927166
		TAF6L		CAVIN4				AC004000.1				CTDSP1
		GOT1		TMEM231				AC116049.2				RTEL1
		PRMT9		DIAPH2				HNRNPUP1				CDON
		TPM3P9		TPR				UQCRHP2				NCOA7
		ANGEL1		LCP2				FXN				CD109
		TRIM14		MAGEC1				ZNF407				GFUS
		PPM1E		RNVU1-6				AP000620.1				TLE1-DT
		ZNF681		ADCYAP1R1				SORD2P				KRT20
		ZC3H7B		HTR2C				AC007731.4				LINC02650
		NHLRC2		ISM1				PMS2P1				MAGEB17
		TJAP1		VWA5A				RMI1				RELL1
		ZNF316		SLITRK2				MIR4284				LOC105375903
		ERCC6L		ANXA10				TBCAP1				LOC105378751
		SLC7A11-AS1		MAGT1				AL139156.2				COPS7B
		CCDC160		LINC02261				GTF3C2				KIAA0319L
		CCNF		ANKRD20A8P				TPT1				LOC107986756
		MIEF1		LAMTOR3				AC073346.2				FOXK1
		SLC44A2		FAM171A1				AC117409.1				RASAL2-AS1
		ARFIP2		BRDTP1				TMEM141				LAMA5
		CC2D1A		HCRTR2				AC112178.1				ZNF706
		IQCC		LINC01854				AC005822.1				LOC112268037
		ZNF611		CYSLTR1				AF127577.4				ZNF414
		NPRL3		SLC9A6				AC239584.1				TRAPPC3
		ZMYND12		TMLHE				HSPE1P3				STAG3L5P
		RAET1K		EDNRA				H3F3BP1				DENND3-AS1
		RHBDF1		SPATA31A1				PPP1R14BP3				ARNTL
		KMO		MAGED4B				RPS4XP16				LINC00881
		HSCB		UFM1				TRPM7				SMILR
		LINC01686		VMA21				RPL29P12				PFKP
		KRBOX4		PJA1				TUFM				MIB2
		HPS4		CSMD3				DNAH10OS				KDM4A
		KRIT1		LINC01189				FAM91A3P				LOC100507103
		TBCEL		PAPPA2				AC007848.1				DNAJC16
		BMS1P4		CSTA				AC009509.4				SULF2
		LINC01224		MTIF2				PTMAP8				CEP43
		SPATA7		TFPI2				AC024084.1				MIR933
		HAUS5		HGF				YWHAZP3				PTK6
		ARL9		QRSL1				RAB11A				OVCA2
		UQCRC1		SPATA18				HFE				NEUROD1
		CENPE		SPOCK3				AL358942.1				INTS3
		TRAIP		PTPRD-AS1				DUXAP9				A1BG
		MKS1		PRL				AC009275.1				TSPAN15
		TEX22		HS6ST3				RPL26P29				AGAP1
		XRCC1		KCNN2				HRH2				HEG1
		ZFYVE27		DISC1FP1				AC113191.1				HERPUD1
		PPME1		XIST				PYCARD				ACTN1-DT
		MID1IP1		GHR				MTRF1LP1				VPS13B
		LRRC47		SMOC1				PCOLCE				LINC02133
		SF3A1		PCDH17				NGRN				LOC105378598
		PDK4						RPL7P6				ZNF366
		CEP55						RPS26P13				UBTD2
		ZBED9						AC046134.1				UGT1A7
		SART1						PTRHD1				HNRNPLL
		ZNF37BP						BOLA3				OLA1
		E4F1						AL023775.1				EBAG9
		ALKBH1						UGT2B7				LINC00494
		NAA16						AL136116.3				LINC02080
		PCDH20						SNORD14A				COX20
		YDJC						MRPL45P1				HSD3B2
		ZNF764						AC069218.1				SH3BGRL3
		TRIM36						DDX47				GRK6
		ZNF613						AC098848.1				DNLZ
		ESCO2						TMEM87A				LINC02012
		NWD2						HNRNPRP1				LOC105375759
		ZNF430						AL355075.4				CRK
		MT1F						RPL5P17				CCND3
		WDR35						AC110609.1				CA10
		SIRPA						AC004692.1				MTRNR2L5
		ATXN7L2						PCDHA13				LOC102724122
		PCNX4						AC007041.1				ABL1
		NNT-AS1						SNRPEP5				BMPR1A
		LINC02341						AL035458.1				LINC02072
		TUBA3FP						AL592301.1				ARHGAP26
		CRKL						AL390119.1				CARMIL1
		OSCP1						AC097501.2				LOC105375704
		RFWD3						EEF1A1P10				LOC105374836
		NHLRC3						UEVLD				LINC00326
		WDR49						ALG1				IL34
		BEX1						PNPLA3				MARCHF10
		ELOVL4						AL031729.1				DNAI1
		ZNF100						AC113174.1				COPZ2
		ZNF383						FAM96A				GSAP
		GJB2						SERF2				AP3M1
		ZNF585A						HMGN1P30				HK1
		ZNF671						FAHD1				AZIN2
		CFAP69						AP000763.2				ABHD12
		CHMP2B						AC233279.1				ZFYVE28
		WDR33						PRELID1P1				LINC00572
		GAS7						CDC42P6				MIR4674
		CALB1						CGB8				LOC105369507
		BMS1P1						AC108474.1				MYOSLID-AS1
		LIMK2						DDX10P2				TM7SF2
		ZNF280C						RPL26P30				LOC100506207
		WDR17						LINC02392				FOSB
		EXOG						TYMSOS				KIAA1549
		RIF1						AC012078.1				FZD7
		SETD1A						RPL5P3				PRPSAP1
		LINC00506						OLA1P1				SPATA1
		ZNF771						CHCHD3P3				POLQ
		DNAL4						LINC02170				CCNE1
		SFI1						PCDHB3				KRBA2
		HEPH						DSCR3				RCHY1
		GPNMB						AC004069.1				MIR548P
		CCDC174						SEC11C				STARD7
		PMS2CL						FAM173A				RAB4B-EGLN2
		LVRN						RUSC1-AS1				F2RL1
		SUPV3L1						AC021074.1				PHF24
		LINC00239						ATP5I				LINC02889
		GTPBP8						AL954705.1				RPS10P7
		APBB1						H3F3AP6				ALDOA
		KCNMB3						FTH1P16				MBOAT2
		PRPF39						NPM1P25				NBPF10
		R3HCC1						LYSMD2				ZNF543
		HHIPL1						ARF4P1				LINC02572
		DDX3Y						EIF4BP6				UBR5
		ADGRG7						TSSC1				HCG25
		PYGL						RPS10P3				LOC102724943
		ANKRD26						AL627389.1				C5orf64
		TMEM140						AC108866.1				LEFTY1
		SPECC1L						AL137847.1				PCMTD1-DT
		TVP23C						SLC27A5				FLNB
		SLC25A40						IPO8				LOC105374016
		DNAL1						AL136968.2				LEMD1-AS1
		WDFY1						NDUFB9				RALGDS
		OFD1						AC138392.1				RASD1
		CDC37L1						GDI2P2				INAFM1
		SPATA17						BTBD6				CAPZA2
		DCHS2						MMP11				EDIL3-DT
		CCDC181						AC026412.1				CA6
		KIF24						SNORD56				LINC01762
		GKAP1						HMGB3P24				XRCC2
		AGAP13P						ZNF830				LINC01331
		PIFO						GAPDHP1				FAM131A
		WDR11						ITGB1BP2				CD101-AS1
		ELAVL2						BBS4				PBX3
		ZFY						ZNF355P				DGAT1
		ZNF737						TRIM58				HIF1A
		PI4KAP1						SPRR2D				IRS2
		BMPR1B						AP000357.1				EDN2
		ZNF518A						KIAA1024				ZBTB4
		LRIT3						CD163				LOC105375631
		ZNF714						EIF5AL1				PRR5L
		LPL						SPPL2A				H1-4
		ARID4A						AC091153.1				LOC105375970
		FAM221A						PUS3				APC2
		DEPDC1						YWHAEP5				UPP2
		ARSF						SPATA31A6				GSK3B
		CDO1						AC090970.1				STN1
		GPRC5B						TCP1P1				SPACA1
		SLC44A5						AL591846.1				ST7
		VIPAS39						AC087783.1				BHLHE40-AS1
		ZCCHC7						DPM3				MPC2
		RBM48						TMTC3				CDK13-DT
		ZGRF1						OTUD4P1				NOS3
		NPAT						AL132655.2				IBA57-DT
		C10orf88						RPS3P6				LOC107986749
		ZNF674						POFUT2				IL20RA
		LINP1						AP002414.2				LOC102724805
		CYP2J2						CIB1				GRB2
		ATP10B						LINC01443				FAM86C2P
		USP9Y						SNORA71C				LOC101927972
								AC095038.3				ANKRD17-DT
								CACYBPP2				TBC1D8
								RPS27AP11				LOC105377992
								C2orf72				LOC105378890
								AC093789.1				DRAM2
								RPS4XP13				PPP1R3C
								EIF5P1				ROCK2
								EIF1P3				RNF38
								AC120049.1				SLC35E2A
								LMNTD1				SPINK2
								AC008850.1				LOC101927237
								SRP9P1				PXDN
								ATP5G2P4				RPPH1
								AL390860.1				HSD52
								LZIC				ZNF558
								AC090004.1				MPC1
								EIF1P7				LOC105379168
								AC110285.7				HBB
								NOC2LP1				CCDC148
								AC096571.1				LOC100505782
								AC010615.3				MIR1537
								NDUFAF4P2				CROCC
								AC109635.6				NUDT8
								ITGA5				LZTS2
								TOMM70				PF4V1
								RNA5SP315				LOC105374132
								GATAD1				ARRDC3-AS1
								TEAD4				LOC105375844
								CHTF8				PSMC4
								AC108865.2				TOR2A
								AL359743.1				MAPK9
								EIF4EP2				LOC105375150
								AL021368.1				MICOS13
								AL669983.1				BDH1
								MIR125B2				FAM86C1P
								NDUFV3				LINC01693
								SEPT7				ING2
								AC024293.1				UBTF
								RPS10				ATRIP-TREX1
								KIAA1551				LOC100287072
								AC044787.1				CLTC
								RASSF9				MIR1973
								H2AFB1				H2BC11
								PRR4				LOC103908604
								AC069120.2				AKAP1
								C16orf45				SMIM31
								HIST1H4J				KIF5B
								SUB1P3				LEMD1
								GTF2H2				TAGLN2
								AC026979.1				FAM120AOS
								AARD				ACTR1B
								CCT4P2				SH3BP4
								MZT2A				MIR922
								AC069544.1				LINC02028
								AL136380.1				RBIS
								ATP5SL				MYNN
								DGCR11				EVADR
								NUDT1				EPM2A
								PHBP7				NANP
								ACPP				C4orf19
								MEX3B				LOC107985856
								AL133477.1				LOC101927400
								AC008481.1				SLC1A2
								RPL36AP21				LINC00976
								KHSRPP1				DDOST
								AC107021.2				CLIC4
								ETFA				SGK1
												C8orf82
												CNGB1
												ARF5
												JAK1
												LOC112268458
												SLC25A19
												ROBO4
												MRGPRX2
												GNE
												LINC01322
												MCPH1-AS1
												KIF1C
												CRACDL
												SKI
												RGS9BP
												PALM2AKAP2
												ABCB6
												ZHX1-C8orf76
												MIR4711
												LOC102724434
												LIME1
												FAM117A
												TACSTD2
												LOC112268449
												B3GALT6
												CCNJL
												TTC21B
												RBMY1A3P
												NDUFS8
												MIR4477B
												PIK3R2
												CXCR4
												IRAK2
												LOC105369149
												LINC01889
												LINC02762
												LRRC1
												LOC105375463
												RAD23B
												LINC01142
												LINC01111
												KCNH1
												ARHGAP27
												ARL6IP5
												MIR5708
												CNPY1
												RAP1GAP2
												TMCO3
												LINC01299
												LINC02114
												FIG4
												RGL2
												ABCA4
												CASC20
												BTBD9
												MKNK2
												SEC23B
												PIN1-DT
												NAV2
												PRKCA
												CDH17
												ZMYND8
												ST3GAL4
												SMIM14
												S100A7
												COPB2-DT
												TPD52
												LINC00920
												P4HA3
												LOC102724637
												LOC93622
												MTERF1
												PPL
												ZNF584
												C11orf86
												COL1A1
												ANKRD17
												LOC101059954
												ACTR3B
												STC2
												PKD1L2
												MCUR1
												ZNF497
												LOC105373418
												DYNC2I1
												MGLL
												UOX
												GRK5-IT1
												TUFT1
												DUSP28
												MIR101-2
												HYDIN2
												CAPZB
												SMG6
												MIR26B
												LINC02128
												C4orf51
												LINC01301
												HSPB6
												CITED4
												THAP5
												EFCC1
												MIR24-2
												LOC102724784
												CCDC192
												PPAT
												ATP5MC1
												WWP1
												ATXN7L3-AS1
												LINC01460
												RNPEPL1
												SPTLC2
												DNAJB2
												FAAP20
												LYRM7
												MIX23
												DNAI3
												MALL
												LOC107985365
												GOLGB1
												AK2
												LINC02029
												ATP2B4
												GLUD1
												ODAD3
												BMP6
												CATSPERD
												PYY
												LOC105375787
												NCRNA00250
												PRKDC
												CMKLR2
												DLX1
												ARMC1
												SHISA4
												CAPN7
												MGAT5
												BEAN1
												BAG3
												ZKSCAN5
												SNHG26
												AGPAT1
												RRAGA
												NCOR1
												LINC01213
												HS6ST1
												KCNMA1-AS3
												AMOTL2
												HK2
												NFAT5
												ITPRID2
												LOC105374971
												LINC00355
												RALY-AS1
												TMEM245
												LOC105373640
												LOC101927018
												PCAT1
												OSMR-DT
												MIR4794
												LOC105374647
												LINC02669
												LOC554206
												SYNC
												LINC01606
												FGFBP3
												GORAB-AS1
												LINC01265
												MED13
												CCDC144NL-AS1
												VWA5B2
												COL5A1
												NADK2
												ALDH9A1
												HABP4
												PEX1
												CHST1
												SEPTIN2
												YJU2B
												MBD5
												TARBP1
												MIR1205
												ENO1
												RAB6A
												SLC13A4
												CAVIN2-AS1
												SANBR
												LOC105379337
												MIR581
												PPP1CA
												TNFRSF6B
												LACTB2-AS1
												INTS8
												CADPS2
												LOC105370145
												RPEL1
												ZBTB3
												CFAP418-AS1
[truncated: 10,250 more rows]
