# Supplementary material for: A SOX2-engineered epigenetic silencer factor represses the glioblastoma genetic program and restrains tumor development
Source: Sci Adv. 2022 Aug 3;8(31):eabn3986. doi: 10.1126/sciadv.abn3986 (PMC9348799; doi:10.1126/sciadv.abn3986)
Supplement: Supplementary file 2 — Tables S1 to S10 [file sciadv.abn3986_tables_s1_to_s10.zip › sciadv.abn3986_table_s7.xlsx]

## Sheet: DEGs in Neurons (6B)
mNeurons FDR<0.01 log2FC>|1|
UP	DOWN
2	14
SOX2	PCYT1B
SYT2	TAGLN3
	A730017C20RIK
	SH3BGRL
	GDPD1
	CNTN6
	PRR13
	FAR2
	PCDHGA11
	MAGEE2
	CT025619.2
	TRHR
	ZFP663
	GM2824

## Sheet: Venn diagram (6C)
SES Target Gene in SNB19 (Human)		SES Target Gene in Neurons (Mouse)		Common targets
LINC00486		Rp1		C9orf72
PROS1		Sox17		Xkr4
LINC01691		Tcea1
MTRNR2L1		Rgs20
LOC101928626		Atp6v1h
LOC105378947		Oprk1
CWH43		Npbwr1
ANKRD26P1		St18
LOC107985200		Pcmtd1
EMB		Sntg1
LINC00399		Rrs1
LOC107987235		Cpa6
DYNC2H1		Prex2
ACSL3		A830018L16Rik
GUSBP19		Mir6341
LOC105379362		Gm17644
LINC02876		Sulf1
FAM230C		Eya1
VAMP7		Kcnb2
AKAP6		Terf1
DCAF12L1		4930444P10Rik
LOC101929373		Ube2w
LINC01120		Jph1
MIR4522		Pi15
LOC105371578		Crisp4
RGPD2		Defb44-ps
ELOVL7		Defb41
FRG1CP		Tfap2d
MTRNR2L8		4930486I03Rik
LOC101927050		Pkhd1
SETD3		Efhc1
PTENP1		Kcnq5
PCBD2		Rims1
MTRNR2L3		Smap1
KIAA0825		Col9a1
FAM230E		Lmbrd1
EPHA6		Adgrb3
TECRL		Gm20172
FRG2B		4931408C20Rik
MTRNR2L2		Gm5524
MTRNR2L10		Gm597
MTRNR2L6		Mir6342
EFHC2		Phf3
ZP4		Dnaaf6
OR2T1		Khdrbs2
GUSBP10		Gm9839
MTRNR2L9		Semp2l1
DUX4		Bag2
LINC02167		Zfp451
DEFB115		Dst
LRP1B		Arhgef4
LINC01850		Fam168b
LOC105375345		Plekhb2
EEF1A1		Hs6st1
MIR663AHG		Fer1l5
SYPL1		Fam178b
LINC00960		4933424G06Rik
MLPH		Zap70
LOC105378066		Vwa3b
LOC105379273		Cnga3
MIR663B		Coa5
LOC101928195		Unc50
LOC105377503		Eif5b
LOC100132154		Aff3
RIC1		Chst10
ARHGEF18		Pdcl3
CCT8L2		Mir6349
TMEM185B		Rfx8
RNA5S13		Gm3646
MIR4477A		Map4k4
JAK2		Il1r1
SNORD3B-2		4930448I06Rik
PDGFRA		Pantr1
HGH1		Mrps9
LOC102724904		Tgfbrap1
LOC154761		Nck2
LOC105372345		Tpp2
LINC02178		Tex30
PRR32		Mettl21e
LOC107987070		Gulp1
TBX15		4930521E06Rik
LOC101927293		Col3a1
KDR		Col5a2
LOC101929021		Wdr75
TM4SF1		Dnah7b
SNORD3B-1		Dnah7c
LOC284412		Slc39a10
DDX18		Mir6350
MIR21		C230029F24Rik
LOC105373480		Tmeff2
MTRNR2L7		Myo1b
SPECC1		Mfsd6
TRIM49B		1700019D03Rik
ZNF727		1700019A02Rik
SRGAP2C		Asnsd1
LOC100134317		Hecw2
SOX2-OT		Ccdc150
B3GALNT2		Ankrd44
LOC650226		Coq10b
LOC101930026		Mob4
ARHGAP15		Plcl1
LINC01597		Hsfy2
PTPRN2		BC055402
ANKRD20A3P		Tyw5
LOC101927450		Spats2l
RPL21P44		Aox4
EGFR		Aox2
LOC105379443		Orc2
ESYT2		Gm20257
UBBP4		Casp8
CSNK1G3		Tmem237
ZNF565		Cdk15
LINC02148		Bmpr2
RNA5S6		Nbeal1
FRG2		Cd28
PHLDB2		Ctla4
ANKRD20A21P		Icos
SPAAR		9530026F06Rik
TRAPPC9		Dytn
SYBU		Pth2r
CPA6		Crygf
PAICS		Unc80
LOC107986991		Acadl
ABCB8		Lancl1
PDIA4		Cps1
LOC100506444		Erbb4
LINC00293		Ikzf2
FAM242B		Spag16
CDK5		Vwc2l
LOC105377885		Bard1
IGFBP7-AS1		Abca12
INSIG1		Fn1
TCAF2		Apol7d
PAX8		Xrcc5
EMC2		Tns1
LINC02270		Ihh
ANKRD30BL		Ptprn
ACTR3BP5		Slc4a3
LOC389602		Gm17751
ID1		Mir6343
LPP		Epha4
RNA5S15		Pax3
CUEDC1		Sgpp2
IGFBP7		Mogat1
MAN1A2		Kcne4
LINC02380		Gm29536
LOC101927845		Ap1s3
LOC728743		Serpine2
IL7R		Cul3
KHDRBS3		Dock10
NRCAM		Nyap2
LOC101930420		Mir6344
TRIM55		Col4a3
AGAP3		Slc19a3
MIR4521		Krtap28-13
GASAL1		Ccl20
CAPNS2		Sphkap
ZXDA		Pid1
KDM7A-DT		Trip12
PEX2		Sp110
HBP1		Sp140
H19		Itm2c
CAMTA1		Armc9
LNX1		Ncl
ADORA2B		Cops7b
LOC101928782		Nppc
ARL14		Eif4e2
BTC		Inpp5d
SRGAP2D		Gm19589
C2CD3		1700067G17Rik
FBXO32		Sh3bp4
CHIC2		C030007H22Rik
FAM72C		4933400F21Rik
GSN		Ackr3
GMPR		Col6a3
EIPR1		Lrrfip1
MIR1299		Asb1
OSBPL11		Twist2
LOC105375586		Hdac4
TRIB1		Olfr1412
F3		Pask
SLC35F2		Septin2
CEP41		Atg4b
MIR204		Gal3st2b
ZNF800		Pdcd1
LINC01968		4930440C22Rik
WDR81		Fam174a
NMT1		Slco6b1
MT2A		Slco6c1
ZBTB38		Ppip5k2
LOC105372703		Pam
LOC107985015		B230216N24Rik
ACAP2		1810006J02Rik
FOXO3		Gm29461
PHGDH		Slco6d1
KDM7A		Cntnap5b
CCN1		Gm20268
ZNF733P		Cdh20
LINC02630		Gm17634
EXOC6B		Pign
SCHIP1		Vps4b
PI15		D830032E09Rik
ZNF775		Cdh7
KIRREL3		Cdh19
GRIK2		Dsel
ADAMTSL1		Cntnap5a
MIR22HG		Tsn
GOLM1		Gli2
CASP8		Ptpn4
TANC2		Cfap221
MAP3K5		Dpp10
BPGM		Uchl5
VCL		Rgs18
FSCN2		Brinp3
LOC112268235		Pla2g4a
VPS13D		Ptgs2os2
ZNF697		Pdc
SLFN12		Hmcn1
LOC107985953		Niban1
LOC100132249		Edem3
NDUFB2-AS1		Colgalt2
SIX5		Apobec4
FOSL2		Nmnat2
AZIN1		Npl
LOC101927245		Rgs8
LINC01802		Rgs16
TTTY23		Glul
LOC112268009		4930532M18Rik
CRYBA1		Cacna1e
LOC286297		BC034090
LRRC27		Abl2
HCN1		Ralgps2
HAVCR1P1		Sec16b
LARP1B		Brinp2
TMEM161B		Pappa2
MAILR		Cop1
PLEKHG1		4930523C07Rik
TMEM87B		Tnn
TAS2R5		Rabgap1l
CFL1		Klhl20
LINC02928		Prdx6
RNA5S1		Fasl
NDRG1		Dnm3
SLC4A2		Prrc2c
LINC02002		Fmo1
COQ8B		Gorab
ZFPM2-AS1		Mettl11b
SPIN4-AS1		Kifap3
LOC105374029		Gm26685
UTRN		Dpt
SNRNP48		4930568G15Rik
TMEM131		Pou2f1
MIR3181		Tada1
HES1		Fam78b
ANKHD1-EIF4EBP3		Pbx1
LOC107987007		Mir6348
POU3F2		Mir6354
VOPP1		Nos1ap
CIC		Olfml2b
CLOCK		Fcgr2b
C11orf49		Fcgr4
PRKAG2		Klhdc9
KLHL38		Slamf7
S100A10		Slamf6
DLG1-AS1		Olfr16
MCCC2		Olfr414
NDUFB2		Grem2
YWHAZ		Rgs7
FTO		Opn3
LOC102724517		Wdr64
LOC100129203		Pld5
GPT2		Gm36536
ABCC3		Mir350
LINC01986		Cep170
MAML2		Zbtb18
SRGAP2B		Catspere2
MIR3935		Desi2
LOC646813		Hnrnpu
DSE		Kif26b
SEPTIN7P13		Smyd3
OCIAD2		Psen2
DHCR24		Lin9
UBR5-DT		Acbd3
LINC01028		Sde2
SPAG7		Ephx1
SRGAP2		Nvl
DIAPH1		Cnih3
ATP1A1		Ccdc121
UNC13B		Lbr
LINC00466		Capn8
GADD45A		Disp1
LOC105377272		Gm34068
SRD5A3		1700112H15Rik
PSPH		Eprs
ADGRV1		5033404E19Rik
ITGAV		Lyplal1
SIK3		D1Pas1
SLC2A8		Gpatch2
FAM86B1		Esrrg
FAM85A		Ush2a
STAT3		Cenpf
RABL3		Rps6kc1
KCNH7		Gm32200
EIF4A1		Ints7
EGR1		1700034H15Rik
LINC-PINT		Traf5
LOC100505716		Hhat
CHST3		Hsd11b1
TFAP2C		Lamb3
CCL2		Mir205
ITGA3		Plxna2
MTHFD2L		Cd46
SNORD3D		Cr2
CXCL6		9230019H11Rik
MARCHF10-DT		H60c
RTN4		Iyd
ID3		Plekhg1
BMS1P23		Gm30570
LINC00673		Ccdc170
UBE3C		Syne1
MIR570HG		Fbxo5
LOC105374988		Mtrf1l
MUS81		Rgs17
GABRR2		Oprm1
MYH10		Ipcef1
FILIP1L		Cnksr3
PLEKHH2		Tab2
RERE		Ust
S100A11		Sash1
RALGAPA2		Samd5
KLF10		Gm6150
C1QTNF3		Stxbp5
FASTK		Adgb
CRIM1		Rab32
EHF		Shprh
NEAT1		Fbxo30
NECAB1		Utrn
LOC105375342		Plagl1
MNT		Aig1
KANSL1		Gm32172
MIR365B		Hivep2
SUMO1P1		Nmbr
EPHA3		C330004P14Rik
MIR128-1		Gm20125
CELSR2		Reps1
STK40		Nhsl1
IRF2BP2		Gm20139
LOC107986179		Gm33104
SESN3		Ifngr1
NEDD9		Map3k5
LINC02798		Mtfr2
GUSBP17		Hbs1l
SEC22B		1700020N01Rik
NDUFA11		Gm5420
ZSWIM7		Eya4
SEC22B2P		Taar8a
SMC6		Moxd1
UBASH3B		Enpp1
SLC35E2B		Enpp3
FOXD4L4		Arg1
TMC1		Akap7
MUC3A		Epb41l2
LOC100507507		4930401C15Rik
PLEKHF2		Tmem200a
EFHC1		Lama2
C1QTNF7		Ptprk
AUTS2		Themis
PABPC1		2310057J18Rik
RBM15-AS1		Soga3
LINC00333		Rspo3
PHTF2		Cenpw
HEXIM1		Ncoa7
SRPK2		Hey2
TNFSF15		Tpd52l1
LSAMP		Rnf217
HIPK2		Nkain2
BLOC1S3		Trdn
FER1L6-AS2		Clvs2
MIR4492		Frk
LINC02283		Hs3st5
LOC105375937		Hdac2
ARHGEF4		Marcks
LINC02048		4930591E09Rik
OSGIN2		Sesn1
SH3RF2		Foxo3
FAM74A4		Scml4
LINC01132		4933404K13Rik
WARS2		Rtn4ip1
TMIGD1		Prdm1
LMBR1		Prep
TRIM47		Bves
LOC100129917		D030045P18Rik
CDH8		Grik2
B9D1		Sim1
SNORD3A		Lilrb4a
MRPS28		Gprc6a
SLC38A9		Vgll2
LOC105369199		Ros1
SIAH1		Gopc
LOC112268234		Zfa-ps
SENP3-EIF4A1		Gm36173
ZNF251		Pln
ANKHD1		Fam184a
SNTB1		Man1a
MSI2		Msl3l2
DENND2A		Gm36595
RBKS		Smpdl3a
FRG1DP		Ranbp2
LINC01846		Sh3rf3
AK5		Septin10
LOC101929846		Micu1
HRCT1		Gm17059
PTMA		Chst3
TRIM33		Mir6408
ACTG1		Tbata
MACROD2		Ppa1
CHRNA1		Aifm2
LAMA5-AS1		Col13a1
CHD9		Kifbp
LOC105374928		Mir7215
TPRG1		Tet1
AKTIP		Dna2
LINC00557		Ctnna3
FAM27E3		Lrrtm3
CNTNAP2		Gm28881
CAV1		1110002J07Rik
MCM7		Nrbf2
BHLHE40		4930545H06Rik
ADAMTS3		Cabcoco1
TBXAS1		Ank3
SUMF2		Ccdc6
CCDC115		Slc16a9
DDAH1		D630013N20Rik
ADRA1D		Bicc1
MIR4670		Ube2d1
IGF2BP2		Ipmk
MIR1288		1700049L16Rik
LRP8		Pcdh15
GEM		Upb1
LINC02073		Ggt5
ORC6		Cabin1
VCPIP1		Gm5134
FBXO24		Prmt2
FRG1HP		Dip2a
TENT4B		Pcnt
TOM1L2		Col6a2
PMP22		Col6a1
DST		Adarb1
SPARC		Fam207a
VMP1		Mir1930
TNFSF4		Trappc10
USO1		Slc1a6
IER2		2610008E11Rik
PLEC		Vmn2r81
ERI3		Vmn2r82
CALM2		Onecut3
SAP30BP		Btbd2
USP22		Gng7
BAIAP2		Atcayos
PVT1		Nmrk2
PIPOX		Matk
RHEB		Gm10778
PGM5P2		Zfp781
RPGRIP1L		Zfp938
PRKCH		Gm1553
BNC2		1190007I07Rik
LOC105376654		Gm34184
CNOT1		Nuak1
MAP3K3		Ric8b
HSD3B1		Btbd11
PLXNA1		Pwp1
RUSC1		Ascl4
SP2-DT		Timp3
SHARPIN		Syn3
TBC1D1		1700113H08Rik
LOC101926953		Pah
ASPH		Igf1
LOC105377261		Pmch
ALK		Nup37
EFEMP1		Ano4
SLC39A13		Uhrf1bp1l
FGFRL1		Anks1b
FAHD2A		4930534H03Rik
DNAJB5		Gm31592
FARS2		Gm20757
KAT6B		Nedd1
JUN		Cfap54
PLEKHH3		Cdk17
PER1		Gm4792
KLF5		Cep83os
P4HB		Eea1
LINC01843		4930459C07Rik
CBLB		4930556N09Rik
MIR183		Ccer1
ZNF436-AS1		4930525C09Rik
MIR1269A		Gm8633
ACTR1A		Poc1b
LOC102724580		Dusp6
LOC107986993		Csl
MIR6864		Gm4301
LOC105378969		Cep290
LINC02038		Gm35722
GTF2I		Mgat4c
GMDS		Rassf9
RARB		Alx1
MIR9-2		Slc6a15
LOC101928201		Gm20765
TTC7A		Mir6411
ACAT2		Tmtc2
PTDSS1		Ccdc59
RNF19A		Ppfia2
LOC100996643		Ptprq
BICC1		Otogl
SCAF1		Gm36283
ZNF608		Syt1
LINC00536		Nav3
SUZ12		E2f7
SVIL		Bbs10
ASNSP1		4933440J02Rik
BORCS6		Krr1
GSX2		Caps2
AHCYL2		Kcnc2
LOC105375851		Atxn7l3b
UBALD2		Trhde
CNN3		Tph2
KATNB1		Tbc1d15
MUC20		A930009A15Rik
LOC101929583		Tspan8
HS3ST3B1		Ptprr
LYST		Taf7l2
LOC339593		Best3
ARHGAP32		Yeats4
MLLT10P1		Lyz2
LOC101926886		Gm32141
SMARCA2		Cpm
IFRD1		4933411E08Rik
CUL1		Mdm1
MACF1		Il22
TRAF4		Il22b
MIR4470		Ifng
MIR23AHG		4930477N07Rik
FAM86EP		1700025F24Rik
EXTL2		Grip1
NRG2		Hmga2
SKIL		4921513I03Rik
CANX		Lemd3
LINC01208		Wif1
CDRT1		Tbc1d30
IRX1		Kics2
LINC02122		Srgap1
CD58		Gm4489
MRPL13		Mir6412
ALDH3B1		Mir8104
LOC101927040		Mon2
MAP2K3		Tafa2
LNCAROD		4930503E24Rik
LOC102724775		Slc16a7
SLC37A3		Lrig3
PSRC1		Mir378d
SDHAP2		Mir26a-2
RBP1		Kif5a
GNAO1		Zbtb39
CFAP44		Ptges3
SRD5A3-AS1		Atp5b
HIP1		Gls2
LOC101927226		Smarcc2
VXN		Mir6917
ZNF862		Mmp19
FAT3		Olfr782
SNORD3C		Olfr809
SPEF2		Vmn2r84
BCL10-AS1		Vmn2r85
BCL9L		Vmn2r87
TRIM16		Pisd-ps1
CDKAL1		Eif4enif1
SEMA3E		Limk2
PDE1A		Osbp2
PDE4DIPP2		4921536K21Rik
RAPGEF4		Nf2
LINC02305		Ap1b1
TMX2-CTNND1		Xbp1
DESI2		Camk2b
LINC02098		Nudcd3
TEDC1		Npc1l1
SLC16A1		H2az2
DTNB		Wap
LINC01003		Igfbp3
SLC4A1AP		Tns3
RNU2-1		Abca13
IRX3		Vwc2
ZFHX4		Spata48
PIK3R1		Ddc
PLCB4		Grb10
CXCL12		Cobl
FAM193B		4930554G24Rik
CENPX		1700046C09Rik
NARF		Pom121l12
FAM184A		Vstm2a
ECT2		Egfr
ZFAT		C1d
TRIP13		Etaa1
G3BP2		Etaa1os
BCAR3		Gm12018
CCDC85B		Meis1
TRIM45		4933406G16Rik
ABHD15		Actr2
LINC00391		Sertad2
LOC101927057		Ehbp1
NLGN1		Tmem17
CNIH3-AS1		Xpo1
LOC112268045		Usp34
CALD1		Rel
LOC105369520		4933430M04Rik
ADRA1B		Gm10466
CNIH3		4933427E13Rik
MYBL1		5730522E02Rik
PTPN14		Mir6372
ITPRIP		Vrk2
KDM6B		Ccdc85a
ZNF786		Efemp1
LSMEM1		Rtn4
MTHFD1L		Eml6
ANXA13		Sptbn1
DUSP14		Asb3
LOC100507516		Bod1
POLD4		D630024D03Rik
SEC22B3P		Snrnp25
HSD17B12		Ubtd2
GTF2F2		Npm1
NUP93		Tlx3
LINC00513		Ranbp17
DNAJC3		Kcnip1
ASCC1		Kcnmb1
LINC01085		Lcp2
GPR108		4930469K13Rik
SEPTIN9		Dock2
SYNCRIP		Wwc1
LOC101927421		Tenm2
NTRK2		Gm12128
MIR3188		Gm12130
RDH10		Mat2b
LOC105374308		Ccng1
LOC107986821		Gabrg2
CAST		Mir146
MCC		Slu7
BCAN-AS1		Fabp6
ITSN2		Ebf1
NUFIP2		F630206G17Rik
ROBO1		Mir8100
TRPS1		Adam19
ADAM19		Med7
ZNF827		Havcr1
P3H2		Timd4
FBXO9		Sgcd
MPV17L2		Rack1
LOC105373438		Ifi47
C1D		Olfr1380
CHCHD2		Rasgef1c
TMUB1		Tbc1d9b
NARF-AS2		Sqstm1
FSHR		Rapgef6
GALNT11		Glra1
DOCK7		Gria1
NACC2		Fam114a2
PYGB		Larp1
FZD5		Olfr325
FAM230D		Lypd8l
RBPJ		Mprip
FBXW11		Pemt
KCTD11		Drg2
TG		Alkbh5
LINC02783		Llgl1
OR2A42		Tnfrsf13b
LINC00501		Rnf112
RNU1-1		Mapk7
ITGB6		Epn2
GDPD4		Specc1
ZFAND3		Adora2b
ZNF367		Mmgt2
LINC02520		Cdrt4
TMEM127		Tekt3
TSC22D2		Pmp22
RABL2A		Hs3st3b1
TRIM8		2810001G20Rik
JARID2		Hs3st3a1
SEPTIN9-DT		Gm12295
HDGFL2		Map2k4
CREB3L2-AS1		Dnah9
KCTD7		Shisa6
STAU2		Pirt
SLC35F3		Pik3r5
LOC105374528		Pik3r6
SSR3		Ccdc42
LOC105371689		Myh10
LOC105378027		Ctc1
PDP1		Hes7
FASN		Gucy2e
RRAS		Atp1b2
LOC105375523		Sat2
TMPRSS5		Senp3
SOX9		Spem2
CALU		Dlg4
LOC441242		Slc16a11
MIR5702		Gltpd2
RARA		Eno3
HS1BP3-IT1		Scimp
PROM1		Nlrp1b
DHFR		Wscd1
PKIA-AS1		Pimreg
MRPL33		Pitpnm3
NREP		Xaf1
MTRNR2L4		Spns3
MIR3914-2		Olfr402
RGS20		Rap1gap2
LOC101927664		Pafah1b1
EMD		Mnt
LINC02580		Smg6
LIMD1		Smyd4
NQO1		1700016K19Rik
LOC105376617		Trarg1
CTCF		Blmh
MIR4282		Slc6a4
CTRL		Dhrs13
MED9		Sdf2
ITGB3		Slc13a2
SPIDR		Nlk
TET1		Nf1
TTC19		Crlf3
LINC02764		Rhot1
KIRREL1-IT1		Asic2
LINC00461		5530401A14Rik
CALHM4		Ccl8
FAM74A7		Ccl1
NNMT		Tmem132e
CHRAC1		Gm11426
DDR1		Taf15
SREBF1		Ccl3
LUC7L2		Ddx52
RPTOR		Acaca
CCDC200		Aatf
THAP6		Lhx1os
LOC107986163		1700109G15Rik
PENK		Car4
PLPPR4		Usp32
FOXI1		1700125H20Rik
LOC105377663		Tbx4
RASSF4		Brip1
ABCC12		Rnft1
LINC01350		Dhx40
SEC61G		Mks1
MIR181A2HG		2210416O15Rik
LOC112268026		Mir378b
ARL2BP		Msi2
TSEN34		Dgkeos
CDH5		Gm525
CNR1		Ankfn1
ST3GAL1		Mmd
RPL23A		Tom1l1
PBRM1		Kif2b
TLCD1		Car10
LINC01730		Gm11541
ABCC4		Dlx4
RPL7		Tac4
MIR7845		Spop
ST7L		Atp5g1
LOC107987087		Calcoco2
SOCS3		Hoxb13
SUFU		Cdk5rap3
MSL2		Srcin1
SH3TC2-DT		Gsdma2
LINC02849		Krt24
UQCC1		Krtap9-3
OSTCP1		Krtap4-6
LINC02021		Gm11596
PCF11		Gm11567
TOP1		Krtap16-1
MMEL1		Stat5a
ADGRL1-AS1		Rpl27
LOC102723604		Dcakd
MXD4		Plekhm1
LINC00622		Efcab3
PDLIM4		Tlk2
NAE1		Marchf10
NKAIN3		Tanc2
CTNNBIP1		Cyb561
AP2A1		Icam2
SHH		Snord104
ZNF436		Pecam1
LOC105374038		Helz
KMT5C		Cacng5
LOC100996662		Prkca
SLC25A28		Cep112
FAM86JP		Axin2
RPS6KC1		Fam20a
USP32		Abca8b
FEZ2		Kcnj16
CPA4		Kcnj2
PODXL		BC006965
SOGA1		Gm11681
GPD2		Slc39a11
LINC02832		Cpsf4l
ST6GALNAC2		1700092K14Rik
TNIK		4932435O22Rik
TP53I13		Gprc5c
WRAP53		Cd300a
MIR8052		Cd300c
SQSTM1		Cd300lf
FAM86HP		Kctd2
DCK		Mrps7
TMCC2		Grb2
LANCL2		Llgl2
PAX3		Recql5
NBN		H3f3b
PCNX3		Trim65
WWTR1		Evpl
TNK2		Prpsap1
KLHL5		Ube2o
CEMIP2		Prcd
C8orf44-SGK3		BC018473
ENSA		Mgat5b
PTK2		Sec14l1
CA13		Gm11733
ALDH8A1		2900041M22Rik
KLF7		Pgs1
CEP57L1		Lgals3bp
LOC105378146		Rbfox3
TRIO		Enpp7
BRD2		Mir6934
PRDM14		Rptor
LOC107984037		Slc38a10
NBPF8		Mir6935
TMEM216		Pycr1
KIF13A		Tex19.2
CLCF1		Metrnl
LINC01765		Ptchd3
UCKL1		Rab10os
BICD2		Rab10
MIR137HG		Kif3c
JUNB		Efr3b
PPP2R3A		Dnajc27
BTBD19		Ncoa1
AMOTL1		Fam228b
PMS2P7		Atad2b
NRP2		Klhl29
B3GNTL1		2810032G03Rik
LDLR		1700101O22Rik
UTP6		Apob
NCOA2		Slc7a15
FOSL1		Ttc32
LOC107987011		Nt5c1b
LINC00273		Rad51ap2
NR1D1		Tubb2a-ps2
LINC01948		Mycn
TAOK1		Nbas
AHNAK		Lratd1
TP53INP1		Gm16497
C20orf85		4930448C13Rik
ZNF672		Mir6387
EOLA2-DT		Trib2
RNF139-DT		Lpin1
FAM47E		E2f6
ELK4		Odc1
WARS2-AS1		Hpcal1
ZMIZ1		5730507C01Rik
LOC105375738		1700030C10Rik
AK3		Asap2
JUND		Ywhaq
KCNIP4		Gm4425
XPO1		2410018L13Rik
HOOK2		9030624G23Rik
MIR4295		Taf1b
RGS9		Cys1
LOC105373907		Rrm2
ANKFY1		Mboat2
FLYWCH1		Gm17746
ANAPC13		Gm29687
XPA		Gm20187
FGF12		Gm9866
PTEN		Sox11
TTF2		Dcdc2c
THG1L		Gm31333
IFT122		Myt1l
CLCN2		Pxdn
MIR4738		Sntg2
LOC112268058		Tmem18
XXYLT1		Fam110c
RAB30-DT		6030469F06Rik
MATN2		Lamb1
PITPNM1		Slc26a3
ATP6V0A1		Cbll1
LOC107984950		Prkar2b
CDH11		Pik3cg
ZBTB20-AS3		Atxn7l1
MIER1		Dgkb
NAA20		Etv1
TSPAN33		Arl4a
SOD2-OT1		Dock4
JPT1		Immp2l
SMG1P3		Lrrn3
GPBP1		Gm33340
SLC40A1		Stxbp6
C9orf152		Nova1
HM13-AS1		Foxg1
DCXR-DT		1810007C17Rik
LOC102724579		Prkd1
ARID1A		Coch
ENY2		Hectd1
LINC01592		Nubpl
MIR548A1HG		Akap6
ID2-AS1		Npas3
RNF212		Egln3
LOC101927872		1700104L18Rik
SIPA1L2		Mir1892
MIR4268		Snx6
PSME3IP1		Baz1a
BEAN1-AS1		Prorp
VAC14		Insm2
VOPP1-DT		Ralgapa1
PDHX		Brms1l
UPK2		Gm19990
LOC105377858		Mbip
OGFRL1		Slc25a21
LINC02473		Mipol1
RNU1-2		Clec14a
SP3		Sec23a
HNRNPL		Fbxo33
JADE2		Gm20063
LOC107986229		Lrfn5
ENO1-AS1		Spanxn4
LOC101928354		Fscb
FLII		Mis18bp1
THADA		Wdr20rt
PTP4A1		Rpl10l
RSPRY1		Mdga2
CISD1		Rps29
USP36		Sos2
SLX1A-SULT1A3		Tmx1
TRIP10		Frmd6
PFKFB3		1700083H02Rik
ABCA8		Ccdc175
ANKRD60		Rtn1
ATP6V0E2-AS1		Dhrs7
LINC02358		4930447C04Rik
LRP3		Six1
MERTK		D830013O20Rik
TBCA		Hif1a
LOC100507006		Dbpht2
CAPN2		Gphb5
DNAJB6		Syne2
MIR23A		Max
CPQ		Fut8
TMEM18-DT		Gphn
LOC101927798		Tmem229b
MRPL45P2		Pigh
LOC105373430		Rad51b
LINC01126		9430078K24Rik
RHOC		Zfp36l1
COX18		Actn1
FAM120C		Scarna3b
TUBB		Slc10a1
KPNB1-DT		Map3k9
MIR3907		Pcnx
RAP2B		Sipa1l1
ALKBH5		1700085C21Rik
MET		Dpf3
PER2		Fos
TCF7L2		Ttll5
C17orf67		Esrrb
GRM5-AS1		Lrrc74a
NR3C1		Pomt2
UNC80		Eif1ad2
LINC02093		Adck1
LOC100130298		Nrxn3
ING1		Cep128
TIAM2		Sel1l
TYW1B		4930559C10Rik
FMNL2		Mir8099-1
TOB1		Flrt2
GNGT2		1700019M22Rik
MDM4		Galc
RBM33		Gpr65
GTF2H5		Kcnk10
KAZN-AS1		Ttc8
IBA57		Foxn3
HJV		Tdp1
TMEM26		Kcnk13
ACACA		Nrde2
SCRIB		Calm1
HIVEP3		Tc2n
FRG2EP		Rin3
AGPAT4		Chga
TTC28		Itpk1
KCNMA1		Prima1
PPM1L		Serpina1b
LOC105375754		Serpina9
RAB10		Serpina3j
PREX1		Gsc
B4GALT1-AS1		Dicer1
LRATD2		Clmn
TUBB4B		Tcl1b4
EML6		Tunar
NBPF18P		D430019H16Rik
TIMP2		Bdkrb2
GLTPD2		Bdkrb1
LOC107985955		Ak7
TMEM70		1700121N20Rik
NACA2		4933406K04Rik
LINC02154		4930465M20Rik
STAG1		Bcl11b
KCTD2		Ccdc85c
MFSD3		Cyp46a1
SLC25A45		Eml1
TBPL1		Evl
VPS4A		Wdr25
E2F3		Dlk1
LOC105374409		Rtl1
PNPLA8		Mirg
SLC25A10		3110009F21Rik
SDK1		Ppp2r5c
UBE2W		Tecpr2
CPA5		Rcor1
SEC14L1		4930595D18Rik
MAGI3		A730018C14Rik
PDCD10		Tmem179
FPGT-TNNI3K		Zbtb42
SPI1		Cep170b
LINC02771		Adam6b
FCGR2A		Adam6a
UBA6-DT		Mir7094-2
NRF1		Mir6388
FKBP2		Vipr2
DUSP1		Esyt2
LINC01780		Rapgef5
TNFSF10		Dnah11
LINC02695		Sp4
CCN4		Sp8
VCAN		Itgb8
PPP2R1B		Macc1
LOC105369183		Tmem196
KRBA1		Pou6f2
CACNG4		Amph
TFAP2B		9330199G10Rik
FABP6		Elmo1
ZBTB5		Gpx5
RALGPS1		Mir1983
ERBB4		H2bc12
NUAK2		Vmn1r189
TAX1BP3		Vmn1r219
ITPKC		4930586N03Rik
ABCA7		H3c6
MIR3193		Scgn
LINC01010		Carmil1
ZNF282		Cmah
CEP112		Ripor2
FAM222B		Nrsn1
CENPBD2P		Gm11351
TRIM16L		Prl3d1
NBPF1		Prl5a1
RIPK2-DT		2610307P16Rik
CDK2AP2		A330102I10Rik
LINC02836		Cdkal1
BCAS3		Mboat1
LAYN		Agtr1a
LOC107987118		Uqcrfs1
FNDC3B		Exoc2
CAMTA1-DT		Foxc1
LOC646652		Gmds
LOC105376121		Serpinb6b
PAQR8		Serpinb9g
VIM-AS1		Serpinb6d
LINC02183		Pxdc1
HNRNPUL1		Cdyl
SLC25A42		Nrn1
GUSBP3		F13a1
LINC00922		Ssr1
PHPT1		Snrnp48
FAM168A		Bmp6
SLC4A7		Txndc5
GTF2IP1		Eef1e1
LINC01591		Slc35b3
LOC101927942		Ofcc1
KCNMA1-AS2		Tfap2a
APC		Nedd9
GOLIM4		Adtrp
CLIC5		Gm10790
RBM7		Hivep1
EEF1D		Edn1
BCL9		Cd83
KMT2B		Gm5083
PHF3		A330076C08Rik
ZNF3		1700029N11Rik
PRICKLE2-AS3		Dtnbp1
ATXN1-AS1		Atxn1
BEND6		Stmnd1
GTPBP6		4930471G24Rik
MALRD1		G630093K05Rik
LOC105374243		Barx1
PTPN12		Fgd3
SLC66A3		Mir683-2
TBC1D16		Gm904
PARD6A		Gm8765
MIR3074		H2af-ps2
ZSWIM6		S1pr3
LOC101929289		Auh
PSMB10		Ror2
VTCN1		Gm2762
PIK3CB		Msx2
LINC00222		E130119H09Rik
CCDC6		Drd1
LINC02300		Cplx2
TMEM11-DT		Slc34a1
ELOVL5		Trpc7
FAT4		Spock1
TCAF1		Mir874
GUSBP16		Slc28a3
SLC7A14-AS1		4930455J16Rik
KDM2A		BC051665
LPCAT2		Cts3
IFFO2		Zfp808
GPX4		Aopep
SERP1		1700024I08Rik
UBE2H		Ercc6l2
TLE1		1810034E14Rik
LOC105371267		Fam240b
IFI44		Zfp997
ALOXE3		Zfp998
YWHAQ		Zfp458
LINC01626		9430065F17Rik
PLCE1		Mtrr
OPA3		Ube2ql1
TENM2		4930520P13Rik
VANGL1		1700100L14Rik
SRI		Irx1
SERINC5		D730050B12Rik
GSK3B-DT		Irx4
GRID2		Eprn
PLA2R1		Lpcat1
SLC22A15		Brd9
ACTR3		Cep72
CARD19		Cast
CBLC		Pcsk1
TNKS1BP1		Arsk
LOC107984626		Ttc37
ST3GAL2		Slf1
IFITM4P		Fam172a
KMT2E		Nr2f1
LINC01191		A830082K12Rik
SKAP1-AS2		Arrdc3
SESN1		9330111N05Rik
DM1-AS		Cetn3
CEBPD		Mir3961
PPP1R9B		2810049E08Rik
PRKCE		Tmem161b
NEK8		Ccnh
ARHGEF28		Cox7c
PLXNA4		Edil3
LINC00504		Hapln1
SLC20A1-DT		Vcan
SLC25A25		Tmem167
TP53I3		Rps23
ENC1		Atg10
SH3GL1		A830009L08Rik
NRG1		Rasgrf2
CCDC93		Msh3
ATG10		Serinc5
LAPTM4A		Tent2
EIF2B4		Homer1
GGT8P		Lhfpl2
ANKRD33B		Ap3b1
KLF9		Tbca
LINC00863		Wdr41
PIGL		Pde8b
LOC105377284		F2r
EGFLAM		Sv2c
TRPM3		Poc5
LINC02622		Ankrd31
CASQ2		Gcnt4
TEKT3		Nsa2
ARID5B		Arhgef28
ANXA1		Tmem174
MYADM-AS1		Map1b
PLEKHG4B		Mccc2
DDIT4		Bdp1
LINC02709		Gtf2h2
ANKRD18DP		Ocln
U2SURP		Slc30a5
MAP4		Pik3r1
CBLL1-AS1		Cd180
EIF1B-AS1		1700099I09Rik
HES7		Mast4
LOC101928277		Gm30551
RILP		Nln
RBMS1		Srek1ip1
FBXL17		Shisal2b
CHRDL2		Htr1a
INTS4P2		Ipo11
SLIT2		Ndufaf2
WDR91		Pde4d
LRRC42		Gm38397
LOC101926923		3110015C05Rik
LINC02543		Gpbp1
NT5M		Mier3
TSEN54		Map3k1
PATJ		Gm15326
CADM1		Ankrd55
ITFG1		Il6st
HOPX		Cdc20b
GFRA1		Gpx8
SLX4IP		4921509O07Rik
GNG12-AS1		Arl15
SLX1B-SULT1A4		A430090L17Rik
PPP1R16A		Ndufs4
ASAP1		Oxsm
MIR4803		Ube2e1
PTPN1		Kcnk5
NRSN2-AS1		Plau
LINC01483		Vcl
LOC102725019		Adk
LOC653513		Kat6b
CXXC5		Lrmda
LOC105373386		4930405A10Rik
SOST		Kcnma1
TIAF1		4930519K11Rik
DLG1		Mir7210
LOC101927243		Dlg5
MIR6165		Rps24
GLIS3		Gm32123
P3H1		4930572O13Rik
MRPL38		Zmiz1
LOC101927397		Zcchc24
UST-AS2		Anxa11
ALDH3A2		0
ZNF391		Duxbl1
LOC105375871		Arhgef3
MAP3K11		Erc2
TMEM139		Wnt5a
KLF3-AS1		Cacna2d3
ST3GAL3		Actr8
LIMS1		Hacl1
LINC02801		Ankrd28
PHLDB1		Galnt15
TMEM165		Ogdhl
MIEF2		1700024G13Rik
LINC01947		Chat
ZNF783		3425401B19Rik
LINC02845		Tmem273
ACP7		Fam170b
SWSAP1		Vstm4
RN7SK		Arhgap22
HHAT		4930503F20Rik
EVA1A		Zfp488
CSF1		Gprin2
FGGY-DT		Sncg
PITPNA-AS1		Bmpr1a
HTRA2		Ldb3
DHRS13		Wapl
FSIP2-AS1		Mir346
MEF2D		Grid1
NOL3		4930474N05Rik
POLR2B		Ccser2
MIR585		Ghitm
MUC1		Nrg3os
CDS2		1700109I08Rik
TBC1D32		Mat1a
ZC3H12C		1700049E17Rik1
LOC100132004		1700091H14Rik
MAFG		Gm10377
LINC00963		Gm10375
GZF1		Txndc16
MASCRNA		D330046F09Rik
FNBP4		Cdkn3
BMS1P22		Peli2
AOAH		4933429O19Rik
LYN		Naa30
FIBP		ccdc198
EPHA5		Armh4
NCF1B		Olfr723
PPP1CB-DT		Olfr726
RANBP9		Olfr730
FOCAD-AS1		Olfr734
PPP6R3		Ttc5
UBXN6		Rnase4
MIR29B1		Ang2
POTEA		Gm5800
RNF214		Gm30214
NDUFAF6		Dad1
KCTD21		Psmb11
HDAC4-AS1		Acin1
MXD1		Slc7a8
SDC2		Zmym2
ARID1B		Gjb2
SPP2		Ift88
ZNF837		Lats2
AGBL5-AS1		Micu2
TEPSIN		Fgf9
LOC100506178		1700129C05Rik
KLHL21		Phf11a
LINC01318		Phf11c
LOC105374524		Setdb2
MIR3914-1		Mir719
AFG1L		Tnfrsf19
SPATA31A3		Sgcg
DNTTIP2		Kpna3
ZNF658		Dleu2
PPP1R18		Rnaseh2b
CYREN		Wdfy2
MIRLET7A1HG		2700070H01Rik
CACHD1		Fam167a
PHF23		Kif13b
RAET1E-AS1		Extl3
MIR31HG		Zfp395
MYADM		Nuggc
PRKACA		Ccdc25
FAM72B		Stmn4
STX8		Adra1a
DNM3-IT1		Ppp2r2a
GEMIN8P4		Dock5
PPP1R12B		Nefm
KAZN		Adamdec1
PHC3		Adam28
ANKS1A		Slc25a37
GRAMD1C		Entpd4b
LINC01410		Pebp4
AP2M1		Ccar2
EDEM3		Gfra2
EZH2		Gm4251
LOC107986449		4930434J06Rik
ZBTB7B		Fndc3a
LOC105372668		Rcbtb2
LOC102724950		Lpar6
FREM2		Itm2b
NDEL1		4933402J15Rik
MIR8080		Htr2a
TK2		Slc25a30
CTPS1		2900040C04Rik
LINC00707		Tsc22d1
DHODH		Serp2
BMP5		Lacc1
ZBTB7A		Enox1
STK3		Epsti1
ACTN4		Fam216b
ELOVL1		Mir1971
BAHCC1		Dgkh
ILKAP		Vwa8
STMN2		Gm4632
LOC112268269		Wbp4
UBAP1		Olfm4
NUDT21		Gm32455
WSB1		Pcdh17
EIF5B		9630013A20Rik
TP53RK		4930529K09Rik
CD44		Diaph3
KDM4B		Tdrd3
FKBP9P1		Pcdh20
MIR4445		4930474H20Rik
UGDH		Pcdh9
AGBL3		Spertl
HSPA5-DT		Klhl1
MIR4468		Dach1
GSK3A		Mzt1
DNAJB1		Klf5
SERTAD2		Klf12
HEATR3		Prr30
CD28		Tbc1d4
PUF60		Uchl3
MARCKS		Lmo7
TRIM24		Mycbp2
MAMSTR		4930432J09Rik
CFAP95		Pou4f1
FAM117B		D130009I18Rik
ADGRG1		Rbm26
TSPAN2		9330188P03Rik
LOC105378029		Mir6390
LINC01030		Spry2
AP3D1		Trim52
DOCK10		1700128A07Rik
FBXL4		Acot10
ZNF319		Cdh12
LOC101928438		Cdh18
CREB3L2		Hnrnpa1l2-ps2
CNTNAP3		Basp1
LOC102723323		Zfp622
LINC01870		Marchf11
MAFA		Fbxl7
TGFA		Ank
MIDN		Otulin
CYTH2		Trio
EEF1E1		Mir3964
ALCAM		Ctnnd2
IQCJ-SCHIP1-AS1		Ankrd33b
LINC01607		Atpsckmt
LOC107986287		Sdc2
MYOF		Cpq
NEMP2-DT		1700084J12Rik
LINC00663		Mtdh
LRRC75A		Pop1
TMCC1		Stk3
PRKCA-AS1		Cox6c
JPH1		Spag1
LOC105375822		Zfp706
MCF2L2		Grhl2
CNOT4		4930447A16Rik
NOTCH2		Rrm2b
SKA2		Ubr5
HS3ST3A1		Odf1
HMGCR		Klf10
GPR137		Dcaf13
LOC105375784		Gm33251
TIAL1		Zfpm2
ANXA3		4930555K19Rik
MEF2C-AS1		Oxr1
OPA1		Abra
VSNL1		Angpt1
AQP11		Rspo2
AP4M1		Trhr
NHLH2		Pkhd1l1
UBE2O		Kcnv1
EXOSC4		1700022A22Rik
PLB1		4930548G14Rik
PJA2		Csmd3
AMZ2P1		Trps1
MIR612		Gm19303
DYSF		Eif3h
LINC00370		Aard
SLC43A2		Ext1
LINC01135		Mir28c
GRIA3		Taf2
DNAJB12		Sntb1
LINC02026		Has2os
STIP1		Slc22a22
FAM201B		Zhx2
PKD1L1-AS1		Wdyhv1
DDR2		Fbxo32
SOX2		Klhl38
MRPS9		Tmem65
DCAF13		Mtss1
LOC101929200		Trib1
ABLIM1		Gm19510
DUSP5		4933412E24Rik
CRACD		A1bg
ZNF503-AS2		D030024E09Rik
SIAH2		Pvt1
LENG1		Gm20740
SORL1		1700065I16Rik
COQ10B		Asap1
CNNM3		Adcy8
LOC107984012		Efr3a
PAG1		Hhla1
ZNF746		Kcnq3
SH3PXD2B		Lrrc6
HMGCS1		Tg
IRF1		Sla
HDAC6		Ndrg1
BIN1		1700012I11Rik
LGALS3		Zfat
PMEPA1		Khdrbs3
AGPS		4930504C09Rik
ADAMTSL4		Gm19782
HSPE1-MOB4		Fam135b
ZMIZ1-AS1		Peg13
TM4SF1-AS1		Ndufb4c
DCAF8		Mroh5
CASP12		Adgrb1
BCL2L1		Ly6e
PAXIP1-DT		Ly6g2
LINC00977		Gpihbp1
LOC105371795		Iqank1
ITGA6		Mir6953
LINC02831		Dgat1
PIK3R3		Tonsl
HNRNPR		Rbfox2
CEP120		Myh9
OSBPL6		Txn2
FGGY		Cacng2
LOC101927888		Ncf4
MIR3681HG		Cyth4
MIR378D2		Card10
ZNF7		Gm17753
TAF15		Ankrd54
LOC105374848		Eif3l
ITGA1		Pick1
TKT		Pla2g6
PCNA		Kcnj4
MT4		Tomm22
LOC107985746		Tab1
VAV2		Tnrc6b
VDAC1		Rbx1
JAG1		Ep300
LOC107984377		Aco2
PPM1D		Arfgap3
SLC38A11		Pacsin2
UVSSA		Scube1
2002-08-01		Efcab6
SH3BGRL2		Mir6392
LINC01648		Prr5
NCDN		Atxn10
FTH1		Lncppara
OSBPL3		Trmu
LOC107984867		Celsr1
MMUT		Tbc1d22a
NCEH1		Tafa5
OR1M1		Mir6393
MAP3K14		B230214G05Rik
GFAP		Ttll8
CASC11		Mlc1
RC3H1		Adm2
PLCH1-AS2		Syce3
MARCHF5		Kif21a
TP63		Abcd2
LOC107986946		Lrrk2
KIF5C-AS1		Cntn1
SESTD1		Gm26760
MIR2114		Pdzrn4
LOC105370360		Gxylt1
CYB5D1		9430014N10Rik
KRT15		Adamts20
FLJ46906		LOC100043315
CRB1		Nell2
DDX42		Gm17546
CCDC47		4833422M21Rik
OR2A1-AS1		Slc38a1
HNRNPU		Slc38a2
PARGP1-AGAP4		Slc38a4
CFAP20		Gm32885
MYEOV		Hdac7
TGFB2		Vdr
RYBP		Col2a1
OSBPL2		Asb8
LINC02199		Olfr282
CC2D2A		Ddx23
PANK2-AS1		Cers5
LOC105378120		Bin2
RDX		Slc4a8
DGKI		Scn8a
LINC02775		Ankrd33
CAVIN1		Krt78
FABP5P3		Krt8
VEGFA		Olfr161
FBXL8		Olfr15
AMFR		Zfp174
LOC101929710		Ubn1
LINC01962		Nagpa
LOC105371855		Alg1
LRIG2-DT		Eef2kmt
PCNX2		Rbfox1
LIMK1		1700123O21Rik
CFTR		Tmem114
ADRM1		Carhsp1
TSPAN14		Usp7
LMNA		1810013L24Rik
UTP3		Grin2a
CCDC144B		Clec16a
RHOB		Socs1
RPL26		Snn
TMEM65		Snx29
SHC1		4833415N18Rik
TTC37		Shisa9
AGFG2		1700003L19Rik
ANKRD10		Ercc4
MPDZ		Ntan1
GPR39		Mpv17l
PICART1		Ifitm7
TGFBI		Nde1
CCDC103		Snai2
ERRFI1		Ube2v2
MYO1C		Mzt2
CYHR1		Cebpd
NUTM2E		Fgd4
CDC42EP4		Ppm1f
DTWD2		Ube2l3
SLC39A11		Pi4ka
TBC1D17		Slc25a1
KMT2C		Ranbp1
LINC01011		Dgcr8
MIR4420		Olfr165
FAM71F1		Klhl24
LOC105377684		Fam131a
AKR1B15		Polr2h
NLK		Ephb3
PTPRZ1		Mir6362
PTGER4		Tbccd1
PCED1A		Hrg
LOC107986820		Kng2
ERICD		Adipoq
SLC22A16		Rtp1
ENAH		Bcl6
ETFB		Lpp
RCOR3		A230028O05Rik
LINC02912		Tprg
ZNF658B		P3h2
NR1D2		Cldn1
IL1RAP		Il1rap
RBM15		Gmnc
EXOC1		Gm10823
ANTXRL		Fgf12
LOC100129603		Mb21d2
MIR3180-2		9030404E10Rik
RSAD1		Hes1
CYTOR		Atp13a3
RB1CC1		Xxylt1
LINC01844		Tfrc
RAI1		Kalrn
ASB15		Ccdc14
RAB11B-AS1		Sema5b
NR2F1		Nectin3
LINC01567		6430553K19Rik
TMEM105		Retnlg
MAPK8IP1P2		Cip2a
MIR6853		Myh15
SMC3		Ift57
LOC101929609		Cd47
KLF4		G730013B05Rik
NUTF2		4930542D17Rik
SNX9		1700116B05Rik
ARID4B		Gm29686
USP35		Cblb
DENND11		Alcam
ATP1B1		4930404A05Rik
PDE4DIP		Zpld1
AKR1D1		Nfkbiz
S100A2		Rpl24
HIVEP1		Senp7
LOC105372850		Impg2
FSBP		Adgrg7
CEP85L		Tmem45a
LASP1		Filip1l
CDK6		Dcbld2
SAP130		St3gal6
EIF4G3		Ftdc1
RPL23AP82		Olfr175
DCUN1D4		Olfr181
ZNF655		Olfr183
DDX59-AS1		Olfr195
ABR		Epha6
ZFAS1		Nsun3
WFDC3		Pros1
LINCR-0002		Csnka2ip
ATL3		Cggbp1
ETS1		Htr1f
IRX6		Vgll3
LINC02711		1700010K23Rik
LNPEP		Cadm2
LARS2-AS1		Gbe1
FER		4931420L22Rik
PLAU		4930567J20Rik
NCK1-DT		8030451O07Rik
ZBTB2		Robo1
GLIDR		Robo2
ODR4		Hspa13
DCXR		Gm15555
ABLIM2		Nrip1
COQ8A		Fau
TRAF6		Gm30790
NOTCH2NLR		Mir125b-2
CALCRL		E330011O21Rik
VPS53		D16Ertd472e
RAB8A		Chodl
OLFML2A		1700066C05Rik
ZDHHC21		Ncam2
MFN2		4930553E22Rik
SLC1A3		Gabpa
PDCD1LG2		App
SEPSECS-AS1		Cyyr1
TXNDC9		Adamts5
COMETT		Gm32461
ATP6V0E2		Gm32865
C1orf94		Grik1
LINC02869		Cldn8
ICOS		Krtap19-5
ACTB		1110025L11Rik
ZCCHC24		Krtap21-1
LINC02018		Tiam1
LOC105374894		Sod1
SH3RF3-AS1		Pisd-ps2
LINC01779		Tiam2
PLLP		1700102H20Rik
PHEX		Nox3
LINC02024		4930548J01Rik
ALKBH8		4930517M08Rik
SWT1		Arid1b
ANGPT1		Ldhal6b
TCAF2P1		Zdhhc14
OSTF1		3300005D01Rik
GDAP2		Synj2
GPCPD1		Tmem181a
OSR2		Gm29719
LINC02472		Tmem181b-ps
LOC107984421		Sytl3
PTPRC		Ezr
OGFOD1		Mir692-1
METTL8		Rps6ka2
GJA1		Tcp10a
LOC101927993		Unc93a2
SEC61G-DT		Gm1604b
SCIRT		T2
LOC105379028		Pde10a
PYCR3		6530411M01Rik
MIR1302-4		Pabpc6
SGCA		4930452A19Rik
EPAS1		Qk
SLC3A1		A230009B12Rik
SRP72		Pacrg
CTSC		Prkn
H2AC11		Agpat4
ANKRD23		Plg
CLPTM1L		Mas1
BCAR1		Pnldc1
NEU1		Gm36117
S100A6		Smok2b
CPEB2		Gm7168
RAB30		Dact2
DIRAS3		Gm5091
AMMECR1L		Rgmb
MIR548F4		Zfp960
CWC22		Gm6712
MGC12916		Vmn2r90
CNKSR3		Fpr2
TEX14		Vmn2r92
CRLF2		Vmn2r100
BCL6		Vmn2r101
CHD1		Vmn2r102
LOC102723811		Vmn1r226
EPB41		Zfp53
DOLPP1		Vmn2r111
CELF1		Grm4
LYPD5		Scube3
LOC105377730		Fkbp5
LEPR		Stk38
LOC105374344		Trp53cor1
RFC4		Rab44
DGKD		BC004004
TNC		Cmtr1
LOC105377689		Abcg1
FAM214B		Ndufv3
WWTR1-AS1		Pknox1
CYRIB		Sik1
GPC1		Rrp1b
NTM		Cyp4f39
LINC02090		Cyp4f16
INPP5K		Cyp4f15
LOC101926959		Actl9
POLR2H		Angptl4
THBS3-AS1		BC051537
CDCA2		Btnl4
MPZL1		Btnl6
MIR6090		Egfl8
CHD3		Neu1
GPIHBP1		Lsm2
MMP2		H2-L
LINC00824		H2-Q10
LOC101927605		Cchcr1
LINC01020		H2-M11
STRN		Olfr93
BRAF		Olfr122
SMARCD2		Esp24
TYW1		Esp16
PNRC2		Esp15
DAPK1		Esp38
TCP11		Pgk2
SGMS1		Esp8
DISC1-IT1		Rhag
INPP5A		Mmut
FCGR1B		Ptchd4
DENND4C		Opn5
ATM		Adgrf1
COL22A1		Adgrf5
ZC3H11B		Cyp39a1
AAMDC		Rcan2
CDH3		Runx2
AQP7		Supt3
LOC101929427		4930564C03Rik
ADK		Capn11
FEM1C		Mrps18a
THUMPD3-AS1		Gtpbp2
PDE1C		Rpl7l1
UVRAG-DT		Ccnd3
ETF1		Gm20517
ATOX1		Tfeb
FIS1		Foxp4
FAM102A		Unc5cl
SLC35A4		Lrfn2
SLC2A4RG		1700008K24Rik
SSH2		Gm17830
ETV5		Kif6
UBE2U		Rftn1
LOC107984265		Plcl2
NODAL		Btg3
PDE8B		Tbc1d5
LOC101927151		Gm27217
ZSWIM4		Kcnh8
LOC105372639		St6gal2
UGDH-AS1		Pot1b
TGM2		Zfp119a
TRA2B		Zfp119b
CASC21		Znrf4
TOP1MT		Crb3
RAPH1		Vav1
LUCAT1		Adgre1
ALMS1		Vmn2r120
LOC107985065		Cntnap5c
SPC24		Pdzph1
PAXIP1		Nudt12os
POMP		Efna5
REST		Fbxl17
TMCO4		Fer
ACTR3BP2		Man2a1
SRSF2		4930583I09Rik
ANKRD46		Tmem232
KDM1B		Mtcl1
ARHGEF35-AS1		Ptprm
ANKRD13B		L3mbtl4
FAM3C		Epb41l3
ZC3H15		Dlgap1
LINC02605		Mir1195
NECTIN2		Myl12b
TEAD1		Emilin2
BFSP1		Gm4566
LOC101928451		Smchd1
GRM8		Clip4
ACTL6A		Alk
GPAA1		Lbh
SGMS1-AS1		Lclat1
SFN		Capn13
CAGE1		Galnt14
HTR3B		Memo1
DCAKD		Nlrc4
GNG12		Birc6
PNKP		Ttc27
DACT3-AS1		Ltbp1
PLEKHG2		Gm4710
RNU1-4		Crim1
CNST		Strn
TMEM44		Heatr5b
COL13A1		Qpct
SENP2		Cdc42ep3
CEP78		Atl2
LOC105375911		Map4k3
REEP6		Slc8a1
DAPK3		Vmn1r238
RIPOR1		Cul2
HAS2-AS1		Lyzl1
PLPP1		Arhgap12
MIR3939		Wac
LINC02126		Fzd8
LINC01608		Gjd4
LRP11		Ccny
SH3PXD2A		Cetn1
ASPSCR1		Colec12
FAM20B		Greb1l
CLDND2		Gata6os
MYC		Gata6
RPE65		Osbpl1a
NMNAT2		Zfp521
CDKN1A		Ss18
RAPGEF1		Taf4b
VSIR		Kctd1
LOC105375746		Mep1b
LINC01019		Garem1
PRICKLE3		4930426D05Rik
IER3		Ccdc178
EFR3A		Asxl3
DNAJC18		Gm7788
KCNE4		Dtna
LINC02053		Galnt1
FOXE1		Mir187
LOC114841035		Fhod3
RGMB		Celf4
PIWIL4-AS1		4930474G06Rik
PPP2R1A		Pik3c3
RAB34		Rit2
SLC16A3		Map3k2
KLHL24		Bin1
TCEA2		Tslp
MAMDC2-AS1		Camk4
FIP1L1		Nrep
PHC2		Epb41l4a
TTLL11		Apc
ABTB2		Reep5
LOC151760		Cdc25c
MCCC1		Ctnna1
SLAIN2		Cxxc5
PPM1B		Cystm1
LSM14B		E230025N22Rik
KRT17P1		Ik
DNMBP		Zmat2
LINC02057		Gm6756
THAP8		Pcdhb6
GRK7		Pcdhb22
PLOD2		Diaph1
ZNF8-DT		Arap3
LOC105375860		Arhgap26
SLC44A3-AS1		Nr3c1
MKRN1		Pabpc2
RAD50		Yipf5
ATXN1		Kctd16
TACC3		Prelid2
FRYL		Sh3rf2
CD70		Plac8l1
ARHGDIA		Pou4f3
TSNAXIP1		Gpr151
APBB3		Spink5
LINC01913		Mcc
PCCB		Ythdc2
MSH3		A330093E20Rik
SAC3D1		Ap3s1
STK32B		Gm4146
FLNA		G630055G22Rik
C16orf87		Eno1b
CPN1		1700044K03Rik
LOC101929626		Tnfaip8
UBP1		Hsd17b4
NT5E		Fam170a
PTBP3		Pudp
OSBPL9		Prr16
AR		Ftmt
GGNBP2		Gykl1
RASA4		Snx2
DZIP1L		Prdm6
ZNF425		Csnk1g3
LINC01615		Redrum
ANK3		9330117O12Rik
MTA3		Zfp608
CTNS		Gramd3
LRMDA		Marchf3
SSC4D		Prrc1
SEMA6A-AS2		1700066O22Rik
AOC1		Ccdc192
FRMD3		Slc27a6
HIGD2A		Adamts19
CDK5RAP3		Minar2
TRPM8		Chsy3
ODC1-DT		Dctn4
FLYWCH2		Rbm22
C20orf27		Synpo
LOC105372685		Ndst1
KIF25		Arsi
PYCR2		Cdx1
SOCS3-DT		Pde6a
TBCB		Mir378a
FABP7		1500015A07Rik
LOC101927378		Ablim3
YTHDF3		Sh3tc2
SSBP2		Adrb2
SND1		Gm9949
NCAPG2		Napg
KDM3A		Piezo2
RHOH		Wdr7
ZNF639		Oacyl
LINC00880		Sec11c
LOC112268123		Lman1
LOC107986432		Mc4r
HMG20B		Gnal
RNF217-AS1		Afg3l2
LINC02042		Psmg2
MIR1208		Ldlrad4
LINC01974		Mir6356
MLH1		Tcf4
MIR6791		Poli
ADAM12		Mbd2
ZDHHC5		Dcc
IZUMO4		Scarna17
MIR548A1		Dym
DTX4		Smad7
INTS4P1		Ctif
KPNA4		Zbtb7c
ZNF446		2900057B20Rik
BLACE		Smad2
RNF139		Skor2
KDM4A-AS1		Katnal2
MYO7A		Pias2
MIR1260B		St8sia5
EIF2AK3		Rnf165
LOC100506236		8030462N17Rik
PTBP1		Slc14a2
EPHA2-AS1		Setbp1
ANKUB1		Gm36718
TTC39B		Slc66a2
ZNF131		1700030N03Rik
FXR2		Ighmbp2
IPMK		Cpt1a
TRIQK		Ppp6r3
MED11		Lrp5
FAM172A		Chka
DMXL1-DT		Ndufv1
SLC9A8		Pold4
RRBP1		Lrfn4
LINC01344		Rbm4
CDC27		Pacs1
LASTR		Sf3b2
ANAPC1P2		Ap5b1
LRP12		Malat1
RABL6		Gm10814
AFDN		Nrxn2
TBC1D3P5		Slc22a12
EPB41L2		Trmt112
MIR4774		Esrra
GATAD2A		Macrod1
ACAP1		Flrt1
ANKRD39		Otub1
[truncated: 15,057 more rows]
