# Supplementary material for: A SOX2-engineered epigenetic silencer factor represses the glioblastoma genetic program and restrains tumor development
Source: Sci Adv. 2022 Aug 3;8(31):eabn3986. doi: 10.1126/sciadv.abn3986 (PMC9348799; doi:10.1126/sciadv.abn3986)
Supplement: Supplementary file 2 — Tables S1 to S10 [file sciadv.abn3986_tables_s1_to_s10.zip › sciadv.abn3986_table_s8.xlsx]

## Sheet: Foglio1
		Cell line	Species	Origin	GBM molecular subtype	Genotype	Reference	Source
		SNB19	Human	Astrocytoma cell line	Proneural	PTEN, TERT, TP53		RRID:CVCL_0535
		U87	Human	Glioblastoma cell line	Mesenchymal	IDH1, NF1, PTEN, TERT, TP53	Breznik et al., 2017; Lane et al., 2019	RRID:CVCL_0022
		U251	Human	Astrocytoma cell line	Proneural	IDH1, PTEN, TERT, TP53	Zhao et al., 2019	RRID:CVCL_0021
		GL261	Mouse	Glioblastoma cell line	Mesenchymal	KRAS, TP53	Behnan et al., 2014	RRID:CVCL_Y003
		CSC L0627	Human	Patient-derived cancer stem cells	Classical		Narayanan et al., 2019	doi: 10.1038/s41418-018-0248-7
		CSC L0512	Human	Patient-derived cancer stem cells	Proneural		Narayanan et al., 2019	doi: 10.1038/s41418-018-0248-7
		CSC L1312	Human	Patient-derived cancer stem cells	Mesenchymal		Narayanan et al., 2019	doi: 10.1038/s41418-018-0248-7
