# Supplementary material for: A SOX2-engineered epigenetic silencer factor represses the glioblastoma genetic program and restrains tumor development
Source: Sci Adv. 2022 Aug 3;8(31):eabn3986. doi: 10.1126/sciadv.abn3986 (PMC9348799; doi:10.1126/sciadv.abn3986)
Supplement: Supplementary file 2 — Tables S1 to S10 [file sciadv.abn3986_tables_s1_to_s10.zip › sciadv.abn3986_table_s9.xlsx]

## Sheet: Foglio1
REAGENT or RESOURCE	SOURCE	IDENTIFIER	DILUTION
			IF	WB
Mouse monoclonal anti-SOX2 (Clone # 245610)	R&D system	Cat# MAB2018	-	1:500
		RRID:AB_358009
Mouse monoclonal anti-Nestin (clone 10C2)	Sigma-Aldrich	Cat# MAB5326	1:1000	-
		RRID:AB_2251134
Rabbit polyclonal anti-phospho-Histone H3 (Ser10)	Sigma-Aldrich	Cat#06-570	1:200	-
		RRID:AB_310177
Rabbit polyclonal anti-Cleaved Catspase-3 (Asp175)	Cell Signaling Technology	Cat#9661	1:200	-
		RRID:AB_2341188
Rabbit polyclonal anti-Catlnexin	Sigma-Aldrich	Cat#C4731	-	1:2000
		RRID:AB_476845
Chicken polyclonal anti-GFP	Thermo Fisher Scientific	Cat#A10262	1:1000	-
		RRID:AB_2534023
Chicken polyclonal anti-MAP2	Abcam	Cat#ab92434	1:1000	-
		RRID:AB_2138147
Rabbit monoclonal anti-Ki-67 (Clone SP6)	Immunological Sciences	Cat# MAB-90948	1:500	-
Rabbit polyclonal anti-Histone H3	Abcam	Cat# ab1791	-	1:2000
		RRID:AB_302613
V5 Tag mouse Monoclonal Antibody	Thermo Fisher Scientific	Cat#R960-25	1:500	1:1000
		RRID:AB_2556564
Mouse monoclonar anti-Human Nuclei Antibody (Clone 235-1)	Millipore	Cat#MAB1281	1:500	-
		RRID:AB_94090
Rabbit polyclonal anti-RFP	MBL International	Cat#PM005	1:1000	-
		RRID:AB_591279
Rabbit monoclonal anti-CD44 (Clone E7K2Y)	Cell Signaling Technology	Cat#37259	-	1:1000
		RRID:AB_2750879
Rabbit monoclonal anti-NDRG1 (Clone D6C2)	Cell Signaling Technology	Cat#9408	-	1:1000
		RRID:AB_11140640
Mouse monoclonal anti-STAT3 (Clone 124H6)	Cell Signaling Technology	Cat#9139	-	1:1000
		RRID:AB_331757
Rabbit monoclonat anti-Phospho-Stat3 (Tyr705) (Clone D3A7)	Cell Signaling Technology	Cat#9145	-	1:2000
		RRID:AB_2491009
Mouse monoclonal anti-GAPDH	Abcam	Cat#ab9484	-	1:10000
		RRID:AB_307274
