# Supplementary material for: A SOX2-engineered epigenetic silencer factor represses the glioblastoma genetic program and restrains tumor development
Source: Sci Adv. 2022 Aug 3;8(31):eabn3986. doi: 10.1126/sciadv.abn3986 (PMC9348799; doi:10.1126/sciadv.abn3986)
Supplement: Supplementary file 2 — Tables S1 to S10 [file sciadv.abn3986_tables_s1_to_s10.zip › sciadv.abn3986_table_s10.xlsx]

## Sheet: Sheet1
Sequence Name	Sequence
hCCNB2_Fw	CCGACGGTGTCCAGTGATTT
hCCNB2_Rv	TGTTGTTTTGGTGGGTTGAACT
hCCNA2_Fw	GGATGGTAGTTTTGAGTCACCAC
hCCNA2_Rv	CACGAGGATAGCTCTCATACTGT
hCDK1_Fw	AAACTACAGGTCAAGTGGTAGCC
hCDK1_Rv	TCCTGCATAAGCACATCCTGA
hTOX1 _Fw	GTGATGCCAGATATACGAAACCC
hTOX1 _Rv	AGCTGTGACTGGTTAATGGTAGT
hCDKN1a _Fw	TGTCCGTCAGAACCCATGC
hCDKN1a _Rv	AAAGTCGAAGTTCCATCGCTC
hCASP3 _Fw	CATGGAAGCGAATCAATGGACT
hCASP3 _Rv	CTGTACCAGACCGAGATGTCA
hCASP8 _Fw	GTTGTGTGGGGTAATGACAATCT
hCASP8 _Rv	TCAAAGGTCGTGGTCAAAGCC
hCASP10 _Fw	TAGGATTGGTCCCCAACAAGA
hCASP10 _Rv	GAGAAACCCTTTGTCGGGTGG
hCHEK2_Fw	TCTCGGGAGTCGGATGTTGAG
hCHEK2_Rv	CCTGAGTGGACACTGTCTCTAA
hCDK8_Fw	ACCTGTTTGAATACGAGGGCT
hCDK8_Rv	TGCCGACATAGAGATCCCAGT
hSNAI2_Fw	TGTGACAAGGAATATGTGAGCC
hSNAI2_Rv	TGAGCCCTCAGATTTGACCTG
hCCNE1_Fw	GCCAGCCTTGGGACAATAATG
hCCNE1_Rv	CTTGCACGTTGAGTTTGGGT
hCDH9_Fw	TTCCATACAGTTGACACCATCCT
hCDH9_Rv	TCAGACCCGCTATCTTTTTGC
hMYC _Fw	GGCTCCTGGCAAAAGGTCA
hMYC _Rv	CTGCGTAGTTGTGCTGATGT
hJAG1 _Fw	GTCCATGCAGAACGTGAACG
hJAG1 _Rv	GCGGGACTGATACTCCTTGA
hCDK6 _Fw	GCTGACCAGCAGTACGAATG
hCDK6 _Rv	GCACACATCAAACAACCTGACC
hSEMA3a _Fw	GTGCCAAGGCTGAAATTATCCT
hSEMA3a _Rv	CCCACTTGCATTCATCTCTTCT
RT FW EF1a	TTGAAAGGAGTGGGAATTGGCTCCG
RT REV EF1a	GTTCACGGCGACTACTGCACT
RT_gen FW mLMN2B	CTGAGGGTTGCAGGCAGTAG
RT_gen REV mLMN2B	TGTGGACAGACCTGGGTAGG
qPCR WPRE F	CCGTTGTCAGGCAACGTG
qPCR WPRE R	AGCTGACAGGTGGTGGCAAT
18S_Fw	GGTGAAATTCTTGGACCGGC
18S_Rev	GACTTTGGTTTCCCGGAAGC
hOLIG2_Fw	CTCCTCAAATCGCATCCAGA
hOLIG2_Rv	AGAAAAAGGTCATCGGGCTC
hCD44_Fw	CCCAGATGGAGAAAGCTCTG
hCD44_Rv	ACTTGGCTTTCTGTCCTCCA
hCDH1_Fw	GGAGGAGAGCGGTGGTCAAA
hCDH1_Rv	TGTGCAGCTGGCTCAAGTCAA
hTGFBR2_Fw	CTGCACATCGTCCTGTGG
hTGFBR2_Rv	GGAAACTTGACTGCACCGTT
hYKL40_Fw	TGCCCTTGACCGCTTCCTCT
hYKL40_Rv	TTGATGAAAGTCCGGCGACT
WPRE_ddPCR_L1	ACGCTGCTTTAATGCCTTTGT
WPRE_ddPCR_R1	CGGGCCACAACTCCTCATAA
hLMN2B_ddPCR_L2	CTTGGCCTCTGTGAACCCTG
hLMN2B_ddPCR_R2	CCTACCACAAAGCCCCCTTC
hLMN2B_ddPCR_PROBE	Hex-TGCGTCGGGCTGGAAGGACT-BHQ-1
WPRE_ddPCR_PROBE	6-Fam-TCATGCTATTGCTTCCCGTATGGC-BHQ-1
